# Supplementary material for: CRISPR mediated transactivation in the human disease vector Aedes aegypti
Source: PLoS Pathog. 2023 Jan 19;19(1):e1010842. doi: 10.1371/journal.ppat.1010842 (PMC9888728; doi:10.1371/journal.ppat.1010842)
Supplement: S1 Table — (XLSX) [file ppat.1010842.s001.xlsx]

## Sheet: count
NCBI_ID	Control_dCas9_rep1	Control_dCas9_rep2	Control_dCas9_rep3	Control_sgRNA_Eve_Rep1	Control_sgRNA_Eve_Rep2	Control_sgRNA_Eve_Rep3	Control_sgRNA_Hh_Rep1	Control_sgRNA_Hh_Rep2	Control_sgRNA_Hh_Rep3	Transhet_Eve_Rep1	Transhet_Eve_Rep2	Transhet_Eve_Rep3	Transhet_Hh_Rep1	Transhet_Hh_Rep2	Transhet_Hh_Rep3	AAEL_ID	gene_description	gene_name	gene_synomym	GO_ID	GO_name
dCas9-vpr	6	15	3	0	1	0	4	0	0	52	64	66	30	32	45
LOC5569112 (eve)	20	523	99	17	24	28	24	18	21	1551	1873	1298	355	757	829	AAEL007369	homeobox protein even skipped [Source:VB Community Annotation]			GO:0000981,GO:0003677,GO:0005634,GO:0006355,GO:0006357,GO:0043565	DNA-binding transcription factor activity, RNA polymerase II-specific,DNA binding,nucleus,regulation of transcription, DNA-templated,regulation of transcription by RNA polymerase II,sequence-specific DNA binding
LOC5568282 (hh)	41.5	154.5	63	29.5	48.5	27	16	7	16	105.5	179	175.5	286	226.17	246.33	AAEL006708	hedgehog [Source:VB Community Annotation]			GO:0005576,GO:0005615,GO:0005634,GO:0005737,GO:0005886,GO:0006508,GO:0007165,GO:0007267,GO:0007275,GO:0007367,GO:0008233,GO:0009653,GO:0016015,GO:0016020,GO:0016539,GO:0016540,GO:0016787,GO:0046872	extracellular region,extracellular space,nucleus,cytoplasm,plasma membrane,proteolysis,signal transduction,cell-cell signaling,multicellular organism development,segment polarity determination,peptidase activity,anatomical structure morphogenesis,morphogen activity,membrane,intein-mediated protein splicing,protein autoprocessing,hydrolase activity,metal ion binding
CFI06_mgr01	16.97	31.15	22.2	16.38	19.94	18.65	24.78	17.45	25.77	3.58	3.11	2.35	3.16	3.1	5.12
CFI06_mgr02	831390	715178	879506	401465	583768	428259	728493	752320	656079	50847.6	48206.2	39525.1	42111.4	49582	46347.8
CFI06_mgt01	26.85	30.69	10.75	3.55	0.52	1.87	7.85	1.5	1.19	4.5	3.5	4.78	1.58	1.12	2.67
CFI06_mgt02	0.27	0.46	0.34	0	0.34	0.24	0.27	0.41	0.29	0.24	0.12	0.12	0.49	0.34	0.19
CFI06_mgt03	1.16	10.34	11.33	1.8	5.39	2.39	3.81	8.91	7.34	6.49	10.87	11.02	8.54	8.69	5.59
CFI06_mgt04	1.85	16.55	20.35	4.1	5.2	4.25	4.65	16.2	15.45	12.05	21.55	19.1	15.55	17.85	21.8
CFI06_mgt05	0	0.3	0.3	0.1	0.3	0.1	0.4	0.2	0	0.4	0.3	0.3	0	0.7	0.4
CFI06_mgt06	0.17	0.51	0	0.17	0.35	0.18	0.53	0	0.25	0.1	0.42	0.64	0.08	0.1	0.31
CFI06_mgt07	0.07	0.5	0	0.66	0.49	0.08	0.28	0.21	0.27	0.62	1.44	0.86	0.08	0.17	0.39
CFI06_mgt08	0.41	2.84	4.31	0.55	1.26	0.82	1.06	1.63	0.97	3.09	4.89	3.41	2.06	2.26	3.49
CFI06_mgt09	14.15	13.35	12.65	2.3	2.1	2.1	4.1	3.9	4.7	4.05	2.5	2.25	2.5	3.05	3.35
CFI06_mgt10	0.25	1.45	0.65	0.3	0.2	0.3	0.25	0.2	0.4	0.45	0.7	0.45	0.1	0.65	0.2
CFI06_mgt11	0.3	1.02	0.25	0.3	0.2	0.3	0.15	0.5	0.16	0.46	0.25	0.2	0.2	0.5	0.26
CFI06_mgt12	0.1	0.11	0.05	0	0	0.06	0	0.1	0.06	0.06	0.11	0.16	0	0	0
CFI06_mgt13	0	0.16	0	0	0.17	0.54	0.12	0.17	0	0	0.32	0.06	0	0	0.05
CFI06_mgt14	9.74	16.86	10.13	1.1	1.95	1.81	3.16	3.45	7.81	0.1	0.66	0.63	0.41	0.32	0.77
CFI06_mgt15	10.04	14.05	13.75	2.11	3.76	2.78	3.33	3.42	5.42	0.89	1.09	1.22	1.31	0.89	0.22
CFI06_mgt16	0.12	0.19	0.21	0.14	0.19	0.25	0.13	0	0	0	0.14	0	0	0	0
CFI06_mgt17	0.1	0.36	0.07	0	0.26	0	0.13	0	0	0	0	0	0	0.1	0
CFI06_mgt18	87.52	128.65	105.27	14.37	25.47	22.94	30.93	27.06	35.62	13.56	11.71	8.96	9.83	13.02	10.09
CFI06_mgt19	10460.4	6429.73	8989.98	3286.63	4896.16	3476.6	5186.14	5940.15	5242.25	114.4	93.04	78.57	81.6	100.38	78.51
CFI06_mgt20	4.22	7.04	3.93	2.64	4.7	2.58	9.44	4.27	4.37	0.36	0.14	1	0.57	0.45	0.25
CFI06_mgt21	0.44	4.96	5.92	2.71	3.59	4.27	6.21	6.12	4.17	0.14	0.67	0.81	0.93	1	1.25
CFI06_mgt22	0.18	1.61	0.77	0	0.11	0.34	1.16	0.54	0.14	0.29	0.29	0.34	0	0.27	0.61
CFI06_mgt23	0.07	3.55	1	0.33	0.43	0.74	1.65	0.67	0	1.87	0	1	1.33	0.33	1.11
LOC110673976	19	70.5	64.33	31.5	83.83	58.83	46.67	39.67	30.17	244.5	338.17	312	316	296.5	344.17	AAEL019902				GO:0030246	carbohydrate binding
LOC110673977	24.5	66	38.5	17.5	27	22.5	15	2.5	11.5	49	64.5	56	37.5	42	43	AAEL005449	protein kinase c alpha binding protein [Source:VB Community Annotation]			GO:0003779,GO:0005515,GO:0005737,GO:0005856,GO:0016020,GO:0019904,GO:0043005,GO:0048471	actin binding,protein binding,cytoplasm,cytoskeleton,membrane,protein domain specific binding,neuron projection,perinuclear region of cytoplasm
LOC110673978	20.25	5	9.5	46.75	21.75	64	38	7.75	4.5	9	12.75	10.25	16.75	9.75	14.5	AAEL019718				GO:0004129,GO:0005739,GO:0005743,GO:0005746,GO:0009055,GO:0016020,GO:0016021,GO:0022900,GO:1902600	cytochrome-c oxidase activity,mitochondrion,mitochondrial inner membrane,mitochondrial respirasome,electron transfer activity,membrane,integral component of membrane,electron transport chain,proton transmembrane transport
LOC110673979	28.5	194.75	70.92	77.5	88.5	72	66	39	53.25	310.42	322.5	264.5	290.5	316.5	269.42	AAEL001085				GO:0005623,GO:0015035,GO:0045041,GO:0055114	obsolete cell,protein disulfide oxidoreductase activity,protein import into mitochondrial intermembrane space,oxidation-reduction process
LOC110673980	25	14	21.5	25	62	16.5	16.5	5	15.5	30	34	14.5	105.5	124	129.5	AAEL010764	aldehyde dehydrogenase [Source:VB Community Annotation]			GO:0003824,GO:0005737,GO:0006730,GO:0009058,GO:0009258,GO:0016155,GO:0016491,GO:0016620,GO:0016742,GO:0055114	catalytic activity,cytoplasm,one-carbon metabolic process,biosynthetic process,10-formyltetrahydrofolate catabolic process,formyltetrahydrofolate dehydrogenase activity,oxidoreductase activity,oxidoreductase activity, acting on the aldehyde or oxo group of donors, NAD or NADP as acceptor,hydroxymethyl-, formyl- and related transferase activity,oxidation-reduction process
LOC110673981	21	9.5	76	604.17	379.5	577	185.5	176.25	224.17	286.42	367.5	290.75	358.67	357.08	344.42	AAEL010650	sodium/solute symporter [Source:VB Community Annotation]			GO:0016020,GO:0016021,GO:0022857,GO:0055085	membrane,integral component of membrane,transmembrane transporter activity,transmembrane transport
LOC110673982	23	68	48	82.5	93.5	69	21	23.5	11	160.5	224	157.5	197	231.5	188.5	AAEL025907				GO:0003824,GO:0004721,GO:0004722,GO:0006470,GO:0016787,GO:0016791,GO:0043169,GO:0046872	catalytic activity,phosphoprotein phosphatase activity,protein serine/threonine phosphatase activity,protein dephosphorylation,hydrolase activity,phosphatase activity,cation binding,metal ion binding
LOC110673983	39.5	110.5	124.5	332	225	304	105	110.5	83	342	351	298.17	296	293.5	286.5	AAEL003281	ADP-ribosylation factor, arf [Source:VB Community Annotation]			GO:0000166,GO:0005525	nucleotide binding,GTP binding
LOC110673984	37.5	102	108	322	196.5	355.5	139	135	131	241.5	319.5	252	282.5	320	279.5	AAEL003188	sphingosine phosphate lyase [Source:VB Community Annotation]			GO:0003824,GO:0016829,GO:0016831,GO:0019752,GO:0030170	catalytic activity,lyase activity,carboxy-lyase activity,carboxylic acid metabolic process,pyridoxal phosphate binding
LOC110673985	41.58	69.92	88	52.17	62.33	43.67	51.42	36	60.67	45.25	39.08	35.58	80.42	64.58	63.67	AAEL001289	permease, putative [Source:VB Community Annotation]			GO:0016020,GO:0016021,GO:0022857,GO:0055085	membrane,integral component of membrane,transmembrane transporter activity,transmembrane transport
LOC110673986	0	0	0	0	0	0	0	0	0	0	0	0	0	0	0	AAEL022439	Odorant receptor [Source:UniProtKB/TrEMBL;Acc:J9HFZ2]
LOC110673987	46.5	87.5	96	32.5	79	50.5	47.5	27	53	87	95.5	78.5	84	104	98	AAEL027089	Endoplasmic reticulum resident protein 29 [Source:UniProtKB/TrEMBL;Acc:Q16HE7]
LOC110673988	0	0	1	2.5	2.5	1.5	1	2	0.5	0	2	0.5	0	1	0	AAEL022454
LOC110673989	28.5	25.75	59.75	18.5	42.5	17.75	34.5	9	22.25	14	14	18.5	25.5	24.5	18	AAEL025921
LOC110673990	40.5	97.5	84.5	148	101.67	173.5	55	69	61.33	149.83	163.5	135.33	130.5	122.33	119.5	AAEL025712
LOC110673991	124.83	465.86	251.5	188.17	225	209.33	122.33	124.5	124.67	900.67	1057.83	846.75	901.83	1029.5	956.42	AAEL002938	skd/vacuolar sorting [Source:VB Community Annotation]
LOC110673992	45	249	161	325	273	358	305	238	244	307	398	286	304	333	329	AAEL011904	zinc finger protein [Source:VB Community Annotation]			GO:0003676	nucleic acid binding
LOC110673993	225.17	732.17	530	937.17	697.83	934.5	286.83	526.33	419.17	832.67	1111.83	860.67	929.83	941.33	852.33	AAEL026310				GO:0005515	protein binding
LOC110673994	1.5	1	3	0	0.5	3	0	0	1.5	2	2.5	0.5	1.5	2	2.5	AAEL005252	corazonin [Source:VB Community Annotation]	Crz		GO:0005184,GO:0005576,GO:0007218,GO:0045823,GO:0071858	neuropeptide hormone activity,extracellular region,neuropeptide signaling pathway,positive regulation of heart contraction,corazonin receptor binding
LOC110673995	17	57.5	51	93.5	69.5	87	16.5	16	24.5	104.5	107.5	104	72	99.5	81.5	AAEL025468
LOC110673996	479	593.5	1283	7841	4454.33	7474.5	1883.67	3846.33	2275.5	5271.5	6810.5	5319.5	5725.33	5532.33	5124.67	AAEL022067
LOC110673997	39	94.5	51	19.5	44.5	35	31	14	31	124.5	147	127.5	92.5	91.5	102.5	AAEL024696
LOC110673998	0	1.5	1.5	1	2.5	1.5	2	0	1	0.5	0	1.5	0	0	0	AAEL006293				GO:0005267,GO:0006811,GO:0016020,GO:0016021,GO:0071805	potassium channel activity,ion transport,membrane,integral component of membrane,potassium ion transmembrane transport
LOC110673999	78	252.75	224	610	406	584.33	199	234.67	170	585	780	578.5	650.67	679	632	AAEL006993	synapse-associated protein [Source:VB Community Annotation]
LOC110674000	29	74	72.17	142.5	63	99.5	33	57.5	26	377.5	476.5	347.83	264.67	332.17	327.83	AAEL025565
LOC110674001	2	8.5	17	0.5	1	0.5	4.5	2	6	0	0	0	0	0	0	AAEL007814	n-twist [Source:VB Community Annotation]			GO:0046983	protein dimerization activity
LOC110674002	13.5	49.5	37	10.5	15	17	14	9.5	14.5	72	72	79.5	92.83	102	90.5	AAEL024681				GO:0003824	catalytic activity
LOC110674003	25	104	70	166.5	152	204.5	54.5	75.5	65.5	442.5	555.5	447.17	436.17	451.17	427.5	AAEL007884	conserved membrane protein at 44E, putative [Source:VB Community Annotation]			GO:0072659	protein localization to plasma membrane
LOC110674004	31.75	60.25	63.25	78.75	56.25	66.5	45.25	26.5	30.25	99.25	113.75	99	75.75	94	83	AAEL009701				GO:0000077,GO:0005634,GO:0042025	DNA damage checkpoint,nucleus,host cell nucleus
LOC110674005	22.5	94.62	56.88	96.38	84.88	78.12	50.75	41.88	64.12	261.46	442.25	304.79	240	247.92	256.75	AAEL014355	symbol, putative [Source:VB Community Annotation]			GO:0016020,GO:0016021	membrane,integral component of membrane
LOC110674006	0	0.5	0.25	0	0	0.6	0.42	0	0	0.42	0.58	0.92	0.33	0.75	0.17	AAEL026025
LOC110674007	9.5	4.42	5.17	2	7.17	29	0.5	0	2.5	3.83	4.17	6.67	11.25	12.5	12.33	AAEL007669	oxidoreductase [Source:VB Community Annotation]			GO:0055114	oxidation-reduction process
LOC110674008	7.5	13	12.5	6.5	11.5	5.75	5.5	0	5.1	2	5.83	1.5	3.5	5	7
LOC110674009	1	0	0	1	0	2	1	0	0	0.5	0	0	0	0	0	AAEL018183				GO:0005515,GO:0005737,GO:0008270,GO:0046872	protein binding,cytoplasm,zinc ion binding,metal ion binding
LOC110674010	44	25	50	158	113	173	75	27	22	34	35	37	29	54	22	AAEL019650
LOC110674011	2.5	4	3	18.5	23	25	36	40.5	25.5	8	13.5	9	32.5	44.5	32.5	AAEL020016
LOC110674012	1.9	0.6	0.83	17.42	16.08	32.4	1.88	0	1	18.38	19.92	15.82	4.28	3.1	2.43	AAEL024896
LOC110674013	26.5	52.5	64.5	38	57.5	61.5	27	42	36.5	87	104.5	64	101.5	117.5	83	AAEL021035				GO:0005789,GO:0016020,GO:0030314	endoplasmic reticulum membrane,membrane,junctional membrane complex
LOC110674014	2	4	21	60	56	40	36	76	42	67	90	64.5	104.5	92.5	97.5	AAEL023474
LOC110674015	29	36.17	29.83	12.67	29.33	13	5.67	6.33	9.67	169	230.83	184.66	200.66	213.33	196.16	AAEL028201				GO:0007093,GO:1990423	mitotic cell cycle checkpoint,RZZ complex
LOC110674016	44	28.5	30	8	22.5	11.5	12	5	7.5	17.5	18.5	23.5	56.5	45	46	AAEL022632
LOC110674017	31.5	191	94	179.83	88.5	166.5	46	72.5	38	209.33	300.67	225	171.5	240.5	213.17	AAEL027018				GO:0003865,GO:0005783,GO:0005789,GO:0006486,GO:0006488,GO:0006629,GO:0016020,GO:0016021,GO:0016095,GO:0016491,GO:0016627,GO:0019348,GO:0055114,GO:0102389	3-oxo-5-alpha-steroid 4-dehydrogenase activity,endoplasmic reticulum,endoplasmic reticulum membrane,protein glycosylation,dolichol-linked oligosaccharide biosynthetic process,lipid metabolic process,membrane,integral component of membrane,polyprenol catabolic process,oxidoreductase activity,oxidoreductase activity, acting on the CH-CH group of donors,dolichol metabolic process,oxidation-reduction…
LOC110674018	1591.5	5173.32	4718.12	4820.88	4935.38	5255.92	3279.22	3479.57	3439.07	6022.78	5771.57	4910	6128.48	6744.38	6091.53	AAEL021422	60S ribosomal protein L18a [Source:UniProtKB/TrEMBL;Acc:Q174U3]			GO:0003735,GO:0005840,GO:0006412	structural constituent of ribosome,ribosome,translation
LOC110674019	8.17	20.07	10.74	5.92	20.64	14.5	2.45	25.81	21.19	48.19	63.96	54.11	41.9	43.4	38.09	AAEL025777
LOC110674020	738.17	2270	2284.67	2116.67	1882.98	1985.17	638.5	793	794.33	2464.33	4026	3204.67	3098.83	2918.28	2965.42	AAEL022573				GO:0003676	nucleic acid binding
LOC110674021	3.15	31.07	5.4	33.22	23.47	37.45	3.45	18.8	7.7	14.3	20.8	18.87	9.55	17.85	19.1	AAEL027403
LOC110674022	1	2	0.1	1	4	2	1.11	2	0	3.1	2.1	3	6.43	4.51	3	AAEL024811
LOC110674023	0	0.77	0.11	0.14	0.39	0	0.1	0	0	0.28	0.55	0	0.1	0.63	0.76	AAEL020337
LOC110674024	0.14	0	0.11	0	0	0	0	0	0	0.38	0.5	0.37	0.5	0.6	0.87	AAEL025948
LOC110674025	347	662	532.5	163	403	158	92	56	113	579	692	674.5	705	667	757	AAEL021538
LOC110674026	0	16	1	1	4	0	3	0	0	1	0	0	1	2	0	AAEL027106
LOC110674027	0	0	0	0	0	0	0	0.5	0	0	0	0	0	0	0	AAEL022762
LOC110674028	3	1	1	2	4	3	4	2.5	2	2	4	4	2	3	3	AAEL026232
LOC110674029	0	0	0	0	0.25	1	0	0	0	0	0	1	0	0	0	AAEL024889
LOC110674030	37	45	52	8	27	11	18	3	5	25	35	25	25	47	17	AAEL021440
LOC110674031	0	10.17	3.17	0	0	0	3.33	0	0	9.17	9.17	11.33	10.83	13.33	14.33	AAEL025031
LOC110674032	0	2	0	0	0	0	9	0	1	0	0	0	1	1	0	AAEL020285
LOC110674033	0	0	0	1	0	0	0	0	0	0	0	0	1	0	0	AAEL022097
LOC110674034	739	1500	1239	461	1112	528	581	439	1301	3108	3698	3384	3185	3058	2956	AAEL025611
LOC110674035	0	0	0	0	0	0	0	0	0	0	0	0	0	1	0.33	AAEL020857
LOC110674036	0	0	0	0	0	0	0	0	0	0	0	0	0	0	1	AAEL024481
LOC110674037	4.75	15.75	9.5	13	11	12	18.25	15.75	19.25	6	5.75	3.25	6.5	7.25	7	AAEL013737	axonemal inner arm dynein light chain [Source:VB Community Annotation]
LOC110674038	221	276	312	443	406	442	262.5	242	239.5	441.5	567	565	595.5	611.5	564	AAEL023845				GO:0005509,GO:0005886,GO:0007155,GO:0007156,GO:0016020	calcium ion binding,plasma membrane,cell adhesion,homophilic cell adhesion via plasma membrane adhesion molecules,membrane
LOC110674039	0	0	0.5	1	3	3.5	0	2	1.5	1	2.5	0.5	1.5	0.5	3	AAEL027303
LOC110674040	1.5	2.5	5.5	6	4	4.5	3.5	2	1.5	2.5	3.5	4	5.5	6	2	AAEL025546
LOC110674042	0.33	4.42	0	1.33	6.08	0.33	1	0	0.92	6	2.33	4.83	2.5	1.95	2.08	AAEL026296
LOC110674043	1.33	6.83	2.5	2.17	2.29	1.17	0.67	0.67	1.67	8.45	6.62	6.95	4.58	5.67	3.98	AAEL022458
LOC110674044	2.63	0.9	2.57	36.1	9.55	30.43	0.45	0	0	11	11.13	11.7	8.25	7.95	10.83	AAEL022099				GO:0003676	nucleic acid binding
LOC110674045	0	0.43	0.4	2.91	1.31	1.91	0.49	0	0.14	15.5	20.31	18.13	8.8	10	10.35	AAEL025186
LOC110674046	2.69	7.04	3.3	0.48	0.34	1.61	0.14	0	0	5.31	4.94	6.75	3.81	3.94	4.75	AAEL020469
LOC110674047	2.67	8.33	7.4	0.33	1	0	0	0	0	3.75	2	3	2.2	2.5	3.33	AAEL027877
LOC110674048	2.5	6.32	3.52	0.25	0.25	0.95	0	0.42	0	4.42	5.77	7.85	6.5	4.73	7.33	AAEL023189
LOC110674049	106	421	291	487	337	530	195	300	172	548	558	456	461	506	478	AAEL027326
LOC110674050	3	1.63	0.6	0.67	0.12	0	0	0	0.11	0.91	4.91	2.98	0.99	0.29	2.69	AAEL020988
LOC110674051	0.84	1.48	1.32	0	0.9	0	0.48	0	0.7	0.82	1.98	1.68	0.45	1.03	1.87	AAEL023727
LOC110674052	0	0	3	4	1	7	2	0	0	0	1	1	2	2	0	AAEL027283
LOC110674053	0.17	1.85	0	0.4	0	1	0	0	0	1.48	2.79	0.51	0.53	0.48	0.67	AAEL023823
LOC110674054	3	11	3.33	7	8	1	2	3	1	7	10	7	6	9	15	AAEL027261				GO:0005576,GO:0008061	extracellular region,chitin binding
LOC110674056	8	8	27	517	212	422	65	132	81	94	111	113	103	96	77	AAEL026343				GO:0000166,GO:0003676,GO:0003779,GO:0003824,GO:0004386,GO:0005524,GO:0006310,GO:0044237	nucleotide binding,nucleic acid binding,actin binding,catalytic activity,helicase activity,ATP binding,DNA recombination,cellular metabolic process
LOC110674057	0.5	3	1.5	11.5	11	16	2	2.5	5.5	16.5	28	25.5	35	25.5	36.5	AAEL021924
LOC110674058	0	0	1	0	1	0	0	0	0	0	0	0	1	0	0	AAEL025444
LOC110674059	0	0	0	0	0	0	0.67	0	0	0	0.33	0	0.33	0.5	0	AAEL020882
LOC110674060	0.5	7.17	0.33	7.17	3	3.25	0	1	0.75	8.5	6.83	6	0.5	1	1	AAEL022292
LOC110674061	0.25	0.12	0.32	0.54	0.24	0.8	0.17	0.1	0	0.65	1.1	0.92	1.81	1.22	1.13	AAEL022791
LOC110674062	0.25	0.12	0.2	0.54	0.1	0.66	0.17	0.1	0	0.51	1.21	0.92	1.81	1.47	0.99	AAEL026397
LOC110674063	18	16	57	8	17	14	17	7	20	13	20	20	15	16	21	AAEL023680				GO:0003676	nucleic acid binding
LOC110674064	3	19.5	9	44.5	33.5	31	13.5	17.5	17	39.5	37.5	24.5	36	36.5	33.5	AAEL027245				GO:0003677,GO:0005524,GO:0006281,GO:0008094	DNA binding,ATP binding,DNA repair,DNA-dependent ATPase activity
LOC110674065	0	0	0	0	0	0.5	0	0	0	0.5	1.5	0	0	0.5	1	AAEL020967
LOC110674066	14	6	9	1	1	4	13	6	0	3	0	0	2	0	0	AAEL024630				GO:0005179,GO:0005184,GO:0005576,GO:0007218,GO:0032539	hormone activity,neuropeptide hormone activity,extracellular region,neuropeptide signaling pathway,negative regulation of host-seeking behavior
LOC110674067	43	95	129	576	309	495	121	173	127	530	591	461	525	536	485	AAEL021868				GO:0003676,GO:0005634,GO:0008270	nucleic acid binding,nucleus,zinc ion binding
LOC110674068	0	30.5	8	0	4	0.5	1	1.5	0	4.5	1	1	1	2	2.5	AAEL025554
LOC110674069	0.33	26.2	7.26	6.66	8.21	2.78	1.92	1.75	3.28	14.65	10.95	4.79	2.25	3.45	2.51	AAEL026226
LOC110674070	0	0	0	0	0	0	0	0	0	0	1	0	1	0	0	AAEL025824
LOC110674071	0	0	1	2	1	2	0	0	0	3.5	7	5	2	2	0.5	AAEL020100
LOC110674072	1	15	2	54.33	7	38.67	4	1	0.5	1.5	9	7.33	6.83	4	8	AAEL024682				GO:0003676	nucleic acid binding
LOC110674073	13.5	54	89	315.33	266.5	336	140	203.5	138	174.83	279.67	210.44	273	247.83	236	AAEL021869				GO:0016020,GO:0016021	membrane,integral component of membrane
LOC110674074	0.83	18.83	13.42	7.58	6.79	11.33	3.33	7.83	2.58	7.08	11	18.08	9	7.96	9.09	AAEL024414
LOC110674075	0.5	2.75	6.83	0	0.5	0	0	0	0	2.9	0	3.1	1.9	4.28	2.35	AAEL020684
LOC110674076	0.42	4.64	3.61	0	1.33	0.56	1.68	0.99	0.7	3.66	2.61	3.38	0.82	3.13	1.27	AAEL023319
LOC110674077	1.37	8.06	3.35	2.05	6.87	5.09	0.82	0.32	1.82	18.88	30.74	21.93	14.86	18.19	18.13	AAEL027665
LOC110674078	0	2	0	0	0	0	0	1	1	0	0	0	0	0	0	AAEL024181
LOC110674079	0	2.19	0.11	0.62	0.14	0.14	0.33	0.21	0.2	1.13	1.45	0.58	1.25	0.61	0.45	AAEL026464
LOC110674080	0.53	7.93	3.37	0	0.53	1.23	0	0	0	4.71	1.23	4.81	2.82	2.32	5.46	AAEL023254
LOC110674081	0	0	0	0	0	0	0	0	0	0.25	0	0	0.2	0	0	AAEL025093
LOC110674082	1	0	0	1	0	2	1	4	12	6	11.5	7	7	10.33	5	AAEL023377
LOC110674083	0	0	0	1.03	0.5	0.58	0	0	0	0	1.17	0.7	0	0.5	0.17	AAEL027744
LOC110674084	0	1	0	0	0	0	0	0	0	0	0	0	0	0	0	AAEL022176
LOC110674085	1	1	4	2	1	0.5	0	0	2	2	3.5	4	3	1	1	AAEL021443
LOC110674086	25.5	11.5	7	6	8	4	5	2	3	4	4	3	0.5	3	3	AAEL026128
LOC110674087	0	2	1	0	1	0	0	0	2	2	0	0	0	3	2	AAEL019991
LOC110674088	3.75	66.42	14.83	6.07	5.83	10.9	0.2	3.25	2.92	16.42	14.42	12.83	11	8.75	10.25	AAEL025032
LOC110674089	0	0	0	0	0	0	1	0	0	0	2	3	0	0	0	AAEL020531
LOC110674090	0	0	0	0	0	0	0	0	0.5	0	1	0	0	0.5	0.5	AAEL027785
LOC110674091	0	1	2	52	15	45.5	20	55	28	9.5	15	11.5	14.5	21	10.5	AAEL025490
LOC110674092	0	0.39	1.28	0	0	0	0	0	0	0	0.33	0.83	0.83	0.17	0.5	AAEL020931
LOC110674093	0	1	0.33	1.67	1.25	1.75	0.25	0.25	0.5	1.83	1.5	1.42	1.25	2.58	1.67	AAEL026385				GO:0006508,GO:0008234	proteolysis,cysteine-type peptidase activity
LOC110674094	0	0	0	0	0	0	0	0	0	0	0	0	0	0	0	AAEL021320
LOC110674096	0	6	39	7	2	10	1	4	8	1	3	3	19	22	18	AAEL022804
LOC110674097	1	0	0	0	1	0	0	0	0	0	0	0	0	0	0	AAEL027763				GO:0004462,GO:0016829,GO:0046872	lactoylglutathione lyase activity,lyase activity,metal ion binding
LOC110674098	96	115	461	38	129	69	107	134	294	6	6	1	2	7	2	AAEL023292
LOC110674099	0.27	5.03	0.5	2.33	3.74	0.85	0.33	0.9	5.62	4.86	8.56	3.83	6.06	8.15	10.35	AAEL020961
LOC110674100	0.27	5.03	0.5	2.33	3.74	0.85	0.33	0.9	5.62	4.86	8.56	4.83	6.06	10.15	12.35	AAEL022576
LOC110674101	0	1.5	0.5	0.5	1.5	4	0	0.5	1	8.5	7	8	9	10.5	10.5	AAEL028076
LOC110674102	0.5	15.36	4.32	1.26	2.75	1.9	1.25	0.5	0.12	18.32	26.75	15.51	11.47	19.44	14.6	AAEL023447
LOC110674103	0.14	3.09	1.86	0.62	1.56	1.03	0.5	0	0.52	9.7	7.07	5.74	1.69	2.65	2.57	AAEL020072
LOC110674104	0.33	0.5	0.45	4.62	0.73	5.35	0	0.87	3.15	2.5	2.78	0.92	1.87	4.4	4.4	AAEL027889
LOC110674105	0	1	0.67	0	0	0	1	0	0	1	0.5	1	4.67	3.75	5	AAEL021292
LOC110674106	0.17	8.32	1.25	0	1.2	0	0	0	0	3.14	0.62	3.83	1	5	1	AAEL024738
LOC110674107	0	1.5	0.5	4	3.5	4.5	0.5	3.5	1	6.5	11	9.5	6.5	7.5	7.5	AAEL022476
LOC110674108	2.3	10.87	5.69	16.27	26.53	14.69	13.03	15.27	14.44	6.81	10.72	14.21	10.9	4.83	3.25	AAEL021305
LOC110674109	0	2	0	0	0	0	0	0	0	1	2	0	2	0	2	AAEL023626				GO:0004984,GO:0005549,GO:0007608,GO:0016020	olfactory receptor activity,odorant binding,sensory perception of smell,membrane
LOC110674110	0	3.5	0	0	0	0	0	0	0	3	1	1	2	2	1	AAEL027292
LOC110674111	0	0	0	0	0	0	0	0	0	0	0	0	0	0	0	AAEL018080				GO:0004984,GO:0005549,GO:0007608,GO:0016020	olfactory receptor activity,odorant binding,sensory perception of smell,membrane
LOC110674112	0	3	2	0	1.5	1.5	5	2.5	1	0	1.5	2	0.5	2.5	2	AAEL026419
LOC110674113	11.33	603.26	79.54	2.88	5.67	4.85	17.2	7.63	5.78	176.8	177.31	143.92	287.04	322.75	321.76	AAEL025310
LOC110674114	3.24	7.52	2.49	1	1.39	1.08	1	0.25	1.85	7.33	6.12	3.08	8.6	8.13	5.07	AAEL021779
LOC110674115	9.39	573.54	85.44	3.56	5.98	4.29	19.66	7.57	7.45	218.16	206.4	164.13	348.46	387.11	391.05	AAEL024316
LOC110674116	2	25.5	8	2	5.67	2	3.5	0	0	7	7.5	7.5	3	6	7	AAEL020380
LOC110674117	1	4.5	0	5.25	24.33	4.2	15	6	16.67	22.5	22.5	11.5	35.83	29.03	27.25	AAEL027598
LOC110674118	4	1	5	575.5	203	506	217	339.5	209	143	169	119	162	153	142	AAEL024176
LOC110674119	7	9	3	11	7	13	5	2	5	0	3	1	4	4	4	AAEL026582				GO:0005506,GO:0016705,GO:0020037,GO:0055114	iron ion binding,oxidoreductase activity, acting on paired donors, with incorporation or reduction of molecular oxygen,heme binding,oxidation-reduction process
LOC110674120	5	115	8	5	2	9	6	1	1	3507	4143	3002	500	1049	1166	AAEL024267
LOC110674121	0	0	2	0	0	5	0	1	1	5	5	5	19	12.83	20	AAEL024095
LOC110674122	66.5	138	219.5	710	504	978.5	315	426	233.5	639.5	889	502.5	2098	1899.5	1403	AAEL027536	Putative alpha amylase catalytic domain family found in maltase [Source:UniProtKB/TrEMBL;Acc:A0A0P6IY06]			GO:0016020,GO:0016021	membrane,integral component of membrane
LOC110674123	0	0.65	0	0	0.25	4.52	2.02	0.4	2.18	1.61	2.67	2.12	3.77	3.6	2.23	AAEL026429
LOC110674124	0	0	1	1	1	2	1	5	6	0	5	2	3	1	2	AAEL024026
LOC110674125	9.67	66.83	14	5.67	13.42	11.08	6.5	3	8.08	66.58	94.78	69.44	42.58	43.25	46.25	AAEL021715				GO:0003676	nucleic acid binding
LOC110674126	1	1	5	5	16	15	0	3	3	14	25	21	50	43	22	AAEL025386
LOC110674127	4.67	9.28	7.6	0	0.5	0.7	0	0	0	16.24	20.78	18.73	15.54	15.12	12.85	AAEL024231				GO:0005515	protein binding
LOC110674128	9.69	498.15	66.41	2.36	4.65	3.55	8.46	3.86	3.75	126.89	126.81	105.69	215.89	247.46	235.65	AAEL021820
LOC110674129	9.08	472.78	61.21	2.25	4.54	3.34	8.12	3.25	3.64	116.68	112.31	96.08	195.34	228.59	214.55	AAEL027387
LOC110674130	0	0	0	0	2	3	0	0	1	1	5	1	2	0	0	AAEL026136
LOC110674131	0	1.92	0.42	0	0.33	0	0	0	0	1.17	0.62	1.58	3.06	1.49	0.78	AAEL021310				GO:0005515	protein binding
LOC110674132	8.62	16.88	9.59	0.25	0	0.5	0	0	0	9.45	15.62	15.75	11.48	15.81	11.35	AAEL024749				GO:0005515	protein binding
LOC110674133	0	3.5	4.88	68.3	19.8	37.15	1	0	7	10	16.38	15.75	11.25	9.75	7.5	AAEL020011				GO:0042302	structural constituent of cuticle
LOC110674134	4	47.5	33	42	24	42	5	5	3	24	25	29	17	25.5	35	AAEL023884				GO:0003777,GO:0005524,GO:0007018,GO:0030286	microtubule motor activity,ATP binding,microtubule-based movement,dynein complex
LOC110674135	0.2	0.82	0.2	0	0	0	0	0	0	0.44	0.55	0.74	0	0.74	1.16	AAEL027187
LOC110674136	0	0	0	0	0	0	0	0	0	0	0	0	0	0	0	AAEL022482
LOC110674137	0	0	0	0	0	0	0	0	0	0	0	0	0	0	0	AAEL023061
LOC110674138	0	0	0	0	0	0	0	0	0	0	0	0	0	0	0	AAEL026625
LOC110674139	0	0.33	0	0.42	0	0.25	0	0	0	1.17	1.96	1.43	2.18	1.07	0.53	AAEL025745
LOC110674140	0	0	0	1.6	0.2	1.4	0.2	0.4	1.45	1.85	0.2	0.65	1.05	0.25	1.1	AAEL022317				GO:0003676,GO:0003677	nucleic acid binding,DNA binding
LOC110674141	0	0	0	1.6	0.2	1.4	0.2	0.4	1.45	1.85	0.2	0.65	1.05	0.25	1.1	AAEL026643				GO:0003676,GO:0003677	nucleic acid binding,DNA binding
LOC110674142	2	4.5	7.5	17.5	19	24.5	4	5	1.5	40.5	80.5	59	111	114	122	AAEL021882
LOC110674143	1	0	0	0	0	0	0	0	0	0	0.33	0	0	0	0	AAEL020899				GO:0003676,GO:0003677	nucleic acid binding,DNA binding
LOC110674144	3	3	1	1	0	0	1	0	0	1	2	3	0	0	1	AAEL024473
LOC110674146	23	53.5	48	939	466.5	854	258	218.5	264.5	550.5	779	622	389	416.5	407.5	AAEL023247				GO:0003676,GO:0005634,GO:0008270	nucleic acid binding,nucleus,zinc ion binding
LOC110674147	2.5	4.5	8	18	32	11	8	4	7	77	109	99.5	95.5	92.83	82.5	AAEL023943				GO:0007165	signal transduction
LOC110674148	34.33	116.1	21.83	6	19.08	44.9	25.95	8.37	6.33	2637.25	2415.39	2729.99	1369.63	1195.48	1548.85	AAEL027610				GO:0000166,GO:0005524	nucleotide binding,ATP binding
LOC110674150	41.92	101.88	82.83	7.45	42.92	27.4	28.95	8.37	14	2801.22	2548.61	3031.86	1581.88	1360.85	1714.57	AAEL017975	heat shock protein HSP70 [Source:VB Community Annotation]	HSP70Ba
LOC110674151	39.87	104.18	52.42	14.9	27.5	22.58	34.17	8.5	17	2078.08	1745.54	2243.86	1385.9	1109.78	1407.18	AAEL017976	heat shock protein HSP70 [Source:VB Community Annotation]	HSP70Bb
LOC110674152	5.87	43.42	12.83	4.25	9.08	11.48	14.78	6.2	10.42	1140.08	1064.1	1283.61	750.28	563.18	721.4	AAEL020330				GO:0000166,GO:0005524	nucleotide binding,ATP binding
LOC110674153	0.67	16.42	6.83	3.25	4	5.83	5.83	1	4.75	78.25	74.5	69.28	35.83	22.08	33.75	AAEL023321				GO:0000166,GO:0005524	nucleotide binding,ATP binding
LOC110674154	1.67	36.42	25.33	5.08	10.5	11.33	9.67	7.67	13.58	24.17	29	21.08	16.17	16.5	21.33	AAEL026868
LOC110674155	6.5	45.21	3.8	1.2	3.93	4.77	1.43	2.07	1.23	13.1	9.53	9.45	6.68	11.78	12.88	AAEL022344
LOC110674156	0	1	0.25	1	0.95	0.67	0	0	0.33	3.03	4.12	1.17	2.17	1.75	2.65	AAEL021864
LOC110674157	0	2	1	0	0	0	1	0	0	1	1	1	0.5	0	0	AAEL021403
LOC110674158	2	1	0	3	8	5.25	0	6	1	18	31	45.5	19.2	22	24	AAEL025185
LOC110674159	6	16	29	69	52	69	52	58	27	128	142	133	116	140	121	AAEL023718				GO:0005515	protein binding
LOC110674160	1135.66	3875.99	3259.91	10632.7	6703.74	9868.33	2808.08	4543.16	2984.75	10255.4	11822	9657.83	10109.9	9997.83	9654.83	AAEL022282				GO:0003676,GO:0003723,GO:0006355	nucleic acid binding,RNA binding,regulation of transcription, DNA-templated
LOC110674161	0	0	0	0	1	0	0	0	0	1.33	1.5	0	0	2	1.5	AAEL026934
LOC110674162	38	137	61	88	64	74	69	21	52	159	189	157	142	159	137	AAEL023183
LOC110674163	278	1341	935	1815	1402	1868	988	884	840	1665	1784	1410	1565.5	1666	1512	AAEL022901	Huntingtin-interacting protein HYPK (Fragment) [Source:UniProtKB/TrEMBL;Acc:Q1HRA7]
LOC110674164	151	374	296	1022	602.5	1014	228	335	264.5	1017	1282	988.5	1009	971.5	841.5	AAEL011982	cortactin [Source:VB Community Annotation]			GO:0005515	protein binding
LOC110674165	0	1	0	0	0	0	0	0	0	1	1	1	0	0	0	AAEL023821
LOC110674166	310	1369	990	2061	1523	2143	904	1198	894	1853	1931	1599	1440	1686	1489	AAEL020485	Signal peptidase complex catalytic subunit SEC11 [Source:UniProtKB/TrEMBL;Acc:Q1HRM6]			GO:0004252,GO:0005783,GO:0005787,GO:0005789,GO:0006465,GO:0006508,GO:0008233,GO:0008236,GO:0016020,GO:0016021,GO:0016787,GO:0031090	serine-type endopeptidase activity,endoplasmic reticulum,signal peptidase complex,endoplasmic reticulum membrane,signal peptide processing,proteolysis,peptidase activity,serine-type peptidase activity,membrane,integral component of membrane,hydrolase activity,organelle membrane
LOC110674167	1.34	13.52	1.92	0	0.14	1.25	1.58	0.2	0	3.57	2.75	4.27	2.15	2.08	2.32	AAEL020786
LOC110674168	0.38	1.79	1.14	57.32	10.53	47.63	0.37	0.24	0.79	0.97	1.7	1.07	0.95	0.62	0.49	AAEL025632
LOC110674169	0	0.82	0	2.25	1.49	1.77	0.67	0.22	0.74	0.6	2.49	1.47	0.76	1.3	0.71	AAEL022246
LOC110674170	0.38	2.36	1.14	58.98	10.98	48.6	0.79	0.47	0.4	1.06	2.12	1.03	1.01	1.03	0.83	AAEL022744
LOC110674171	1.04	19.94	6.3	1.73	4.76	1.9	1.5	1.64	0.58	19.22	16.05	18.86	12.63	18.77	14.98	AAEL026980
LOC110674172	0	3.38	0	0	0	0.17	0	0	0	1.97	2.43	3.49	0.11	1	1.1	AAEL021561
LOC110674173	2	21.17	4.75	2.92	1.64	1.37	0.7	0.83	1.33	10.35	11.54	4.94	6.17	9.5	6.67	AAEL020325
LOC110674174	8	8	121	639	321.5	602.5	89	157.5	108	297.5	362	236.5	395.5	333	329.5	AAEL024982
LOC110674175	29	152	71	93	88	118	81	39	88	189	208	180	193	216	206	AAEL027264				GO:0004497,GO:0005506,GO:0016705,GO:0020037,GO:0055114	monooxygenase activity,iron ion binding,oxidoreductase activity, acting on paired donors, with incorporation or reduction of molecular oxygen,heme binding,oxidation-reduction process
LOC110674176	73.51	173.91	202.92	4.17	4.82	9.34	8.38	2.83	2.17	73.06	73.98	58.3	54.38	53.72	47.66	AAEL023837
LOC110674177	20.5	57	54	9	31	18.5	23	5.5	13.5	43.5	59	50	53.5	57	50	AAEL019557				GO:0003676	nucleic acid binding
LOC110674178	0	1	3	3	5	6	5	3	14	2	1	2	2	4	3.5	AAEL028179
LOC110674179	0.5	0.17	0.37	0	0.2	0	0.5	0.25	0	2.67	3.75	4	1.33	4.25	3.17	AAEL018094				GO:0016020,GO:0016021	membrane,integral component of membrane
LOC110674180	0	2.9	0	1	1.5	3	1	1.5	3.67	0	0	1	0	0	0	AAEL020982
LOC110674181	2.5	5	2.03	9.08	2.08	16.03	4.67	9.5	9.33	27.1	33.83	23.37	20.33	25.95	27.45	AAEL024365
LOC110674182	0.5	0	0	0	0.14	0	0.17	0	0	3.17	2.78	0.53	1.2	0.91	0.32	AAEL021692
LOC110674183	0	0	0	0	0	0	0	0	0	0	0	0	0	0	0	AAEL022863
LOC110674184	0	0	0	0.22	0	0	0.11	0	0	0	0.11	0.2	0	0.11	0.14	AAEL026988
LOC110674185	0	0	0	0.22	0	0	0.11	0	0	0	0.11	0.2	0	0.11	0.14	AAEL023737
LOC110674186	0	0	0	0.22	0	0	0.11	0	0	0	0.11	0.2	0	0.11	0.14	AAEL027308
LOC110674187	0	0	0	1.6	0.2	1.4	0.2	0.4	1.45	1.85	0.2	0.65	1.05	0.25	1.1	AAEL027742				GO:0003676,GO:0003677	nucleic acid binding,DNA binding
LOC110674188	0.14	2.86	2.17	0.62	1.58	2.28	0.5	0.14	0.52	11.52	9.93	6.25	3.1	4.46	3.3	AAEL023263
LOC110674189	0	0.17	0	0.12	0	0	0	0	0	0.29	0	1.3	0.5	0.24	0.17	AAEL020874
LOC110674190	3	3	6.5	14	9.17	17.5	17.83	11.5	4	10	13.5	7.5	35.17	31	35.5	AAEL005073
LOC110674191	0	0	0	0	0	0	0	0	0	0	0	0	0	0	2	AAEL023722
LOC110674192	34.5	84.5	236.5	834.5	502.5	762	140	283.5	168	663.5	872	692	556.5	569.5	499	AAEL019663				GO:0003676	nucleic acid binding
LOC110674193	0.5	12.83	1	2	2.5	1.5	0	0.5	1.5	5.17	3	7.83	5.17	8.17	6.5	AAEL022831
LOC110674194	2.5	5.17	2.17	1.33	0.5	0.83	1.5	0.14	0.59	2.33	2.18	1.52	0.2	1.85	0.67	AAEL026230
LOC110674195	0	0	0	0	0	0	0	0	0	0	0.12	0	0.17	0	0	AAEL023455
LOC110674196	1.37	5.06	0	0	0	0.14	1.43	0.25	1.08	0.17	0.29	0	0.33	1.2	0.17	AAEL027427
LOC110674197	1.62	7.26	0.11	0.1	0	0.14	2.43	0.25	3.08	1.13	2.2	0.78	0.86	1.42	0.86	AAEL024626
LOC110674198	2.5	1.58	2.33	0.83	1	3.33	2.5	0	0	3.75	5.92	4.08	3.33	2.83	2.25	AAEL024046
LOC110674199	16.95	39.78	17.29	5.22	8.93	5.54	0.89	0.81	1.74	58.48	72.09	76.95	66.4	80.34	69.09	AAEL025256
LOC110674200	0	0	0.25	0	0	0	0	0	0	0	0	0.5	0.75	1.78	0.5	AAEL024158
LOC110674201	0	0	0	1	1	4	1	0	0	0	0	0	0	0	1	AAEL026442
LOC110674202	0	0	0	1	0	0.5	0	2	1	0	2.2	0	0.5	3.2	1.5	AAEL024599
LOC110674203	0	0	0	1	0	0.5	0	2	1	0	1	0	0.5	2.5	0.5	AAEL021873
LOC110674204	0	0	0	3	0	6	0	0	1	1	0	0	0	0	0	AAEL022728
LOC110674205	102	137	194	83	98	113	49.5	58	54	72.17	89	74.5	147.67	122	124.67	AAEL027099
LOC110674206	0.33	0.14	0.17	3.1	6.66	4.12	4.32	5.68	28.58	3.3	3.57	3.82	1.43	1.35	2.76	AAEL023888				GO:0046983	protein dimerization activity
LOC110674207	1	1	1	6	2	1	1	1	1	3	7	5	2	3	3.5	AAEL027211
LOC110674208	42	78	128	173.5	169.33	204	87	127.5	99.5	99	131	95	127	119	102.5	AAEL004645
LOC110674209	39.5	102.5	103	123.5	100	124.5	69.5	71	70.33	79.5	99	102.17	92.67	99.67	87.5	AAEL024517
LOC110674210	0	2	7	4	12	5	6	5	3	3	10	4	10	8	5.83	AAEL026521
LOC110674211	0.33	0	0	23.5	7.08	11.25	6	7.17	0	8	5.33	3	3.67	3.33	2.33	AAEL022971
LOC110674212	0	0.2	0.85	1.75	1.95	3.25	1.5	0.25	0.25	2.92	1.33	2.25	2	1.5	1.75	AAEL025419
LOC110674213	0.33	0.67	0	0	0	0.5	0.33	0	0.33	1	0	1.17	1.08	0.67	0.33	AAEL021783
LOC110674214	4.5	9.5	8	3	6	1	2	0	0	8	13	12	5.5	17	12	AAEL024306
LOC110674215	3	2	0	0	1	0	3	2	0	3	1	0	0	0	0	AAEL020470				GO:0004252,GO:0006508,GO:0008233,GO:0008236,GO:0016787	serine-type endopeptidase activity,proteolysis,peptidase activity,serine-type peptidase activity,hydrolase activity
LOC110674216	7	1	2	13	12	26	5	14	15	6	14	5	6	5	3	AAEL025097
LOC110674217	0	0	0	1	1	2	0	1	0	0	0	0	1	1	1	AAEL020511
LOC110674218	0.5	0	0.33	0	0	0	0.33	0	1.25	0	0.5	0	0.33	0	1.33	AAEL023250
LOC110674219	0	1.33	0	0.57	0	0	0	0	0	1	1.39	0.2	0.62	0	0.17	AAEL026807
LOC110674220	0	0	0	2	2	3	0	0	0	1	0	1	1	1	0	AAEL020368
LOC110674221	0	2	1	3	3	5	0	0	2	1	2	3	2	2	0	AAEL025109
LOC110674222	0	0	0	0	0	0	0	0	0	0	0	0	0	0	0	AAEL023211				GO:0006629,GO:0016788	lipid metabolic process,hydrolase activity, acting on ester bonds
LOC110674223	0	1.11	0	0	0	0	0	0	0	2.12	1.61	0	1.1	0.25	0.5	AAEL027863
LOC110674224	1.7	38.37	4.57	0.92	1.03	2	0.58	0	0.33	12.77	16.97	9.72	5.15	3.7	8.28	AAEL022288
LOC110674225	8	5	5	177	131	155	79	122	42	135	143	121	137	105	108	AAEL026960
LOC110674226	0	0.3	0	7.83	1.52	4.81	0	0.52	0.39	18.07	75.78	40.7	1.12	1.43	1.02	AAEL024501
LOC110674227	10.91	28.63	6.33	4.27	15.5	11.07	21.53	11.43	15.83	12.2	19.93	8.47	17.47	18.07	12.37	AAEL020782
LOC110674228	0	9.38	1.12	1.5	2	8.33	4	0	2.17	8.79	12.53	7.83	3	9.17	8.17	AAEL024918
LOC110674229	31	70	86	240	115	203	50	98	88	363	424	325	377	382	321	AAEL023323
LOC110674230	3	10	11	19	11	22	4	11	5	13	12	11	36	30	34	AAEL026257				GO:0005515	protein binding
LOC110674231	1.33	2.33	9.67	0	0	0.33	0	0	0.33	10	12.67	10	4	6.33	10.67	AAEL022721				GO:0008270	zinc ion binding
LOC110674232	1.33	1.26	0.75	9.25	9.18	16.73	3.57	2.63	1.73	3.95	7.17	4.2	7.27	6.68	5.1	AAEL024405
LOC110674233	28.85	90.23	68.62	318.35	114.15	283.23	29.05	32.42	19.43	83.95	108.83	76.4	66.45	79.03	59.38	AAEL020626
LOC110674234	9.45	29.45	20.58	14.5	8.67	8.53	4.67	9.33	3.5	16.28	18.5	8	17.48	12.75	16.87	AAEL025079
LOC110674235	0	8.17	2.67	2.67	1.98	2.06	18.42	19.99	4.25	5.35	8.27	3.42	6.71	12.58	9.78	AAEL021803
LOC110674236	30.55	92.91	59.35	9.62	25.19	19.73	7.52	5.33	14.3	84.98	108.24	131.18	102.21	114.59	125.76	AAEL026186
LOC110674237	11	10	7	2	4	8	31	5	1	2	1	0	3	7	3	AAEL026466
LOC110674238	7	13	6	20	16	20	11	7	5	20	28	21	23	29	28	AAEL022787
LOC110674239	7	26	17	14	11	16.5	6	8.5	5.5	13	15.5	15	11	11.5	18	AAEL027705
LOC110674240	10.75	44.75	37.25	78.5	50	73.75	33.25	63.75	33.75	39.5	50.75	35.75	65.75	62.75	50	AAEL025375				GO:0003824	catalytic activity
LOC110674241	27	56.5	65	293	236	281	90	185.5	136	255.5	289	207.5	237	257.5	241	AAEL020542				GO:0046872	metal ion binding
LOC110674242	0.5	0	0.53	1	0.33	0.2	0.5	0	0.25	0.2	0	0.2	2.58	2.92	0.33	AAEL024400
LOC110674243	0.11	0.81	0	0.1	0	0.14	0	0.14	0.14	0.2	0.73	0.7	0.2	0	0.14	AAEL023752
LOC110674244	1.75	9.22	4.52	0.33	0.67	2.35	0	0.2	0.33	2.58	3.65	1.08	2.93	2.48	2.58	AAEL027565
LOC110674245	0	0	0	0	1	0	2	2	0	0	0	0	4.5	2	1	AAEL022811
LOC110674246	1	4	4	0	1	1	0	1	3	0	0	2	0	6	3	AAEL022117
LOC110674247	1	3	1	0	1	1	0	0	1	1	1	0	0	0	0	AAEL025500
LOC110674248	1	13	4	1	0	0	1	0	1	7	1	4	1	4	4	AAEL020920
LOC110674249	6	133	18	1	7	4	10	5	20	23	24	23	23	21	23	AAEL024702
LOC110674250	29	196	76	9	31	15	15	10	21	641	993	565	208	378	342	AAEL020427				GO:0003677,GO:0006355,GO:0043565	DNA binding,regulation of transcription, DNA-templated,sequence-specific DNA binding
LOC110674251	2	9	9	4	8	2	10	5	4	8	7	6	7	7	8	AAEL025792
LOC110674252	3	7	13	4	4	6	3	2	0	0	9	5	7	10	6	AAEL026823
LOC110674253	36	69	74	11	22	13	28	11	35	42	44.5	30	16	31	19	AAEL022319
LOC110674254	1	0.34	1	1.53	0.37	0.54	0	0	0	0.29	0.54	1.73	0.5	1.51	0.53	AAEL027894
LOC110674255	0	0	0	1	0	0	0	0	3.36	0	0	0	0	0	0	AAEL024045
LOC110674256	0	0	0	0	0	0	0	0	0	0	0	0	0	0	0	AAEL028216
LOC110674257	5.25	11.58	4.42	3	6.09	2	0	0	0	27.33	38.56	28.02	15.67	17	22.17	AAEL023571				GO:0003676,GO:0015074	nucleic acid binding,DNA integration
LOC110674258	1.92	6.99	4.6	4.63	5.41	11.35	7.82	9.16	25.61	5.58	2.35	3.68	1.55	3.95	2.65	AAEL025154
LOC110674259	0	0	0	0	0	0	0	0	0.12	0.33	0	0	0	0	0	AAEL020142				GO:0003676,GO:0008270	nucleic acid binding,zinc ion binding
LOC110674260	0	0.25	0	0.2	0	0.42	0	0	0	0	0	0.25	0.33	0.25	0	AAEL027158
LOC110674261	0	0.5	1.5	0.5	0.5	1	0	0	1	2	4.5	1.5	1.5	0.5	2.5	AAEL022652
LOC110674262	0	0.44	1	0.78	0	0.22	0	0.2	0	3.84	3.76	4.71	1.17	0.63	0.51	AAEL026677
LOC110674263	9.75	13	1	12.64	22.33	35.83	13	5.2	6.14	44.17	79.33	83.38	52	57.75	53	AAEL023991
LOC110674264	0	0	0	0.5	0	0	0	0.5	0.5	0	0	0	0	0	0	AAEL027595				GO:0003924,GO:0005525,GO:0007165,GO:0016020	GTPase activity,GTP binding,signal transduction,membrane
LOC110674265	1.7	0.4	0	8.83	8.64	19.38	0.65	0	1.44	12.88	13.8	12.79	3.25	2.77	1.48	AAEL024879
LOC110674266	110	144.33	193.5	32.5	58.5	34.5	21.5	18	47	50	71	71.5	73.5	84.5	74	AAEL020748				GO:0005576,GO:0008061	extracellular region,chitin binding
LOC110674271	0	0	0	11.83	8.67	7.67	4.17	4.83	1.83	3.83	2.5	1	1.5	1.83	1.33	AAEL023965				GO:0005634,GO:0008270	nucleus,zinc ion binding
LOC110674272	0	0	1	0.5	0.14	0	0.5	1.5	0	0.75	0.84	0.17	1.7	1	1.74	AAEL028174				GO:0046983	protein dimerization activity
LOC110674273	0.17	0.67	0.75	0.33	1.5	0.67	0.33	0	0	0.17	0.17	0	0.83	1.33	0.5	AAEL024693				GO:0080019	fatty-acyl-CoA reductase (alcohol-forming) activity
LOC110674274	0	2	0	0	0	0	0	0	1	1	1	1	1	1	0	AAEL020572				GO:0003723,GO:0005737,GO:0030430	RNA binding,cytoplasm,host cell cytoplasm
LOC110674275	3.31	45.1	2.89	0.32	0.45	0.42	0.25	0	0.25	18.25	20.13	18.62	16.6	17.24	18.3	AAEL025251
LOC110674276	48.5	62.02	9.5	19.28	22.15	24.17	18.67	4.67	5.5	77.42	84.57	73.25	77.07	103.13	88.45	AAEL021959
LOC110674277	0	0	0	0	0	0	0	0	0	0	0	0	0	0	0	AAEL025902
LOC110674278	0	0	0	0	0	0	0	0	0	0	0	0	0	0	0	AAEL023135				GO:0003677	DNA binding
LOC110674279	0	0	0	0	0	0	0	0	0	0	0	0	0	0	0	AAEL027507
LOC110674280	0	0	0	0.5	0	1.5	0	0	2	1	0	0	0.5	0	0	AAEL020206
LOC110674281	0	0	0	0	0.2	0	0	0	0.2	0	0.2	0	0	0	0	AAEL025706
LOC110674282	0	0	0	0	0	1	0	0	0	0	1	0	0	0	0	AAEL021819
LOC110674283	8	6	11	64	40	86	25	30	34	58	95	91	115	98	119	AAEL025378				GO:0008270	zinc ion binding
LOC110674284	0	0	0	0	0	0	0	0	0	0.67	0	0	0	0	0	AAEL026762
LOC110674285	0	0	0	0	0	0	0	0	0	0	0	0.5	0	1.5	1.5	AAEL022260
LOC110674286	0	0	4	4.61	7.18	1.86	0.33	0	2	4.83	3	2	0.33	1.95	0.5	AAEL026584
LOC110674289	7.5	61.5	11	7.5	18	15.5	14	13	13.5	20	21	18.5	25.5	29	22	AAEL021015				GO:0008083	growth factor activity
LOC110674290	4.25	6	11.75	45	32.75	41.75	9	22.25	14.5	52.25	56.5	44	56.5	57	48	AAEL026374				GO:0005634,GO:0006281,GO:0006974,GO:0070876	nucleus,DNA repair,cellular response to DNA damage stimulus,SOSS complex
LOC110674291	4.5	19.93	12.03	10.23	3.37	10.83	1.5	2	4.5	13.17	10.81	6.92	14.93	11.17	8.28	AAEL022820
LOC110674292	0	0	0	0	0	0	0	0	0	0	0	0	0	0	0	AAEL025537
LOC110674294	0	0.25	1	0.58	0	0	0	0	0.4	0.53	1.45	1.2	0.37	1.12	0.33	AAEL023780				GO:0003676,GO:0003677	nucleic acid binding,DNA binding
LOC110674295	0	0	0	0	1	0.6	0	0	2.3	0	0	0	0	0	0	AAEL020949
LOC110674296	0	0	0	0	1	0	0.83	0.5	0	0	0.67	0	1.33	3.17	1	AAEL022852
LOC110674297	0	0	0	0	0	0	0	0	0	0.5	1.33	0.33	0	0.5	0	AAEL027207
LOC110674298	0	0	0	0.2	0	0	0	0	0.25	0.11	0	0	0.25	0	0.11	AAEL021899
LOC110674299	0	0	0	0	0	0	0	0	0	0	0	0.33	0	0	0.25	AAEL026542
LOC110674301	0.5	0.67	0.33	0	0	0	0.5	0	0	0.83	1.5	0	2.5	1	2.17	AAEL026518				GO:0046983	protein dimerization activity
LOC110674302	0	0.6	0	0	0	0	0	0	0.2	2.65	1.5	1.6	1.25	1	2.4	AAEL025899
LOC110674303	0	0.45	0	0	0.5	0	0	0.45	0	1.9	2.4	1.3	2	1.8	2.1	AAEL021194
LOC110674305	1.5	0.25	0.2	0.25	0	0.45	0	0	1.03	6.5	14.22	8.04	7.95	8.17	9.85	AAEL020036
LOC110674306	0.5	20.5	0	0	0	1	0	0	0	1.5	2	2.5	2	0.5	3	AAEL027689				GO:0016747	transferase activity, transferring acyl groups other than amino-acyl groups
LOC110674308	0	0	0	0.25	0	0	0.25	0	0.5	1.2	0.9	0.62	0	0.2	1.6	AAEL026465
LOC110674309	0.06	3.02	0.93	1.17	1.81	1.52	4.89	8.67	3.12	2.96	1.7	0.6	6.16	3.82	6.57	AAEL023915
LOC110674310	0	0	0	0	0	0	4	2	0	0	0	0	0	0	0	AAEL022101				GO:0016020,GO:0016021	membrane,integral component of membrane
LOC110674311	0	0	0	0	0	0	1	0	0	0	0	0	0	0	0	AAEL025542
LOC110674312	0	0.5	0	0	0	0.5	1	0	0	1	1.5	2.83	1.33	1	0	AAEL022870				GO:0003676	nucleic acid binding
LOC110674313	17.5	31.5	48	109.5	83.5	84.5	34	46.5	34	148.5	160.25	128	149	161.5	139	AAEL009724				GO:0003676,GO:0005634,GO:0008270,GO:0046872	nucleic acid binding,nucleus,zinc ion binding,metal ion binding
LOC110674314	0	1.5	0	0	0	0	0	0	0	0	0	0.25	0	0	0.5	AAEL023811				GO:0003676,GO:0008270	nucleic acid binding,zinc ion binding
LOC110674315	0	0.21	0	1.1	1.77	0.32	0.11	0	0.21	1.32	1.13	1.36	0.44	0.21	0.77	AAEL027252
LOC110674316	0	0.5	0	0.43	1.91	0.54	0.11	0	0.21	1.09	1.05	1.37	0.44	0.35	0.77	AAEL024440				GO:0003723,GO:0005737,GO:0030430	RNA binding,cytoplasm,host cell cytoplasm
LOC110674317	0	0.5	0	0.43	1.91	0.54	0.11	0	0.21	1.18	1.05	1.37	0.44	0.35	0.64	AAEL028186
LOC110674318	0	0.21	0	0.99	1.66	0.54	0.11	0	0.21	1.32	1.39	1.7	0.44	0.21	0.77	AAEL025290
LOC110674319	0	0	0	0	0	0	0	0	0	1	0	1	0	0	0	AAEL020934
LOC110674320	3.67	1	38.5	330	179.5	359	8	33	35	186	243.5	195	44	35	32	AAEL020431
LOC110674321	0	0	0	0	0	0.58	0.25	0.83	0	0	0	0	0.25	0	0	AAEL027262
LOC110674322	3.67	9.67	9.58	11.08	17.83	13.83	10.83	14.67	10.17	28.92	25.83	25.33	28.33	35.83	19.67	AAEL021322
LOC110674323	0	0.5	1	0	0	0	0	0	0	1.33	0	0	0.33	0	0	AAEL025168				GO:0003735,GO:0005840,GO:0006412	structural constituent of ribosome,ribosome,translation
LOC110674324	0	0.5	1.28	3.33	0.33	1.5	0.5	0	1.25	0.33	1.33	0.67	2.08	1.17	1.25	AAEL022048
LOC110674325	0	0	0	0.5	0	1	2.5	3	0	1.5	1	5	3	4	6.5	AAEL025699
LOC110674326	1.5	1	1	0	2.5	0.5	0	0	1	3	10	7	2	6.5	6	AAEL026721				GO:0003676,GO:0003677	nucleic acid binding,DNA binding
LOC110674327	0	0	0	0	0	0	0	1	0	0	0	0	0	0	0	AAEL022231
LOC110674328	2	7	1	0	0	0	6	1	1	2	7	4	2	4	5	AAEL027433				GO:0046983	protein dimerization activity
LOC110674329	0	0	0	0.83	0.12	1	0.24	3.64	1.1	0	1	0.25	0.41	2.33	0	AAEL022694
LOC110674331	0.2	1.21	0.33	0.2	0.4	1.21	0	0.33	0	1.01	0.88	1.13	0.17	1.34	0.2	AAEL027630
LOC110674334	0	0	0	0	0	0	0	0	0	0	0	0	0	0	0	AAEL025293
LOC110674336	0	4.67	0	0	0.5	0.5	0	0	1.83	4.67	5.67	5.08	5.08	4.67	6.75	AAEL025832
LOC110674337	0	0.2	0	0	0	0	0	0	0	0	0	0	0	0.17	0	AAEL021267
LOC110674339	0	0.17	0.17	0.1	0.48	0	0.14	0.17	0	0.11	0.1	0.1	0	0	0.17	AAEL022998
LOC110674340	0	0.2	0	0	0	0	0	0	0	0.75	0.75	0	0	0.17	0	AAEL021130				GO:0003677,GO:0006355	DNA binding,regulation of transcription, DNA-templated
LOC110674341	109.5	9	46.5	39	232.5	85	101.5	11	40.33	0	1	0.5	2	0	0.5	AAEL025723
LOC110674342	1	3.5	0	0.53	0	0.5	0	0	1	0.25	0.25	0	0	0	0.75	AAEL022081
LOC110674343	48	40.5	42	5.5	24	12.5	5.5	4.5	17	38	48.5	33	48	59	53.5	AAEL022520				GO:0006629,GO:0016788	lipid metabolic process,hydrolase activity, acting on ester bonds
LOC110674344	0	1	0	0	1	0	0	0	0	0.5	0	0	0	1	0	AAEL025958				GO:0006520,GO:0016491,GO:0016639,GO:0055114	cellular amino acid metabolic process,oxidoreductase activity,oxidoreductase activity, acting on the CH-NH2 group of donors, NAD or NADP as acceptor,oxidation-reduction process
LOC110674346	79.5	11	30.5	35.5	186.5	47	54.5	10	31.33	1	3	2.5	1	3	3.5	AAEL025120
LOC110674347	4	15.2	5.12	8.33	3.5	9	9.37	6.33	8.58	12.83	11.75	11.53	11.75	9.2	8.47	AAEL020532
LOC110674348	1.78	8.72	2	0.87	1.1	3	0.94	1.53	1.88	11.4	9.87	6	2.5	3.42	3.93	AAEL027741
LOC110674349	0.5	10.32	8.33	7.33	4.98	1.73	16.42	13.65	2.08	9.18	11.1	5.58	5.85	12.58	11.11	AAEL023272
LOC110674350	2.43	45.23	10.78	17.5	10.89	25.82	6.58	10.76	6.95	14.75	26.08	16.75	14.59	16.33	17.17	AAEL023010
LOC110674351	0	1	0	0	1	1	1	0	0	1	0	3	1	1	0	AAEL026435
LOC110674352	0	0	0	0	0	0	0	0	0	0	0	0	0	0	0	AAEL022677
LOC110674353	0	2	0	0	0	1.17	0	0	0	1	0.39	1.01	0	1.5	1.58	AAEL026268
LOC110674354	0	0	0	4	1	7	1	0	1	4	9	3	4	4	0	AAEL023861
LOC110674355	0	2.38	0	0	0.54	0	0	1	1	0.25	0.58	1.15	0.33	0.11	0.38	AAEL027456
LOC110674356	0	0	0	0	0	0	0	0	0	0	0	0	1	0	0	AAEL024537
LOC110674357	4.67	16.89	6.87	0.5	1.67	1.25	1.7	1.33	0.58	5.42	5.78	6.51	6.33	8.12	8.8	AAEL021777
LOC110674358	0	0	0	0	0	0	2	0	0	0	0.65	0.25	0	0	3	AAEL025616
LOC110674359	0	0	1	0	0.11	0	0	0	0	1	1	3	0.67	0	2	AAEL023139
LOC110674360	0	9.5	12	225.5	51.5	219	23.83	20.5	7	120.67	139.83	83.83	143.83	159.83	102.17	AAEL021530
LOC110674361	2.42	57.67	5.51	21.23	49.96	30.84	57.23	24.36	51.59	68.83	78.54	53.83	38.49	50.74	55.72	AAEL026084
LOC110674362	0.68	14.1	5.48	3.41	0.55	1.82	1.99	0.17	0.31	4	5.52	4.1	5.84	8.71	5.95	AAEL020364
LOC110674363	0	0	0	0	0.5	0	0	0	0	0.33	1.25	1	0	0.7	1.33	AAEL025000
LOC110674364	1.5	8.83	0.5	0	0	0	0	0	0	1.5	0.67	3	1	3	6	AAEL020407
LOC110674365	0	0	0	0	1	2	0	0	0	0	0	0	2	3	1	AAEL025204
LOC110674366	0.5	1	1	0	0.5	1	0	0	0	0	0	0	0	0	1	AAEL027739
LOC110674367	1.12	2.4	1.38	0.5	0.25	1.5	0.57	0.6	0	2.53	2.33	1.18	3.17	2.43	2.71	AAEL022199
LOC110674368	0.92	2.69	1.37	0.29	0.2	0.54	1	0	0	1.18	1.14	0.53	1.88	0.89	2.32	AAEL026875
LOC110674369	0	1.12	0	0	0	0	0	0	0	1	0	1	0	1	0	AAEL021277
LOC110674370	5.95	36.74	13.79	1.54	0.6	1.09	0.5	0.67	0.12	11.82	17.63	9.27	18.17	17.99	14.49	AAEL021649
LOC110674371	0	24	1	3	6	3	1	3	2	19	14	5	8	7	7	AAEL024421
LOC110674372	0	0	5.2	74	12	57	31.2	51	39	0	1	0	26.2	23.37	11	AAEL020862
LOC110674373	0	0.59	0	0	0	0	0	0	0.14	0.14	0	0.57	0.54	3.16	1.14	AAEL025329
LOC110674374	0	0	0	0	0	0	0	0	0	0	0	0.25	0.14	0	0	AAEL021816
LOC110674375	0.42	1.82	0.89	0	0.2	0.54	0	0	0	0.42	0.58	1.12	1.45	0.25	1.8	AAEL026639
LOC110674376	4.67	14.95	2.5	0.5	2.62	0.89	0.48	1	1.83	8.87	7.92	5.42	4.5	8	9.28	AAEL023023
LOC110674377	0	0	0	0.67	0	0.42	0.14	0	0.17	0.34	1.29	0.25	1.79	0	0	AAEL027812				GO:0046983	protein dimerization activity
LOC110674378	0	0	0	0	0.5	0	0	0	0	0	0.5	0	0	0.5	0	AAEL024183
LOC110674379	0.25	1	0.12	0	0.2	0.17	0.17	0	0	0.54	0.49	0.14	0	0.14	0	AAEL020697
LOC110674380	0	2.88	0.43	0.25	0.44	0.25	0.14	0	0.33	0.59	0.74	1.5	0.2	0.75	1.98	AAEL027370
LOC110674381	0.7	2.35	1	274.1	74.73	231.59	5.75	71.13	60.78	45.68	47.22	35.45	36.57	24.88	22.73	AAEL020841
LOC110674382	0	0	0	0	0	0	0	1	0	2.21	1.27	3.21	0.83	7.46	18.96	AAEL024543
LOC110674383	0.25	1.62	0	1	0.25	0.38	0.25	0	0	3.25	4.38	0.38	1.5	1.25	1.14	AAEL027383
LOC110674385	0.83	5.42	1.47	0	0.37	2.75	0.25	0	0.2	5.65	5.43	4.45	5.72	7.2	5.72	AAEL022244
LOC110674386	2.75	3	3.16	0.33	1.12	0	0.83	0	0	1.53	0.92	1.17	1.5	1.67	1.25	AAEL028176
LOC110674387	1.33	30.02	9.91	0.5	3.68	2.01	1.81	1	0.25	11.32	12.92	5.26	7.19	6.39	8.63	AAEL021566
LOC110674388	17.45	22.93	7.92	0	1.25	0.7	1	0	0	11.28	8.7	4	2.53	3.23	1.7	AAEL027043
LOC110674389	1	0.33	2.12	41.4	9.35	27.58	0.33	0.75	0.58	8.84	8.92	3.77	6.99	7.49	8.44	AAEL024518
LOC110674390	7	46.5	23.5	113	88.5	118.5	54	56.5	73.5	111	84	76.5	79	78	77.5	AAEL026769
LOC110674391	0	0.67	0	0	0	0.39	0	0	0	0.2	0.8	0.74	0.82	0.45	0.5	AAEL024205
LOC110674392	0	0	0	0	0	0	0	0.14	0	0.28	0.45	0.43	0.27	0.46	0.74	AAEL022178
LOC110674393	0	0	0	0	0	0.83	0.5	0	0	0	1.17	0	0.5	2.87	1.33	AAEL027800
LOC110674394	0.83	15.5	1	0	0.33	2.75	0.5	1	1	5	5.17	8	8.33	8.83	6.33	AAEL024123
LOC110674395	1.73	33.52	12.36	0	0	0	0	0	0	2.82	5.92	1.98	4	4.8	5.07	AAEL021370
LOC110674396	0.12	0.29	0	0	0	0	0	0	0	0.87	0.65	0	0	0	0.25	AAEL024989
LOC110674397	0.12	1.92	1.5	3.83	1.83	4.71	0.38	0.67	2.5	2.04	2.17	1.38	1	2.04	0.67	AAEL026489
LOC110674398	2.87	12.35	3.92	0	0	0.11	0	0.25	0	2.82	4.5	2.36	2.46	3.19	2.83	AAEL025820
LOC110674399	0	0.33	1.58	1.58	2.33	2.5	1.5	0.83	0	0.33	0.67	1.58	1	0.83	0	AAEL023228				GO:0006506,GO:0016021,GO:0016746	GPI anchor biosynthetic process,integral component of membrane,transferase activity, transferring acyl groups
LOC110674400	0.17	0.69	0.14	0	2.37	0.33	0	2.64	0.17	0.85	2.24	4.92	3.57	3.55	2.51	AAEL020854
LOC110674401	14	25	18.5	4	8.5	4.5	9.5	2.5	4	41	43.5	31	39.5	39	29	AAEL024661
LOC110674402	0	2.23	0.2	3.7	1.92	1.31	0.25	0	0	5.56	4.17	0.71	2.5	0.5	2.27	AAEL022024
LOC110674403	3.06	5.74	3.74	0.33	1.14	0.84	0.67	0.14	0.33	7.05	7.39	6.22	6.79	6.44	4.35	AAEL026779
LOC110674404	0	0	0	0	1	0	0	0	0	0	1	0	0	1	0	AAEL026398
LOC110674405	0	0	0	0	0	0	0	0	0	0	2	0	0	0	1	AAEL022823
LOC110674406	0	0	0	0	0	0	0	0	0	0	0	0	0	3	0	AAEL027294
LOC110674407	1.49	9.94	4.52	2.41	1.18	1.18	0.57	0.54	1	7.61	6.55	4.92	4.03	6.29	5.16	AAEL023748
LOC110674408	0	0	0	4.25	0	2	1	4	0	0	1	0	1.75	1	1.12	AAEL020588
LOC110674409	1.7	11.93	2.03	3.25	0.87	1.89	0	0	0	3.88	6.23	7.81	9.82	10.82	7.63	AAEL023198
LOC110674410	12.13	66.13	35.09	3.52	5.47	5.4	3.33	1.83	4.38	12.85	17.12	16.55	21.98	24.59	26.63	AAEL026068
LOC110674411	13.27	45.83	6.37	0	1.14	1.75	1.25	1	0.25	5.63	7.2	1.23	4.38	6.6	5.1	AAEL020458
LOC110674412	0.58	14.83	7.83	30.83	11.5	22.67	1.67	11.33	11.08	12.67	19.92	12.67	14	12.42	14.83	AAEL024875
LOC110674413	3.17	78	13.33	6.75	7.67	5	0.2	0.5	10.75	30.33	22.58	17.5	19.17	17.83	15.33	AAEL027455
LOC110674414	0	0.67	0.25	0.25	0.51	0.83	0.5	0.11	0.2	0.42	0.29	0.87	0.37	0.4	0.17	AAEL027760
LOC110674415	1.33	5.33	1.75	1.17	2	0.83	0.67	0.67	1.67	5.42	4.12	5.2	3	1.83	2.58	AAEL022205
LOC110674416	2.67	46.62	5.88	1.98	4.65	0.88	3.59	2.23	2.39	6.95	6.55	7.09	4.62	7.52	11.87	AAEL025627
LOC110674417	17.67	80.13	37.08	6.92	22.67	9.92	2.33	4.17	10.83	41.83	35.75	26.42	32.58	38.67	31.58	AAEL022106
LOC110674418	0	0	0	0	0	0	0	0	0	0.12	0	0	0	0	0	AAEL021454
LOC110674419	3.21	9.52	1.73	5.98	5.58	6.93	1.37	0.5	0.5	9.29	6.21	7.1	4.82	5.2	3.54	AAEL026133
LOC110674420	0	20	5	2	3	6	0	1	6	7	6	14	6	8	6	AAEL021233
LOC110674421	4	6	1	0	1	0	0	0	1	0	0	0	1	3	1	AAEL025913				GO:0016020,GO:0016192	membrane,vesicle-mediated transport
LOC110674422	5.17	92.48	11	1	2	5	0	0	1	6.25	7.17	14	8	4	6	AAEL020079
LOC110674423	1	1.83	4.67	0	3	0	0	0	0.25	2.08	5.5	3.25	0	0.33	1.83	AAEL024866
LOC110674424	0	2.5	2	10.6	17	16.45	6.2	1.2	9	38.35	43.15	46.7	27.32	20.63	19.5	AAEL027109
LOC110674425	8	62.58	16.17	3.67	3	4	3.5	4.67	2.83	21.5	23.5	22	13.33	16.5	21.33	AAEL025535
LOC110674426	1.38	21.39	5.18	3.33	2.41	3.92	9.4	8.27	10.24	13.2	16.98	10.07	10.82	17.29	11.35	AAEL021640
LOC110674427	1.24	22.36	5.85	1.47	1.58	2.57	1.8	0.4	1.59	16.43	14.94	13.57	8.49	7.5	9.12	AAEL024656
LOC110674428	3	0	2	0	0	2	5	1	3	2	2	0	1	2	2	AAEL027343
LOC110674429	11	9	32.5	110.17	58.83	109	45.67	56.5	33.33	62.83	63.03	42.83	54.67	73	61.17	AAEL023703
LOC110674430	0	0.62	0	0	0	0	0.14	0	0	0.67	0.5	0.5	0.33	0	0.67	AAEL027244
LOC110674431	0	0	0	0	0	0	0	0	0	0	0	0	1	0	0	AAEL023918
LOC110674432	29.73	24.12	32.2	25.67	21.37	21.48	8.13	14.37	12.63	28.58	32.73	22.5	42	34.63	28.57	AAEL026329
LOC110674433	0.4	2.35	1.15	0.65	0.78	0.53	1	0	0.42	3.62	0.9	2.36	2	2.71	2.35	AAEL021438
LOC110674434	0	0	0	1.33	0	2.33	0	0	0.5	0	0	0.14	0	0	0	AAEL021850
LOC110674435	2	0	0.5	173.17	89.67	152	46.5	55.33	41.83	58.33	83.5	67.17	34.67	39.33	49.17	AAEL024631				GO:0005634,GO:0008270	nucleus,zinc ion binding
LOC110674436	0	1.73	1.36	0.34	1.13	3.25	0.75	0.62	2.16	3.94	3.47	1.95	4.75	6.77	5.01	AAEL020908
LOC110674437	0.99	7.16	1.75	1.95	4.75	3.52	3.99	2.37	6.97	4.91	5.13	4.16	5.12	2.31	4	AAEL023260
LOC110674438	0	0	0	0	0	0	0	0	0	0	1	0	0	0	1	AAEL025105
LOC110674439	0	1.5	0	0	0	0	0	0	0	0.1	1.1	1.1	1.17	0.33	0.17	AAEL027345
LOC110674440	11	6	13	10	6	8	0.5	0	2	20.5	26	26	6.5	8.5	6	AAEL024638
LOC110674441	0.54	0.11	0	0	0	0	0	0	0.17	0.2	0	0.54	0.5	0.2	0.11	AAEL024067
LOC110674442	0	0	0	0	0	0	0	0	0	0	0	0	0	1	0	AAEL027517
LOC110674443	0	0	0	0.25	0	0.35	0.33	0	1.58	0	0	0.33	1	1	0.48	AAEL022888
LOC110674444	0	15.92	2.75	0	3	0.33	1.5	0	2.33	2.92	5.83	1.92	3.08	0.83	3	AAEL023304
LOC110674445	1	7.25	2.83	1	0	1.33	0	1	1	5.75	4.83	3.7	4.17	10.83	5.75	AAEL027647
LOC110674446	0	0	0	0	0	0	0	0	0	0	2	1	0	0	0	AAEL022973
LOC110674447	0.33	16.2	2.26	2.66	3.21	1.78	1.92	1.75	1.28	5.65	4.95	1.79	2.25	2.45	1.51	AAEL026450
LOC110674448	6.33	34.29	15.08	1.92	0.95	2.62	0.6	0.87	0.22	14.08	13.98	12.03	16.97	16.7	14.62	AAEL021763
LOC110674449	2.8	0.75	1.9	0	0.5	0	2.83	0	0	0.5	0.2	0	1.2	1	0	AAEL025396
LOC110674450	1	7.06	2.33	1.87	2.82	6.13	0	0.5	0.14	6.28	13.13	7.07	4.4	4.71	3.96	AAEL025063
LOC110674451	0	3.7	1.75	0.75	0.67	1	0	0	0.5	3	3.25	4	4.45	1	2	AAEL020331
LOC110674453	0	1	0	0	1	0	0	0	0	1	0	0	0	1	0
LOC110674454	1	9.97	1.87	0.17	0	1.17	4.33	0.33	0.67	4.74	2.62	2.42	3.31	3.77	5.9	AAEL026763
LOC110674455	0	0	0	1.33	0.83	1.17	0.75	0	0	1.5	1.25	1	0.33	0.83	0.75	AAEL022182
LOC110674456	0	5	0	2	0	1	4	1	1	0	0	3	3	4	0	AAEL028042
LOC110674457	0	1.53	0.14	0.2	0	0.14	0	0	0	0.85	1.4	0.2	0	1.91	0.12	AAEL023356
LOC110674458	1.5	1.5	0	19.67	18.33	28.83	9	12.5	5.33	12	16.67	8	14.96	21.67	15.5	AAEL023673
LOC110674459	0	6	0	2	0	0.33	0	0	0	1	1	1	1	1	0.33	AAEL025117
LOC110674460	0	0	0	0	0	0.5	0.5	0	1.5	0.5	0	0	0	1	0	AAEL023153
LOC110674461	1	24.42	7.5	0	0	0	0	0	0	2	7	0.67	3	4.53	4.83	AAEL021536
LOC110674462	0	0	0	0	0	1	0	0	0	0	0	0	0	2	0	AAEL025716
LOC110674463	0	0	0	0	0	0.33	0	0	0	0	0	0	0	0	0	AAEL020501
LOC110674464	0	0	0	0	0	0	0	0	0	0	0	0	0	0	0	AAEL021898
LOC110674465	1	0	0	0	1	0	1	0	0	0	0	0	1	2	3	AAEL024582
LOC110674466	1	6.33	1.73	0.25	0.2	0.75	2	0	0.33	4.12	4.01	1.28	1.69	1.83	2.37	AAEL023375
LOC110674467	2	0	0.5	0	1	0.33	0	0.5	0	0.17	0	0	3	0	0	AAEL027972
LOC110674468	12.53	33.7	9.72	0.95	4.62	3.95	3.6	1.83	1.45	13.93	14.25	15.22	19.6	21.05	17.4	AAEL026198
LOC110674469	0	0.22	0.25	0	0	0	0	0	0	0.33	0.69	0.5	0	0	1	AAEL022742
LOC110674470	1.94	8.71	6.14	0.9	2.59	3.45	0	1	0.6	6.11	6.86	4.51	5.26	7.03	6.08	AAEL024399
LOC110674471	0	2.7	0.64	0.14	0.33	0	0.34	0	0.33	0.59	0.54	0.5	0.53	0.98	1.12	AAEL020674
LOC110674472	0	0	1	0	0	0	0	0	0	263	369	253	12	89	207	AAEL025312				GO:0005515	protein binding
LOC110674473	0	0	0	0	0	0	0	0	0	0	0	0	0	0	0	AAEL021643
LOC110674474	0	0	0	0	0.2	1	0.33	0	0	0	0.2	0	0	0	0	AAEL026617
LOC110674475	0	0	0.17	0.17	0.4	0	0	0	0	0.52	1.92	2.32	0.25	1.06	0.73	AAEL022138
LOC110674476	3	28.73	2.7	1	0.33	1.5	0.25	0	0	7.03	5.5	2.2	4.32	8.52	6.43	AAEL027592
LOC110674477	5.5	48	17	15.5	15.5	14.5	17.5	13	5.5	14.5	16	10.83	19	17.33	15.5	AAEL024110
LOC110674478	0	0	0	0	0	0	0	0	0	0	0.5	0	2	1.33	0.5	AAEL020694
LOC110674479	0	3	0	18	10.5	12.5	2	0	1	22	25	14.5	2.5	12	11.5	AAEL024404
LOC110674480	0	0.25	0.79	0	0.33	0	0.33	0.25	0	2.39	3	3.45	1.14	2.89	1.39	AAEL021496
LOC110674481	4	0	2	9	3	6	3	0	1	621	689	529	16	139	352	AAEL025523
LOC110674482	0	0	0	0	0	0	0	0	0	0	0	0.33	0.17	0.33	0	AAEL023974
LOC110674484	1.1	4.94	1.31	0.25	0.55	1.3	0.33	0.5	0.33	5.8	6.18	3.8	2.97	3.17	3.27	AAEL027781
LOC110674485	0	0	0	0	0.11	0	0	0	0	0	0	0	0.2	0.11	0.25	AAEL022235
LOC110674486	0	0	0	0	0.11	0	0	0	0	0	0.14	0	0.31	0.11	0.25	AAEL020996
LOC110674487	2	0	0	0	0	0	0	0	0	0	0	0	0	1	0	AAEL023462
LOC110674488	10	42.88	8.23	0.25	3.39	3.17	0.2	0.5	0.75	6.17	7.93	3.83	5.17	4.53	6.42	AAEL025445
LOC110674489	0	0	0	0	0	0	0	0	0	0	0	0	0.67	0	1.33	AAEL021969
LOC110674490	0	4.67	0	0	0	2	0	0	0	2.67	5.5	1	2.5	5.5	4	AAEL025428
LOC110674491	0.14	5.85	2.64	0	2	0.5	1	0	0.14	2.31	1.81	1.33	1.17	1.5	2	AAEL021920
LOC110674492	0	0	0	1	3	4	0	2	1	5	5	4	1	10	3	AAEL020005
LOC110674493	1.5	0	0	16	5.5	9.5	4	3	3.5	7	5	4.5	6	9	5.5	AAEL020613
LOC110674494	1	3	8	0	3	0	0	1	1	1	1	0	1	0	0	AAEL027824
LOC110674495	2	1.33	0	0	0	0	0	3	1	0.83	0.67	0.67	0	0.5	1.5	AAEL024102
LOC110674496	0	0.33	0	0	0	0	0.33	0	0.33	1.33	1.67	1.67	0.33	1.33	0.67	AAEL026511
LOC110674497	0	0.1	2.1	0	1	0.2	0	0	0	0.25	0.25	2.25	2	0	0	AAEL022960
LOC110674498	1.42	7.17	1.08	0.65	1.25	2.03	1.53	0.33	2.18	2.13	1.25	1.32	1.65	1.14	2.45	AAEL021988
LOC110674499	0	0	1	7	2	6.33	1.33	0	1.33	1.83	14.17	3.5	2	2	8.17	AAEL022257
LOC110674500	7.6	20.7	6.9	2.25	1.25	2.14	0.11	0	0.5	1	1.4	1	5.25	1.25	3.8	AAEL020053
LOC110674501	1	0	0	0	2	2	0	0	0	1	2	1	0	0	0	AAEL028173
LOC110674502	0	0	0	0	0	0	0	0	0	0	0	0	0	0	0	AAEL023648
LOC110674504	2.5	21	6.17	0	0	0	0	0	0	3	2.67	1	2.33	2.33	3	AAEL022492
LOC110674505	5.47	21.96	7.32	1.85	3	3.68	1.25	2.42	2.39	13.03	18.62	13	16.89	16.27	20.36	AAEL020060
LOC110674506	0	38.58	2.25	0	1	0	6.25	2.5	0.25	3	3.25	3.08	2	3.75	6.5	AAEL024705
LOC110674507	5.47	21.96	7.32	1.85	3	3.68	1.25	2.42	2.39	13.03	17.62	13	16.89	16.27	20.36	AAEL021268
LOC110674508	0.2	4.25	0.4	11.63	4.02	8.03	2.18	0	0	6.37	5.58	7.07	3.73	3.87	5.9	AAEL025816
LOC110674509	0	7.17	0	0	5	10	6	1	5	7.5	8	6.5	4.17	9	12	AAEL022374
LOC110674510	1.37	2.44	2.67	5.5	8.89	3.7	1.83	0.5	1.28	11.37	7.39	7.87	6.44	13.62	7	AAEL020797
LOC110674511	2.83	31.59	3.73	1.25	1.7	2.75	2.5	1	2.33	2.12	8.01	6.98	6.03	9.37	7.37	AAEL024677
LOC110674512	0	0	0	0	0	0	0	0	1	0	2	0	0	0	0.5	AAEL022036
LOC110674513	0	0.25	0	0.5	0.5	0	0	0	0.25	2.25	1.5	1.83	0	2.08	1	AAEL025301
LOC110674514	0	8	0	0	0	0	1	0	0	3	3.5	3.5	3	3	6	AAEL026925
LOC110674515	0	0	0	0	0	0	0	0	0	0.5	0.5	0	0.5	0	0.5	AAEL023316
LOC110674516	3.78	6.21	1.83	1.42	6.48	1.06	3.96	2.96	6.17	7.62	3.5	3.33	5.31	4.86	1.92	AAEL024877
LOC110674517	1.3	5.73	3.72	5	6.2	5.8	3.45	6.42	1.3	5.07	6.82	6.82	5.2	6.67	5.2	AAEL020813
LOC110674518	0	0.14	0	0	0	0	0	0	0	0.14	0.14	0	0.14	0	0	AAEL024538
LOC110674519	0.8	1.62	0.53	2.54	5.72	1.27	0.2	0	0.95	2.57	1.41	4.34	0.5	1.8	1.27	AAEL022070
LOC110674520	0.8	2.11	0.64	2.45	4.49	0.82	0.31	0.17	0.86	3.13	1.22	3.98	0.41	2.75	1.2	AAEL026346
LOC110674521	18.67	10.83	11.8	6.33	15.83	4.67	12.17	5.17	14.83	18.17	12.25	12.33	12.5	14.83	11.67	AAEL022894
LOC110674522	6.86	6.42	8.07	4.42	8.92	3.33	3.58	1.58	7.17	10.93	11.25	7.33	8	7.25	7	AAEL025485
LOC110674523	0	0	0	0	0.17	0	0	0	0	0	0.17	0	0	0.14	0.67	AAEL021974
LOC110674524	2.33	3.17	3.83	5.57	6.23	4.25	4.25	3.92	3.37	4.57	6.67	2.75	3	4.5	2.95	AAEL024555
LOC110674525	0	0.67	0.5	0.5	0	1.27	0	0.25	0.58	0.58	0.33	1.37	1.33	1.5	0.33	AAEL023836
LOC110674526	2	14.67	4.03	3.5	2.17	3	1	0.33	2.2	18.5	20.33	13.5	16.23	7.83	15.33	AAEL026391
LOC110674527	1.3	5.73	3.72	5	6.2	5.8	3.45	6.42	1.3	5.07	6.82	6.82	5.2	6.67	5.2	AAEL022952
LOC110674529	0	1.5	0	14.87	9.17	9.08	2	3.17	6.5	6.5	6.17	4.5	4.67	4.5	4.67	AAEL021978
LOC110674530	1.84	7.49	4.71	0	0.17	0.54	0.5	0	0.33	4.48	2.17	4.6	1.26	2.82	1.76	AAEL022041
LOC110674531	1.06	1.97	2.04	0.11	0.11	0.45	0.11	0.33	0.31	3.44	3.39	1.54	4	3.15	2.94	AAEL025033
LOC110674532	1.06	0.32	0.78	0.2	0.33	0	0.4	0.14	0.37	0.3	0	0	0.11	0.27	0.33	AAEL027481
LOC110674533	1.2	3.4	1.49	3.5	4.12	2.45	1.53	1.5	6.33	5.45	3.4	4.05	2.42	3.37	2.4	AAEL023220
LOC110674534	0	1.58	1	0.33	0.33	2.92	0.33	0	1	1.33	0.67	0.33	1.33	0.67	1.53	AAEL027853
LOC110674535	1.12	1.85	3.2	0.12	0	0	0	0	0	3.53	2.17	5.33	3.4	1.75	3.5	AAEL023804
LOC110674536	2.75	6.47	0.65	0.83	0.33	0.7	1.2	0.58	3.18	1.41	5.63	2.03	2.13	4.8	4.86	AAEL026242
LOC110674537	0	1.83	0.33	0	0.12	0	0	0	0	2.83	2.33	1.17	0	0	0.83	AAEL022949
LOC110674538	1	0.5	0	0	0	1	0	0	0	1.5	1	3	0	0	0	AAEL025628
LOC110674539	1	3.5	1.46	0	1.87	0	0.45	0.25	1.5	0.87	1.83	1.92	0.7	1.06	0	AAEL020391
LOC110674540	0	0	0	0	0	0	0	0	0	0	0	0	0.5	0	0	AAEL024155
LOC110674541	0.17	0.56	0.7	0	0	0	0	0	0	0	0	0.11	0.28	0	0.17	AAEL027773
LOC110674542	0	0.56	0	0.31	0	0.24	0	0	0	1.1	1.96	0.99	1.04	0.85	0.5	AAEL024293
LOC110674543	0	0	0.5	0	0	0	0	0	0	0	0	0.25	0.2	0.75	0	AAEL020866
LOC110674544	0	0	0.5	0	0	0	0	0	0	0	0	0.25	0.2	0.75	0	AAEL025420
LOC110674545	0.21	8.57	1.03	0.12	0	0.43	0.12	0	0.39	2.34	1.94	1.85	1.13	0.67	0.89	AAEL020944
LOC110674546	0.24	1.49	0.7	0.2	0	0	0.12	0	0.11	1.16	0.87	1.41	0.33	0.66	0.72	AAEL027297
LOC110674547	0	0.78	0	0	0	0.2	0	0	0	1.43	1.4	0.75	0.87	0.37	0.94	AAEL024076
LOC110674548	0	0	0	0	0.11	0	0	0	0	0	0.14	0	0.31	0.11	0.25	AAEL026484
LOC110674549	0.33	0	1	0	0	0	0.2	0.42	0.33	0.25	0.17	0.5	0	0.33	0.33	AAEL025407
LOC110674550	2	0	0	0	1	1	0	0	0	0	0	0	0	0	0	AAEL022552
LOC110674551	5.67	366.25	51.42	0	0	0.33	6.25	16.67	10.58	18.83	15.92	15.08	19.83	43.58	22.17	AAEL021096
LOC110674552	0	0.2	0.4	3.2	1.2	3.2	0.2	0	1	3.6	5.4	4.8	4.2	1	2.8	AAEL025210
LOC110674553	0	0.5	0.33	1.33	0.64	0.32	0.75	0.5	3.76	2.18	1.31	0.42	1.28	1.03	0.5	AAEL020479
LOC110674554	0	3.17	0.2	0	0.6	0	0	0	0	0.57	0.2	1.09	0.98	0.78	0.78	AAEL027761
LOC110674555	2.5	30.75	2.25	0.5	6.92	3.67	3	3	2	17.83	11.17	9	10.67	11.33	9.67	AAEL025971
LOC110674556	17.72	109.78	55.75	4.8	26.33	7.99	41.17	11.96	21.19	31.97	35.19	24.16	33.83	38.5	36.91	AAEL021833
LOC110674557	0	0	0	3	0	0	0	0	2	0	1	0	0	0	0	AAEL025152
LOC110674558	0	0	0	4.5	2	7	0	0	0	1	2	0	0	0	1	AAEL020410
LOC110674559	0.7	4.51	0.84	0	0.67	1.83	0.81	0.33	0.41	3.96	2.02	2.39	0.67	1.06	3.06	AAEL027805
LOC110674560	0	0	2	177	37	156	9	68	89	33	37	34.5	14	40	25	AAEL027461
LOC110674561	0	0.34	0.3	0.32	0	0.25	0.11	0	0	0.5	0.74	0.34	0.25	0.83	0.11	AAEL024163
LOC110674562	0.79	5.06	3	0.5	8.31	6	3.67	3.81	11.33	13.37	11.03	10.9	6.5	6.07	7.24	AAEL024294
LOC110674563	0	0.11	0.11	0	0.61	0.2	0.11	0	0.51	0	0.2	0	0	0.11	0.22	AAEL020860
LOC110674564	2	0.4	0.28	0	0.31	0.31	0.11	0	0.62	1.42	1.34	1	0.37	1.11	0.67	AAEL025556
LOC110674565	0	0	0	0	0	0	0	0	0	0	0.11	0.14	0	0	0.25	AAEL022871
LOC110674566	0	0.28	0	0	0	0.5	0	0	0	0	0	0	0	0	0	AAEL027237
LOC110674567	0	0	1	0	0	0	0	0	1	2	0	3	0	3	1	AAEL023784
LOC110674568	0	6	0	0	0	0	0	0	0	1	3	2	3.5	6	3	AAEL024691
LOC110674569	0	2.5	3	9	7.5	24.5	2	0	2	11.5	13.5	9.5	6	15.5	10.5	AAEL020789
LOC110674570	0	1	0	0	1.5	1	1	0	0	1.5	2.17	0.83	0.5	0	0	AAEL020892
LOC110674571	3.15	6.52	3.53	7.23	3.97	8.15	9.27	1.79	6.83	14.45	16.5	12.87	19.01	23.26	21.86	AAEL026509
LOC110674572	1	0	0	0	0	0	0	0	0	0	0	0	1	0.33	0	AAEL023362
LOC110674574	2.33	4	4	5	1.83	3.83	3.33	3.58	1.5	8.33	5.58	3.83	5.17	8.42	9.25	AAEL022171
LOC110674575	0.25	0.12	0.2	1.28	0.1	1.32	0.17	1.1	0	0.1	1.53	0.4	0.74	2.84	1.78	AAEL023317
LOC110674576	0	2	0	0	0	0	0	0	0	1	0	0	0	0	0	AAEL024754
LOC110674577	0	0	0	0	0	0.25	0	0	0	0.5	0	0	0	0	0	AAEL022377
LOC110674578	0	0	0	0	0	0	0	0	0	0.25	0	0.75	0	0	0	AAEL028084
LOC110674579	0	0	0	0	0	0	0	0	0	0.25	0.14	0.75	0	0	0	AAEL026065
LOC110674580	0.43	0.33	0	1.5	5.5	4.75	0	4	1.5	4.63	3.96	6.69	1.67	0.33	1.18	AAEL021630
LOC110674581	0	4.58	1.83	0	0	0	0	0	0	1.25	1.78	0.57	3	2.83	1.12	AAEL023785
LOC110674582	2.51	4.85	1.33	1.08	4.14	1.49	4.18	2.06	4.33	3.29	2.64	3.33	2.31	2.32	1.08	AAEL020130
LOC110674583	0	0.24	0.19	0	0.11	0.11	0.84	0.1	0.32	0.62	1.29	0.68	1.21	0.22	0.98	AAEL023467
LOC110674584	0	0.53	0.19	0	0.11	0.11	0.11	0	0.22	0.42	0.29	0.48	0.65	0.11	0.67	AAEL027430
LOC110674585	0	6.6	1.9	86.5	44.03	71.77	46.93	50.92	11.4	18.53	22.65	15.88	12.77	16.23	15.8	AAEL025682
LOC110674586	4.5	16.02	4.5	1.53	1.72	0.17	0.5	0.75	0.25	9.67	11.03	9.17	19.97	19.82	14.15	AAEL020098
LOC110674587	0	0	0	0	0	0	0	0	0	0	1	0	1	0	0	AAEL024590
LOC110674588	0	1	0.62	2.5	4.2	8.41	2.33	1.7	2.9	3.08	2.62	1	2.25	4.2	3.53	AAEL028204
LOC110674589	3.35	19.95	4.37	0	0	3.24	0	1	1	2.6	6.77	6.66	4.77	8.14	1.5	AAEL022942
LOC110674590	0	0.27	0	0	0	0.58	0.33	0	0	0.29	0.28	0.12	0.12	0.14	0.12	AAEL022903
LOC110674591	0	1	1	0	2	0	0	1	0	0	0	1	1	0	0	AAEL020930
LOC110674592	0.11	1	0	0	0	0	0	0	0	0	0	0	0.17	0.11	0	AAEL023770
LOC110674593	0	6.38	2.05	39.75	11.7	25.52	11.18	18.83	5.65	7.53	8.05	5.92	5.57	3.23	4.1	AAEL021990
LOC110674594	0	0.54	0	0.53	0.1	0	0.1	0	0	0.51	0.62	1.13	0.5	0.71	0.2	AAEL025487
LOC110674595	0.25	0.67	0.62	0	0.4	0	0	0	0.91	0.87	1.04	0.31	0.4	0.84	2.58	AAEL027464
LOC110674596	4	6.4	58.5	1	0	9	1	0	0	10	14	9	5	6	10	AAEL023831
LOC110674597	0.25	0.67	0.62	0.17	0.73	0	0	0.17	0.91	1.87	1.49	0.84	1.48	0.84	3.58	AAEL026328
LOC110674598	0	0.54	0.2	0.53	0.35	0	0.1	0	0	0.51	0.75	1.13	0.5	0.71	0.2	AAEL022885
LOC110674599	0	0.54	0.2	0.53	0.35	0	0.1	0	0	0.51	0.75	1.13	0.5	0.71	0.2	AAEL021917
LOC110674600	0	1	4.67	5.83	1	8.7	0	4.33	1.83	3.83	3.53	5.33	3.45	7.17	5.5	AAEL023383
LOC110674601	0	0	0	0	0	1	0	0	0.33	0	0.5	0	6	3.33	7	AAEL027966
LOC110674602	3.33	26.92	12.75	104.5	36.92	93.75	11.58	13.17	13.42	35.33	36.83	33	22.75	30.83	24.33	AAEL025119
LOC110674603	0	1.35	2.85	5.97	1.2	6.18	1.23	2.05	1.72	3.68	4.27	5.72	8.43	9.42	10.91	AAEL021117
LOC110674604	0	1	3	0	0	2	2	0	9	3	1	0	10	4	2	AAEL026157
LOC110674605	0	3	2	1	2	5	1	0	4	1	4	3	1	3	3	AAEL026455
LOC110674606	0	0.11	0	0.29	0	0	0	0	0.33	0.12	0.5	0.1	0.1	0	0	AAEL024707
LOC110674607	5.52	11.76	3.2	0.73	3.79	3.45	1.33	0.5	1.06	9.39	11.35	9.34	4.26	2.8	4.15	AAEL021007
LOC110674608	0	0.11	0.42	2.05	4.28	3.73	1.71	0.7	0.59	7.32	7.08	7.28	2.26	6.23	5	AAEL024897
LOC110674609	0.33	2.21	0.25	3.2	4.77	7.39	1.4	1.14	0.65	7.85	11.78	7.78	8.95	8.33	8.33	AAEL021980
LOC110674611	0	0.17	0.17	0	0.2	0	0	0	0.37	0	0.17	0.9	0	0.33	0.37	AAEL025602
LOC110674612	0	0	0	0	0	1	0	0	0	0	0	0	0	0	1	AAEL023091
LOC110674613	3.1	19.3	1.48	2.2	0.14	0	0	1.2	0.5	6.42	5.43	4.68	1.33	4.41	6.06	AAEL026281
LOC110674614	0	0	0.29	20	11.83	9.5	0.37	4	1	10.5	7.98	5.17	1.34	2.34	3.67	AAEL023903
LOC110674615	1.21	6.51	1.04	2.71	1.56	1.48	0.97	2.34	1.19	3.62	7.17	4.09	2.84	6.55	3.44	AAEL027373
LOC110674616	2	13	8	3.5	7	7	0.5	1.5	5	28	18	24.5	18.5	18.5	18	AAEL020153
LOC110674618	0	1.5	0	0.33	1	0.67	0	1	0	1.83	2.83	1	3.33	0.67	0.67	AAEL022093
LOC110674619	3.8	34.52	7.11	0	0	0	0.46	0.12	0.14	6.26	4.37	5.2	3.86	5.45	5.79	AAEL025609
LOC110674620	0.5	0	0	0	0	0	0	0.12	0	0.5	0.75	0.5	1.61	0	0.94	AAEL021039
LOC110674621	38.92	119.73	78.28	33.85	62.97	37.97	59.05	15.27	41.47	51.58	72.32	47.9	77.67	89.45	77.33	AAEL027509
LOC110674622	0	0.61	0	0	0	0.58	0	0	0	0.58	0.32	0.78	0.65	0.47	0.48	AAEL025448
LOC110674623	7.4	26.07	13.37	1.2	1.5	1.5	1	0.2	0	16.37	16.13	17.47	12	9.73	11.72	AAEL021764
LOC110674624	0	0	1	1	0	4	1	3	3	0	1	0	1	0	0	AAEL022395
LOC110674625	0	1	0	0	0	1	1	0	0	1	0	1	0	0	0	AAEL026949
LOC110674626	0	0	0	0	0.67	0	0	0	0	0.33	0	0	1	0	0	AAEL027874
LOC110674627	4.95	9.18	4.83	1.92	5.88	3.92	2.37	0.79	4.76	8.97	9.11	5.32	5.73	5.9	4.51	AAEL023090
LOC110674628	0.5	0.17	0.5	1	0.5	1	3	0	0	0	0.46	0.12	0.61	0	0	AAEL027711
LOC110674629	0	2.08	0.11	0.11	0	0.74	0	0.12	0.72	4.49	5.5	3.9	1.66	2.11	4.3	AAEL024037
LOC110674630	0	2	0	3	0	0	0	0	0	0	1	2	1	1	3	AAEL022158
LOC110674631	0	0	0	0	0	0	1	0	0	0	0	0	0	1	3	AAEL021727
LOC110674632	0	0	0	0	0	0	0	0	0.2	0	0	0	0	0.12	0	AAEL026203
LOC110674633	0	0	0	0	0	0	0	0	0.2	0	0	0	0	0.12	0	AAEL025931
LOC110674634	0	2	0	1	0	0	0	0	0	1	3	0	0	1	0	AAEL021464
LOC110674635	2.33	0	0	23.33	8.5	10.83	0	1.33	4	21.83	14	14.67	7.17	8.5	6.33	AAEL024776
LOC110674636	0	0	0	0	1	3	1	2	1	0	1	1.5	0	2	1	AAEL028240
LOC110674637	0	1	0	0	0	0	0	0	0	0	0	0	0	0	0	AAEL023619				GO:0004672,GO:0005524,GO:0006468	protein kinase activity,ATP binding,protein phosphorylation
LOC110674638	0	16	7	7	1	8	0.2	0	0	9.64	1	5.14	3	6	8.73	AAEL027051
LOC110674639	0.5	9.5	3	62.5	30.5	55	19.5	22	3.5	34.5	38.5	33.5	51	33.5	28.83	AAEL022444
LOC110674640	0	0	0	1	0	0	0	1	0	2	2	0	0	3	1	AAEL020268
LOC110674641	1	0	4	1	0	0	2	2	0	0	0	0	0	0	0	AAEL024891
LOC110674642	0	0	0	0	0	0	0	0	0	0	0	0	0	0	0	AAEL025802
LOC110674643	0	4	0	0	0	0	0	1	0	0	0	0	0	0	0	AAEL022009
LOC110674644	0	0	0	0	0	3	0	0	1	0	0	0	0	0	0	AAEL026885
LOC110674645	0	0	0	0	0	0	0.67	0	0	0	0.33	0	0.33	0.5	0	AAEL023328
LOC110674646	0.73	22.54	8.9	0.17	0.2	0.53	0.57	0	0.37	6.4	6.97	4.03	4.83	5.17	2.33	AAEL022899
LOC110674647	1	1	0.33	10.08	1.83	11.08	0	0.33	0	3.08	3.83	3.75	0.83	0.92	1.83	AAEL027208
LOC110674648	1.05	3.72	1.05	4.06	6.51	4.91	3.46	0.93	3.62	8.39	9.21	7.25	4.58	7.85	5.86	AAEL024080
LOC110674649	0.33	1.2	0.67	0	0	0	0	0	0	0	0.67	3.42	0	1.5	0.17	AAEL020152
LOC110674650	0	0	0	0	0	0.2	0	0	0	0.1	0	0	0	0	0	AAEL023754
LOC110674651	0	22.17	1	2.08	0	1.5	0	0	0.5	2.2	4.2	4.33	8.23	9.87	11.5	AAEL027445
LOC110674654	0	2.5	0	0	0	0	0	0	0	2	1	0.5	0	0	0	AAEL028130
LOC110674655	0	4.17	0.25	0.25	0.51	0.5	0.5	0.11	1.2	1.42	0.29	3.87	0.37	0.4	1.17	AAEL023276
LOC110674656	0	6.5	2	0	0	2.5	0.5	0	1	0	2	0.5	0	0.33	1.33	AAEL025020
LOC110674657	2.74	17.13	6.52	4.26	8.92	9.31	7.37	2.72	8.41	10.43	9.76	7.44	9.24	8.52	10.82	AAEL020520
LOC110674658	2.82	42.62	2.53	3.45	1	2.9	0	0	0	6.17	7.37	7.83	2.83	4.17	7.83	AAEL026301
LOC110674659	1	2	4	0	1	0	1	2	6	1	0	1	1	6	6	AAEL021380
LOC110674660	0.14	0.44	0.1	0	0.87	0.44	0.2	0.29	0.32	2	0.92	1.28	1	0.25	0.17	AAEL025735
LOC110674661	0	0	0	0	0	0	0	0	0	0	0	0	0	0	0	AAEL021603
LOC110674662	61	197	425	4919	3354	6122.25	218	1203	813	1765	2066	1538	1860	2004	1613	AAEL020106
LOC110674663	3	14	15	3	4	6	19	18	15	0	2	2	1	3	1	AAEL024608
LOC110674664	0	0	0.5	0	0	1	0	0.67	0	0	0	0.1	0	0	0	AAEL023157
LOC110674665	2.14	4.8	3.43	2.03	1.67	2.27	2.07	3.2	3.94	1	0.38	0.24	0.83	0.5	0.83	AAEL027496
LOC110674666	0.34	4.64	1.22	0.2	0	1.31	0.12	0	0.35	1.57	1.45	2.04	0.53	0.62	0.86	AAEL021960
LOC110674667	0	0.5	2.33	3.33	1	4.5	0	0	0.5	3	5	0	2.5	2.5	5.5	AAEL022300
LOC110674668	2.36	10.85	1	2.22	1	0.22	0.54	0	0.33	4.21	3.39	2.29	2.11	4.21	2.7	AAEL020548
LOC110674669	0	1.5	0.5	0.5	1.5	3	0	0.5	1	1.5	2	1	2	3.5	4.5	AAEL025243
LOC110674670	1.92	14	4.45	0.5	0.42	1.5	0.53	1	0	3.93	3.37	1.73	3.92	6.17	5.6	AAEL023320
LOC110674671	3.42	0.5	0.5	34	14.67	22.75	4.7	4.75	2	17.75	18.92	19.75	8	12	11.5	AAEL028157				GO:0003676	nucleic acid binding
LOC110674672	0	3	6	6	0	9	6	9	4	2	6	5	10	11	5	AAEL026926
LOC110674673	5	3	0	6	4	3	0	0	0	468.5	592	494.5	24	253	452	AAEL022951				GO:0005515	protein binding
LOC110674674	1.17	12.12	1.75	2.65	4.92	3.37	0.9	2	3.38	7.48	16.62	10.77	9.32	7.75	7.37	AAEL027586
LOC110674675	0	0	0	0	0	0	0	0	0	1	0	0	0	0	0	AAEL024118
LOC110674676	0	0.95	0.48	0.33	0	0	0	0	0.33	0.17	0.53	0	2.5	0.67	0	AAEL020999
LOC110674677	0	0.5	0	0	0	0	0.25	0	0	0	0	0.33	0	0	0	AAEL023195
LOC110674678	0	0	0	0	0	0	0	0	0	0	0	0	0	0	0	AAEL021672
LOC110674679	0	0	0	0	0	0.33	0	0	0	1	1.33	1.33	1	0	1	AAEL024311
LOC110674680	0	0	0	0	0.5	0	0	0	0.33	1	0.5	0.5	2.25	1.67	2	AAEL024938
LOC110674681	0	3.5	2.5	0	0	0	0	0	0	6	2.5	1	3	1	1	AAEL027484
LOC110674682	0	1.83	0	0.5	0	0	0	0.2	0	0.45	0.2	0.73	1	0	0.4	AAEL021620
LOC110674683	0.25	0.25	0	0.5	0	0	0	0.2	0	0.45	0.45	0.4	0	0	0.4	AAEL024310
LOC110674684	0	9.17	0.88	0	0.52	0.56	0.17	0.17	0.39	1.53	7.55	2.98	4.44	3.09	3.82	AAEL018003
LOC110674685	0	6.08	3	1.58	4	0.25	3.33	0.33	3.95	1.67	2.17	4	1	3	1	AAEL025241
LOC110674686	0	5.83	1	7.83	11.08	7.83	4.75	7	11.25	4	4.17	8.17	6.75	6.58	4.17	AAEL026703
LOC110674687	3	40	10	2	3.5	1	1	0	0	9	2	2	7	5	2	AAEL003257				GO:0036157,GO:0070286	outer dynein arm,axonemal dynein complex assembly
LOC110674688	0.5	2.67	0	0	0.33	0	0.33	0	0	3.33	2.33	1.5	1.5	1	0.5	AAEL025793
LOC110674689	0	0	1	2	1	2	1	0	0	1	3	1.5	1.5	1.5	1.33	AAEL023145
LOC110674690	0	0	0	0	0	0	0	0	0	0	0	0	0	0	1	AAEL024377				GO:0005515	protein binding
LOC110674691	130	1689	129	181	363	366	129	31	38	4804	4814	4656	5567	4994	4797	AAEL020715
LOC110674692	0	0	0	2	4	4	0	0	0	4	6	4	0	1	0	AAEL023033
LOC110674693	0.5	0.5	6.7	5.62	9	6.75	0	1	1.5	16.75	24.2	14.29	21.58	23.24	28.22	AAEL021768
LOC110674694	0.33	0	0	31.33	7.92	20.58	8.17	12.67	1.17	9.33	7.67	5.33	5.83	4.17	2.83	AAEL024209
LOC110674695	0	0	0	0	0	0	0	0	0	0	0	0	0	0	0	AAEL020607				GO:0000786,GO:0003677,GO:0046982	nucleosome,DNA binding,protein heterodimerization activity
LOC110674696	0	19	1	0	0	0	0.5	0	0.5	2	2	1.5	2.5	0.5	3	AAEL020622
LOC110674697	3	4.37	1.5	0	1	0.33	0.5	0.2	0	5.42	3.2	3.28	6.77	3.83	8.87	AAEL027635
LOC110674698	0	3.54	2.64	0.14	0.33	0	0.14	0	0.33	0.59	0.29	0.7	0.33	0.98	1.03	AAEL024041
LOC110674699	4	51.98	14.45	23.83	19.48	27.43	7.83	15.43	7.95	17.42	24.92	20.58	19.43	23.67	21	AAEL026656
LOC110674700	0.17	1.89	0	0	0.67	1.42	0.2	0	0.25	2.7	3.14	1.73	0.68	0.64	1.39	AAEL025307
LOC110674701	0.31	35.82	13.75	1.33	2.27	4.23	1.64	1.08	0.82	18.33	15.46	11.57	8.82	10.18	20.55	AAEL020732
LOC110674702	0	0	0	0	0	0	0	0	0	0	0	0	0	0	0	AAEL025891
LOC110674703	4.43	11.07	6.55	3.64	0.5	1.9	0.67	3.5	2.01	5.72	5.57	2.76	11.01	5.87	7.94	AAEL021236
LOC110674704	0	0	0	0	0	0	0	0	0	0	0.2	0	0	0	0	AAEL023035				GO:0000786,GO:0003677,GO:0046982	nucleosome,DNA binding,protein heterodimerization activity
LOC110674705	0	0	0	0	0	0	0	0	0	0	0	0	0	0	0	AAEL026472
LOC110674706	6	9	3	0	0	1	0	0	0	2	2	2	0	4	0	AAEL021681
LOC110674707	0.33	0	0.25	1.75	1.75	3.92	1.5	0.25	0	2.58	1.33	2.5	1.75	2.08	2	AAEL025387
LOC110674708	4	20.5	13	29	24.5	23	13	12.5	10	27.5	37	32.5	31	32.5	25.5	AAEL027035				GO:0003677,GO:0003700,GO:0006355,GO:0043565,GO:0045944	DNA binding,DNA-binding transcription factor activity,regulation of transcription, DNA-templated,sequence-specific DNA binding,positive regulation of transcription by RNA polymerase II
LOC110674709	33	89	104	245	154	241	61	106	76	127	190	168	161	158	168	AAEL022538	Putative bisphosphate 3'-nucleotidase bpnt1/inositol polyphosphate 1-phosphatase [Source:UniProtKB/TrEMBL;Acc:A0A0P6IYC3]			GO:0046854,GO:0046855	phosphatidylinositol phosphorylation,inositol phosphate dephosphorylation
LOC110674710	1.5	2.25	0	71.57	21.08	49.33	13.85	18.2	12.17	17.14	30.25	21.7	35.53	37.5	36.68	AAEL025548
LOC110674711	0	0	0	1	0.14	2	0	1.5	0.5	2.13	1.5	0.95	0.5	0.33	0.83	AAEL021855
LOC110674712	1	14.17	3.75	0	0	0	0.34	0	0.14	3.48	1.53	2.01	1.18	2	1.9	AAEL025713
LOC110674713	0.33	1.15	1.05	0	0	0	0	0	0.14	1.94	0.87	1.16	1.23	1.61	1.27	AAEL026394
LOC110674714	0	0	0	0	1	0	1	1	0	0	1	0	0	0.5	0	AAEL023318
LOC110674715	78.17	119.17	152.17	284.17	217.17	295.83	79.5	118.83	78.17	475.63	571.23	451.06	485.33	473.33	432.73	AAEL027748
LOC110674716	1.7	4.51	0.84	0.33	0.67	1.83	1.14	0.33	0.41	3.29	2.35	1.73	1	1.06	2.06	AAEL020295
LOC110674717	1	2.33	4	3	2	0	1	1	1	4	2.5	3	1	0	1.5	AAEL025124
LOC110674718	20	33	31	62	73	78	29	24	27	170	154	152	155	170	151	AAEL020230
LOC110674719	0	0	0	0	0	0.5	0	0	0	0	0	1.5	1.5	1.5	2	AAEL024873
LOC110674720	0	0	0	0	0	0	0	0	0	0	0	0	0	0	0	AAEL021226
LOC110674721	0	0	0.17	0	0.17	0	0	0	0	0	0.17	0.17	0	0.14	0.67	AAEL025726
LOC110674722	0.17	0	0	0	0.25	1	0	0.53	0.17	0.49	2.25	2.04	1	1	0.98	AAEL022464
LOC110674723	5.33	34.48	9.95	24.42	17.64	20.18	4.58	16.43	6.45	16.92	22.92	16.25	18.59	17.83	14.5	AAEL027070
LOC110674724	0.5	6.5	5.67	5.67	5.33	5	5.33	12.83	5.5	6.17	8.67	11.33	10.33	11	12.5	AAEL023568
LOC110674725	10.5	109.67	26.83	129.33	41.33	126.17	10.67	3.33	4.5	67.67	78.33	62.17	37.83	49.5	50	AAEL028222
LOC110674726	5	0	0	1	1	3	0	2	1	2	5	3	1	4	4	AAEL023562
LOC110674727	0.58	9.17	7.6	1	1.7	0.53	0.83	0.7	0.53	7.67	9.87	5.35	7.33	7.73	12.03	AAEL028219
LOC110674728	1	3	0	0	0	0.5	3	0	0	1	4.5	2	0	1	0	AAEL024733
LOC110674729	0	0	0	0	0	0	0	0	0	0	0	0	0	0	0	AAEL021157
LOC110674730	0	0	0	0	0	0	0	0	0	1	1	0	0	0.5	0	AAEL024531
LOC110674731	17.5	5	5	3	2	1	19	1	4	0	0	0	0	0	0
LOC110674732	178	1154.5	485	94.83	187	167.5	52	23	56.5	904.83	949	724.5	573	764	702.5	AAEL025436
LOC110674733	2	5	3	4	1	1	0	4	1	7	4.2	3.1	3.22	1	1	AAEL022943
LOC110674734	1.33	13.88	5.58	0.2	0.82	0.32	0.21	0	0	3.8	2.02	1.94	2.61	4.82	5.4	AAEL026500
LOC110674735	6.5	17	10.5	0	0.5	1	3.5	2	4	7.5	2.5	2	6.5	6.5	4.5	AAEL024086				GO:0003677,GO:0006355	DNA binding,regulation of transcription, DNA-templated
LOC110674736	9.75	26.58	27.5	77.92	18.58	52.25	51.67	34.42	21.5	21.5	21.08	22.83	11.83	17.25	12.25	AAEL027542
LOC110674737	2	0	0	2.5	4.5	3.5	3.5	8	9	5.5	6.5	5	6.5	11.5	3	AAEL025623
LOC110674738	0.33	10.53	1.06	0.79	1.9	1.78	2.59	0	0.2	4.02	5.23	4.55	1.98	5.3	2.18	AAEL022760
LOC110674739	31	85	63	367	271	365	126	180	111	411	442	363	345	389	370	AAEL026468				GO:0003677,GO:0006351,GO:0042025	DNA binding,transcription, DNA-templated,host cell nucleus
LOC110674740	0	0	0	1	1.92	1.04	0.2	0	0	0.45	0.45	0.32	0.2	0.78	0.38	AAEL024855
LOC110674741	1	2	0	0	0	0	0	0	0	1	1.5	0.5	1.5	1.33	0.5	AAEL023649
LOC110674742	6	1	8	4	4	12	1	7	1	6	10	7	16	10	9	AAEL028030
LOC110674743	3.07	40.59	4.73	0.57	3.13	2.32	2.22	1.63	1.9	10.42	13.09	7.27	5.63	10.39	9.2	AAEL022777
LOC110674744	0	0	0.33	0	0.5	0.25	0	0	0	2.17	0.67	0	1	0.33	0	AAEL027128				GO:0003677	DNA binding
LOC110674745	9	55	39	100	68	134	33	22	33	73	81	72	66	77	72	AAEL017987
LOC110674746	0.17	2.04	0	1	0.42	1.82	0.12	0	1.25	1.52	3.38	2.15	2.08	4.34	1.2	AAEL020058
LOC110674747	0	104	9.83	14	10	0	31.5	19.5	9.5	9.5	8.5	8.5	5	13	14.33	AAEL028085
LOC110674748	14.52	37.85	31.91	3.19	9.2	5.6	1.67	0.46	2.06	26.94	33.58	31.93	22.3	26.16	31.97	AAEL022586
LOC110674749	322	678	1398	5895	3515	6025	1634	3363	2068	2719	3239	2544	3377	3171	2809	AAEL027190
LOC110674750	0	19.47	2.31	0	3.5	0.7	2.45	0	0.33	8.81	7.34	7.66	3.67	4.5	5.68	AAEL020939
LOC110674751	2.5	14.75	10.5	17.5	7.89	20.75	1.75	0.25	0.25	15.25	12.75	16.25	8.5	10.25	7.5	AAEL021597
LOC110674752	1	2.5	0.58	106.33	25.17	93.92	0	12.17	20.5	21.95	25.5	16.08	34.58	27.75	27.42	AAEL024194
LOC110674753	0.31	5.77	2.85	2.04	4.35	3.49	0.75	2.07	3.77	10.37	5.12	7.99	8.83	5.18	7.36	AAEL026599
LOC110674754	0	0.21	0	166.32	28.05	86.57	12.41	51.84	4.93	0.32	3.14	4.21	44.43	8.46	13.67	AAEL020868
LOC110674755	1.18	12.44	4.08	4.69	7.37	5.89	2.97	0.77	0.91	38.88	41.58	32.29	22.88	33.27	30.96	AAEL027428
LOC110674756	0	0	0.25	0	0	0	0	0	0.25	0.43	0.43	2.57	0.39	1.25	1.29	AAEL021770
LOC110674757	0	1.5	1.4	26.47	12.2	18.23	0.5	3.03	2.5	19.02	30.13	21.85	10.82	9.97	13.35	AAEL024248
LOC110674758	0	0.33	1.03	3.67	2.87	2.71	1.33	1.52	4.1	3.19	4.68	0.9	3.63	1.82	3.27	AAEL026699
LOC110674759	0	0.5	2.83	5.87	1.83	3.62	3.25	1.25	0	2.75	1.65	1.75	1.87	1.92	1.7	AAEL023136
LOC110674760	312	784	710	2055	1165	2089	526	896	643	2263	2599	2213	2154	2272	2196	AAEL021736	Enhancer of rudimentary homolog [Source:UniProtKB/Swiss-Prot;Acc:Q93104]			GO:0006221,GO:0007049,GO:0045747	pyrimidine nucleotide biosynthetic process,cell cycle,positive regulation of Notch signaling pathway
LOC110674761	23.5	40.5	50	40	45.5	34	65	38	66	88	91.5	120	131	93	103	AAEL024258
LOC110674762	0.83	44.92	0.5	6.08	2.5	12.75	1.5	1.25	2.75	38.17	30.17	39.5	22.92	23	24.42	AAEL022710
LOC110674763	0.25	2.92	0.33	4.67	3.08	4.92	0.33	0.5	0	6.67	9.25	6.42	4.17	4	5.08	AAEL018005				GO:0046872	metal ion binding
LOC110674764	4.5	3.5	5	96.5	64.5	84	28.5	37	2.5	59.5	70	56.5	71.2	56.5	48.17	AAEL024049
LOC110674765	0.67	1.78	1.33	0.33	0.33	0.83	1.17	0	0	4.5	17.53	11.83	16.17	10.01	11.92	AAEL026649				GO:0003676,GO:0003677	nucleic acid binding,DNA binding
LOC110674766	14	12	176	580	618	620	288	730	518	301	453	360	490	446	435	AAEL024429				GO:0003676	nucleic acid binding
LOC110674767	0.5	8.83	5.6	15.96	6.28	12.39	1.57	0	0	7.13	14.41	12.82	4.77	4.16	7.33	AAEL027538
LOC110674768	0	0	0	0	0	0	1	0	0	0	0	0	0	0	0	AAEL025291
LOC110674769	0.1	0.2	0.12	0	0	0	0	0	0	0.37	0.2	0.11	0	0.24	1.6	AAEL021719
LOC110674770	0	1.11	0.31	0.14	0.24	0	0.1	0	0	0.28	0.39	0	0.1	1.91	0.43	AAEL022275
LOC110674771	2	5	2	2	0	1	0	0	1.5	18.33	53.83	24	8.33	20	19.25	AAEL026743
LOC110674772	169	473	391	1535	825	1421.5	422	871.5	584.5	1100	1358.5	1151.14	1358	1321	1230	AAEL021318				GO:0005515	protein binding
LOC110674773	6.5	12	7.5	2.5	2.5	2	21	17	8.5	9.5	5.5	16.75	22.5	21	19.5	AAEL019943				GO:0000166,GO:0003676,GO:0004386,GO:0005524	nucleotide binding,nucleic acid binding,helicase activity,ATP binding
LOC110674774	15	135.5	37.5	5.5	15	11.25	5.5	8	6.5	43	35	37.5	57	46.5	47.5	AAEL020454
LOC110674775	69	286	145	799	527	766	376	412	219	991	1391	1131.5	651.5	811	850.5
LOC110674776	4	8	4	2	5	4	22	8	0	0	0	1	0	3	0	AAEL026955
LOC110674777	2	27.5	16.08	1.83	2.83	4.5	1	1.33	1.58	10.42	6.58	5.08	7.83	7.08	6.83	AAEL022315
LOC110674778	0	0	0	0.17	0	0	3	0	0	1.17	1	1.14	9	9	11.17	AAEL027848
LOC110674779	0.83	21.72	7.1	1.09	1.71	1.78	1.63	1.8	2.65	10.1	13.27	11.34	9.37	10.19	8.88	AAEL023238
LOC110674780	0.42	3.19	2.95	0.29	0.2	0.54	0	0	0	1.43	1.14	0.87	1.54	0.64	1.82	AAEL022108
LOC110674781	2.83	6.53	8.33	0.92	2.33	0.58	0	1	1.08	3.7	5.62	8.75	9.08	6.67	7.45	AAEL024472
LOC110674782	1.5	1	3.5	0.5	2	1.5	0	0	0	0	1.5	0.5	0.5	1.5	1.5	AAEL025637
LOC110674783	1	13.25	2	0	0	0	0	0	0	2	2	0	1	5.25	0	AAEL022083
LOC110674784	0.31	3.23	2.73	7.48	17.77	13.69	0.14	0.42	0.58	16.99	20.09	20.92	4.31	4.37	3.39	AAEL023705
LOC110674785	0	1	1	0	0	0	0	0	0	36.05	71.58	57.15	4.25	7.7	18.2	AAEL026246				GO:0003676	nucleic acid binding
LOC110674786	9	62	5	2	9	5	3	1	0	12	16	10	9	8	18	AAEL027257
LOC110674787	5.39	12.47	4.32	1.32	0.87	0.8	1.22	1	1.12	3.31	2.67	2.17	5.02	5.9	5.32	AAEL023940
LOC110674788	0	0	0	5	0	0	1	2	2	2.5	1	0	7	2.5	5	AAEL024606
LOC110674789	1	18	5	3	14	8	2	0	2	10	15	11	10	9	14	AAEL021022
LOC110674790	0.58	15.08	6.38	0.83	0.62	4.67	0.25	0	1.95	7.57	10.68	9.45	9.75	13.45	10.72	AAEL025863
LOC110674791	0	0	0	0	0	1	0	0	0	0.12	1.29	1.11	1.5	0.79	1.5	AAEL021254
LOC110674792	0	3	0.07	0	0	0	0	1	0	2	1	3	9	3.33	3.58	AAEL024997				GO:0003677	DNA binding
LOC110674793	12.17	6.1	10.07	0	1	0	0	1	3	6	5	8	8	8.2	7.5	AAEL028091
LOC110674794	1	1.5	2	0	2	0	3	0	0	2.5	5.5	4	2	3.5	2	AAEL023598				GO:0004803,GO:0006313	transposase activity,transposition, DNA-mediated
LOC110674795	12.5	55.5	24	20.5	15.5	30.5	38	43.5	39	55	49.5	34	71.5	61	58	AAEL027287				GO:0005759,GO:0006974,GO:1902445	mitochondrial matrix,cellular response to DNA damage stimulus,regulation of mitochondrial membrane permeability involved in programmed necrotic cell death
LOC110674796	118.5	571.5	256	613.5	524.5	630.5	276	339.5	367	576	621.5	467	463.5	549	507	AAEL022712				GO:0005840,GO:0006412	ribosome,translation
LOC110674797	10	78	27	134	73	100	105	189	71	89	131	96	206	153.5	145	AAEL026758
LOC110674798	0	0	0	0	0	2.33	1	0	0	0.33	1.25	0.33	7.83	3.17	7.67	AAEL022119
LOC110674799	0	0.67	0	0	0	0	0	0	0	0.54	0.29	0.48	0	0.32	0.73	AAEL025601
LOC110674800	0.33	2.33	0	0	0.33	0.5	0	0	0	1.53	1.63	4.9	2.83	3.7	8.03	AAEL025449
LOC110674801	82.5	216.5	286	264	303	270	137	137	112.5	326.5	326.5	287.5	236	250	223	AAEL022060
LOC110674802	0	6.12	7.7	0	1	1.25	1.25	0	1.25	2.52	4.23	1.2	4.85	6.1	4	AAEL022233
LOC110674803	0	0	1.2	1	0.95	0	0.83	0.2	0	1.5	1.53	0.62	1.12	2.08	2.45	AAEL026728
LOC110674804	0	0	0.4	14.84	0.79	5.12	0.64	2	3.26	2.13	1.61	0.49	2.74	1.11	2	AAEL020161
LOC110674805	0	0	0.4	9.84	1.79	3.12	0.64	1.5	5.76	1.8	1.11	0.49	0.74	1.11	2.5	AAEL024933
LOC110674806	0.21	7.55	0.72	1.01	0.72	1.35	0.22	0.45	0.97	6.27	10.96	5.84	3.86	6.63	6.03	AAEL021078
LOC110674807	0.21	7.01	0.72	0.56	0.72	1.15	0.22	0.45	0.97	4.47	8.09	4.11	3.32	4.2	5.29	AAEL025780
LOC110674808	0	1	4.5	20.5	12.5	21.5	4	14	10.5	23.5	35.5	21.5	32	43.5	38	AAEL022090
LOC110674809	0.2	0.31	1.47	0.11	0	0	0	0	0	0.31	0.37	0.17	1	0.44	0.17	AAEL022440
LOC110674810	1.33	15.62	8.57	104.67	53.12	96.63	33.58	42.93	32.2	65.12	75.43	64.71	28.93	38.68	30.88	AAEL023630
LOC110674811	10.25	10	1.83	3.67	8.33	5.75	5.25	1.58	3.33	21.42	33.92	15.83	18.67	22.17	24.48	AAEL028126
LOC110674812	0.92	3.42	3.02	16.83	3.95	16.04	0.57	1.2	0	8.42	6.41	4.93	1.6	1.79	4.33	AAEL024769
LOC110674813	96	240	230.5	507	265.14	458.75	152.5	159.5	129	958.34	1083.2	937.58	867.83	900.25	848.83	AAEL021103				GO:0005634	nucleus
LOC110674814	4	17	7	16	16	17	1	2	0	45	47	39	27	36	26	AAEL023395
LOC110674815	21	45	61	62	37	56	32	12	38	54	60	53	71	98	66	AAEL026819
LOC110674816	0.5	8.83	3.5	4.5	3	4	3	0	3	5.5	7.33	7	1.5	7.5	4.5	AAEL025035
LOC110674817	0	0	0	0	0	0	0	0	0	0	0	0	0	0	0	AAEL020321
LOC110674818	0	0	0	0	0	0	2	0	0	1	1.5	1.5	1	0	0	AAEL021121
LOC110674819	0	0	0	0	0.5	0	0.5	1	0	0	0	0	0	0	0	AAEL024862
LOC110674820	0	0	0	0.25	0.5	2	0	0.5	0	0.25	0.33	1	0.53	0.33	0.33	AAEL024804
LOC110674821	0.33	0.92	0.33	6.58	7.75	4.5	1.25	7.33	8.25	15.92	19.42	10.58	43.58	41.67	25.67	AAEL020190
LOC110674822	0.33	0.92	0.33	6.58	7.75	4.5	1.25	6.67	8.25	15.92	19.75	10.92	43.25	41	26.67	AAEL025892
LOC110674823	133	185	242	247	139	234.5	146.5	119.5	79.5	298.5	318	257.5	302	294	236	AAEL021179				GO:0006144,GO:0033971	purine nucleobase metabolic process,hydroxyisourate hydrolase activity
LOC110674824	6.34	190.89	34.75	7.65	19.1	12.82	12.82	10.41	39.89	48.23	51.56	49.61	54.66	106.03	81.05	AAEL027083
LOC110674825	0.17	3.37	4.48	0.29	0	0.79	1.33	1	0	1.09	3.39	1.83	2.01	1.39	3.01	AAEL022448
LOC110674826	0	1.62	0	0	0	0.5	0.5	0	0	1	0	1.5	1	1.33	1.33	AAEL028232
LOC110674827	10.5	39	11.5	5	6	8	1.5	2.5	2.5	18.5	31.5	26.5	25	18.5	28	AAEL014853	otoferlin [Source:VB Community Annotation]			GO:0005509,GO:0016021,GO:0016079	calcium ion binding,integral component of membrane,synaptic vesicle exocytosis
LOC110674828	0	0.17	0	0	0	0	0	0	0	0.39	0.1	0.2	0.45	0.27	0.11	AAEL026305
LOC110674829	0.83	6.58	1.72	0.33	0.62	3	0.25	0	0.2	6.32	3.68	4.95	5.83	7.45	6.72	AAEL022862
LOC110674830	4	4	6	17	15	22	0	1	4	16	21	7	19	19	15	AAEL021231				GO:0003924,GO:0005525	GTPase activity,GTP binding
LOC110674831	1	0	1	2	1	11	5	2	2	2	1	1	3	0	2	AAEL026915				GO:0004553,GO:0005975	hydrolase activity, hydrolyzing O-glycosyl compounds,carbohydrate metabolic process
LOC110674832	0	3	0	0	4	0	1	0	1	0	2	1	0	1	2	AAEL022638	Putative 14.5 kDa salivary protein [Source:UniProtKB/TrEMBL;Acc:Q1HRF3]
LOC110674833	67	443	175	77	156	86	41	24	44	278	339	304	254	296	306	AAEL028087
LOC110674834	28.33	103	128	386	529	412	186	256	291	493	579	454	488	461	439	AAEL028129	Nuclear transcription factor Y subunit gamma [Source:UniProtKB/TrEMBL;Acc:A0A0P6K0W4]			GO:0000786,GO:0003677,GO:0003700,GO:0006355,GO:0016602,GO:0046982	nucleosome,DNA binding,DNA-binding transcription factor activity,regulation of transcription, DNA-templated,CCAAT-binding factor complex,protein heterodimerization activity
LOC110674835	5.63	9.76	6.18	4	6.62	3.28	7.39	5.34	9.01	17.27	24.62	17.47	14.03	10.3	15.01	AAEL023628
LOC110674836	215	357	655	102	186	94	87	57	147	2255	2401	2284	458	811	1024	AAEL020033				GO:0003676	nucleic acid binding
LOC110674837	4.5	16	2	15.5	9.5	11	2.5	6.5	5.5	4	8.5	7.5	14.5	8	18	AAEL025763
LOC110674838	1	2	2	6	6	12	1	0	3	11	26	38	32	24	33	AAEL028002				GO:0003677,GO:0006355	DNA binding,regulation of transcription, DNA-templated
LOC110674839	40	96	66	107	126	95	43	61	31	179	215	185	255	264	237	AAEL022443				GO:0004672,GO:0005524,GO:0006468,GO:0006914,GO:0016301,GO:0016310	protein kinase activity,ATP binding,protein phosphorylation,autophagy,kinase activity,phosphorylation
LOC110674840	0	6	2	0	0	1	0	0	1	2	3	1	0	1	4	AAEL021654
LOC110674841	0	0.5	1	2	10.5	5	1	3	0.5	4	4	5.5	9	4	6.5	AAEL025315
LOC110674842	0	1	0.5	0	0.48	0	0.14	0	0.25	0.14	0	0.28	1	1.17	0	AAEL027112
LOC110674843	1.25	1.25	2	0	1	0	0.25	0	0.5	1.25	0.25	0.75	2.25	1.75	2.5	AAEL022603
LOC110674844	0	0	0	0	0	0	0	0	0	0	0	0	0.5	1	0	AAEL022481
LOC110674845	2.46	14.45	11.16	0.5	0	0	0	0	0	11.61	20.49	17.48	11.6	16.12	10.9	AAEL028024
LOC110674846	0.97	9.22	2.51	0.62	0.45	2.7	5.9	0	0.65	3.03	5.81	3.46	4.64	5.5	3.84	AAEL023663
LOC110674847	0	0	0	0	0	0	0	0	0	1	0	0	1	3	0	AAEL025107
LOC110674848	13.17	56.17	14.11	9.62	16.77	10.76	24.74	3.47	12.12	45.85	59.58	51.6	31.33	34.32	38.94	AAEL024777				GO:0005515	protein binding
LOC110674849	0.5	0	2.08	0	0	0	0	0	0	1.75	5.58	4.5	9.17	3.92	5.92	AAEL020094
LOC110674850	6.37	15.75	11.04	1	3.72	0.45	0	0	0.25	21.44	24.74	23.16	12.8	15.08	18.51	AAEL023728				GO:0005515	protein binding
LOC110674851	11.54	11.23	10.84	0	3	0.2	0	0	0	12.77	24.26	23.06	18	17.49	24.69	AAEL027338				GO:0005515	protein binding
LOC110674852	7.69	19.89	9.81	0	0	0.5	0	0	0	15.37	30.66	26.18	21.11	23.65	17.42	AAEL021467				GO:0005515	protein binding
LOC110674853	4.1	5.3	3.33	0	0	0	0	0	0	3.33	2.93	1.29	0.77	5.08	2.86	AAEL025085				GO:0005515	protein binding
LOC110674854	0	0.45	0.29	0	0	0.34	0.14	0	0.14	0.76	1.1	0.2	0.54	1.07	0.65	AAEL024103				GO:0004519,GO:0090305	endonuclease activity,nucleic acid phosphodiester bond hydrolysis
LOC110674855	17.38	28.74	20.2	0	0.17	0	0	0	0.17	16.44	24.43	23.87	16.55	16.28	23.62	AAEL026630				GO:0005515	protein binding
LOC110674856	0	0.45	0	0	0	0	0	0	0	0	0.4	0	0	0.2	0	AAEL020086
LOC110674857	0	0.2	0	0	0	0	0	0	0	0.5	0.4	0.75	0	0.2	0.17	AAEL024822
LOC110674858	0	0.35	0	0	0	0	0	0	0	0.17	0.2	0.25	0	0.1	0	AAEL021747
LOC110674859	0	0.2	0	0	0	0	0	0	0	0	0	0	0	0.5	0.25	AAEL024403
LOC110674860	0	8.5	2.5	0.5	6	3.5	3.5	0	1	1	0	0.5	1	1	0.5	AAEL027311
LOC110674861	0	6	0.83	0	3.5	0	3	0	0	1.33	1	0.5	0	1.5	0.5	AAEL022681
LOC110674862	238	447	774	3241	1942	2882	1133	2231	1619	2883	3214	2977.5	2943	2774	2817	AAEL020203				GO:0005515,GO:0008013,GO:0016055,GO:0030178	protein binding,beta-catenin binding,Wnt signaling pathway,negative regulation of Wnt signaling pathway
LOC110674863	0.56	9.15	0.87	0	0.31	0	0.11	0	0.92	2.95	2.91	1.7	2.26	3.75	2.05	AAEL023806
LOC110674864	0.5	0	2	2.5	3.5	0	0.5	0.5	1.5	0	6.5	1.5	4	4.5	3.5	AAEL020864
LOC110674865	0	0.67	0	0	0	0.5	0.5	0	0	1.5	5.17	2.33	1.2	3.33	1	AAEL024431
LOC110674866	0.65	0	2.25	0.7	2.95	1.67	0.95	0.6	0.73	3.53	5	5.97	1.65	2.25	2.5	AAEL022389
LOC110674867	0	0	0	0	0.12	0	0	0.12	0	0	0.12	0.12	0	0	0	AAEL025506
LOC110674868	0	0	0	0	0.12	0	0	0.12	0	0	0.12	0.12	0	0	0	AAEL025090
LOC110674869	0.48	0.2	0	0	0	0	0	0.14	0.2	0.25	0.39	0.25	0.14	0.4	0.2	AAEL020503
LOC110674870	0.2	7.28	4.45	1	0	1.2	0.14	0	0	2.07	7.95	6.39	3.46	9.63	2.92	AAEL025184
LOC110674871	0	1.67	3.67	5.67	3	4.33	5.33	13.67	2	4.33	1.33	4.67	3.67	6	3.33	AAEL021514
LOC110674872	0	0	0	0	0	0	0	0	0	0.25	0	0	0	0	0.1	AAEL028131
LOC110674873	14	10	45	519	261.5	442.17	72	146.5	135	289.2	428.83	357.5	460.5	400.75	368.5	AAEL023750
LOC110674874	1.5	6	0	1.83	4	3.5	2	2	0.5	11.5	14.5	12.5	3.5	7.5	11.5	AAEL022336
LOC110674875	0	3	1	5	4	5	3	3	5	1	5	5	6	4	3	AAEL026742
LOC110674876	0	0.71	0	0	0	0	0	0.4	0.14	0	0.2	0.4	0	0	0.4	AAEL025493
LOC110674877	0	1	0	0	0	0	0	1	0	0	0	0	0	1	0	AAEL021973
LOC110674878	6.74	11.47	15.69	0.59	0.68	0.8	1.69	0.33	0.89	4.33	5.21	4.88	3.2	3.04	4.73	AAEL025943
LOC110674879	0	0	0	0	0	0	0	0	0.5	0	0.11	0	0	0.11	0	AAEL021412
LOC110674880	3.34	59.3	18.68	125.45	72.16	116.29	39.19	32.77	17.01	116.18	123.86	84.7	29.76	29.63	26.82	AAEL024432
LOC110674881	3.45	3.4	1.42	20.37	24.91	35.25	33.68	15.08	37.55	19.11	19.02	16.59	15.53	15.12	13.19	AAEL021234
LOC110674882	3.84	64.13	20.38	130.33	78.89	121.72	40.77	33.42	17.96	122.12	131.29	90.9	29.59	32.5	29.58	AAEL023911
LOC110674883	0	0	0	0	0	0	0	1	0	1.43	0.29	0.57	0.14	0	0.29	AAEL020065
LOC110675039	0.2	0.45	1.29	0.52	1.13	0.52	0.21	0	0.68	1.84	2.3	2.83	0.76	2.26	0.47	AAEL026026
LOC110675050	0.2	0.82	1.16	0.52	1.33	0.81	0.21	0	0.68	2.52	4.52	3.98	1.61	3.79	1.47	AAEL028245
LOC110675094	0.33	0.25	0	14.92	8.08	11.28	2.17	6.58	6.33	23	33.36	32.25	12.08	10.28	12.75	AAEL027725
LOC110675095	3.65	48.1	7.75	0.2	0.65	0.4	1.2	0.78	0.87	5.4	5.52	3.83	6.48	7.57	6.93	AAEL023772
LOC110675096	0.25	0.6	0.65	0	0	0.2	0	0	0	1.4	1.78	1.15	0.45	1.4	1.15	AAEL021884
LOC110675097	0	0	0	0	0	0	0	0	0	1.25	0	0	0	0	0	AAEL026557
LOC110675098	0	0	0	0	1	1	0	0	0	0	1	0	1	0	0	AAEL021295
LOC110675099	3	0	0	2.67	15.33	5.83	5	9	5.33	4	7.67	2	11.33	21.79	8.33	AAEL025864
LOC110675100	0.17	8.05	1.33	0.17	0	1.73	0.81	0.31	0.83	6.75	6.6	3.36	5.02	7.1	4.68	AAEL020567
LOC110675101	1	1	1	0	31	2	2	0	1	0	0	1	0	0	0	AAEL025320
LOC110675102	4	0	1	0	41	0	3	3	3	0	1	0	0	1	1	AAEL021701
LOC110675103	1	6.33	2.17	0	2.17	1.67	0.67	0	0.33	3	4.17	5.33	2.67	1.5	5.67	AAEL023134
LOC110675104	0	0	0	0	0	0	0	0	0	0	0	0	0	0	0	AAEL025441
LOC110675105	0	0.17	0	0.5	1.08	1	0	1.5	0	0.7	0.7	0.45	0.92	1.08	0.5	AAEL024033
LOC110675106	0	2.17	0	0	0	0	0	0	0	3.75	0.5	0.5	0	0.33	0	AAEL026356
LOC110675107	0	0.33	0.33	2	0.33	0.25	0.5	0	0	1.75	1.5	1.83	1	1.67	3.17	AAEL020759
LOC110675108	0	0.17	0	0.5	1.08	1	0	1.5	0	0.7	2.95	1.45	0.92	2.08	0.5	AAEL023298
LOC110675110	1	0	4	0	21	4	7	6	6	1	0	0	0	1	0	AAEL026388
LOC110675111	2	0	0	0	0	0	0	0	0	0	0.5	0	0	0	0.5	AAEL020289
LOC110675112	9	32	21	3	2.5	2.5	2	1	1.5	17.5	21	22	25	37	25.5	AAEL026002
LOC110675113	2	8.11	4	2	2.5	0.5	2	0	0.5	1.5	7	5	5	8	3.5	AAEL021041
LOC110675114	3	0	0	1	4	1.5	0.5	0.5	0	2	4.5	8	15	4.5	11.2	AAEL024572
LOC110675115	0.25	3.23	1.48	0.25	0	0	0	0	0.25	2.58	2.63	2.9	1.4	1.22	3.8	AAEL027856
LOC110675116	0	0.1	0.1	0	0	0	0	0	0.1	0.5	0.1	0	0	0.1	0	AAEL023235				GO:0003924,GO:0005874,GO:0007017	GTPase activity,microtubule,microtubule-based process
LOC110675117	1.94	15.04	6.5	2.56	3.86	4.22	0.38	2.11	3.19	12.44	8.87	13.51	9.88	11.74	8.63	AAEL026319
LOC110675118	3	6.5	1	0	0	0	0	0	0	0.17	2	2	0	1	0	AAEL023814
LOC110675119	233.5	344	678	1491	1346	1419.5	835	1176.5	712	2016	2339.5	2009.5	1036	1196	1444.5	AAEL026039
LOC110675120	2	1.22	0	15.1	1	4.11	5	2	7	0.11	4.24	3.12	0.11	3.5	0.5	AAEL027721
LOC110675121	0	0	0	1	0	0	0	0	0	0	2	3	0	0	0	AAEL019979				GO:0016747	transferase activity, transferring acyl groups other than amino-acyl groups
LOC110675122	6.5	20	26	141.5	111.5	179	48	72	42.5	96	130	108	78	83.5	68	AAEL026491				GO:0003676	nucleic acid binding
LOC110675124	3	11.15	5.71	79.96	53.34	85.32	13.09	39.87	27.47	73.04	77.85	42.06	50.76	53.46	48.34	AAEL010579
LOC110675125	0	0	0	0	0	0	0	0	0	0	0	0	0	0	0	AAEL009230				GO:0003676	nucleic acid binding
LOC110675126	0	0	0	0	0	0	0	0	0	0	0	0	0	0	0	AAEL021942
LOC110675127	0	0	0	1	0	0	0	1	0	0	0	0	1	0	0	AAEL023878
LOC110675128	9228.96	13194.1	10433.5	6488.33	8639.29	7466.47	13064.1	12979.1	13692.9	2468.59	2431.47	2032.69	2070.9	2432.44	2307.41	AAEL026302
LOC110675129	0	0	0	0	0	0	0	0	0	0.5	0.83	0	0	0.25	0	AAEL025167				GO:0003676,GO:0004523,GO:0090502	nucleic acid binding,RNA-DNA hybrid ribonuclease activity,RNA phosphodiester bond hydrolysis, endonucleolytic
LOC110675130	0	0.6	0	0	0	0	0	0	0.2	2.65	2.17	1.6	1.25	2.33	2.73	AAEL023436
LOC110675131	2.34	39.44	2.31	0.32	0.45	0.92	0.65	0	0.58	13.52	19.32	19.05	13.3	14.39	21.34	AAEL020335
LOC110675133	0	3	4	4.5	2	5	0	3	1	3	10	4	0	4	2	AAEL022027
LOC110675135	0	0	0	0	0	0	6	5	0	0	0	0	0	0	0	AAEL000356	cysteine-rich venom protein, putative [Source:VB Community Annotation]
LOC110675136	1	3	1	2	1	1	7	3	2	4	0	1	0	1	1	AAEL025221
LOC110675137	0	1	3.9	0	0	1	0	0	0	2	1	2	0	2.33	0	AAEL023420
LOC110675138	3	3	0	0	0	0	2	2	1	1	1	3	8	4	4	AAEL027907
LOC110675139	17.54	25.77	39.64	135.86	83.02	127.82	24.6	53.89	23.78	97.06	120.55	97.3	104.29	102.21	100.74	AAEL025034				GO:0016491,GO:0051287,GO:0055114	oxidoreductase activity,NAD binding,oxidation-reduction process
LOC110675140	0	0	1	0	0	0	0	0	0.1	0.14	0	0.67	0	0	0.11	AAEL024810				GO:0000786,GO:0003677,GO:0006334,GO:0042025	nucleosome,DNA binding,nucleosome assembly,host cell nucleus
LOC110675142	0.67	4.5	1.32	0.29	1.55	1.81	2.62	1	2	9.33	6.51	4.24	4.38	2.34	2.82	AAEL025920
LOC110675143	3.5	5	6	2	1	1.5	2.5	0	1	4	9.5	3.5	3	2	4	AAEL023030
LOC110675144	0.67	0.2	1.72	5.65	3.2	6.25	3.9	1.38	0.33	2.52	3.87	3.02	3.23	2.55	4.47	AAEL026333
LOC110675145	2	0.5	4.5	26.5	13.5	35	2.5	15	9.5	33	41.5	29	58.64	56	43	AAEL023936
LOC110675146	97.5	254.33	193.5	696	435.33	644.83	219.5	342.83	247.75	747	808.17	653.33	733.17	706.33	652.58	AAEL027347				GO:0003677	DNA binding
LOC110675147	0	0	0	0	0	0	0	0	0.4	0	0	0.2	0	0	0	AAEL020141
LOC110675148	0.5	9.72	0.33	0.33	1	1.33	1.5	0.83	0.5	1.83	3.7	1	1.5	3.7	3.7	AAEL024635
LOC110675149	22	36	59	9	26	9	13	13	15	11	25	27	49	64	57	AAEL021870
LOC110675150	396.5	1235	3555	10803.8	7036.5	10343.5	3027.83	5438.17	2918.5	6462	7974.17	6340.5	6853.5	6874	6343	AAEL020753				GO:0008073	ornithine decarboxylase inhibitor activity
LOC110675151	0	0	0	0	0	0	0	0	0	0	0	0	0	0	0	AAEL025681
LOC110675152	0.5	3	0	0	2.5	0.5	21.5	9.5	3	3.5	1.5	3	0.5	3	0.5	AAEL022037				GO:0046983	protein dimerization activity
LOC110675153	26.17	106.92	57.83	110.25	94.67	106.58	87.58	38.33	85.5	99.17	108.5	84.08	60.83	68.75	75.42	AAEL025693
LOC110675154	4	14	21	4	16	3	17	6	15	0	0	0	1	0	0	AAEL022038
LOC110675155	0	0	0	0	0	0	0	0	0	0	1.33	0.17	0	0	0	AAEL022776				GO:0003676,GO:0003677	nucleic acid binding,DNA binding
LOC110675156	0	0	0	0	0	0	0	0	0	0.2	0.7	0	0	0	0.25	AAEL027272				GO:0003677	DNA binding
LOC110675157	4	24.5	13	9.5	19	41.5	9	4	3.5	52.5	79.5	52.5	70	59.5	71.5	AAEL023973				GO:0005515	protein binding
LOC110675158	0	0	0	0	0	2	0	0	0	0	1	0	0	0	0	AAEL024388
LOC110675159	3	8	6	10	3	17	2	0	2	12	7	9	17	8	24	AAEL020928				GO:0003676	nucleic acid binding
LOC110675160	0	0.5	0	0.75	0.5	0.5	0.25	0.25	0.25	0.75	0.75	0.5	1	1	0.5	AAEL024344
LOC110675161	0	0.2	0	0.25	0.25	0	0	0	0	0	0	0.7	0.25	0	0.2	AAEL024087
LOC110675162	140.5	441	392.5	774.08	493	714.33	217.25	313.5	268.5	791.58	1030.75	877.83	779.58	865.5	816.75	AAEL027557				GO:0003777,GO:0005515,GO:0005871	microtubule motor activity,protein binding,kinesin complex
LOC110675163	10.72	14.39	17.19	5.59	6.48	4.06	2.5	5.67	2.69	12.42	10.51	9.72	10.81	12.63	13.35	AAEL023788
LOC110675165	0.4	0.33	6.39	161.43	62.62	167.38	27.55	53.85	31.38	40.28	38.32	20.66	53.49	46.95	41.15	AAEL021329
LOC110675167	0.65	1.14	0	0.17	0	0	1.08	0.17	0	0.9	1.45	3.15	0.2	1.17	1.2	AAEL026899
LOC110675168	5	10.12	7.88	46.38	16.38	31.62	17.25	14.38	8.12	28.62	30.25	20.12	25	28.75	26.75	AAEL023493
LOC110675169	2	0	1	0	2	2	2.5	3	10	0	0	0.5	1.5	0	1	AAEL019571				GO:0004672,GO:0005524,GO:0006468	protein kinase activity,ATP binding,protein phosphorylation
LOC110675171	0	0	0	0	0.12	0	0	0	0	0	0	0	0	0.14	0	AAEL025011				GO:0000786,GO:0003677,GO:0046982	nucleosome,DNA binding,protein heterodimerization activity
LOC110675172	0.33	5.53	2.22	0.7	0.14	1.2	0.52	1.13	1.99	1.75	3.44	4.2	3.49	1.38	2.55	AAEL020386
LOC110675173	6.11	21.36	5.5	5	10.75	6.5	2.5	2	4	31.31	40.59	38.99	22.14	32.35	25.49	AAEL025005
LOC110675174	0	0.91	0.11	0	2	0	0	0	0	0.38	0.11	0	0.12	0	0	AAEL020174				GO:0003924,GO:0005525,GO:0005874,GO:0007017	GTPase activity,GTP binding,microtubule,microtubule-based process
LOC110675175	0	0.25	0.86	0	0.25	0	0	0	0	0	1	0.25	0	0	0.14	AAEL023540
LOC110675176	0	0	0	0	0	2	0	0	0	0	1	3	0	3	2	AAEL027001				GO:0003676,GO:0008270	nucleic acid binding,zinc ion binding
LOC110675177	0	0	0	0	0	0	0	0	0	0	0	0	0	0	0	AAEL022630				GO:0003824,GO:0005634,GO:0008484,GO:0046872	catalytic activity,nucleus,sulfuric ester hydrolase activity,metal ion binding
LOC110675178	6	13.5	10.5	33.5	40.5	43	16.5	50.5	42	106	192	143.5	123.5	174	165	AAEL026110				GO:0005886,GO:0007155	plasma membrane,cell adhesion
LOC110675179	0	0.34	0	0	0	0	0.48	0	0.51	0	0.17	0.2	4.68	3.5	6.32	AAEL021237				GO:0003676	nucleic acid binding
LOC110675180	0	1	2	0	0	0	0	0	0	0	0	0	0	0	0	AAEL028058				GO:0005549	odorant binding
LOC110675181	1.25	0.25	0.2	0.25	1.2	1.2	0	2	0.7	5.82	14.62	12.73	5.83	8.92	8.65	AAEL022553				GO:0003676,GO:0008270	nucleic acid binding,zinc ion binding
LOC110675182	0	1	0	1	0	0	12.5	6	1	0.5	3	2	1	3	2	AAEL022052
LOC110675184	319.33	927.67	539.17	218.5	615.67	233.33	130.33	64.67	148.17	1147.83	1627.67	1554	2032.67	1771.67	1930.25	AAEL021132				GO:0015267,GO:0016020,GO:0055085	channel activity,membrane,transmembrane transport
LOC110675185	0.74	2.04	0.54	34.88	20.06	32.68	12.61	7.26	12.14	12.38	12.3	9.6	9.23	9.87	9.57	AAEL024878
LOC110675186	10.67	19.67	22	210.33	83.33	198.67	22.83	44.83	19.33	150.67	192.67	153	140.83	162.83	135	AAEL020254				GO:0003677,GO:0006260	DNA binding,DNA replication
LOC110675187	15.5	12.5	14	5	11	14.5	66.03	9.5	14.1	0	1	0	0	0	0	AAEL028051				GO:0005576,GO:0008061	extracellular region,chitin binding
LOC110675188	15	8	11	0	0	2	0	0	1	5	4	4	0	1	0	AAEL023537				GO:0003676	nucleic acid binding
LOC110675190	0	0	0	0	0	0	0	0	0	0	0	1	2	0	0	AAEL027746
LOC110675191	0	0	0	0.14	0	0.17	0	0	0.12	0.12	0.42	0.58	0	0	0	AAEL025036
LOC110675192	0	0	1.5	0	0	0	0	0	0	2	0	0	0	0	0	AAEL021441				GO:0000166,GO:0005524,GO:0016020,GO:0016021,GO:0016887,GO:0042626,GO:0055085	nucleotide binding,ATP binding,membrane,integral component of membrane,ATPase activity,ATPase-coupled transmembrane transporter activity,transmembrane transport
LOC110675194	0	2	1	3	4	0	0	0	0	5	18	9	10	7	3	AAEL027107				GO:0003723,GO:0005737,GO:0030430	RNA binding,cytoplasm,host cell cytoplasm
LOC110675195	0	0	0	0	1	0	0	0	0	0	0	0	0	0	0	AAEL019497
LOC110675196	23.11	32.64	52.67	188.09	111.47	170.32	35.01	72.78	34.22	143.97	178.86	145.01	158.77	154.03	147.39	AAEL006679	3-hydroxyisobutyrate dehydrogenase, putative [Source:VB Community Annotation]			GO:0016491,GO:0050661,GO:0051287,GO:0055114	oxidoreductase activity,NADP binding,NAD binding,oxidation-reduction process
LOC110675197	0.65	1.2	0.6	0.73	2	1.23	0.4	0.73	1.37	6.85	7.33	5.17	3.17	3.37	3.95	AAEL023830
LOC110675198	0.59	3.71	0.42	1.31	2.12	1.8	1.77	0.5	1.32	2.13	1.84	2.19	1.61	2.3	1.42	AAEL027414
LOC110675199	26	12	19	7	20	10	57	13	27	0	0	0	0	0	0	AAEL024986
LOC110675200	0.11	0	0	0.5	0	0	0	0	2.92	0	0	0	0	0	0	AAEL022348
LOC110675201	0	2	1	0	3	6	13	3	4	0	0	0	0	0	0	AAEL026426
LOC110675202	0	0	0	0	1	2	2	1	0	0	0	0	0	0	0	AAEL023868
LOC110675203	1	3	0	0	1	0	0	0	0	1	3	0	0	1	0	AAEL027332				GO:0005515	protein binding
LOC110675204	0	0	0.75	7.5	1	5.5	0.95	0	0	0.5	1	0.5	0.5	0	1.5	AAEL025162
LOC110675205	0	2.36	0.2	1.1	1.5	1.77	2.99	1.03	2.61	1.98	1.97	1.33	3.13	1.93	3.12	AAEL021009
LOC110675207	0	0	0	0.25	0.25	0	0	0	0	0	0	0.5	0.25	0	0	AAEL021260
LOC110675208	0	0	0	0.25	0.25	0	0	0	0	0	0	0.5	0.25	0	0	AAEL025461
LOC110675209	0	0	0	0	0	0	0	0	0	0	0	0	0	0	0	AAEL022874
LOC110675210	207	358	342	713	562	695	160	251	218	738	922	707	829	842	788	AAEL026371				GO:0016020,GO:0016021,GO:0016874,GO:0046872	membrane,integral component of membrane,ligase activity,metal ion binding
LOC110675211	0.51	7.25	1.48	1.28	1.21	1.56	0.2	0.6	0.53	3.3	6.63	4.68	2.06	1.3	4.37	AAEL022223
LOC110675212	0	0	0	0	0	0	0	0	0	0	0.2	0.34	0	0.1	0.11	AAEL021647
LOC110675215	6	2	15	0	3	1	0	0	0	5	10	12	9	6	11	AAEL024593
LOC110675216	1	0	0	0	3	2	0	0	1	2	5	3	3	6	1	AAEL024000				GO:0005549	odorant binding
LOC110675217	0	0	0	1	0	0	0	0	0	1	0	0	1	0	1	AAEL027468				GO:0005549	odorant binding
LOC110675220	0	0	0	1	0.5	0	0	0	1	0.33	0	0.33	0	0.33	0	AAEL021689
LOC110675222	0	0	0	0	0	0	0	0	0	0.25	0	0	0	0	0	AAEL027683
LOC110675223	8	9	11	9	16	14	8	11	8	8	16	15	43	49	52	AAEL023243				GO:0005509,GO:0005886,GO:0007155,GO:0007156,GO:0016020	calcium ion binding,plasma membrane,cell adhesion,homophilic cell adhesion via plasma membrane adhesion molecules,membrane
LOC110675224	0	0	0	0	0.12	0	0	0	0	0	1	0	0	0.14	0.17	AAEL024349				GO:0000786,GO:0003677,GO:0046982	nucleosome,DNA binding,protein heterodimerization activity
LOC110675225	0	6	0	1	1	1	1	0	0	4	8	2	3	14	11	AAEL027614
LOC110675227	0	0	0	0	0	0	0	0	0	0	2	1	0.5	0	1	AAEL026647				GO:0000786,GO:0003677,GO:0046982	nucleosome,DNA binding,protein heterodimerization activity
LOC110675228	36	28	32	8	17	29	100	21	21	0	0	0	0	0	1	AAEL026563				GO:0005549	odorant binding
LOC110675229	0	3	1	0	1	0	0	0	1	10	12	9	2	0	4	AAEL023086
LOC110675230	0	0.14	0	0	0	0	0	0	0	0.14	0	0.33	0.5	0	0	AAEL023149				GO:0004497,GO:0005506,GO:0016020,GO:0016021,GO:0016705,GO:0020037,GO:0046872,GO:0055114	monooxygenase activity,iron ion binding,membrane,integral component of membrane,oxidoreductase activity, acting on paired donors, with incorporation or reduction of molecular oxygen,heme binding,metal ion binding,oxidation-reduction process
LOC110675231	14.12	33.04	36.84	1.59	2.08	1.58	2.56	0.83	2.22	10.48	12.47	13.3	9.62	11.38	10.13	AAEL026572
LOC110675232	2	0	0	0	3.33	0	0	0	0	1	0	1	1	0	0	AAEL021721
LOC110675233	0	0	0.5	0	0	0	0	0	0	0	0	0	0	0	0	AAEL025283
LOC110675234	0	2.5	0	0	0	0	0	0	0	0.33	0	0.33	1.25	0.33	0	AAEL021321				GO:0003676,GO:0003677	nucleic acid binding,DNA binding
LOC110675235	1.97	4.3	1.02	0	1.27	0.31	0.1	0.5	0.1	6.47	7.66	7.14	2.18	5.31	6.45	AAEL024378
LOC110675236	0	0	0	0	0	0	0	0	0	0	0	0	1	0	0
LOC110675237	2	10	5	0	1	1	1	2	0	9	10	10	5	12	11	AAEL020775				GO:0031409	pigment binding
LOC110675238	0	0	2	0	6.33	0	2	1	0	0	0	0	0	1	0	AAEL024584
LOC110675239	0	0	0.12	0.67	0.82	0.38	2.3	2.55	3.78	0	0.44	0.12	0.27	0.11	0	AAEL023789
LOC110675240	0	0	0	0	0	0	0	0	0	0	0	0	0	0	0	AAEL027251				GO:0003677,GO:0006313,GO:0015074	DNA binding,transposition, DNA-mediated,DNA integration
LOC110675241	9.5	30.5	12.5	3.5	6	5.5	3.75	1	2	215	348.5	292.5	82.83	134.5	139.5	AAEL020558				GO:0005506,GO:0016705,GO:0020037,GO:0055114	iron ion binding,oxidoreductase activity, acting on paired donors, with incorporation or reduction of molecular oxygen,heme binding,oxidation-reduction process
LOC110675242	0.2	0.45	2.5	2.17	3.92	2.33	1.75	1	1	0	0.25	0.33	0	0.7	0.83	AAEL024610
LOC110675243	0.3	0.45	1	3.33	5.42	3.92	1.08	0	0	1	1.25	0	0.25	2.5	1	AAEL021662
LOC110675244	0	1.33	0.25	0.33	0.83	0.75	0	0	0.25	0.83	2.08	1.92	0.5	2.5	1.33	AAEL021341
LOC110675246	125	484	280	386	311	350	281	356	142	538	742	603	714	828	745.33	AAEL019976
LOC110675247	2.01	2.76	2.13	6.69	1.21	2.83	0	0.14	0.33	13.04	24.67	12.24	10.73	9.35	9.69	AAEL022298
LOC110675252	0	0.31	0.21	0	0	0	0	0	0	0.25	0.11	0	0.12	0	0	AAEL022211				GO:0003924,GO:0005525,GO:0005874,GO:0007017	GTPase activity,GTP binding,microtubule,microtubule-based process
LOC110675253	526	937.5	838.5	227	517	227	126	63	188	1083.5	1160.17	1278.5	1443	1555.67	1698.33	AAEL027881				GO:0005509,GO:0005886,GO:0007155,GO:0007156,GO:0016020	calcium ion binding,plasma membrane,cell adhesion,homophilic cell adhesion via plasma membrane adhesion molecules,membrane
LOC110675255	0	0.25	1	2	0	10	0.5	0	0	3	3.5	2.5	5.25	3.25	5.25	AAEL026504				GO:0003677,GO:0003700,GO:0005737,GO:0006355,GO:0042025	DNA binding,DNA-binding transcription factor activity,cytoplasm,regulation of transcription, DNA-templated,host cell nucleus
LOC110675256	2	0	10	0	0	0	0	0	0	4	1	0	4	1	2	AAEL021867
LOC110675257	0	12	5	12	18	15	11	7	8	10	30	29	23	34	35	AAEL025410				GO:0005515,GO:0005634,GO:0016020,GO:0016021	protein binding,nucleus,membrane,integral component of membrane
LOC110675258	0	0	0.5	0	1.5	0.5	0	0	0	3	7	5	4	6.5	5.33	AAEL020648
LOC110675259	0	0.58	0.33	1	0.83	2.25	0.25	0.42	0.67	2.5	7.15	4.52	2.17	5.2	3.87	AAEL024223				GO:0003676	nucleic acid binding
LOC110675260	7.02	49.3	8.93	1.23	2.93	2.32	3.18	2.97	2.57	19.38	19.48	12.23	11.1	11.88	16	AAEL026248
LOC110675261	3.75	34.57	15.7	14.32	6.7	17.92	3.1	4.73	5.15	22.97	13.63	13.67	13.18	15.95	13.52	AAEL022684
LOC110675262	0	3.04	0	0	0	0.14	1.07	0.83	0.83	0.75	0	0	0.83	0.5	0.33	AAEL027409
LOC110675263	0	1.97	0.11	0.14	0.49	0	0.1	0	0	0.28	0.55	0	0.1	0.74	0.76	AAEL023828
LOC110675264	0.45	10.57	0	0	0	0.33	0.33	0	0	3.67	8.58	7.9	4	3.7	5.53	AAEL023239
LOC110675265	0	0	0	1	0	0	0	0	1	0	0	1	1	0	0	AAEL027864
LOC110675266	0	3.58	2.17	0.83	0.5	2.17	0	0	0.5	4.17	4.75	2.42	8.33	3	3.75	AAEL024648
LOC110675267	0	2.83	0	0.67	2	0	0	0	0	1	1.33	0.33	0.53	1.33	1.83	AAEL020791
LOC110675268	0.33	1	0.33	2.17	3	1.83	1	0	0	0.33	2.5	0.5	1.33	0.5	0.33	AAEL021378
LOC110675269	0	0	0	0	0	1	0	0	0	0	0	1	0	0	1	AAEL025340
LOC110675270	4.5	11.5	3.5	1	0	4.5	0	0.5	0	7	10	6.5	5	10	6.5	AAEL020663
LOC110675271	2.41	11.87	6.26	8.36	3.85	12.91	2.19	1.6	5.8	7.59	12.37	8.41	10.05	11.66	13.09	AAEL027300
LOC110675272	11.12	45.13	14.03	3.4	10.02	7.38	3.08	1.53	4.23	22.25	21.23	24.23	15.77	20.26	18.82	AAEL025536
LOC110675273	1.07	0.35	0.1	0.45	2.02	0.83	1.27	2.75	1.53	1.69	4.41	3.32	0.68	0.49	1.07	AAEL021875				GO:0003676,GO:0003677	nucleic acid binding,DNA binding
LOC110675274	1.75	9.23	1.25	0.45	0.62	0.14	1.33	0.14	1.23	4.43	2	4.17	2.17	5.97	4.18	AAEL022303
LOC110675275	0.29	2.86	0.34	4.17	3.41	6.04	2.3	3.33	2.97	11.09	11.29	7.79	7.29	6.63	8.45	AAEL026857
LOC110675276	2	75	10	44	13	49	2	12	6	38	50.5	25	15	21	28	AAEL026334
LOC110675277	0.12	6.51	1.18	7.39	6.76	18.85	3.23	1.88	3.39	13.92	13.15	13.13	2.33	1.94	4.5	AAEL022884
LOC110675278	0	0	0	0	0	0	0	0	0	0	0	0	0	0.25	0	AAEL025178
LOC110675279	74	3974	217	369	204	114	124	36	41	50786	50050	37356	8027	17274	18853	AAEL023797
LOC110675280	26	3386	184	6	14	24	24	7	4	3588	4482	4186	2373	5534	4912	AAEL027677
LOC110675281	0	2	3	1	1	2	0	0	0	2	0	1	1	1	2	AAEL025898
LOC110675282	1	2	0	0	0	0	1	0	0	0	0	1	0	0	0	AAEL020087
LOC110675283	1	0.65	0.12	0.1	0.14	0	0.1	0.11	0.21	1.75	2.41	2.05	1.71	2.46	1.35	AAEL022525
LOC110675284	1.33	7.06	0.42	1.2	1.57	1.39	0.4	0.14	1.15	5	5.03	5.87	4.73	4.18	4.13	AAEL025374
LOC110675285	0	0	0	0	0	0	0	0	0	0.2	0.37	0.2	0.37	0	0	AAEL023594
LOC110675286	2.48	5.25	3.33	1.25	3	2.5	2	3	2.5	3.25	10.08	9.08	10.53	12.02	10.66	AAEL028181
LOC110675287	0	0	0	0	0.25	0	0	0	0	0.49	0.75	0.47	0.28	0.48	0.74	AAEL026642
LOC110675288	152	343	280	812	576	739	376	394	348	814	859	688	737	823	663	AAEL023028	Density-regulated protein [Source:UniProtKB/TrEMBL;Acc:A0A0P6IY07]			GO:0003743,GO:0006413	translation initiation factor activity,translational initiation
LOC110675289	0.5	8.23	3.36	1.09	2.16	1.7	0.91	0.5	0.38	3.19	1.54	2.73	2.74	3.46	2.61	AAEL027276
LOC110675290	1.7	10.07	12.47	2.87	2.33	1.9	0.2	0.45	2.25	24.35	29.13	32.55	1.93	3.63	2.98	AAEL020356
LOC110675291	0.38	2.17	0	0	0	0.11	0.25	0	0.25	0.75	1.36	0.75	0.25	0.5	0.5	AAEL022700
LOC110675292	0.38	2.17	0	0	0	0.11	0.25	0	0.25	0.75	1.36	0.75	0.25	0.83	0.5	AAEL021285
LOC110675293	58	143	128	360	272	404	119	189	142	354	357	279	303	344	266	AAEL028155				GO:0000166,GO:0003824,GO:0005666,GO:0006352,GO:0006384,GO:0030880,GO:0044237	nucleotide binding,catalytic activity,RNA polymerase III complex,DNA-templated transcription, initiation,transcription initiation from RNA polymerase III promoter,RNA polymerase complex,cellular metabolic process
LOC110675294	1.5	2	3.5	12.5	4	8	0.5	4.5	5	4.5	2.5	2	4	2.5	4.5	AAEL011492
LOC110675295	0	0	0	0	0	0	0	1	0	0	0	0	0	0	0	AAEL025201
LOC110675296	0	0.14	0	0.2	0	0.32	0	0	0	0.2	0.2	0	0	0	0.2	AAEL023556
LOC110675297	3.46	17.59	7.6	6.27	6.95	8.47	3.43	0.25	1.8	12.58	10.4	11.89	7.42	6.5	7.69	AAEL024770
LOC110675298	7.94	437.17	59.23	1.86	3.83	3.24	8.71	2.73	3.11	109.03	107.92	90.58	182.56	207.84	200.48	AAEL023358
LOC110675299	0	0	0	0.54	2.17	4.55	0.2	0	0.69	5.11	3.94	4.49	0.7	1	0.5	AAEL024620
LOC110675300	1.2	5.36	1.73	0.25	0.55	1.41	0.33	0.5	0.33	6.56	6.49	4.13	3.28	3.69	3.49	AAEL022869
LOC110675301	0	0	0	0	0	0	0	0	0	0	0	0	0	0	0	AAEL027071
LOC110675302	1.53	9.56	3.49	0	0.5	0.31	0	0	0	3.82	2.83	2.19	2.54	3.63	3.49	AAEL021675
LOC110675303	0	16.5	2.5	0.5	0	1.5	0.5	0	0	2.5	1	1.5	2	3.83	1.67	AAEL026308
LOC110675304	0.14	0.24	0.12	0	0	0	0	0	0.12	0.25	0	0	0	0.33	0	AAEL024250
LOC110675305	5.58	38.08	6.67	20.92	14.92	21.83	7.02	11.92	13.67	28.71	33.61	32.04	25.25	19.58	26.03	AAEL020550
LOC110675306	3	3	1	0	6	1	0	1	1	1	2	0	2	0	1	AAEL023643				GO:0004252,GO:0006508	serine-type endopeptidase activity,proteolysis
LOC110675307	0.46	2.45	7.84	18.84	8.36	20.9	5.96	3.46	4.46	6.04	8.27	4.14	9.21	8.43	9.22	AAEL027826
LOC110675308	1.33	24	9.21	0.5	2.31	2.34	5.48	1	0.25	10.49	9.08	7.35	10.29	8.37	9.26	AAEL026062
LOC110675309	2.83	15.42	11.17	19.5	9.23	23.42	1.75	0.25	0.25	16.17	13.75	17.35	9.5	10.92	9.5	AAEL022807
LOC110675310	1	1	2	1	2	1	1	4	10	0	1	0	0	1	1	AAEL026138
LOC110675311	1	1	4	24	9	25	5	11	4	12	11	8	9	11	10	AAEL021457
LOC110675312	6	9	4	6	8	8.5	46.5	7	10	1	0	2	3	1	5	AAEL024983
LOC110675313	1.5	0	0	0	0	0	0	0	0	2	0.5	1	0	2.42	0.83	AAEL023872
LOC110675314	4.3	13.17	1.7	1	0.5	1	0	0	2	2.75	2.95	1	3.08	1.03	1	AAEL023433
LOC110675315	3.83	16.25	10.33	2.5	5.83	2.67	2.33	1	1.25	16.83	15	11.33	4.33	6.17	4.33	AAEL026753
LOC110675316	0	2.2	1.7	0	1	0.33	0.5	0	0.17	4.37	6.78	3.08	1.33	1.25	2.23	AAEL022186
LOC110675317	4.5	11.98	8.45	4.5	0.83	0.75	5.2	3.5	3.17	7.2	8.53	18.84	10.67	12.45	8.05	AAEL022022
LOC110675318	115.5	514.5	233.5	1287	831.5	1232	430.5	561.5	376.5	1649.5	2074.5	1628	1145	1337	1263.5	AAEL021342	V-type proton ATPase subunit [Source:UniProtKB/TrEMBL;Acc:Q1HQS1]
LOC110675319	0	0	0	0	0	0	0.5	0	1	0	0	0	0	1	0	AAEL025067
LOC110675320	0.83	2.33	2	0	0.33	0	1.33	1.5	1	3.5	4.83	1.17	1.67	2	1.17	AAEL025023
LOC110675321	0.51	2.49	1.03	0	0	0.27	0	0	0	2.54	2.23	1.46	1.05	0.83	1.81	AAEL022904
LOC110675322	0	0.33	0.24	0	0	0	0	0	0	0.21	0.11	0.3	0	0.3	0.32	AAEL026320
LOC110675323	2	0	0	2	0	0	11	2	1	2	2	5	2	2	1	AAEL021677
LOC110675324	1.75	10.5	5.87	1.75	8.07	1.5	6.58	5.45	4.25	16.45	13.98	14.32	17.07	13.08	12.93	AAEL022120
LOC110675325	0	0	0.1	0	0	0	0.11	0	0	0.1	0.1	0	0.32	0.31	0	AAEL025753
LOC110675326	0	0	0	0	0	0	0	0	0	0	0	0	0	0	0	AAEL020165
LOC110675327	16.83	8.5	7.03	1	0.5	4.25	0	0	0	5.9	11.08	4.42	5.83	4.53	6.5	AAEL024928
LOC110675328	0	0	0	0	0.24	0	0	0	0	0	0.14	0	0.31	0.11	0.25	AAEL023477
LOC110675329	0	0	0	0	0	0	0	0	0	0	0.5	0	0	0	0	AAEL028060
LOC110675330	0	0	0	0	0	0	0	0	0	0	0.5	1	0	0.1	0	AAEL023476
LOC110675331	0	0.49	0.11	0.14	0.25	0	0	0	0	0.5	0.27	0	0	0.48	0.14	AAEL028090
LOC110675332	5	39.5	8	14	16.5	25.5	5.5	12	5.5	41	42	28.5	66	71	53	AAEL022559
LOC110675333	0	0	0	0	0	0	0	0	0	0	0	0	0	0	0	AAEL027173
LOC110675334	0	2	0	0	0	0	0	0	0.1	0	0.5	0	0	0.14	0	AAEL021259
LOC110675335	0.5	1.33	0.5	0.5	0.17	0.33	1.5	1.31	2.33	0	0.17	0.14	4.69	2.95	6.64	AAEL025714
LOC110675336	0	0	0	0	0	0	0	0	0	1.75	2	1	1	0	2.17	AAEL021966
LOC110675337	0	0	0	0	0	0	0	0	0	0.14	0.14	0	0	0.12	0	AAEL024874
LOC110675338	0	0	0	0	0	0	0	0	0	0	0	0	0	0	0	AAEL025192
LOC110675339	0	0	0	0	0	0	0	0	0	0	0	0	0	0	0	AAEL023482
LOC110675340	0	0.83	0.83	0	0.25	0.5	0.17	0	0	0	0	2.33	0	0	0.75	AAEL021048
LOC110675341	1.22	21.31	6.78	1.33	2.52	1.57	2	1.28	1.55	8.82	12.9	10.17	9.09	11.56	8.39	AAEL023771
LOC110675342	0	0.25	0.17	2.45	0.2	3.45	0.33	0	0.67	1.23	4.72	7.43	2.82	3.03	5.47	AAEL019897				GO:0003676	nucleic acid binding
LOC110675343	236.5	363	466	459.5	581.83	449.08	752.08	636.5	932.65	460.5	520.7	436	455.5	461	466	AAEL024690				GO:0004222,GO:0006508,GO:0008233,GO:0008237,GO:0016787,GO:0046872	metalloendopeptidase activity,proteolysis,peptidase activity,metallopeptidase activity,hydrolase activity,metal ion binding
LOC110675344	0	0.33	1.7	0	0	0.33	0	0.8	0.25	0.25	0.25	0	0	0.2	0.2	AAEL023545
LOC110675345	0	0	1	0	0	0	1	1	0	1	0	0	1	0	0	AAEL027165
LOC110675346	12.98	76.29	14.9	1.73	6.42	6.82	2.3	1.2	3.78	23.58	28.92	25.97	22.27	22.03	25.64	AAEL022381
LOC110675347	2.2	5.48	1.67	3.58	2.33	1.33	1.17	2.58	0	6.5	2	6.62	3.13	7.55	5.12	AAEL025998
LOC110675348	3	4	4	1	1	0	8	1	0	4	1	0	0	1	0	AAEL025866
LOC110675349	0	0	0	0	0	0	0	0	0	0	0	0	0	0	0	AAEL021290
LOC110675350	36	113.5	113.5	234.5	182	197.5	110.5	157	113.5	191.5	229	182	214	212	204.5	AAEL020466				GO:0016971,GO:0016972,GO:0055114	flavin-linked sulfhydryl oxidase activity,thiol oxidase activity,oxidation-reduction process
LOC110675351	0	3	2	1	0	0	1	3	2	2	1	2	0	2	2	AAEL028103
LOC110675352	2.25	64.17	12.33	0.33	2.5	4.5	0	0	1	25.67	29.67	20.42	23.08	20.67	22.83	AAEL023268
LOC110675353	0	0.25	0	0.33	1	2.67	2.33	1.33	0	4.67	7.58	7	0	0.67	1	AAEL026704
LOC110675354	0.5	5.5	1.5	2.5	0	1	0	0	1	4.5	4	3.5	2.5	6	5	AAEL019759				GO:0004784,GO:0006801,GO:0016209,GO:0016491,GO:0019430,GO:0046872,GO:0055114,GO:0098869	superoxide dismutase activity,superoxide metabolic process,antioxidant activity,oxidoreductase activity,removal of superoxide radicals,metal ion binding,oxidation-reduction process,cellular oxidant detoxification
LOC110675355	0	0	0	14.17	2	10	0	0	1	1.5	4	5.5	0.5	1	0	AAEL025857
LOC110675356	1	0	0	0	0	0	0	0	0	4	2	1	2	4	2	AAEL021906
LOC110675357	1.75	10.53	5.33	4.57	3.25	3.12	1.42	2.95	0	11.33	6.57	7.82	4.67	6.52	5.77	AAEL024970
LOC110675358	22.83	153.83	90.33	9.83	37.83	17	8.5	5	6	70.17	63.83	48.33	70.67	68.5	62.83	AAEL025157
LOC110675359	39.99	188.01	78.99	12.42	22.15	31.63	10.73	2.5	7.73	58.3	72.24	60.32	88.75	76.28	70.61	AAEL020424
LOC110675360	20.35	148.88	52.05	21.2	15.83	17.7	11.42	6.7	3.28	57.82	77.95	57.23	83.43	91.76	84.58	AAEL025860
LOC110675361	0	3.45	0.14	0.2	0	0.14	0	0	0	5.1	4.82	3.37	4.75	5.05	4.88	AAEL020125
LOC110675362	0	11	2	1	0	0	0	0	0	2	2	5.5	3	5	6.5	AAEL024768
LOC110675363	4.46	13.64	4.1	8.02	9.7	14.47	4.6	1.25	1.8	14.16	16.29	17.64	9.67	8.75	6.34	AAEL027695
LOC110675364	4.53	35.69	4.6	1.33	3.6	6.19	0	0	0.5	11.49	12.07	14.5	11.84	13.34	8.19	AAEL020923
LOC110675365	0.33	10.25	2.33	1	1.5	1	1	1	0	45.2	47.93	56.42	31.98	28.62	29.56	AAEL023300
LOC110675366	61.5	182.5	149.5	235	284	278	212.5	249.5	231.5	299.17	362	337	329	363	325	AAEL027779
LOC110675367	0.11	1.82	0.83	0.14	0	0.67	0.11	0	1.31	0.39	0.88	2.18	0.14	1.08	1.13	AAEL022400
LOC110675368	1	0	0	7	8	12	5	19	23	3	12	8	18	20	22	AAEL026418
LOC110675369	0	0	0	0	0	0	1	1	0	1	2	0	0	1	3.33	AAEL022848
LOC110675370	1	12	5	6	6	14	4	5	8	17	12	14	10	10	5	AAEL020603
LOC110675371	43.33	163	433.5	2157	1258.5	2285.33	722	1246	630	932.67	1205.92	848.58	1052	987.28	837.67	AAEL027353
LOC110675373	0	2.18	0.25	0.33	0	0.42	0	0	0	0.75	0.9	0.95	0.25	0.25	0.67	AAEL026483
LOC110675374	0	0.62	0	0	0	0	0.14	0	0	0.67	0.5	0.5	0.33	0	0.67	AAEL025540
LOC110675375	1.83	13.41	2.58	0	0	0	0	0	0	2.2	5.82	1.8	1.25	3.54	1.71	AAEL022026
LOC110675376	22	60	57	24	37	30	52	22	32	119	160	122	117	109	128	AAEL024628
LOC110675377	0	0	0	1	0	0	0	1	3	0	0	0	0	1	0	AAEL020046
LOC110675378	0.5	7	2	0.5	0	2.5	0.5	0	0	29.5	30	21	6.5	20.5	14	AAEL025434
LOC110675379	0	0	0	0	0	0	0.33	0	0.33	0.33	0	0	0.67	0	0.33	AAEL021912
LOC110675380	0	0.14	0	0.2	0	0.32	0	0	0	0.2	0.32	0	0	0	0.2	AAEL026444
LOC110675381	0	0	1	0	0	0	0	0	1	1	1	2	2	1	1.5	AAEL023414
LOC110675382	0	0	0	0	0	0	0	0	0	0	1	0	0.5	2	0.5	AAEL027663
LOC110675383	0.44	0.74	0.29	0	1.32	0.54	0.34	0	0.57	3.6	2.66	2.07	0.67	1.49	0.99	AAEL020900
LOC110675384	1	0	0.5	0	0	0.7	0	0.17	0	1.17	2.67	1.67	0	0.67	1.75	AAEL020678
LOC110675385	0	0.14	0	0.2	0	0.32	0	0	0	0.2	0.2	0	0	0	0.2	AAEL027253
LOC110675386	45.17	167.95	127.82	110.42	88.33	104.07	53.25	43.08	53.17	132.25	170.3	141.41	139.28	141.28	139.77	AAEL019620				GO:0016021	integral component of membrane
LOC110675387	0	0.14	0	0.2	0	0.32	0	0	0	0.2	0.2	0	0	0	0.2	AAEL024324
LOC110675388	5	19.08	32	32.75	4.17	25.25	19.83	17.25	6.5	18.42	24.92	15.83	17.17	16.58	16.58	AAEL021567
LOC110675389	0.1	4.03	0.5	0.12	0	0.2	0	0	0	7.06	9.48	5.27	4.94	3.34	3.14	AAEL025978
LOC110675390	0	2	1	3	2	1	1	1	0	3	16	12	4.5	6	11.5	AAEL022539				GO:0003676	nucleic acid binding
LOC110675391	0	0	2	0	0	0	5	1	0	0	0	0	0	2	0	AAEL028209
LOC110675392	0.5	4.67	2.17	33.98	11.67	29.4	10.03	9.87	4.75	21.03	13.92	10.5	14.67	16.45	11.2	AAEL023397
LOC110675393	0.67	0	1	3.5	3.67	3.17	0.5	1.33	2.75	4.83	4.67	5.5	1.17	3.17	4.58	AAEL020803
LOC110675394	5.67	6.17	0.33	1.33	0.67	1.83	1.17	0	0	5.5	5.67	6.83	10.67	7.17	8	AAEL024836				GO:0003676,GO:0003677	nucleic acid binding,DNA binding
LOC110675395	0	0	0	0	0	0	0	0	0	0	0	0	0	0	0	AAEL021913
LOC110675396	1.55	23.39	6.63	1.38	3.03	2.82	1.67	3.74	1.87	6.17	5.94	2.93	4.28	4.45	3.72	AAEL024712
LOC110675397	279	1586	749	1184	1257	1489	994	1077	721	1985	2332	2303	2261	2444	2683	AAEL020955				GO:0003676,GO:0008270	nucleic acid binding,zinc ion binding
LOC110675398	2	2	0	0	0	2	0	0	0	1	2	0	1	0	0	AAEL026396
LOC110675399	0	1	0	3	5	3	1	0	6	18	29	28	8	15	15	AAEL022796
LOC110675400	0	1	0	2	14	4	1	0	5	6	16	11	8	14	15	AAEL021892
LOC110675401	0	1	1	0	1	2	0	2	3	22	13	10	6	9	10	AAEL027233
LOC110675402	0	1.5	1	0	0	0	0	0	0	1.75	0.5	1	0	0.33	0	AAEL020478
LOC110675403	0	5	4	1	1	1	0	0	0	5	1	0	1	2	1	AAEL026415				GO:0017121,GO:0017128	plasma membrane phospholipid scrambling,phospholipid scramblase activity
LOC110675404	0.95	5.08	2	363.53	125.07	298.18	9.6	78.91	73.81	67.14	66.53	50.8	57.27	39.66	38.74	AAEL022838
LOC110675405	1	0	0	0	0	0	0	0	0.33	1	2	2	0.25	1	2	AAEL021954
LOC110675406	0	62.33	15.5	42	21.67	61.5	1	0	2	44.33	50.33	29.17	24.33	18.33	19.33	AAEL022354
LOC110675407	8.17	36.33	16.75	6.17	2.17	6.67	0	2	0.5	13.5	9.67	9.83	10.67	6.17	7.83	AAEL021034
LOC110675408	176	535	351	590	489	529	191	305	322	2558	3104	2591	1969	2189	2131	AAEL025591				GO:0000166,GO:0005524,GO:0005737,GO:0017112,GO:0055037	nucleotide binding,ATP binding,cytoplasm,Rab guanyl-nucleotide exchange factor activity,recycling endosome
LOC110675409	0	0	0	0	0	0	0	0	0	0.25	0.33	0.54	0.2	0.44	0.52	AAEL027369
LOC110675410	11.67	74.67	42	5.5	7.5	6.5	4	0	1.5	11.33	21.5	17	17.83	23.5	25.17	AAEL025083
LOC110675411	0.45	0.45	0	0	0	0.4	0.2	0	0	0	0.2	0.2	0	0.38	0	AAEL026485
LOC110675412	0	0	0	1	0	0	0	0	0	0	0	1.5	0	0.5	0	AAEL023034				GO:0003676	nucleic acid binding
LOC110675413	2.83	11.23	4.48	0.25	0.25	0.75	0	0.42	0	6.67	6.32	11.65	7.5	5.48	5.92	AAEL025767
LOC110675414	0	0	0	0	0	0	0	0	0	0	0.14	0	0	0	0	AAEL022258
LOC110675415	0	0	0	0	0	0	0	0	0	0	0.14	0	0	0	0	AAEL025129
LOC110675416	0.75	6.27	4.03	0.14	4.8	0.7	1.91	0.17	0.12	3.64	3.08	5.15	3.07	5.3	6.26	AAEL021055
LOC110675417	0	0.5	0	19	9.5	14.5	7	7.5	0	6	10	8.5	11	7.5	5.5	AAEL023697
LOC110675418	1	0	0	4	11.5	3	2	2.5	5	10	9.5	8.5	7.33	12	10	AAEL020464
LOC110675419	1.5	1.33	1.33	2.33	1.5	1	2.17	5.33	0	3.5	8.5	5.33	6.5	4.83	3.67	AAEL021876
LOC110675420	21	77	127	559	204	466	66	125	46	357	462	351	326.5	306.5	286	AAEL021308				GO:0003676,GO:0003700,GO:0005634,GO:0006355,GO:0008270,GO:0046872	nucleic acid binding,DNA-binding transcription factor activity,nucleus,regulation of transcription, DNA-templated,zinc ion binding,metal ion binding
LOC110675421	0	0	0	0	0	0	0	0	0	0	0	0	0.5	0	0	AAEL024116				GO:0000786,GO:0003677,GO:0046982	nucleosome,DNA binding,protein heterodimerization activity
LOC110675422	358	887	1075	1434	1829	1342	1253	2081	1611	2668	3237	3107	3271	3516	3533	AAEL027616				GO:0003712,GO:0005634,GO:0006357,GO:0016592	transcription coregulator activity,nucleus,regulation of transcription by RNA polymerase II,mediator complex
LOC110675423	0	0	0	0	1	0	2	0	1	0	3.5	0	1	2	0	AAEL020660
LOC110675424	0	0	0	0	0	0	0	0	0	0	0	0	0	0	0.5	AAEL024409
LOC110675425	0	0	0	0	0	0	0	0	0	0	1	0	0	0	0	AAEL024257
LOC110675426	0	1	0	0	0	0	0	0	0	0	0	0	0	0	0	AAEL021678				GO:0004252,GO:0006508	serine-type endopeptidase activity,proteolysis
LOC110675427	2.5	7	5	0	0	2	0	0	1	14	10.5	11.5	3	3	4.5	AAEL023094				GO:0005634,GO:0006915	nucleus,apoptotic process
LOC110675428	0.33	1	0	21.67	18.17	19.17	4.5	2.67	0.33	9.5	38.5	21.67	41	40.17	31.5	AAEL026648
LOC110675429	0	0	0	0	0	0	0	0	0	0	0	0	0	0	0	AAEL026523
LOC110675430	0	1	4	0	1	2	0	6	5	3.5	4	2	3	2	1	AAEL020516
LOC110675432	0	5.31	0.81	1.34	0.64	0	0.1	0	0.5	1.67	2.38	1.55	1	2.24	3.63	AAEL025426
LOC110675433	2.67	9.6	6.87	0.73	1.42	0	1.67	1	2.45	0.87	0.67	1.33	1.33	2.25	1.33	AAEL020594
LOC110675434	2.05	31.38	8.58	1.05	4.2	3.57	1.75	2.58	2.48	8.27	9.56	5.73	6.65	6.25	7.65	AAEL024304
LOC110675435	5.33	14.17	8.17	6.67	4.83	2.67	2.33	6.67	4.83	19	13.67	17	12.5	12.83	7.67	AAEL027669
LOC110675436	0	0	0	0	0	0	0	0	0	0	0	0	0	0	0	AAEL023160
LOC110675437	0	0	0	0	0	0	0	0	0	1	0	0	0	0	1	AAEL026467
LOC110675438	0.7	3.51	0.38	0.58	0.95	0.97	0.39	0.25	1.93	2.49	2.29	2.75	2.05	2.89	3.55	AAEL026050
LOC110675439	0.57	2.99	0.27	0	0.95	0.37	0.14	0.25	1.1	1.02	1.29	1.98	0.84	2.34	1.74	AAEL024992
LOC110675440	0	0	0	0	0	0	0	0	0	0	0	0	0	0	0	AAEL027622				GO:0042302	structural constituent of cuticle
LOC110675441	17	21	19	2	17	18	42	20	11	6	2	1	1	0	0	AAEL020512	Putative 8.5 kDa secreted protein [Source:UniProtKB/TrEMBL;Acc:Q58HC2]
LOC110675442	2	0	0	0	2	0	0	0	1	0	0	1	0	0	0	AAEL025118
LOC110675444	0	0	0	0	0	0	0	0	0	1	0	0	0	0	0	AAEL023299
LOC110675445	0	0	0.5	0	0	0	0	0	0	0	0	0	0	0	0	AAEL023853
LOC110675446	0	0.5	0	0.38	0.35	0.38	0	0.24	0	0.25	0.12	0.36	0.24	0.12	0.12	AAEL026456
LOC110675447	0.5	0.5	1	0	0	0	0	0	0	1	1	0	0	0.61	1	AAEL022994
LOC110675448	6.08	1.5	3	15.92	5	15	3.83	15.67	11.08	10.33	14.58	5.17	7.08	8.92	6.58	AAEL025559
LOC110675449	8.37	523.92	65.38	1.99	3.46	3.33	9.53	3.06	3.29	118.78	112.98	99.05	198.15	222.87	212.83	AAEL026131
LOC110675450	0.12	11.92	0.25	0.29	2.66	1.9	1	1.33	3.96	7.33	12.25	4.33	1.12	0.58	2.15	AAEL022847
LOC110675451	1	0	0	0	0	0	0	0	0	0	0	0	0	0	0	AAEL027693
LOC110675452	0.17	11.13	3.02	0	0.2	0	0.2	0.34	0.7	0.97	4.43	1.36	2.32	3.29	2.02	AAEL023738				GO:0003676	nucleic acid binding
LOC110675453	0	0	0	0	0	3	0	0	0	1	4	1	1	5	2	AAEL026690
LOC110675454	9	1.5	2	7	21.5	6	19.5	0	4.5	0	0	0	0	0	0.5	AAEL023083
LOC110675455	6.5	2	2	0	14.5	0.5	8	0	3	1	0	0	0	0	0	AAEL025356
LOC110675456	0	0	0	0	1	0	0	0	0	0	0	0	0	1	1	AAEL021669
LOC110675457	0.25	0.12	0	0.71	0	0.33	0.17	1	0	0.24	0.53	0.54	0.78	0.74	0.45	AAEL024402
LOC110675458	0.25	0.12	0	0.71	0	0.33	0.17	1	0	0.24	0.53	0.54	0.78	0.74	0.45	AAEL020704
LOC110675459	0.53	3.12	0.68	0	0.14	1.03	0.25	0	0	2.67	1.35	0.33	2.03	1.41	2.44	AAEL020925
LOC110675460	61.17	125.17	83.83	30.17	60.83	36	29.67	12.33	28.67	312.33	385.33	327.16	373.16	400.83	370.16	AAEL021183				GO:0007093,GO:1990423	mitotic cell cycle checkpoint,RZZ complex
LOC110675461	0.5	4.17	2	0	0.5	0.5	0.33	0.75	0	5.83	4.83	5.42	2	5.92	10	AAEL023614
LOC110675462	0	0.5	0	0	0	0	0	0	0	2	3	1	2.5	0	1	AAEL024215
LOC110675463	5	12	12	0	3	0	6	1	2	0	1	0	0	2	2	AAEL017998				GO:0009785,GO:0009882,GO:0071949	blue light signaling pathway,blue light photoreceptor activity,FAD binding
LOC110675464	0.34	2.67	1.72	0.71	0.7	1.4	0.52	0.36	1.22	0.22	0.31	0.41	0.88	0	0.46	AAEL025322
LOC110675465	0.92	7.62	2.27	0.25	12.37	5.07	1	0	1.25	11.29	7.93	9.85	13.92	14.67	15.01	AAEL021225
LOC110675466	8	0	3	2	9	3	13	0	5	0	0	0	0	0	0	AAEL025945				GO:0042302	structural constituent of cuticle
LOC110675467	0	0	0	0	0	0	0	0	0	0	0	0	0	0	0	AAEL020077
LOC110675468	0	0	0	0	4	1	0	0	2	2	1	2	1	0	0	AAEL024835
LOC110675469	0	2.5	0	3	15	10.33	0	7.5	1	27	34.83	21	3	1.5	2.5	AAEL027082
LOC110675470	2	0	1	2	0	2	0	0	0	0	0	0	1	0	0	AAEL026449
LOC110675471	1	4	0	1	7	10	0	0	1	7	8	11	9	3	2	AAEL020561
LOC110675472	0	0.5	0	3	7	3	0	2	1	5	6	3	0.5	1	1	AAEL025108
LOC110675473	0	5.92	0.58	0	3.5	0.83	0	0	0.33	0.92	2.83	4.42	0.58	1.33	0.5	AAEL023875
LOC110675474	4.17	39.33	9.75	4.67	4.5	6.67	1.83	1.5	0.5	17.5	8.67	8.17	6.33	4.67	4.83	AAEL024278
LOC110675475	0	0	0	0	1	0	0	0	0	0	0	0	0	0	0	AAEL026379
LOC110675476	0	0	2	0	1	0	0	0	0	1	2	0	0	0	1	AAEL022798
LOC110675477	0	4	0	3.5	5	8.58	4	3.79	11.96	2.5	6.33	4.17	1.67	0	1.5	AAEL021482
LOC110675478	2.5	6.42	0.5	2.17	6.5	6.75	2.54	1.03	5.75	6.17	19.75	5.83	2.5	4.23	4.58	AAEL025955
LOC110675479	0.5	2.33	2	6	1	3	0	0	0	5.17	4	3.33	2.67	4.83	2	AAEL022269
LOC110675480	4.28	48.81	6.2	6.25	6.98	10.8	3	0	1.34	21.87	16.33	22.48	9.34	13.78	10.31	AAEL024718
LOC110675481	0.17	0.32	0	0.1	1.67	1	0.25	0	0.54	0.2	1.5	0	0.75	0.25	4.32	AAEL024354
LOC110675482	1.33	1.1	0.78	1.5	3.95	4.17	0.17	0.17	1	3.43	0.5	0.5	0	1	2.17	AAEL020360
LOC110675483	0	0	0.5	0	0.25	1.33	0.2	1	0	0	0.32	0.12	0	1.45	0	AAEL025941
LOC110675484	1	0	0	0	0	0	0	0	0	0	0	0	0	0	0	AAEL021568
LOC110675485	1	4	3	4	14	6	5	0	3	2	5	4.5	0.5	5	4.83	AAEL027119
LOC110675486	1	0	1	0	2	0	0	0	0	0	2	0	0	0	1	AAEL022202				GO:0005739,GO:0005747	mitochondrion,mitochondrial respiratory chain complex I
LOC110675487	4.5	6	19.5	574	417	589.5	133	236.5	212.5	350.5	487	360	433.5	366.5	341.5	AAEL027991
LOC110675488	0	0	0	0.5	1.5	1.5	0	1.5	1	1	2.5	1.5	0	0	0	AAEL023333
LOC110675489	5.45	21.06	8.75	1.38	4	4.75	0	1.25	1	12.64	5.37	2.62	11.92	6.49	16.72	AAEL026795
LOC110675490	0.2	0.82	0.4	1.07	1.32	2.03	0	0.4	1.99	5.44	4.1	6.63	0.45	1.5	1.73	AAEL026559
LOC110675491	0	4.33	0.33	0	1	0	0	0.25	0	0	0	0	0	1	1	AAEL027142
LOC110675492	3.4	1.15	0.6	0	0	0	0.25	0	0	0.95	1	0.25	0.9	0.25	0.75	AAEL023469
LOC110675493	2923	15031.5	10779.5	15457.2	15548.4	16498.7	24647	18044	24069.5	9929.5	9868.67	7943	8242.5	9047.5	8424.5	AAEL028043	60S ribosomal protein L28, putative [Source:UniProtKB/TrEMBL;Acc:Q1HRJ1]			GO:0003735,GO:0005840,GO:0006412	structural constituent of ribosome,ribosome,translation
LOC110675494	2.5	3	1	0	0	0	2	0	1	1	0	0	0	0	0	AAEL024334
LOC110675495	4	1	1	0	0	1	0	1	0	1	1	1	0	1	0	AAEL024781
LOC110675496	0	0	0	0.5	0.67	1.67	0	0.33	0.5	3	2.92	1.33	0	0.33	0.25	AAEL021069
LOC110675497	0	0.25	0.36	1.82	0.33	2.5	0	0	1	3.5	4.33	2.98	3.45	8.38	6.33	AAEL026629
LOC110675498	23	62	142	570	491	514	219	514	365	484	558	507	535	523	461	AAEL023076				GO:0003676	nucleic acid binding
LOC110675499	0	1.67	0	0.5	0	0.5	0	0	1	3.33	4	0.5	1	1.67	1.5	AAEL021723
LOC110675500	0	0	0	0	0	0	0	0	0	0	0	0.5	1	0.75	0.33	AAEL022740
LOC110675501	0	0	0	0	0	0	0	0	0	0	0	0	1	0.25	0.33	AAEL026877
LOC110675502	15	7	1	0	4	3	6	0	0	0	4	0	2	1	0	AAEL023854
LOC110675503	0	0	0	1	0	0	3	0	0	0.12	0	0	0	0	0	AAEL020037
LOC110675504	1.53	9.02	4.62	0.96	3.62	1.28	8.22	37.29	52.74	12.18	9.79	13	14.33	15.17	12.95	AAEL024647
LOC110675505	1.87	9.93	4.62	0.96	3.7	1.28	8.22	38.79	53.87	11.35	9.59	12.38	12.77	15.3	13.08	AAEL020926
LOC110675506	6	8.5	9.5	11.5	3	12	3	3.5	1.5	7.5	12.5	10.5	9	11	6	AAEL026119
LOC110675507	0.67	1.33	1	17.33	9	18.67	2.5	13	6.33	24.61	51.03	36	41.11	38.62	32.83	AAEL022507
LOC110675508	0	0	1.14	0	0	0	0	0	0	0	0	1	0	1.1	1	AAEL027032
LOC110675509	0.67	0	0	0.5	0.25	0	0	0	0	0.87	0.12	0.59	0.92	0.28	0.88	AAEL023442
LOC110675510	0.67	0	0	0.5	0.25	0	0	0	0	0.87	1.12	0.59	0.92	0.28	0.88	AAEL023355
LOC110675511	0	2	0	0	1.5	0	0.25	0	1.5	5.5	4	5.5	5	0.5	4	AAEL027971
LOC110675512	5.5	17	10	10.5	9	5	4.5	1	5.5	16	15	13	5.5	9.5	4.5	AAEL020727
LOC110675513	14	1901	101	9	4	38	20	9	7	1218	1207	1326	800	922	825	AAEL024984
LOC110675514	1.58	17.43	3.09	1.39	1.43	7.55	1.42	0.48	1.2	11.66	8.87	14.56	7.11	8.94	10.12	AAEL021546
LOC110675515	1.18	10.94	4.33	3.82	5.87	4.89	2.97	0.77	0.41	34.88	37.64	28.93	17.03	27.27	28.86	AAEL026079
LOC110675516	1	7.5	2	28	13	43	2.5	24	11	14	9	10	21	16	17.5	AAEL026793
LOC110675517	0.67	2.78	1.71	0	0	0	0.33	0.4	0.38	1.1	2.05	1.84	0.51	1.19	0.79	AAEL023677				GO:0003676,GO:0003746,GO:0004252,GO:0006414,GO:0006508,GO:0016491,GO:0016627,GO:0050660,GO:0055114	nucleic acid binding,translation elongation factor activity,serine-type endopeptidase activity,translational elongation,proteolysis,oxidoreductase activity,oxidoreductase activity, acting on the CH-CH group of donors,flavin adenine dinucleotide binding,oxidation-reduction process
LOC110675518	1.89	7.27	1.76	1.02	1.04	0.9	2.21	0.41	1.06	7.16	6.88	6.31	5.28	6.48	6.14	AAEL027950
LOC110675519	114.5	133.5	144.5	44.5	95.5	66.5	30.5	12.5	70.5	161.5	229.5	193.5	243.5	252	239.5	AAEL020128				GO:0005515	protein binding
LOC110675520	5228.09	2718.98	2297.73	1441.76	2993.75	1495.01	4831.58	1259.83	2312.33	73.8	45.97	44.23	31.82	35.97	40.23	AAEL024417
LOC110675521	111	347	238	906	622	860	345	381	304	993	1022	924	1047	1132	1054	AAEL020929				GO:0000166,GO:0003677,GO:0005524,GO:0006260,GO:0016887	nucleotide binding,DNA binding,ATP binding,DNA replication,ATPase activity
LOC110675522	0	0	0	0.7	0	0	0	0	0	0	0.25	0.25	0.5	0.25	0	AAEL027310
LOC110675523	0	0	0	0	0	0	0	0	0	0	0	0	0	0	0	AAEL023793
LOC110675524	0.5	8.53	10.13	10.24	2.48	12.28	0	0	0	6.18	8.4	4.32	1.75	4.25	3.92	AAEL026224
LOC110675525	0	0	0	6.17	1.83	2	0	0.83	0	1.5	4	2.5	0	3.33	2.4	AAEL025435
LOC110675526	0	0	0	0	0.5	0	0	0	0	0	1.5	0	1.33	0	0	AAEL021586				GO:0005515	protein binding
LOC110675527	6	13.2	19	9.57	10	12	6	4	8.17	52.14	73	53	46	34.1	37	AAEL026060				GO:0005515	protein binding
LOC110675528	0.5	19.66	5.97	7.27	4.5	5.79	1.95	11.36	9.83	18.9	20.9	16.2	26.45	21.29	19.7	AAEL020710
LOC110675529	0	0	0	0	0.53	1.6	0	0	0	2.1	1.93	0.58	0.6	0.45	0.4	AAEL027511				GO:0003677	DNA binding
LOC110675530	0	0.5	0	0	0	0	0	0	0	0	0	0	0	0	0	AAEL020890
LOC110675531	1	1	2	3	1.5	0.5	0	0.5	0	0	0.5	0	0.5	1	0	AAEL024237
LOC110675532	0	0	0	0	0	0	0	0	0	1	0	2	0	2	1	AAEL012634				GO:0005515	protein binding
LOC110675534	1	3.5	1	4	9	8	1	9	4	2	6	3	7	8	6	AAEL026765
LOC110675535	72.5	568.5	208	46.5	122	93.5	65	25.5	54	771	872.5	950	615	569.5	609.5	AAEL024066
LOC110675536	0	0	0	0	1	0	2	0	0	2.5	2	4	1	1	1	AAEL027526
LOC110675537	1.58	2.05	0.4	0	1.95	2.8	0.2	0.9	0	3.85	2.45	4.45	3.1	1.75	2.15	AAEL020731				GO:0003676,GO:0008270	nucleic acid binding,zinc ion binding
LOC110675538	0	0	1	0.5	0.75	0.5	1.5	0.5	1.25	0	3	1.25	0.5	0.25	1	AAEL024347
LOC110675539	0.25	2.7	1.33	0.33	0	0	0	0	0	2	2.4	0	0	0	1	AAEL021636
LOC110675540	0.17	0	0	0	0	0	0	0	0	0.25	0	0.33	0	0.17	0	AAEL024859
LOC110675541	1	1.75	0	1	1.14	0	0	0.5	0.79	2	0.83	1.83	0.2	0	0	AAEL020228
LOC110675542	18.67	52.67	26.67	10	13.17	21.83	8.33	6.67	7.83	64	49.33	39	52.5	49	37.5	AAEL023449
LOC110675543	0	0	0	8.5	3	5	0	0	0	4	1	2	3	3	5	AAEL027156
LOC110675544	0	0.25	0	0	0.4	0	0	0	0	0	0	0	0	0	0	AAEL022563
LOC110675545	0	0.34	0.3	0.32	0	0.25	0.11	0	0	0.5	0.74	0.51	0.44	0.5	0.11	AAEL025823
LOC110675546	0	0.34	0.3	0.32	0	0.25	0.11	0	0	0.5	0.74	0.34	0.25	0.5	0.11	AAEL021247
LOC110675547	0	0	0	0	0	0	0	0	0	0.4	1.2	0	0.5	2	0	AAEL024723
LOC110675548	0.5	0	0	0	0	0	1	0.5	0	0	0	0	0	0	0	AAEL028175
LOC110675549	2.33	4.5	3.87	0.67	1.42	2.5	0.67	0.33	0.92	6.67	11.32	10.5	9.23	7.5	11.32	AAEL023683
LOC110675550	0.2	4.25	0.4	11.63	4.02	8.03	3.18	0	0	6.03	5.58	7.73	3.4	3.87	6.57	AAEL022683
LOC110675551	1.1	4.6	1	0	0	2	0	0	0	3.2	11.17	2.3	1.3	2.33	2.6	AAEL027144
LOC110675552	0	2.33	0	0.33	2.25	0	1	0	0	1	3.4	3.5	2	1	2.17	AAEL022541
LOC110675553	0	1	1	1.12	2.62	1	0.38	0.62	1	1	1	0	0	0	0.33	AAEL021943
LOC110675554	2.82	1.5	22.58	605.96	230.12	587.96	100.63	178.22	97.72	128	130.95	90.88	200.03	161.58	140.65	AAEL025499
LOC110675555	0.33	1.5	0.83	1.08	3.7	0.17	2.7	1	1.83	2.25	2.37	3.78	7.32	7.53	6.43	AAEL020767
LOC110675556	0	0	1.5	0	0.5	2.5	0	1.5	1	1	4	3	7.5	4	3	AAEL024369
LOC110675557	0	0	0	0.64	0.39	0.51	0.24	0.12	0.14	0.45	0.79	0.22	0.11	0.11	0.1	AAEL023704
LOC110675558	23	91.33	43.45	5	21	14.25	12	3	10	59.75	46.25	64.5	45	59.5	65	AAEL028195
LOC110675559	10	31.5	27	6	6	7.5	4	20	17	12	16.5	11.25	4	15	15	AAEL023659
LOC110675560	1.67	3.58	4.45	45.65	35.42	32.77	0.33	2.75	1.58	25.97	20.67	15.67	21.37	19.37	16.83	AAEL023968
LOC110675561	4.5	23	13	28.5	11	32.5	14.5	23.5	15	32.5	21	22	31.5	36.5	29	AAEL020423
LOC110675562	6	70	103	793	450	657	165	267	138	264	346	278	320	289	233	AAEL027087				GO:0016274,GO:0018216	protein-arginine N-methyltransferase activity,peptidyl-arginine methylation
LOC110675563	1	1	1	0	0	3	1	0	0	0	0	0	0	1	0	AAEL023481
LOC110675564	1	0	0	1	0	1	2	0	0	0	1	0	1	0	0	AAEL025731
LOC110675565	1.5	1.5	0	20.67	18.33	29.33	9	12.5	5.33	14	15.67	8.5	13.83	21.17	17.83	AAEL022338
LOC110675566	0	0	0	0	0	0	0	0	0	0	0.33	0.2	1.2	0	0	AAEL021336
LOC110675567	2	7.03	3.5	0	0	0	0	0	0	0.5	3.2	1	2.33	1.5	2	AAEL025147
LOC110675568	22	38	73	113	99	73	17	35	20	97	160	111	92	94	114	AAEL022382
LOC110675569	0	0	0	0	0	0	0	0	0	0	0	0	0	0	0	AAEL026016
LOC110675570	1.07	0.35	0.1	0.45	2.02	0.83	1.27	1.25	1.53	1.69	3.41	2.32	0.68	0.49	1.57	AAEL026336				GO:0003676,GO:0003677	nucleic acid binding,DNA binding
LOC110675571	13	37	34	4	9	0	15	6	14	11	12	10	11	13	12	AAEL023709
LOC110675572	2	13	0	3	4	16	0	0	1	12	21	17	12	22	19	AAEL023926
LOC110675573	190	548	391	169	457.5	175	353	130	245	844	778	653	832.5	808	817.5	AAEL027407
LOC110675574	1	2	0	0	2	2	0	1	3	2	0	0	0	0	0
LOC110675575	0	0	0	0	0	0	0	2	0	0	0	0	0	0	2	AAEL026266
LOC110675576	1	4	0	8	4	6	7	2	0	25	40.25	36	18	18	38	AAEL022079
LOC110675577	4	18	33	186.5	115	151	98	59	17	50	67	40	95	78	64	AAEL019884
LOC110675578	1.5	2.5	2	9.5	3	4	1.5	2.5	2	26	21	21.5	13.5	17	19	AAEL020883
LOC110675579	0	0	0	0	0	0	0	0	0	0	0.2	0	0	0	0	AAEL024445
LOC110675580	0	0	0	26.5	1.5	5	0	45.9	54.47	26.29	24.8	25.4	17	13.79	11	AAEL014018
LOC110675581	0	0	0.2	0	0.14	0	0	0.17	0	0.14	0.32	0.29	0	0.17	0	AAEL025338
LOC110675582	415	884	669	1502	885	1242	381	655	494	2103	2460	2141	2617	2390	2363	AAEL025065
LOC110675583	0.5	11.15	6.78	0	2	0	1.33	0	0.83	2.33	1.5	0.5	2.5	2.5	0	AAEL020312
LOC110675584	0	0.33	0	0	0	0	0	0	0	0.25	0	0.25	0.33	0	0	AAEL027525
LOC110675585	0	0	0	0	0	0	0	0	0	0	0	0	0	0	0	AAEL024048
LOC110675586	0	0	0	0	0	0	0	0	1	0	0	1	0	0	0	AAEL026179
LOC110675587	0	0	0	0.5	0	0	0	0.5	0	8.33	10	3.5	0	0.5	0	AAEL021633
LOC110675588	0.44	3.78	0.68	0.11	0.31	1.7	0.25	0.5	0	1.34	0.51	0.72	1.99	1.67	1.66	AAEL024285
LOC110675589	0	0.5	1	5	2	3.5	0	0	0	0.5	1	1	0	0	1	AAEL020711
LOC110675590	97	538	235	55	137	74	100	44	126	198	212	201	240	217	241	AAEL023158
LOC110675591	1	4.08	3	2	0	0	1.33	0.5	0.33	3.33	3.5	1	1.33	0.83	1.5	AAEL026583
LOC110675592	2	7.03	3.5	0	0	0	0	0	0	0.5	3.2	1	2.33	1.5	2	AAEL026366
LOC110675593	9.25	16.25	33	76	63.75	75.5	28.25	33.75	38.25	70.5	75.25	55.25	67.5	88.25	57.5	AAEL023552				GO:0000166,GO:0005525,GO:0005739,GO:0005743,GO:0016020	nucleotide binding,GTP binding,mitochondrion,mitochondrial inner membrane,membrane
LOC110675594	3	1	0	1	0	0	0	0	0	2	1	0	1	1	0	AAEL027126
LOC110675595	0	0.89	0	0.55	0.25	0.25	0.48	0	0.22	0.68	0.14	0.37	0.56	0.31	0	AAEL022614
LOC110675596	4326	12189	8498	1867	4162	3559	1256	850	1454	13140	19381	14425	7797	12465	11627	AAEL020445
LOC110675597	1	1	0	0	0	0	1	0	0	0	0.5	0	0.5	1	0	AAEL025809
LOC110675598	8.62	37.43	16.07	30.02	14.07	22.15	5.12	8.77	9.75	24.52	28.8	22.22	31.5	32.03	18.73	AAEL027426
LOC110675599	5.33	61.92	0	0	1	6	0	0	1	105	136.33	118.83	42.5	92.33	73	AAEL024870				GO:0016747	transferase activity, transferring acyl groups other than amino-acyl groups
LOC110675600	0.33	2	0.83	1.33	4.7	0.17	2.7	1	1.83	2.42	2.62	4.78	10.32	10.53	10.93	AAEL021818
LOC110675601	45	162	136	734	344	667	190	287	219	482	607	543	570	608	507	AAEL025376				GO:0003676	nucleic acid binding
LOC110675602	0	0.11	0	0	0	0	0	0	0	0	0	0	0	0	0	AAEL022962
LOC110675603	0	0.11	0	0	0	0	0	0	0	0	0	0	0	0	0	AAEL026594
LOC110675604	0	0	0	0	0	0	0	0	0	0	0	0	0	0	0	AAEL024193
LOC110675605	0.83	0	0	0.25	0.25	0	0	0	0.25	0	1	0.2	1	2.33	1	AAEL027634
LOC110675606	3	1	0	1	1	1	4	2	1	10	19	17	6	10	11	AAEL023313
LOC110675607	55	5	17	15	305	38	47	19	19	1	0	0	0	0	0	AAEL020585
LOC110675608	0	2	0	0	0	0	2	0	0	0	2	0	0	1	1	AAEL024460
LOC110675609	38	7	10	10	50	132	25	10	10	115	127	99	267	232	202	AAEL021795
LOC110675610	87	26	33	153	122	241	55	56	49	115	142	123	118	143	110	AAEL026008
LOC110675611	59	68	12	46	30	116	6	13	9	90	101	67	67	113	99	AAEL026833
LOC110675612	133.17	110.5	25.5	33	48	432.5	42	9.67	5	11.17	10.5	9.5	7.83	16.17	10.5	AAEL022334
LOC110675613	194	709	840	4749	2361	4316	1003	1926	1077	4304	5121	4114	4800	4757	4303	AAEL021473				GO:0003677,GO:0005829	DNA binding,cytosol
LOC110675614	194	244.75	236.75	608.75	392	587.5	296.5	313.25	161.5	893	946.25	741.5	567.75	663.75	614.75	AAEL022774				GO:0005634	nucleus
LOC110675615	0	1	0	0	0	0	0	0	0	0	0	0	0	0	0	AAEL026195
LOC110675616	21.5	25.25	42.62	213.5	208	252.75	182.5	271.5	401.5	540	466.5	498	551.5	593.5	809	AAEL023898
LOC110675617	1.5	2.75	2.62	12.5	12	11.75	9.5	12	28	35	30.5	33	35.5	39.5	55	AAEL027381
LOC110675618	0.5	3.13	2.26	0.38	0.57	0.69	0.82	0	1.55	4.54	5.23	3.63	1.64	2.28	2.13	AAEL023460
LOC110675619	0.5	4.63	2.18	0.71	0.69	0.69	1.32	0	1.55	6.04	4.4	4.49	2.23	2.01	3.88	AAEL025160
LOC110675620	0	6.5	1.83	1.5	0.5	0.33	1	0.5	0	9	8.5	4.83	2	3.83	2.5	AAEL024790
LOC110675621	0.17	9.55	1.33	0.17	0	1.4	0.81	0.31	0.67	8.47	9.1	3.36	4.52	6.13	4.93	AAEL027234
LOC110675623	0	1	0	0	0	0	0	0	0	0	0	1	0	0	1	AAEL023480
LOC110675624	5	15	21	0	14	14	7	4	15	5	8	3	6	9	13	AAEL021857
LOC110675625	0	0.83	0.33	1.33	0.53	2.7	0.5	1.25	0.2	4.4	3.48	3.03	1.98	1.2	2.03	AAEL024507
LOC110675626	2	0	4	1	3	8	3	17	5	6	12	7	14	9	7	AAEL026277
LOC110675627	0	0	1	1	0	0	0	1	1	1	0	0	0	0	0	AAEL022696				GO:0004984,GO:0005549,GO:0007608,GO:0016020	olfactory receptor activity,odorant binding,sensory perception of smell,membrane
LOC110675628	0	0.89	0	0	0	0.39	0	0.4	0	0.3	1.08	1.22	1.24	0.6	1.75	AAEL027448
LOC110675629	1	0	0	0	0	1	0	0	0	0	0	0	1	0	0	AAEL023846				GO:0005737,GO:0030030	cytoplasm,cell projection organization
LOC110675630	0	0.2	1.5	0	0	0	0	0.25	0	2	2.58	1.33	0.53	1.53	1.53	AAEL027226
LOC110675631	0	0	0	0	0	0	0	0	0	0	1	1	0	0	0	AAEL022730
LOC110675632	2	0	3	0	10	4	6	1	0	1	0	0	0	0	0	AAEL025106				GO:0042302	structural constituent of cuticle
LOC110675633	0	1	1	0	0	0	0	0	0	0	0	0	2	0	1	AAEL020475
LOC110675634	79.25	144.25	221.25	269.25	192.25	256	85.5	103.75	109.5	292.5	294.25	242	341.25	359.75	363.25	AAEL021952				GO:0005634	nucleus
LOC110675635	0	0	0	0	0	0	0	0	0	0	0	0	0	0.14	0	AAEL025492
LOC110675636	0.57	1.12	0.25	0	0.7	1.57	0.17	2.03	2.15	1.15	1.25	0.57	0.98	0.75	0.2	AAEL026882
LOC110675637	3	2	2.5	72.5	45	89.5	23.5	42.5	37.5	14	13.5	11.5	8.5	6.5	6	AAEL022351
LOC110675638	0	0	0	0	0	0	0	0	0	0	1	0	1	0	0	AAEL022836
LOC110675639	0.2	0	0	1	0	0	0	0	0	0	1	1	2	4.5	4	AAEL026370
LOC110675640	0	3	2	2	0	0	0	0	0	0	1	1	2	3	0	AAEL020742
LOC110675641	0	0	0	4	2	3	0	0	1	2	5	4	7	5.5	11	AAEL020456
LOC110675642	0	1.25	0	1.83	4.17	1.5	2.5	0	1.33	2.58	0.33	0.5	0	0.25	0.5	AAEL024071
LOC110675643	42.5	186	59	57	57	52.5	49.5	36	43.5	251	294.5	289	276	288.83	296.5	AAEL004896				GO:0002098,GO:0005515,GO:0005634,GO:0005737,GO:0008033,GO:0033588	tRNA wobble uridine modification,protein binding,nucleus,cytoplasm,tRNA processing,Elongator holoenzyme complex
LOC110675644	3.31	33.35	6.76	2.53	0.81	1.92	0.35	0.42	0.1	5.04	9.31	8.9	10.48	9.44	8.57	AAEL023213
LOC110675645	1	2.5	0	0	1.5	0	1	3	0	0.5	0.12	1	1	1	1	AAEL026590
LOC110675646	1	1	3	0	0	0	3	0	0	2	1	1	0	0	0	AAEL023162
LOC110675647	0	0	0	0	0	0	0	0	0	1	0	0	0	0	0	AAEL027476
LOC110675648	5.95	10.43	1.99	0.58	2.71	3.33	3.14	0	1.1	20.91	6.09	10.7	7.74	12.57	14.16	AAEL024014
LOC110675649	0	0	0	0	0	0	0	0	0	0	0	0	0	0	0	AAEL024099
LOC110675650	0	0.11	0	0.11	0.29	0	0.11	0	0.14	0	0	0.49	0	0.17	0.14	AAEL023733
LOC110675652	9	8	22	31	24	22	22	28	44	9	11	10	6	18	10	AAEL027655
LOC110675653	0	0.5	1	1	2.17	1.5	6	5	11.83	2.5	2.5	1.5	0.5	4.5	5.33	AAEL022378				GO:0003676,GO:0003677	nucleic acid binding,DNA binding
LOC110675654	0	0	1	0	0	0	1	0	0	1	2	0	0	0	1	AAEL026514
LOC110675655	1.83	11.5	3	1	3.17	0.83	0.2	0.75	0.33	8.17	11.83	8.08	7	12.25	20.33	AAEL021002
LOC110675656	25	249	97	82.5	53.5	49	71.5	37.5	59	149.5	179.5	151	235.5	243.5	237.5	AAEL018011				GO:0005509,GO:0005515	calcium ion binding,protein binding
LOC110675657	316.5	2388.25	960	166.5	380	220.5	151	99.5	192	1470	2097	1661.75	1104	1292	1349.5	AAEL023802
LOC110675658	0	12.52	10.5	0.25	0	3.5	0	0	0.25	2.25	6.33	2.83	0.45	2	2	AAEL027223
LOC110675659	0.73	13.59	5.75	0.17	0.2	0.33	0.57	0.25	0.37	4.8	3.02	3.48	2.63	2.17	1.98	AAEL027588
LOC110675660	0.83	1.17	4	0.5	1.67	0.67	0	0	0	1.5	0	0.5	1.5	0.5	0.83	AAEL027807
LOC110675661	0	0	0	0	0	0	0	0	0	0	0	0	0	0	0	AAEL021680
LOC110675662	0	0	0	0	0	0	0	0	0	0	0	0	1	0.25	0	AAEL025127
LOC110675663	0	0	0	0	0	0	0	0	0	0	0	0.5	1	0.75	0.33	AAEL026669
LOC110675664	0	0	0.11	0	0	0	0	0	0	0.38	0.5	0.17	0.25	0.47	0.42	AAEL025952
LOC110675665	8.5	21.5	3	35	20.5	39	9	6	5	24	33	25	14	26.5	24	AAEL028005				GO:0035556	intracellular signal transduction
LOC110675666	0	1	0	3	1	3	0	6	0	0	2	0	3	0	0	AAEL023507
LOC110675667	341	1092	1138	4093	2455	3887	1181	1816	1289	2459	2859	2268	2389	2517	2357	AAEL024853				GO:0005741,GO:0006886	mitochondrial outer membrane,intracellular protein transport
LOC110675668	0.25	0.12	0	0.71	0	0.48	0.17	0.33	0	1.24	0.53	0.54	1.11	1.08	0.95	AAEL020224
LOC110675669	0.75	0.2	1.53	0	0.4	0.9	1.7	0.7	0.9	2.43	1.68	3.65	4.37	4.1	2.65	AAEL022134
LOC110675670	0	0	0	0	0	0	0	0	0	0	0	0	0	0	0	AAEL022937
LOC110675671	1	0	0	0	0	0	0	0	0	0	0	0	0	0	0	AAEL020943
LOC110675672	6	23	18	283	126	178	39	19	2	55	57	53	33	39	44	AAEL024296
LOC110675673	0	3	0	0	0	0	0	0	0	0	1.33	0	1	0	0.25	AAEL021794
LOC110675674	0	1.2	0	0	0	0	0.25	0	0	0.33	0.25	0.2	0	1.33	0	AAEL025354
LOC110675675	4	46.83	6.25	1	4.5	3	1.25	0	1	12	8	13	11	9.5	12	AAEL022267
LOC110675676	3.28	21.04	6.5	1.7	2.83	3.5	0	0.5	0	9.06	16.33	13.47	7.62	8.83	8.64	AAEL026524
LOC110675677	0	0	0	2.5	3	1.5	0	3	0.5	1.41	2.64	2.14	2.27	1.5	1.5	AAEL024001
LOC110675678	0	1	0	0	0	0	0	1	2	0	0	1	2	0	3	AAEL027651
LOC110675679	1.44	1.57	1.96	0.2	1.3	0.2	0	0.2	0.4	8.08	8.94	8.08	7.55	7.96	6.16	AAEL026103
LOC110675680	9	20	15.5	29.5	23.5	28	8	12	6.85	31	26.62	24.67	21.25	18.62	20.75	AAEL027733
LOC110675681	76	202	202	592	363	561	176	275	254	449	598	499	460	499	445	AAEL019645				GO:0003676,GO:0005634,GO:0008270	nucleic acid binding,nucleus,zinc ion binding
LOC110675682	36	122	128.33	39	58	57	9	13	28	174.5	233	195	180.5	209	195	AAEL023280				GO:0003676,GO:0005634,GO:0008270,GO:0046872	nucleic acid binding,nucleus,zinc ion binding,metal ion binding
LOC110675683	2	5	1	4	1	5	1	0	2	1	0	1	3	1	0	AAEL021918
LOC110675684	0	2	0	1	0	0	0	0	2.1	3	1.24	0.21	1	0	2	AAEL024422
LOC110675685	1.5	16.45	4.12	0.17	1	1.53	1.9	1.9	0.58	4.98	3.2	3.27	3.7	4.02	3.5	AAEL025741
LOC110675686	0	0	0	5.17	1	7	0.17	3	1	3	0.14	1.17	6	6	2	AAEL022115
LOC110675687	0.5	11	0	8	1	13	1	2	0	9	10	6	5	0	6	AAEL026870
LOC110675689	0	0	0	1	11	1	4	0	1	1	0	0	0	0	0	AAEL023487				GO:0042302	structural constituent of cuticle
LOC110675690	0	0	0	1.25	0.8	0.6	0	0	0	0.65	0.33	1.25	0.6	2.3	1.73	AAEL023887
LOC110675691	0	7.22	1.51	0.66	0.88	0.7	0.92	0.5	0.7	3.2	2.55	2.45	0.75	0.95	1.14	AAEL021684
LOC110675692	0.12	0.67	0.42	0.14	0.79	1.45	0.17	0	0.14	1.72	2.56	1.62	1.44	1.68	1.04	AAEL024375
LOC110675694	0	0.5	0	0	0	0.58	0	0	0	1.33	1.17	0	0.75	1.17	1.33	AAEL025263
LOC110675695	0	0	0	0	1	0	0	0	0	0	0	0	0	0	0	AAEL022719
LOC110675696	0.34	11.17	1.95	5.2	6.04	3.97	0.91	0.37	0.36	6.18	8.49	6.57	11.28	9.15	8.41	AAEL021512
LOC110675697	2.81	3.58	3	1.25	1	2.51	0.33	1.17	1	1.58	2	1	1.17	1.25	1.14	AAEL023857
LOC110675698	1	1	1	4.5	1.33	0.5	1	0	1	0.5	1.5	2.33	1	0.5	1.5	AAEL026255
LOC110675699	6	1	0	0	2	2	6	4	4	1	3	1	0	2	0	AAEL024482
LOC110675700	0	7.33	4.5	2	3.67	0	2	1	0.5	9.5	4.92	7.17	6.17	5.17	10.5	AAEL024729
LOC110675701	2	52.74	10.5	40.76	28.72	20.61	2.2	1	4	33.86	29.16	26	13.3	22.73	18.53	AAEL023405
LOC110675702	0.5	10.5	12	2.25	0	2	0.25	1	0.25	5	7.5	5.75	4	1.5	9.5	AAEL027976
LOC110675703	0	0	0.14	0	0.5	0	0	0	0	0.75	0.29	1.89	0.58	0.68	0.75	AAEL022144
LOC110675704	0	0	0	0	0	0	0	0	0	0.5	0.45	0.12	0	0	0.31	AAEL026335
LOC110675705	4.33	46.33	3.5	1	0.83	2.25	1	4	4	17.5	7.83	13.83	19.33	10.83	15.33	AAEL022924
LOC110675706	0	1	0	0	0	0	1	0	0	1	2	0	0	0	0	AAEL021508
LOC110675707	0.45	9.82	0	0	0	0.33	0.33	0	0	3.17	5.58	5.07	3.5	2.7	3.45	AAEL025963
LOC110675708	0.25	1.17	0.33	1.25	0.5	1.25	0	0	0	3	5.33	4.58	7.93	7.53	2.75	AAEL023245
LOC110675709	0	0.43	0.4	1.91	1.11	1.71	0.49	0	0.14	8	10.64	7.68	2.29	3.45	3.65	AAEL027871
LOC110675710	5	15	16.67	2.5	10.5	1	2	0.11	2	20.79	53.58	59.69	46.08	38.67	36.42	AAEL024478
LOC110675711	0	5	0	1	1	2	0	0	1	1	4	3	4	3	4	AAEL020676				GO:0005549	odorant binding
LOC110675712	0	0.33	0	0	0.67	0	0	0	0	0.58	0.83	0.58	0.67	0	0	AAEL025625
LOC110675713	0	0	0	0	0	0	0	0	0	0	0	0	0	0	0	AAEL021872
LOC110675714	0	1.17	1	55.67	36.83	52	1.67	15	9.67	19	18.5	18.33	28.67	25.17	23.67	AAEL023615
LOC110675715	0.83	3.5	1.5	1.33	0.33	1.33	1	1.33	1.5	0.5	0	0.5	0.5	0	0.5	AAEL028210				GO:0008488,GO:0016020,GO:0016021,GO:0017187	gamma-glutamyl carboxylase activity,membrane,integral component of membrane,peptidyl-glutamic acid carboxylation
LOC110675716	0	0	0	0	0	0	0	0	0.25	0.33	0.25	0	0	0.58	0	AAEL023696
LOC110675717	0	3.67	0.5	0	0	0	0	0	0	2.08	5.65	3.92	2.2	1.28	1.7	AAEL024212
LOC110675718	3	0	2	1	4	1.5	0.5	0.5	0	2	5.5	8	15	6.5	12.2	AAEL020884
LOC110675720	0	0	0	0	8	0	0	0	5	0	0	0	1	0	0	AAEL022409
LOC110675721	0.52	0.93	0.85	0	0.55	0.14	0.12	0	0	2.03	3.43	2.15	2.5	3.58	2.61	AAEL027085
LOC110675722	0	0	1	2	11	0	2	1	0	0	0	0	0	0	0	AAEL023616
LOC110675723	5	1	1	1	25	5	4	0	0	0	2	1	0	0	0	AAEL028233
LOC110675724	0.5	0	0.5	1	8	0	4	2	1	1	0	0	0	0	0	AAEL024834
LOC110675725	0	0	0	1	11	1	0	0	0	0	0	0	0	0	0	AAEL027392
LOC110675726	0.5	0	0	0	24.5	2.5	2	2	1	0	0	0	0	0	0	AAEL025917
LOC110675727	2.5	0	0	0	32.5	0.5	6	0	3	0	0	0	0	0	0	AAEL020856
LOC110675728	0.5	0	1.5	1	17.33	3	3	0	2	0	0	0	0	0	0	AAEL027079
LOC110675729	2	6	3.5	2	4.17	3	2.5	1	2	2.17	1	3.14	1	1.64	4.25	AAEL021490
LOC110675730	4.83	20.08	22.03	29.2	12.37	28.82	7.36	3.22	6.11	20.58	22.64	19.11	14.86	19.72	14.79	AAEL021030
LOC110675731	0.29	1.08	0.17	0.12	1.03	0.17	0.43	0.17	0.82	2.25	1.55	1.41	1	0.74	1	AAEL025501
LOC110675732	1.5	9.83	11.42	2.83	4.67	2.5	0.67	2.33	0	19.5	31.67	24.17	14.17	20.17	17.17	AAEL028083
LOC110675733	5	12.5	4	10	11	10	5	2	2	27	25	24	197.5	176	194	AAEL024325
LOC110675734	3.17	2.33	1.1	0.5	1.42	0.92	0.83	0	0.5	2.08	1.58	0.89	0.58	0.58	1.5	AAEL027368
LOC110675735	9.7	70.89	10.72	2.25	3.53	2.33	4.87	11.15	12.68	17.73	20.03	16.45	56.17	53.27	40.45	AAEL023924
LOC110675736	0	2	3	0	0	4.5	0	0	0.5	4	1.5	2.5	3	1	1.5	AAEL026233
LOC110675737	0.31	1.03	0	0	0	0	0	0	0	0.25	0	0.1	0.25	0.11	0.57	AAEL022737
LOC110675738	0.31	1.03	0	0	0	0	0	0	0	0.25	0	0.1	0.25	0.11	0.57	AAEL023563
LOC110675739	0.33	0.25	0	20.92	11.58	13.67	1.67	8.08	7.33	29.5	52.58	48.58	12.08	11.17	11.08	AAEL027775
LOC110675740	176.5	878.17	496	69.5	202.5	119.5	121	79	145	544	874.67	697.67	894.5	889	877.67	AAEL027914				GO:0006897,GO:0016020	endocytosis,membrane
LOC110675741	0	0	0	0	0	0.5	0	0	0.5	0	0.5	0.5	0	1	0.5	AAEL023438
LOC110675742	0	0.11	0.75	2.9	6.47	5.34	5.66	1.37	1.07	10.87	13.59	9.35	3.71	11.13	7.18	AAEL025149
LOC110675743	0	0.83	0.5	0	2.17	2	0	0	0	0.33	1.92	0.5	0	0.75	0.25	AAEL020292
LOC110675744	0	0	0.2	3.3	4.68	7.2	0.2	0	0	4.75	4.73	4.12	1.63	0.85	1.13	AAEL022185
LOC110675745	0.79	9.2	1.82	1.28	1.41	1.58	1.4	0.6	0.78	5.2	7.83	6.03	3.06	2.45	5.02	AAEL021445
LOC110675746	0	2.65	0.17	0	0	0	0	0	0	0.75	0.17	0.17	0	0	0	AAEL023419
LOC110675747	1	3.33	0.5	39.17	13.58	27.25	0.25	0.5	2.5	12	13.92	12.17	3.67	5.42	4.58	AAEL026735
LOC110675748	1	4.92	1	5	4.58	4.33	1.25	0	2.08	7.17	4.67	5.08	3.58	6.25	4.17	AAEL025077
LOC110675749	0	0.2	0	0	0	0	0.1	0	0	0.5	0.5	1.11	0	0	0	AAEL021492
LOC110675750	2	0.5	0	0	0	0	2	1	0	2	0	0	0	3	4	AAEL025789
LOC110675751	0	0	0	0	0	0	0	0	0	0	0	0	0	0	0	AAEL022019
LOC110675752	4.5	8.25	2	1	1	2.5	4.5	0.29	1	10	11	11.75	9	12.6	17	AAEL024959
LOC110675753	0.42	3.59	3.43	1	0.2	1.33	1	0.48	2.25	2.95	5.26	2.67	2.65	6.04	4.38	AAEL020245
LOC110675754	1	0	1.33	2.5	1.33	2.25	0.83	1	1	6.33	4.42	5.17	5.25	3	4.33	AAEL021059
LOC110675755	0	0.33	0	0	0	0	0	0	0	0	0.14	0	0	0	0	AAEL026963
LOC110675756	0.7	1.95	0	0.66	0	0.2	0	0	0	2.63	4.13	3.6	1.77	2.37	2.25	AAEL020448
LOC110675757	1	0	0	322	234	371	70	85	45	119.1	124	99	127	120	153	AAEL025770
LOC110675758	0	0	0	0.14	0	0.5	0	0	0.73	0	0.33	0	0.5	0.33	0.33	AAEL028223
LOC110675759	0	4.22	5.14	3.25	2.17	1.33	1.28	0.25	0.33	6.85	6.23	4.76	3.3	5.54	10.49	AAEL023621
LOC110675760	2.53	7.22	2.29	3.62	4.16	2.52	3.96	2.92	5.62	12.07	10.11	10.68	4.78	5.59	4.36	AAEL024974
LOC110675761	2.53	7.22	2.29	3.62	4.16	2.52	3.71	2.92	5.62	11.82	10.11	10.68	4.78	5.59	4.36	AAEL020389
LOC110675762	0	0	0	0	0	0	0	0	0	0.1	0.1	0.35	0.1	0	0	AAEL026115
LOC110675763	0	0.14	0	1.02	0.17	0	0.17	0.35	1.22	0.79	1.68	0.95	2.05	1.22	0.51	AAEL021564
LOC110675764	0	0	2	0	0	0	0	0	1	1	0	1	0	0	1	AAEL026720
LOC110675765	0	0	2	6	3	3	0	0	1	0	1	1	0	4	0	AAEL022208
LOC110675766	19.28	11.7	22.62	89.19	81.24	96.58	30.63	61.01	55.54	189.18	273.05	199.05	162.17	166.02	189.07	AAEL027886
LOC110675767	0	0.67	0	0	0	0.25	0	0	0	0.67	0.33	0.75	0.33	0.25	0.67	AAEL023435
LOC110675768	0	0	0	0	0	0	0	0	0	0	0	0	0	0	0.67	AAEL024987
LOC110675769	0.4	1.01	0.14	0	0.37	0	0.32	0.6	0	0.25	0.29	0.89	0.45	1.08	0.5	AAEL020374
LOC110675770	0.4	1.01	0.14	0	0.37	0	0.32	0.6	0	0.58	0.29	0.89	0.45	1.08	0.5	AAEL022369
LOC110675771	0.4	1.01	0.14	0	0.37	0	0.32	0.6	0	0.58	0.29	0.89	0.45	1.08	0.5	AAEL026942
LOC110675772	0.4	1.01	0.14	0	0.37	0	0.32	0.6	0	0.25	0.29	0.89	0.45	1.08	0.5	AAEL021900
LOC110675773	1	11.17	9	1	1	6.5	1	1.17	4	17.83	24.58	21.67	18	13.6	20.67	AAEL026502
LOC110675774	0	0	0	0	0	0	0	0	0	0	0	0	0	0	0	AAEL020924
LOC110675775	0	0.33	0	0	1.48	1	1.07	0.29	2.29	0.14	0.67	1.53	0.33	0	0.67	AAEL025662
LOC110675776	0	0.5	0.33	1.67	1.25	1.75	0.5	0.25	2	1.83	1.5	1.42	1.25	2.08	1.67	AAEL027828				GO:0006508,GO:0008234	proteolysis,cysteine-type peptidase activity
LOC110675777	3	3	16	43	21	36	8	19	13	29	47	41	34	61	55	AAEL024363
LOC110675778	0.25	10.33	4.33	3	6.83	12.33	3	1	1.33	21.67	22	20.33	32.75	33.67	36.5	AAEL026965
LOC110675779	8	3	16	16	14	11	3	10	4	8	5	3	20	10	14	AAEL027941
LOC110675780	0	6.67	0	1	1	1.5	0	0	0	1.33	2	1.5	1.17	2	2.83	AAEL026041
LOC110675781	35.33	60.67	583.83	2541.83	1157.33	2667.5	310.83	760.33	502.17	800	988.5	740.17	866.17	872.33	769.83	AAEL009968				GO:0000166,GO:0009166,GO:0016787,GO:0016788,GO:0046872	nucleotide binding,nucleotide catabolic process,hydrolase activity,hydrolase activity, acting on ester bonds,metal ion binding
LOC110675782	38	54	128	912	441	724	219	405	270	598	792	648	801	705	696	AAEL025123
LOC110675783	0.5	3.5	2	0	0.5	1.5	0	1	0.5	4.33	3.14	4.75	0.83	2	2.25	AAEL020515
LOC110675784	0	1	1	0.17	0.42	0.67	0	0.33	0	2.53	3.49	1.05	0.34	1.35	0.81	AAEL023196
LOC110675785	0	0	0	0	0	0	0	0	0	0	0	0	0	0	1	AAEL025139				GO:0004984,GO:0005549,GO:0007608,GO:0016020,GO:0016021	olfactory receptor activity,odorant binding,sensory perception of smell,membrane,integral component of membrane
LOC110675786	14.2	43.92	41.13	15.33	2.67	9.95	2.53	2.33	0.58	14.67	16.98	15.98	21.17	20.85	18.67	AAEL022250
LOC110675787	0	0.5	0	0	2.5	0	0	0	0.5	0	0	0	0	0	0	AAEL027944
LOC110675788	0	9	1.33	0	4	2.58	2.75	1.17	1	9.37	8.81	7.25	5.58	3.17	6.78	AAEL021396
LOC110675789	7.92	26.42	21.5	334.42	196.92	280.08	69	259.25	190.17	138.75	181.75	173.7	194.08	153.83	151.83	AAEL022385	pickpocket 201 [Source:VB Community Annotation]	ppk201		GO:0005272,GO:0006814,GO:0016020	sodium channel activity,sodium ion transport,membrane
LOC110675790	1	1	1	0	1	0	0	0	3	1	2	1	0	2	2	AAEL024010
LOC110675791	1.75	6.63	3.24	0.25	2.47	1.56	0.67	0.59	0.75	7.3	6.21	4.61	5.49	9.19	9.89	AAEL027599
LOC110675792	62.5	43.33	21	11.33	23.67	61.83	182.83	32.5	52.5	0	1	0.67	0	0	0	AAEL025303
LOC110675793	0.73	22.73	4.72	13.58	2.1	7.35	0.95	0.25	0	10.77	13.85	5.2	7.83	13.1	7.22	AAEL020677
LOC110675794	3.25	23	11.5	2	5.5	2.5	2.5	0	1.5	37.33	36.2	36.33	26.83	20.14	15.5	AAEL026681
LOC110675795	1	0.25	0	0.42	0	0	0.25	0	1	6.17	3	5.5	1.2	1	2.2	AAEL021651
LOC110675796	1.86	5.97	1.98	1.25	3.14	2.35	2.7	0.47	1	4.05	4.62	4.09	1.8	2.72	3.46	AAEL027584				GO:0003676,GO:0015074	nucleic acid binding,DNA integration
LOC110675797	5.31	17.54	24.06	33.95	13.94	33.89	6.6	5.6	4.59	10.1	18.01	14.86	8.9	15.85	12.15	AAEL023122
LOC110675798	5.5	5.62	16.67	19.33	13.17	28.17	5	4	5	14.5	17.83	15.67	8.17	11.67	12.17	AAEL020645
LOC110675799	5.5	4.62	15.17	17.33	13.33	27.17	4.33	3	5	14.5	17.33	14.67	8.17	10.67	9.67	AAEL024202
LOC110675800	6.97	70.62	15.31	6.68	5.23	7.67	21.29	16.57	4.04	34.15	35.14	30.72	33.28	37.92	27.71	AAEL022428
LOC110675801	0.54	1	0.36	0.25	0	0.12	1.12	0.12	0.25	0.25	0.46	1.34	1.58	0.12	1.98	AAEL028166
LOC110675802	33.25	8	18	39.5	31	43	33	15.5	26	107.61	84.5	90.5	93	80.5	70.5	AAEL023633
LOC110675803	18	4	26	252	134	230	91	140	88	83	116	97	132	123	107	AAEL023679				GO:0004842,GO:0005515,GO:0016567	ubiquitin-protein transferase activity,protein binding,protein ubiquitination
LOC110675804	0.67	4.17	0.67	0	0.5	0.48	1	0	0	7.67	4.7	5.17	2	4.14	1.83	AAEL028151
LOC110675805	0.33	0.63	0.67	1.33	0.58	1	0	0	0.33	2.34	3.43	5.68	0.92	2.15	2.48	AAEL022425
LOC110675806	1.58	7.92	3.83	51.58	31.5	33.92	13.17	39.5	24.83	52.75	76.42	59.57	42.17	37.5	33.83	AAEL026361				GO:0016788	hydrolase activity, acting on ester bonds
LOC110675807	0	0	0	0	0	0	0	0	0	0	0	0.67	0.33	0.33	0.33	AAEL022840				GO:0003677,GO:0005634,GO:0006915	DNA binding,nucleus,apoptotic process
LOC110675808	0	2	1	0	0	1	0	0	0	1	2.67	7.5	0	3.5	3	AAEL021139
LOC110675809	18	56	132	724	469	753	189	471	365	275	340	269	487	403	323	AAEL025808				GO:0005515,GO:0019005,GO:0031146	protein binding,SCF ubiquitin ligase complex,SCF-dependent proteasomal ubiquitin-dependent protein catabolic process
LOC110675810	142.25	361.75	247.75	356.75	308.5	353	224	313	212.75	454.5	521.5	448.25	523.75	470.5	476.25	AAEL009183	cytochrome oxidase biogenesis protein (oxa1 mitochondrial) [Source:VB Community Annotation]
LOC110675811	12.75	33.25	31.08	85.92	78.5	115.92	29.5	37.58	29.58	57.5	56	50.75	54.58	52.75	48.58	AAEL023587				GO:0004252,GO:0006508	serine-type endopeptidase activity,proteolysis
LOC110675812	12.11	149.54	28.29	0.5	1	3.11	12.22	6	3	38.7	37.94	37.22	65.44	51.4	49.4	AAEL020088
LOC110675813	12	60.5	14.67	13.17	14.67	20.83	4	6	3.33	29	34.33	32.5	24	36.17	40.67	AAEL025890
LOC110675814	5.5	32.42	6.17	7.75	4	11.25	2.83	1.75	1.08	40.58	29.83	35.08	9.08	25.42	30.58	AAEL021207
LOC110675815	0.1	0.33	0	0	0.33	0	0	0	0	0	0	0	0	0	0	AAEL027136
LOC110675816	4	0.5	38.5	195.17	123	153	91.5	218	130	129	174	119	130	147.5	143.5	AAEL022509				GO:0005515	protein binding
LOC110675817	3	0	0	0	0	0	0	0	0	4	2	3	0	1	3	AAEL027221
LOC110675818	0	0	0	0	0	0	0	0	0	0.12	0	0	0	0	0	AAEL023642
LOC110675819	0	0	0.5	0	0	0.75	0	0	0	0.5	0	0	0.5	0	0.5	AAEL020166
LOC110675820	5	2	3	6	34	8	5	1	3	12	34	35	14	9	15	AAEL024921				GO:0016020,GO:0016021,GO:0016192	membrane,integral component of membrane,vesicle-mediated transport
LOC110675821	33.5	54.5	43	15.5	27.5	23	18	15	14.5	48	58	60	62	55	57	AAEL020942				GO:0005524	ATP binding
LOC110675822	0	1	1	234	102	193.75	17.25	37.67	24	48	42	24	67	52	37	AAEL025795
LOC110675823	0.5	0.25	0.33	0	0.75	0	0	0.5	0	0.25	1.34	0.25	0	0.2	0.29	AAEL026009
LOC110675824	12.5	44.5	13.75	0.92	1	5.83	2.58	1.58	2.25	19.83	18.08	17.58	11.75	15	12.25	AAEL021324
LOC110675825	0.81	3.17	0.83	2	1.29	1.33	1.75	0	0	1.67	6.14	5.22	3.28	2.42	2.81	AAEL026910
LOC110675826	0	0	0	0	0.33	0	0	0	0	0	0	0	0.33	0.33	0	AAEL022266				GO:0004497,GO:0005506,GO:0016020,GO:0016021,GO:0016705,GO:0020037,GO:0046872,GO:0055114	monooxygenase activity,iron ion binding,membrane,integral component of membrane,oxidoreductase activity, acting on paired donors, with incorporation or reduction of molecular oxygen,heme binding,metal ion binding,oxidation-reduction process
LOC110675827	3	4	0	2	2	1	0	1	0	5	5	5	8	7	5	AAEL024942
LOC110675828	1.9	9.48	2.08	0.83	0.43	0.48	0	0	0	8.96	9.76	5.21	3.56	5.64	6.32	AAEL020218
LOC110675829	5.83	73.3	13.73	1.25	1.43	1.17	2.2	2.33	4	10.33	15.35	11.5	6.75	5.45	12.08	AAEL025798
LOC110675830	0.67	4.87	2.2	0.33	0.33	0	0.67	0.58	0.6	4.57	3.23	2.99	4.01	3.86	3.72	AAEL022418
LOC110675831	0	4	1.83	0.5	0.5	0.33	0	0.5	0	5.33	5.5	5.83	2	1.83	1.5	AAEL027271
LOC110675832	0	1.7	0	0	0	0	0	0	0.58	0	0.33	3.2	1.33	2.25	2	AAEL023674
LOC110675833	272.16	633.16	689.24	801.24	647.73	797.66	273.41	321.08	339.16	728.49	934.74	764.66	935.99	893.91	825.74	AAEL024786				GO:0005789,GO:0016020,GO:0016021,GO:0030054,GO:0033149,GO:0070972	endoplasmic reticulum membrane,membrane,integral component of membrane,cell junction,FFAT motif binding,protein localization to endoplasmic reticulum
LOC110675834	6.78	3.32	0.53	0.92	6.45	3.91	2.42	0	1.55	5.6	6.51	3.94	3.81	2.02	2.53	AAEL020052
LOC110675835	0	0	0	0	0	0	0	0	0	0	0	0	0	0	0	AAEL025925
LOC110675836	103.5	90	167	537	562	570.5	381	612.5	609	545	893.5	771.5	719	660	648.5	AAEL021196
LOC110675837	18	99	46	71.5	52	73	21	17.5	22	108.5	133.6	106.5	98	111.5	96	AAEL022560
LOC110675838	14.42	58.97	47.87	0	0.67	0.75	0.33	0	0	25.08	18	22	24.33	26.65	28.5	AAEL028172
LOC110675839	291.33	538.33	681	1488.83	935.06	1451.16	427.5	573.33	551.66	1339.49	1788.16	1451.08	1830.99	1557.99	1449.49	AAEL024800				GO:0005789,GO:0016020,GO:0016021,GO:0030054,GO:0033149,GO:0070972	endoplasmic reticulum membrane,membrane,integral component of membrane,cell junction,FFAT motif binding,protein localization to endoplasmic reticulum
LOC110675840	0	1.5	1.4	26.47	12.2	18.23	0.5	3.03	2.5	19.02	30.03	21.85	10.82	9.97	13.35	AAEL026451
LOC110675841	0	0.83	0.4	0	0	0	0.25	1	0	0.25	0	0	0	0	0	AAEL023994
LOC110675842	0	0	0.14	0	0	0	0	0	0	0.17	0	0.45	0	0.17	0.37	AAEL027641
LOC110675843	1.08	7.42	2.62	0.25	0.67	0.25	0	0	0	2.58	1.67	1	2.37	1.33	3.7	AAEL028183
LOC110675845	0	0	0	0	0	0	0	0	0	0	0	0	0.5	0	0	AAEL025218
LOC110675846	0	0	0	0	0	0	0	0	0	0	0	0	0	0.5	0	AAEL020733
LOC110675847	2.34	27.39	8.75	3.09	0.37	3.4	0	0	0.95	14.47	12.25	13.53	2.23	9.07	10.37	AAEL026316
LOC110675848	1.46	10.11	2.39	0.2	0.42	0.76	0.35	0.74	1.54	3.71	4.56	2.94	2.6	3.82	3.61	AAEL026049
LOC110675849	1.46	10.11	2.39	0.2	0.42	0.76	0.35	0.74	1.54	3.71	4.56	2.94	2.6	3.82	3.61	AAEL027528
LOC110675850	0	1.5	0	0	0	0	0	0	0	4.5	5	8.5	0.5	1	1	AAEL025739
LOC110675851	5.5	18.33	5.83	5.83	0	3.17	1.5	6.83	6.83	16.5	16.17	10.98	12.33	13.33	9.98	AAEL020223
LOC110675852	0	0	0	0	0	0	0	0	0	1.6	0	1.83	0.17	0	2.75	AAEL024865
LOC110675853	2	1.5	0	0	0	0	0	0	0	2	0	1	0	0	0	AAEL022294
LOC110675854	2	8.33	1	4	2	1	0	2	2	6.33	5.33	8.33	5	7.25	4.33	AAEL026863
LOC110675855	0	0.5	2	0	1	0	1	0	0	0	3	1	4	6	2	AAEL021354
LOC110675856	0	0.83	0	0	0	0	0	0	0	0.5	0.25	0.33	0	0	0	AAEL025950
LOC110675857	0	0.83	0	0	0	0	0	0	0	0.5	0.25	0.33	0	0	0	AAEL024651
LOC110675859	0	0	0	0	0	0	0	0	0	0	0	0	0	0	0	AAEL023791
LOC110675860	0	2.67	0	0	0	0	0	0	0	0	0	0	0	0	0	AAEL022965
LOC110675862	0	0.22	0.33	0	0.22	0.2	0.33	0.67	0.11	2.41	2.02	2.28	3.47	3.59	2.58	AAEL025846
LOC110675863	0	0	0.33	0	0	0	0.33	0.67	0	1.33	0.67	1.58	3	2.67	1.33	AAEL027787
LOC110675864	2.15	33.77	4.75	6.37	2.57	3.23	1.37	2.95	1.37	11.15	19.02	16.25	14.82	11.4	14.1	AAEL020278
LOC110675865	0.58	5.75	2.83	33.75	18.08	29.08	8	31.08	17.17	37.25	56.92	45.83	30.92	23.17	26	AAEL027649
LOC110675866	2	6	3	34.67	32.67	52.78	6.83	5.33	6.67	52.33	66.11	42.5	45.67	54.28	46.83	AAEL023302
LOC110675867	0	1.25	0	1.33	0.39	0	1	0	3.5	1.5	1.48	1.08	2.6	1.04	1.97	AAEL023042
LOC110675868	1	0	0	7	4.5	18.5	0	2	2	4.5	4.75	2	4	1.25	1.5	AAEL027535
LOC110675869	0.25	3.58	0.33	5.17	2.58	5.25	0.33	0.5	0	7.67	10.58	8.75	3.83	4	3.58	AAEL025919
LOC110675870	0.1	0.5	0	1.73	2.62	2.71	1.64	0.1	0.64	4.42	7.04	5.29	1.38	4.05	2.51	AAEL024030
LOC110675871	0	0	0.5	0	0.5	0	1	0.5	0	0	0	0	0	0	0	AAEL026604
LOC110675872	3.25	5.25	1.5	0	0.2	0.25	0	1.5	0	5.67	7.67	5.18	4.45	5.48	4.81	AAEL023133
LOC110675873	1.25	4.5	1.25	0	0.5	4.67	0	0	0.67	3.83	10.67	4.25	5	3.92	7.67	AAEL025278
LOC110675874	0.74	20.16	4.18	1.47	1.71	1.07	1.66	0.69	2.45	9.78	13.63	11.14	8.45	7.29	8.51	AAEL021673
LOC110675875	0.94	4.72	3.1	0	0	0.27	0	0	0	3.4	1.52	2.29	2.12	1.43	2.72	AAEL027997
LOC110675876	8	28	4	58.67	27.33	70	1	6	10	24.5	27.17	19	20.83	15.83	20.33	AAEL020740
LOC110675877	0	0	0.5	1	0.5	0.5	0	0	0	0	0	0.75	1	1	0	AAEL027607
LOC110675878	0.83	10.2	2	1.33	4.08	3.67	0.5	1.17	0.58	12.42	17.67	10.33	2.67	8	4.5	AAEL020220
LOC110675879	2	0	2	2	21	7	6	1	1	0	0	0	1	1	0	AAEL026679
LOC110675880	0.67	0.81	0.7	0.31	0	0	0	0.5	1.08	0.17	2.2	2.64	0.33	2.58	0.7	AAEL028114
LOC110675881	0.67	0.81	0.7	0.31	0	0	0	0.5	0.25	0.17	1.37	2.31	0.33	2.08	0.7	AAEL024727
LOC110675882	0	0.57	0	0	0	0	0	0	0	0.17	0	0	0.11	0	0	AAEL027442
LOC110675883	0	0.22	0	0	0	0	0	0	0.22	0	0.25	0	0	0.28	0	AAEL025236
LOC110675884	6.17	45.33	10.23	0.5	1.58	4.7	1.73	0.2	1.5	6.16	3.87	5.28	6.06	8.03	7.73	AAEL021686
LOC110675885	0	0	0	0	0	0	1	0	0	0	0	1	0	1	0	AAEL026591
LOC110675886	0	0	0	0	0	0	0	0	0	0	0	0	0	0	0	AAEL023163
LOC110675887	0	0	0	0	0	0	0	0	0	0	0	0	0	0	0	AAEL020798
LOC110675888	0	1	0	0	0	1.5	2	0	1	3	2	1	3.5	3.5	2	AAEL023645
LOC110675889	0	1.67	0.11	1.11	0	0.24	0	0	0	0.11	2.69	0.57	0.11	0	0.11	AAEL020207
LOC110675890	5	7	14	48	25	52	14	16	5	30	30.5	35	16	22	26	AAEL025004				GO:0000154,GO:0000179,GO:0008649	rRNA modification,rRNA (adenine-N6,N6-)-dimethyltransferase activity,rRNA methyltransferase activity
LOC110675891	0	1.11	0.31	0.14	0.49	0	0.1	0	0	0.28	0.55	0	0.1	1.07	0.43	AAEL026678
LOC110675892	1.5	1.5	0	0	0.33	0	0	0	1	2.5	1	5.83	0.5	1.33	1.67	AAEL024188
LOC110675893	0.5	1.83	0.5	0.5	1	0	0	0	0	2.08	3	5.33	1.75	0.5	1.5	AAEL021296
LOC110675894	0	1	0	0.1	0	0	0	0	0	1	0	0.25	0	0	0	AAEL022829
LOC110675895	0	0.58	0.5	0.5	0.67	0.5	0.5	0	1.08	0.5	1	2.67	4.17	1.08	2.17	AAEL020138
LOC110675896	0.5	0.83	0.5	0.5	1	0	0	0	0	1.58	1.5	4.33	0.75	0.5	0.5	AAEL026122
LOC110675897	118	390	519	1300	1117	1242	457	797	541	1434	1947	1514	1817	1935	1767	AAEL028180				GO:0005634,GO:0008270	nucleus,zinc ion binding
LOC110675899	0	0	0.33	0	0	0	0	0	0	0	0	0	0	0	0	AAEL027084
LOC110675900	1.5	1	0.5	78	15	70.5	55.67	114	84.5	12	16.5	19.5	41.5	50.5	35	AAEL021856
LOC110675901	0	0	0.2	0.33	1	0.75	0	0.5	0	2	2.84	3.31	2.25	2.83	0.5	AAEL024688
LOC110675902	0	0	0.2	0	1	0.75	0	0.5	0	2	2.84	3.31	2.25	2.5	0.5	AAEL020357
LOC110675903	18.5	115	55.5	8.5	6	11.5	11.5	4	7.5	56	46	46.5	37.5	54.5	48	AAEL024972
LOC110675904	0	0	0	0	0	0	0	0	0	0	0	0	0	0	0	AAEL023744
LOC110675905	1.08	0	0	0	0.12	0	1	1	1	2.02	1.97	3.75	1.87	2.29	3.11	AAEL026427
LOC110675906	0.21	7.67	0.83	0.14	0.38	0.67	0.12	0.67	0.39	2.72	1.67	2.11	2.73	2.84	1.95	AAEL025661
LOC110675907	0	0	0	0	0	0	0	0	0	0	0	0	0	0	0	AAEL022023
LOC110675908	0.2	0.25	0	0.25	7.9	4.67	6	1.5	5	6.71	5.31	0.68	9.33	1.53	1.68	AAEL024546
LOC110675909	0	2	0	0	0	0	0	0	0.33	0	0	0	1	4	0	AAEL020991
LOC110675910	1.82	15.24	1.14	3.94	15.86	8.92	5.1	5.93	3.95	37.53	38.75	26.97	2.19	6.48	12.73	AAEL020465
LOC110675911	0	0	0.24	0.14	0	0.11	0	0	0	1.57	0.28	0.17	0.2	0.29	0.11	AAEL024978
LOC110675912	1	3	2	1	0	0	1	1	0	1	1	1	4	5	4	AAEL022575
LOC110675913	0	0	0	0	0	0	0	0	0	0	0	0	0	0	0	AAEL027197
LOC110675914	69	260.5	164.5	335	377.5	312.5	363	605.5	427.5	462.5	613.5	450.5	667.5	705.5	677.83	AAEL025265
LOC110675915	6.5	3.5	6	4	6.5	3	5	0.5	4.5	1	1.5	1	0.5	3	1.5	AAEL021621				GO:0046872,GO:0046983	metal ion binding,protein dimerization activity
LOC110675916	0.75	4.33	0.5	6.58	7.63	5.47	2.33	0	0.58	15.7	19.3	22.03	8.88	9.58	8.83	AAEL026012
LOC110675917	0.75	4.33	0.5	6.25	7.63	5.47	2.33	0	0.58	15.7	19.97	20.7	8.63	9.58	8.58	AAEL020705
LOC110675918	50	171	112	562	317	446	140	177	157	353	543	415	556	591	503	AAEL025164
LOC110675919	33	94.5	92.5	472.5	282	403	112.5	201	121.5	306	361	321.5	332.5	345	335.5	AAEL023494				GO:0003735,GO:0005763,GO:0005840,GO:0006412	structural constituent of ribosome,mitochondrial small ribosomal subunit,ribosome,translation
LOC110675920	0.39	2.8	2.33	1.11	1.08	1.51	0.39	0.41	3.36	4.31	4.53	3.95	6.11	13	14.28	AAEL027224
LOC110675921	0	3.15	4.46	1.38	4	0.12	0	0.12	1.27	2.67	2.76	7.9	3.56	7.64	11.16	AAEL023803
LOC110675922	1.92	5.25	2.33	0.5	1.5	2	1.08	0	0.58	4.42	4.67	4.42	6.25	6	5	AAEL025685
LOC110675923	1.02	1.28	0	1.51	1.62	0.65	0.17	0.25	0.48	5.44	6.29	10.1	9.22	7.87	7.34	AAEL021908
LOC110675924	1.02	1.28	0	1.51	1.62	0.65	0.17	0.25	0.48	5.44	6.29	10.1	9.22	7.87	7.34	AAEL026525
LOC110675925	1.58	34.25	1.25	0.65	0.67	1.37	0.2	0	1.18	4.07	5.67	4.57	7.32	5.25	6.12	AAEL022875
LOC110675926	1	18	2	3	2	1	0	0	0	2	2	8	1	2	2	AAEL023923
LOC110675927	0.33	0.25	0.79	0	0.11	0	0.48	0.1	0.1	2.91	4.18	5.11	2.21	2.99	3.29	AAEL026238
LOC110675928	0	0	0	0	0	0	0	0	0	0	0.5	0	0	0	0	AAEL024557
LOC110675929	1	1	53	389	204	313	56	112	73	133	141	113	170	133	114	AAEL021011
LOC110675930	0	0	0	1	1	0	1	0	0	98	201	89	2	17	31	AAEL024818				GO:0005515	protein binding
LOC110675931	0	0	0	0	0	0	0	0	0	0	0	0	0	0.75	0	AAEL022002
LOC110675933	1	20	7	48.83	56.5	54.33	12	15.5	17	53.5	64.33	40	34	34.75	44.25	AAEL023669
LOC110675934	0	1.13	0	0.31	0.45	0.64	0.81	0.12	0.78	0.37	0.85	0.9	2.73	1.17	2.56	AAEL027015
LOC110675935	0.57	0.86	0.25	0.4	0.67	0.2	0.4	0.25	0.4	0.25	1.12	1.12	2.54	1.77	0.32	AAEL022501
LOC110675936	3	3	1	0	1	4	0	0	1	0	0	1	2	3	2	AAEL022279
LOC110675937	0	0	0	5	3	2	4.5	3.5	0	3.7	3.5	6.5	1	2	0	AAEL027537
LOC110675938	8.4	21.7	10.74	5.67	6.14	1.18	1.67	2.14	4.33	27.13	36.8	30.24	30.2	34.44	19.65	AAEL023172
LOC110675939	0.25	0	0	0	0	0	0	0	0	0	0.45	0	0	0	0.33	AAEL026595
LOC110675940	0	0	0	0	0	2	0	0	0	0	0	0	0	0	0	AAEL023225
LOC110675941	0	0	0	0	0	0	0	0	0	0	2	0	0	0	0	AAEL018004
LOC110675942	0	0	0	0	0	0	0	0	0	0	0	0	0	0	0	AAEL020509
LOC110675943	0	0.33	0	0.5	0.83	0.83	0	0	0.25	0.53	0.5	0.53	1.17	0.25	0.25	AAEL027770
LOC110675944	6	6	1.5	0.5	4	7	10.5	4	1.5	3.5	1	0	0	0	0	AAEL021372
LOC110675945	0	1	0	0	2	2	0	0	0	0	0	0	0	1	0	AAEL025094				GO:0005549	odorant binding
LOC110675946	0	0	0	27	8	26	1	6	6	12	20	19	6	5	4	AAEL023262				GO:0005549	odorant binding
LOC110675947	0	0	0	0.54	1.75	4.5	0.2	0	0.69	4.84	5.14	5.49	0.7	1	0.25	AAEL026832
LOC110675948	0	1.5	0	0.2	0	0	0	0	0	0	0	0	0	0	0	AAEL020529
LOC110675949	0.14	0.44	0.27	0	0.42	0.44	0.2	0.29	0.32	1	0.25	0.94	1	0.25	0.17	AAEL027799
LOC110675950	0.29	0.11	0.27	0	0.62	0.44	0.2	0.29	0.32	1	0.67	0.78	0.17	0	0.17	AAEL020510
LOC110675951	0	1	1	7	2	3	2	0	0	2	3	4	3	2	2	AAEL028184
LOC110675952	0.2	1.39	0.6	0.6	1.38	1.8	0.25	0	1.01	2.89	1.64	1.02	0.25	0.73	0.45	AAEL027004
LOC110675953	3.32	17.05	7.6	6.27	6.78	8.47	3.43	0.25	1.8	12.58	9.29	12.89	7.25	6.17	6.59	AAEL022635
LOC110675954	0.25	2.75	2	2.5	1.75	2.25	1.25	1.25	1.25	2.25	2.75	1.75	4	2	2	AAEL027282
LOC110675955	75	347.5	241	244	231.5	264	177.5	200	114	377.5	382	304.5	360	395	339	AAEL023530				GO:0005515	protein binding
LOC110675956	11.8	27.94	8.43	15.45	36.24	15.22	5.14	1.79	2.18	94.22	120.76	104.59	31.89	21.89	29.65	AAEL024728
LOC110675957	370.33	762.5	938	1970.5	1361	2005.62	517	1018	768	1883.5	2760.75	2343.25	2549.5	2500.5	2473	AAEL020110				GO:0000122	negative regulation of transcription by RNA polymerase II
LOC110675958	0	0	0	0	0	0	0	0	2	0	0	0	0	0	0	AAEL026059
LOC110675959	0	0.33	0	0	0	0	0.33	0	0.33	1.33	1.67	1.67	0.33	1.33	0.67	AAEL021089
LOC110675960	0.27	0.24	1.12	0.17	0	0	0	0	0.12	0.17	0.11	0.12	0	0.11	0.17	AAEL028075
LOC110675961	12	16	6	3	7.33	15.35	23.33	7.48	25	7.67	8.14	6	1	10	7.67	AAEL023465
LOC110675962	0	0.2	0	0	0	0	0	0	0	0	0	0.1	0.31	0.61	2.45	AAEL021991
LOC110675963	0.25	2.75	2	2.5	1.75	2.25	1.25	1.25	1.25	2.25	2.75	1.75	4	2.14	2	AAEL025510
LOC110675964	0	0.39	0.5	0	0	1.25	0	0	0.17	1.62	4.58	2.39	0.5	0.5	0.5	AAEL021025
LOC110675965	0	0	0	0	0	0	0	0	0	0	0	0	0	0	0	AAEL024581
LOC110675966	1	5	4	6	8	2	11	1	2	3	3	4	3	6	4	AAEL026341
LOC110675967	0.5	0	0	99.7	41.17	95	2	0.5	1	19.67	37	21.83	1.83	3	3.33	AAEL023938
LOC110675968	1	2	3	13	7	14	8	16	9	1	5	5	16	17	18	AAEL025272
LOC110675969	0	1	0	5	2	5	2	1	4	2	3	1	2	6	2	AAEL023058
LOC110675970	1.62	14.67	6.85	0.31	0.83	0.58	0.45	0.17	0.58	2.5	3.05	1.83	0.64	1.92	1.57	AAEL025269
LOC110675971	0.17	1.54	0	0	0.67	0.67	1.37	0	0.25	1.4	2.56	1.79	0.84	0	1.29	AAEL021642
LOC110675972	2.03	10.32	2.78	1.45	2.87	2.78	0.5	0	0.25	7.5	4.9	7.42	2.77	4.53	4.28	AAEL024401
LOC110675973	0	0	0	1.5	5.5	3	2	9	0	5.5	9.5	1.5	6	2	2.5	AAEL020699
LOC110675974	0.33	0.33	2.45	0.5	1	3.33	2.29	0.58	0.73	6.2	7.32	3.12	4.17	3.74	3.39	AAEL024998
LOC110675975	8	14	17	135	96	144	69	162	226	76	108	59	114	102	102	AAEL023658
LOC110675976	0	5	2	0.5	0.5	0	0	0	0.5	2.5	2.5	0.5	1.5	2.5	2	AAEL028159
LOC110675977	25	22.5	292	1667.5	791.75	1659	430.25	672.5	322.5	684	810.83	605.5	687	591.17	586	AAEL023581				GO:0006486,GO:0016020	protein glycosylation,membrane
LOC110675978	0	1	3	0	1	0	0	0	1	0	0	0	0	1	1	AAEL028189
LOC110675979	0	6.07	2.01	0.91	0.12	0.2	1	0	0.45	4.12	1.22	1.7	0.67	0.87	0.64	AAEL022534
LOC110675980	2.08	8.02	2.5	2.08	1.37	3.17	1.42	1.58	0.83	3.87	3.91	4.95	3.42	4.12	4.35	AAEL025191
LOC110675981	0	9	3	22	1	11	16	17	0	11	12	11	4	7	12	AAEL020437
LOC110675982	1	7	2	0	0	0	0	0	0.5	6	4	0	4	6.14	4	AAEL027814
LOC110675983	26.5	38	46.5	72	59.5	59	14	36	39.5	65.5	83	76	78.5	99	98	AAEL024191				GO:0047617	acyl-CoA hydrolase activity
LOC110675984	51	45.5	47	15.5	22.5	15.5	8.5	2	14	25.5	30	25.5	24	33	29.5	AAEL026909
LOC110675985	0.5	0	1.83	0	1	0.25	0.5	1.5	0.2	2.5	3.7	2.83	2.67	3	5.67	AAEL022265
LOC110675986	0	1	0	0	0	1	7.5	3.17	5.5	0.25	1	0	1.64	8.5	7.83	AAEL020306
LOC110675987	1.5	0	0	0	0	0	0	0	0	0	0	0	0	0	0	AAEL025886
LOC110675988	0	1	0	0	0	0	1	0	0	1	3.5	0	0	0	1	AAEL023860
LOC110675989	175.5	920.5	538	471.5	582.33	544	1231.7	1065.5	1256	273.5	273.5	225	264	304	262	AAEL025110
LOC110675990	4	2	1	0	1	1	10	1	0	0	0	0	0	0	0	AAEL020833
LOC110675991	4.5	8.5	11	2.5	10	16	6.5	2	6.5	13.5	16.75	18	27	26	22.5	AAEL025683
LOC110675992	0	0	0	0	0	0	0	0	0.5	0	0.5	0	0	0	0	AAEL027389
LOC110675993	54.5	249.5	132	25	31.5	16	39.5	8.5	37.5	64	75	64.5	69	61	68.5	AAEL024527
LOC110675994	8.5	16	21.5	5.5	10.5	10.5	8.5	1.5	12	20.5	25	24	20.5	18	19.5	AAEL026201
LOC110675995	0	0	3	2	2	0.5	0	0	0	4	8	5	4	5	2	AAEL022815
LOC110675996	4.83	5.92	5.33	4.67	9.5	0.33	1.83	1.5	2.67	7.92	11.08	11.58	6.5	6.83	14.17	AAEL025486
LOC110675997	0	0	0	0	0	0	0	0	0	0	0	0	0	0	0	AAEL021949
LOC110675998	0	3.35	2.23	1.12	1.53	2.87	2	0.4	1	11.1	8.32	11.33	9.12	8.48	12	AAEL024644
LOC110675999	0.33	8.85	2.43	4.9	3.2	1.7	1	0.6	0.75	6.15	12.32	7.67	4.4	11.18	6.28	AAEL020937
LOC110676000	0	0	1	0	4	1	0	0	0	2.5	5.5	4.7	8	9.5	5.33	AAEL027981
LOC110676001	7	3.83	3.5	2	3.33	8.17	18.25	3.33	3.17	3.67	3.67	1.5	2.67	1.5	1.33	AAEL020729
LOC110676002	6.58	29.58	12.42	7.33	4.58	6.58	3.25	0.58	0.5	25.62	24.2	11.67	21.67	21.58	26.62	AAEL024318
LOC110676003	0	0	1	9.92	3	7.25	0.5	1.5	0.33	4.92	5.75	8	13.03	9.37	9.42	AAEL021500
LOC110676004	0	0.17	0.25	4.75	1.25	0.75	0.25	0	0	1.25	3.25	3.5	3.25	3	0.92	AAEL026182
LOC110676005	0.83	2.33	2	0	1.43	0	1.33	1.5	2	4.5	5.33	1.17	2.42	2.11	1.17	AAEL022141
LOC110676006	0.67	4.17	0.67	0	0.5	0.48	1	0	0	6.67	3.7	4.67	1	3.14	1.83	AAEL026621
LOC110676007	0.79	1.7	0.17	0.27	1.85	0.88	1.11	0.78	0.6	4.89	3.16	6.35	1.51	4.35	2.59	AAEL024042
LOC110676008	3	8.33	10	0.33	2.83	0.83	3	1.67	1.67	8.83	8.5	5.17	68.5	35.5	36.5	AAEL027488
LOC110676009	2	5	5	5	5	5	2	0	2	12	19	18	13	16	16	AAEL020751
LOC110676010	1	5	0	0	1	0	0	0	0	0	0	0	4	0	0	AAEL023992
LOC110676011	3	7	3	1	4.5	6	3	0	2	1	5.5	3.5	2.25	1	1	AAEL025862
LOC110676012	13	5.25	1	0.2	0.68	1.69	0	0.67	3.98	6.5	7.39	6.58	6.74	7.64	6.38	AAEL020251
LOC110676013	0	1.5	4.5	42.5	49	41	24	71.25	42.5	39.5	77	80	85.75	69	59.5	AAEL026776
LOC110676014	1	7.33	8	15.5	9.5	6.75	7.5	4.83	7.5	26.83	22.5	26.75	21.83	27.92	21	AAEL025235
LOC110676015	0	1	2.5	6	0	6	5	4.5	0.5	9.5	6.5	1.5	15.5	19	17.5	AAEL028063
LOC110676016	0	0.75	0	0.8	2.25	1.1	0	0	0	0.6	1.85	0.98	0.9	4.6	0.2	AAEL022545
LOC110676017	0	2	0	3	0	2	4	1	1	2	0	1	1	3	4	AAEL024044				GO:0042302	structural constituent of cuticle
LOC110676018	17	30	60	129	105.5	138	34	53.5	46.5	69	104	89	141	142	120	AAEL026606
LOC110676019	3	1	17	169	90.5	181.5	25.5	95	96	67	106.5	66	88	92.5	92	AAEL020167
LOC110676020	155	702	358	1532.5	760	1357	463	477	357	1580	1931	1526	1540	1554	1405	AAEL023574				GO:0005634,GO:0008270	nucleus,zinc ion binding
LOC110676021	0	6	0	7.5	5	12.5	1.5	7	3.5	15	14	9	15	14	9.5	AAEL020232
LOC110676022	1.42	5.24	2.23	0.65	0.47	0.74	0	0.32	1.2	4.05	4.99	3.41	4.46	4.28	5.09	AAEL025848
LOC110676023	3.35	3.97	4.16	0.2	0.25	0.54	0	0.62	1.09	2.65	3.51	2.14	4.14	3.14	4.32	AAEL027685
LOC110676024	7	39	19	12	17	11	13	14	45	89	161	170	139	144	152	AAEL024713
LOC110676025	0	0	0	0	0	0	0	0	0	0	0	0	0.2	0	0	AAEL028149
LOC110676026	1	5	1	5	3	3	56	22	5	11	2	11	6	3	4	AAEL023651				GO:0005262,GO:0098703	calcium channel activity,calcium ion import across plasma membrane
LOC110676027	0	0.2	0	0	0	0	0	0	0	0	0	0	0	0.33	0	AAEL027021
LOC110676028	14.42	59.97	47.87	0	0.67	0.75	0.33	0	0	25.08	18	22	24.33	27.65	28.5	AAEL022516
LOC110676029	0	2	1.5	1	3	1.33	0	3.67	1.5	2.33	1.5	0	3.5	2	2	AAEL024743
LOC110676030	86	184	216	678	457	801	196	330	234	1317	1471	1238	1030	1128	1138	AAEL024500				GO:0000139,GO:0005198,GO:0005515,GO:0005737,GO:0005794,GO:0006890,GO:0015031,GO:0016020,GO:0016192,GO:0031410	Golgi membrane,structural molecule activity,protein binding,cytoplasm,Golgi apparatus,retrograde vesicle-mediated transport, Golgi to endoplasmic reticulum,protein transport,membrane,vesicle-mediated transport,cytoplasmic vesicle
LOC110676031	0	2	0	0	1	1	2	0	0	9	13	6	11	9	12	AAEL009873				GO:0003723,GO:0005737,GO:0030430	RNA binding,cytoplasm,host cell cytoplasm
LOC110676032	1.99	10.95	4.33	0.25	0.56	2.33	0.14	0	0	8.27	8.97	6.49	7.47	6.41	6.3	AAEL025629
LOC110676033	0	4.94	2.57	1.09	0.55	0.62	0.49	0.17	0.71	0.93	1.36	1.45	2.04	2.24	1.05	AAEL026270
LOC110676034	0	0.2	0.65	5.45	3.45	9.65	0.7	0.25	1.75	8.1	10.65	8.5	4.7	5.25	4.15	AAEL023736
LOC110676035	3	2	0	1	0	1	0	0	0	3	3	2	3	4	3	AAEL027696
LOC110676036	0	0	0	0	0	0	0	0	0	0	0	0	0	0	0	AAEL025073
LOC110676037	0	0.14	1.28	0	0	0	0	0	0	0.67	0.83	0.78	0.87	0.33	0.17	AAEL026046
LOC110676038	0	1	0	0	0	1	0	0	0	0	0	1	0	0	1	AAEL021334
LOC110676039	0	0	0.5	4.96	2.03	1.9	0	0.33	0.17	1.82	2.18	1.4	0.7	1.48	0.73	AAEL025402
LOC110676040	6	10	18	3	9	0	5	1	4	2	3	3	3	4	1	AAEL023194
LOC110676041	2.25	1.75	0.5	0.5	1.08	0.5	0	3.5	3.08	1	2	4.08	3	2.25	4	AAEL023421
LOC110676042	1073.5	7813.5	1322.5	1563	2865	1670.5	3368	1071	1901.5	14328.4	14148.5	11976	9372.5	11524.2	10569	AAEL027928				GO:0046872	metal ion binding
LOC110676043	11.67	56.48	16.35	1.53	5.62	6.43	2.88	0.33	2.53	18.52	21.2	19.65	16.42	17.93	19.12	AAEL025002
LOC110676044	0.58	1.05	0.4	0	0	1.3	0	0.2	0	0.6	7.45	2.85	1.93	2.8	2.73	AAEL021549				GO:0003676,GO:0008270	nucleic acid binding,zinc ion binding
LOC110676045	8380	39333	22378	28954	33698	31556	56185	40717	55061	20135	20166	15959	18698	20460	18296	AAEL022286	40S ribosomal protein S27 [Source:UniProtKB/TrEMBL;Acc:Q1HR58]			GO:0003735,GO:0005840,GO:0006412,GO:0046872	structural constituent of ribosome,ribosome,translation,metal ion binding
LOC110676047	0	0	0	0	0	2	0	0	0	0	0	0	0	0	0	AAEL023215
LOC110676048	1.5	0	0	0	2.5	0	0	0	1.5	0	0	0.5	0	0	0	AAEL027838
LOC110676049	0.5	1	1	0	1.5	0	0	0	0.5	0	0	0.5	0	0	0	AAEL027885
LOC110676050	0	0	0	0	2	0	1	0	1	0	0	0	0	0	0	AAEL027299
LOC110676051	0.33	0.5	4.5	0	0	0	0.33	0	0	0.5	0.33	0.33	0	0	0	AAEL023832
LOC110676052	0	0	1	12	10	10	1	7	12	5	1	1	10	5	1	AAEL024380				GO:0005515	protein binding
LOC110676053	1.65	7.73	3.79	3.92	5.91	3.69	4.22	0.93	4.33	7.79	6.89	6.09	6.4	7.44	7.4	AAEL024483
LOC110676054	0	0.58	0	0	0	0	0	0	0	0.5	0.33	0.33	0	0	0	AAEL020870
LOC110676055	0.83	10.42	1.17	5.08	4	8.25	0.83	3.08	1.08	13.42	18.5	15.25	8.58	13.58	7.92	AAEL025797
LOC110676056	0	0.2	0.1	0	0	0	0	0	0.1	0.12	0	0	0	0.1	0	AAEL022064				GO:0003924,GO:0005525,GO:0005874,GO:0007017	GTPase activity,GTP binding,microtubule,microtubule-based process
LOC110676057	3	17	46	0	0	2	1	0	0	12	16	10	3	4	5	AAEL027327				GO:0003676,GO:0003677	nucleic acid binding,DNA binding
LOC110676058	3.06	6.7	2.66	1.15	5.17	2.21	2.13	0.79	3.49	5.67	6.59	3	3.71	3.22	2.45	AAEL023708
LOC110676059	8	92	26.5	7.5	10	10.75	4.5	6.5	4.5	24	32.5	29.5	51.5	41.5	36.5	AAEL024649
LOC110676060	0.53	24.37	7.73	0.92	1.2	2.83	0.75	0	1	13.93	18.05	13.38	7.4	5.03	9.78	AAEL021840
LOC110676061	2	12	10	0	3	4	3	2	1.5	1	4	4.5	3	8	5	AAEL020661
LOC110676062	0	0	1	0	0	0	0	0	0.5	0	2	0.5	1	0	2	AAEL024384
LOC110676063	0	4	1	2	0	0	0	0	0	1	0	2	1	4	0	AAEL021589				GO:0016491	oxidoreductase activity
LOC110676064	0	0	0.35	0	0.2	0	0.11	0	0	0.1	0.1	0	0.43	0.84	0.67	AAEL025270
LOC110676065	0	0.11	0	0	0	0	0	0	0	0	0	0.33	0	0	0	AAEL026593
LOC110676066	3.33	38.76	7.59	3.39	3.54	5.6	2.25	1.48	2.78	22.14	24	18.44	16.58	20.59	19.98	AAEL021964
LOC110676067	12.82	51.54	25.94	1.98	3.76	5.45	1.53	2.25	1.6	20.01	16.63	10.96	21.01	27.33	24.78	AAEL027529
LOC110676068	0.33	1.5	3.79	55.5	26.83	66.33	12.83	35.5	17.5	25.67	31.5	22.44	32.96	28.31	24.67	AAEL022868
LOC110676069	0.5	0.33	0	0.33	0	0	0	0	0	0.67	1	1.5	1	0.5	0.67	AAEL025254
LOC110676070	0	0.5	0	1	1.25	1.75	1	1.62	1.46	0.36	0.33	0.83	0	2.33	0	AAEL023006
LOC110676071	8.84	51.27	25.98	0.7	7.33	5.61	4.45	2.1	2.76	21.35	30.67	25.25	30.84	28.75	35.07	AAEL025821
LOC110676072	11.1	78.56	24.6	10.14	5.54	6.81	1.5	0	3.14	19.44	18.19	22.14	10.65	22	21.33	AAEL021212
LOC110676073	0.1	0.51	0	0	0.1	0.21	0.39	0.51	1.3	0.3	0.5	0.81	0.2	0.45	1.82	AAEL027009
LOC110676074	0.29	0.72	0	0.62	3.2	1.83	0.43	0.17	1.32	4.75	4.81	3.37	3.17	3.07	3.67	AAEL022519
LOC110676075	2.7	1.3	1.5	0.33	4.92	2.33	1.5	0	0	1	0.25	1	0	0.45	0.75	AAEL025406
LOC110676076	0	1	0	0	1	14	0	0	1	0	0	1	0	0	1	AAEL021283
LOC110676077	5.87	43.27	12.47	1.13	5.05	9.4	2.48	0.73	1.55	17.33	22.35	19.13	14.88	16.6	16.6	AAEL020681
LOC110676078	0	4	1	3	0	4	0	0	0	0	2	2	2	1.5	1	AAEL025054
LOC110676079	27	120	50	3	25	25.5	26	9.5	10	74.5	66	63	83	87.5	82.5	AAEL020284
LOC110676080	0	0	0	1	0	1	0	1	0	0	0	0	0	0	0	AAEL021971
LOC110676081	5.64	42.15	10.96	8.01	3.65	6.16	0.22	1.08	2.72	19.06	20.89	17.17	18.79	21.69	20.34	AAEL021355
LOC110676082	7	31.78	6.23	0.17	0.5	2.53	3.48	1.23	1.33	5.98	3.8	4.62	8.58	6.95	9.73	AAEL025351
LOC110676083	1	0	84	549	283	496	104	213	103	196	254	161	176	226	192	AAEL020680
LOC110676084	0	5	14	3	3	3	1	3	0	2	4	3	1	2	3	AAEL024291
LOC110676085	0	0	0	1	0	0	0	0	0	0	0	0	0	0	0	AAEL021765
LOC110676086	0	1	1	1	0	3	0	0	1	0	0	0	2	0	1	AAEL025418
LOC110676087	0	0	0	0	0	0	0	0	0	0	0.75	0	1.5	2.5	1.33	AAEL020966
LOC110676088	2.49	5.48	4.65	4.91	5.16	5.83	0.38	0.5	1.35	9.39	7.85	7.19	5.84	9.12	3.98	AAEL024299
LOC110676089	0	0	0.67	1.25	0.4	0	0	0	0	0.25	2	0.2	1.45	0.25	1.45	AAEL024057
LOC110676090	0	2	0	0.5	0	0	0	0	0	0.53	1.33	1.53	0.5	0.83	1.17	AAEL024587
LOC110676091	80	131	123	211	155	172	57	89	49	512	494	382	356	420	390	AAEL020757	Golgi apparatus membrane protein TVP23 homolog [Source:UniProtKB/TrEMBL;Acc:A0A0P6JRR5]			GO:0016020,GO:0016021	membrane,integral component of membrane
LOC110676092	47	167	92	14.5	48	39	27	12.5	21.5	100.5	153	117	91.5	105.5	106.5	AAEL025498				GO:0002376,GO:0005737,GO:0007165,GO:0016787,GO:0034128,GO:0035591,GO:0045087,GO:0048678,GO:0050135,GO:0061809	immune system process,cytoplasm,signal transduction,hydrolase activity,negative regulation of MyD88-independent toll-like receptor signaling pathway,signaling adaptor activity,innate immune response,response to axon injury,NAD(P)+ nucleosidase activity,NAD+ nucleotidase, cyclic ADP-ribose generating
LOC110676093	4.21	9.78	5.8	2.03	3.03	2.49	2.4	1.73	4.41	14.7	19.4	15.11	8.33	8.63	7.99	AAEL025721
LOC110676094	4.21	9.78	6.3	2.03	3.03	2.49	2.4	1.73	4.41	14.7	19.4	15.51	8.33	8.63	7.99	AAEL026337
LOC110676095	4	54	11.92	0.33	3	2.5	3.25	1.33	7.17	11.83	7.2	12.83	11	10.2	4.83	AAEL022647
LOC110676096	2	4	2	1	2	1	0	0	0	2	8	1	3	7	9	AAEL027265
LOC110676097	0.51	4.58	1.65	0	0	0.93	0.2	0	0	1.7	1.15	1.12	0.87	1.04	0.96	AAEL027315
LOC110676098	0	1.33	0.14	0.2	0	0.14	0	0	0	0.6	0.86	0.2	0.5	0.74	0.12	AAEL020338
LOC110676099	2	6	2	0	1	0	0	0	0	1	1	3	2	0	2	AAEL024199				GO:0004930,GO:0007186,GO:0016021	G protein-coupled receptor activity,G protein-coupled receptor signaling pathway,integral component of membrane
LOC110676100	12	28.14	23	1	3.5	11	3	5.5	2.5	45.67	36.33	31.5	21.83	30.5	19.5	AAEL022636
LOC110676101	0	0	0	0	0	1	0	0	0	0.25	0.61	0.67	0	0.69	0.33	AAEL024895
LOC110676102	0.74	2.04	0.54	31.31	19.73	31	15.51	8.01	12.89	12.15	14.3	10.62	8.15	8.3	10.1	AAEL027330
LOC110676103	0	3.33	0	0.67	2.5	0	0.67	0	0	2.5	6.17	6	9.67	13	6.33	AAEL025985
LOC110676104	2.7	12.8	14.77	26.77	33.94	25.51	8.62	67.24	65.48	45.81	47.02	41.58	73.17	74.05	62.8	AAEL020276
LOC110676105	0.92	1.67	2.17	0.67	1	0.67	0.67	0.33	0.58	3.17	4.33	4.67	2.33	2	4.37	AAEL021585
LOC110676106	15	20	181	1577	860	1334.5	432	746	458	566	689	516	823	732	620	AAEL026111				GO:0003924,GO:0005200,GO:0005525,GO:0005874,GO:0007017	GTPase activity,structural constituent of cytoskeleton,GTP binding,microtubule,microtubule-based process
LOC110676107	1.5	13.37	5.5	58	12	43.5	2.5	5	5	10.25	10.33	7	5	9.5	5.7	AAEL022825
LOC110676108	25.83	128.5	54.58	22.5	11.67	19.92	20.33	12.67	20	29.75	32.08	32.5	36.08	33.75	31.42	AAEL025285
LOC110676109	1	1	11.5	17	14	19	5	21	15	16	13	12	21	18	14	AAEL004165	bone morphogenetic protein receptor type II, putative [Source:VB Community Annotation]			GO:0000166,GO:0004672,GO:0004674,GO:0004675,GO:0005524,GO:0006468,GO:0007178,GO:0016020,GO:0016021,GO:0016301,GO:0016310,GO:0016740,GO:0046872	nucleotide binding,protein kinase activity,protein serine/threonine kinase activity,transmembrane receptor protein serine/threonine kinase activity,ATP binding,protein phosphorylation,transmembrane receptor protein serine/threonine kinase signaling pathway,membrane,integral component of membrane,kinase activity,phosphorylation,transferase activity,metal ion binding
LOC110676110	1	2.63	3	0.14	2	1.14	7.34	3.49	9.82	0.58	4.33	3.1	4.5	3.87	2	AAEL028007
LOC110676111	0	0.11	0	0	0	0	0	0	0	0	0.2	0.11	0	0.56	0	AAEL024246
LOC110676112	0.83	13.25	1.17	5.08	3	5.25	0.83	3.08	1.08	15.42	22.5	22.25	9.92	14.58	10.92	AAEL020673
LOC110676113	1.62	31.95	13.95	0	8.62	8.48	11.43	7.65	5.2	34.05	33.53	18.12	22.15	21.68	24.47	AAEL025405
LOC110676114	5	21	5	8	14	86	8	13	10	15	19	14	12	16	16	AAEL020322
LOC110676115	0	0	0	5.92	1.31	6.16	0	0.25	0	3.15	1.24	2.58	2.16	0.94	3.12	AAEL026462
LOC110676116	0	0	1	0	0	1	0	0	0	0	1.33	1	0.5	0	0	AAEL023062
LOC110676117	0.4	1.01	0.14	0	0.37	0	0.32	0.6	0	0.58	0.29	0.89	0.45	1.08	0.5	AAEL027687
LOC110676118	0	0	0	0	0.12	0	0	0.12	0	0	0.12	0.12	0	0	0	AAEL023724
LOC110676119	0.73	1.73	0.24	0.1	1.38	0.22	3.21	0	1	6.26	2.86	3.29	0.6	4.36	2.46	AAEL020879
LOC110676120	0	0	0	0	0	0	0	0	0	0	0	0	0	0	0	AAEL022533
LOC110676121	54	21	69	10	23	7	3	4	9	27	27	18	55	50	49	AAEL019614
LOC110676122	1	1	0	13	3	10	4	4	0	3	3	5	20	13	20	AAEL023908
LOC110676123	0	0	0	0	0	0	0	0	0	0	0	0	0	0	0	AAEL020808
LOC110676124	0	0	0	0	0	0	0	0	0	0.1	0.1	0.1	0.1	0	0	AAEL024511
LOC110676125	0	0	0	0	0	0	0	0	0	0	0.46	0	0	0	0	AAEL022468
LOC110676126	25	71	70	56	41	59	32	38	30	88	131	150	176	171	177	AAEL026075
LOC110676127	0	6	3	0	4	0	2	0	0	2	0	1	1	1	4	AAEL023652
LOC110676128	1	2	3	6	13	11	0	2	1	1	1	3	10	7	4	AAEL026712
LOC110676129	0	0.5	0	0	0.5	1	0.87	0.33	0	1	0.67	1.14	1	0.5	0	AAEL024753
LOC110676130	3	1	1	12	2	7	6	1	7	16	12	8	9	8	6	AAEL022720
LOC110676131	42.5	49	114	20	48	25.5	25.5	22	45	27	41.5	35.5	15	15	16	AAEL022919
LOC110676132	0.74	2.04	0.54	34.88	20.06	32.68	12.61	7.26	12.14	12.38	12.3	9.6	9.23	9.87	9.57	AAEL026351
LOC110676133	0	0	0	0	0	0	0	0	0	0.12	0	0	0	0	0	AAEL022021
LOC110676134	0	0	0	0	0	0	0	0	0	0	0	0	0	0	0	AAEL025515
LOC110676135	0	0	0	0	2	0	0	0	2	0	0	0	0	0	0	AAEL023723				GO:0004252,GO:0006508	serine-type endopeptidase activity,proteolysis
LOC110676136	1.89	10.21	4.43	0.33	0.42	2.22	0	0	0	5.73	5.5	4.55	5.36	5.47	6.59	AAEL027255
LOC110676137	0	5	0	1	0	4	0	0	0	6	4	2	3	3	2	AAEL022916
LOC110676138	0	0	0	0	0	0	0	0	0.33	0	0	0	4	1	1	AAEL026262
LOC110676139	4	9	4	20	30.5	28	11	9.5	3	188.58	204.33	201.83	80.5	59	119	AAEL026446
LOC110676140	2.3	29.5	17.1	6.25	2.55	7.93	7.55	13.15	7.13	9.97	19.43	12.95	11.83	17.25	13.27	AAEL020416
LOC110676141	6.67	57.33	14	5.67	10.42	8.58	4	2	6.08	58.08	77.78	57.44	34.58	33.25	42.25	AAEL020227				GO:0003676	nucleic acid binding
LOC110676142	1	2	0	0	6	1	2	0	0	2	1	0	1	0	0	AAEL025440
LOC110676143	0	1	2	9	5.5	7.5	0	4	3	8	11.5	8	14	19.5	15	AAEL021060
LOC110676144	0	2	1	0	5.5	3.5	2	0	1	18	21.5	12	44	50.5	40	AAEL025773
LOC110676145	0	0	1	0	1	3	2	1	1	1	1	3	0	6	2	AAEL023249
LOC110676146	0	0	0	0	0	0	0	0	0	0	0	0	0.25	0	0	AAEL027875
LOC110676147	1	0	1	0	0	0	2	0	0	0	0	0	1	0	0	AAEL020342
LOC110676148	14	4	8	1	43	6	6	0	5	3	1	5	121	109	92	AAEL025092
LOC110676149	2	1	0.5	0	2	2	0	1	0	0.5	2	0	0	1	2	AAEL024968
LOC110676150	0	0	0	0	0	1	0	0	0	0	0	0	0	0	0	AAEL020963
LOC110676151	62	38	27	23	39	102	35	18	16	212	224	255	255	153	147	AAEL022658
LOC110676152	28	3	6	6	36	9	13	5	12	11	16	9	4	3	3	AAEL027052
LOC110676153	1.01	6.98	1.48	1.28	1.16	1.93	0.4	0.6	0.45	2.87	7.25	4.18	2.06	2.12	4.18	AAEL023448
LOC110676154	0.11	1.82	1.04	0.39	0.2	0.67	0.11	0	1.21	0.39	1.04	2.49	0.14	1.18	1.38	AAEL027961
LOC110676155	25.02	89.73	61.95	11.45	21.49	16.53	4.52	2	14.3	87.35	114.52	108.37	96.51	92.49	108.74	AAEL020159
LOC110676156	0.5	2.79	0.53	0.33	2.37	0.53	2	0.53	2.83	9.28	11.47	7.77	5.08	2.52	3.78	AAEL024961
LOC110676157	8	4	10	154	50	207	147	240	47	140	240	194	221	192.5	189	AAEL021017
LOC110676158	0	0	0	0	0	0	0	0	0	0.1	0.1	0.1	0.1	0	0	AAEL025799
LOC110676159	1.5	3	4	39.5	43.33	36	17	50.5	61	24.5	41	27	34.5	37	34.5	AAEL023446
LOC110676160	0	0.62	0	0	0	0	0.14	0	0	0.67	0.5	0.5	0.33	0	0.67	AAEL026587
LOC110676161	0.35	4.58	1.44	0	0.2	0	0	0	0	1.57	0.88	0.82	1	0.22	2.2	AAEL026194
LOC110676162	1.83	13.41	2.58	0	0	0	0	0	0	2.2	5.82	1.8	1.25	3.54	1.71	AAEL022754
LOC110676163	0.25	1.17	0	1.75	0	0.25	0	0	0	1.5	2.25	1.75	2.7	1.25	1	AAEL027379
LOC110676164	1.83	13.41	2.58	0	0	0	0	0	0	2.2	5.82	1.8	1.25	3.54	1.71	AAEL023916
LOC110676165	0.27	1.07	0	0.76	1.72	0.46	0	0.4	1.02	1.1	1.65	0.89	3.03	2.07	2.92	AAEL026021
LOC110676166	0.72	4.08	3.16	1.39	0.91	4.1	5.56	0.83	5.16	0.41	1.43	0.17	0.6	0.49	0	AAEL020765
LOC110676167	1	2	0	0	0	0	0	0	2	0	1	3	1	0	1	AAEL026914
LOC110676168	0.49	1.07	1.58	0	0	0.21	0	0.17	0	1.42	3.56	2.49	2.36	2.92	2.9	AAEL021177
LOC110676169	3.73	31.07	13.57	6.7	6.22	8.4	0.98	2.8	3.12	8.88	9.55	7.78	4.8	9.02	5.6	AAEL021504
LOC110676170	0.12	1.95	1	0.25	0	0.25	0	0.25	0	1	2.5	0.33	0.58	1.5	2.17	AAEL022753
LOC110676171	0.71	7.45	2.98	0	0.25	0	0	0	0	3.25	3.2	3.62	3.58	3.25	1.75	AAEL027030
LOC110676172	2	6.5	23	0	2	2	0	0	0	0	1	0	0	2	2	AAEL022641
LOC110676173	3	3	1	5	4	7	5	3	1	10	4	4	9	13	7	AAEL019526
LOC110676174	0	0	0	0	0	0	0	0	0	0	0.5	0	0.5	0	0	AAEL025343				GO:0042302	structural constituent of cuticle
LOC110676175	0	0	0	0	0	0	0	0	0.25	0.33	0.25	0	0	0.58	0	AAEL020566
LOC110676176	4	2	7	7	7	3	6	22	21	1	5	9	11	11	9	AAEL024269
LOC110676177	0	3.29	2.42	0.62	1.6	1.05	0.38	0.14	0.38	9.89	8.63	6.55	2.88	3.36	3.06	AAEL020461
LOC110676178	0	1	0	1	1	1	0	0	0	0	0	0	0	0	0	AAEL028064
LOC110676179	0	0.14	0.11	0.33	0.31	0	0	0	0	0.29	0.48	0.29	0.45	0.31	0.5	AAEL023546
LOC110676180	0	0	0	0	0	0	0	0	0	0	0	0	0	0	0	AAEL021652
LOC110676181	8.85	42.84	23.33	5.92	10.2	6	7.65	1.93	1.41	69.93	76.68	49.41	60.02	76.05	71.9	AAEL022999
LOC110676182	0	3.5	0	4	4	8.5	0	0	0	4	5.5	0	2	2	2.5	AAEL026680
LOC110676183	0	2	0	0	1	0.33	0	0	0	0	1	2.33	0	5	1	AAEL022322
LOC110676184	0	2	0	0	0	2	1	2	1	1	0	1	1	3	2	AAEL027604
LOC110676185	0.62	0.92	0.5	0	1.33	0.2	0.33	0	0.2	2.12	1.57	1.65	1.28	1.03	0.5	AAEL021968
LOC110676186	0.25	0.75	1.25	7.83	7.83	8	0.92	0.92	0.33	4.17	6.08	6.62	1.33	2.17	2.37	AAEL025519
LOC110676187	0.5	1.5	0	33	11	21	8	3	0	5.5	9.5	8.5	9.5	9.5	3	AAEL021251
LOC110676188	24	5	5	3	2	5	18	10	8	3	0	4	0	1	2	AAEL024549
LOC110676189	1	0	0	0	4	0	4	0	1	1	0	0	1	0	0	AAEL020059
LOC110676190	18	1	12	7	41	11	23	4	8	4	8	7	5	1	2	AAEL025037
LOC110676191	0.33	5.67	1.17	0.83	0.33	2	0.12	0	0	4.7	1.5	6.1	1.78	2.5	2.5	AAEL021189
LOC110676192	0.74	2.04	0.54	34.78	19.86	32.68	12.61	7.15	11.62	12.27	12.09	9.6	9.03	9.76	9.46	AAEL025805
LOC110676193	1.75	3.93	0	0.45	0.25	2.08	1.17	0	0.5	0.92	3.25	1.81	1	1.28	2.67	AAEL022502
LOC110676194	0	0	0	5	1	6	0	2	1	0	1	0	1	1	0	AAEL026986
LOC110676195	0	0	0.5	0	0	0	0	0	0	0.29	0.46	1.14	0.2	0.82	0.37	AAEL024120
LOC110676196	0	3.5	0.33	2	1.33	1	2	0	2	7.25	7.17	4.25	7.83	8.83	5.08	AAEL020353
LOC110676197	9.75	128	21.33	6	9.5	6.25	7	4.33	0.5	682.05	833.53	644.35	303.26	572.45	493.92	AAEL024221
LOC110676198	0.12	1	0	0.17	0.42	0.93	0.12	0.33	0	2.65	1.49	1.2	0.54	1.6	0.81	AAEL021631
LOC110676199	4	27.5	8.5	2.5	7.5	3.5	15.5	3	4	12.5	13.5	10	20.5	25	24	AAEL025613				GO:0016746	transferase activity, transferring acyl groups
LOC110676200	0.67	2	0	2.33	4.33	1.29	1.62	0.33	3.33	8.67	8	3.33	27.12	20.26	19.62	AAEL024240
LOC110676201	14	8	28	137	88	123	53	46	66	100	149	88	145	137	95	AAEL021375				GO:0004553,GO:0005975	hydrolase activity, hydrolyzing O-glycosyl compounds,carbohydrate metabolic process
LOC110676202	0	0	3	2	4	1	0	0	0	2	9.11	5.22	0	6	3	AAEL026074				GO:0004222,GO:0005886,GO:0006508,GO:0008233,GO:0008237,GO:0016787,GO:0046872	metalloendopeptidase activity,plasma membrane,proteolysis,peptidase activity,metallopeptidase activity,hydrolase activity,metal ion binding
LOC110676203	0	0	0	1	0	0	0	0	0	0	0	0	0	0	0	AAEL022291
LOC110676204	0	0	0	0	0	0	0	0	0	0	0	1	0.5	0	0	AAEL026959
LOC110676205	0.33	1	0.67	2.33	1.5	2.5	0	0	0	0.58	2.33	0.33	1.83	0.5	0.33	AAEL023201
LOC110676206	1	1	2	10	8	7	1	5	0	3	8	4	1	3	4	AAEL027854
LOC110676207	1	0	0	4	2	6	0	7	1	2	5	2	7	8	4	AAEL025086
LOC110676208	47	80	75	11	19	11	14	6	15	22.5	29	23	23	35	30	AAEL020327
LOC110676209	7.5	12	20.5	2	10	4	7.5	5.5	7	1	0.5	1.5	3	2.5	2	AAEL025719
LOC110676210	0	1.08	0	1.13	0.25	1.1	0	0	0	0.6	2.1	0.98	1.15	0.6	0.2	AAEL022039
LOC110676211	0	0.2	0.65	5.45	3.45	9.65	0.7	0.25	1.75	8.1	10.4	8.5	4.7	5.25	4.15	AAEL022722
LOC110676212	8.19	50.22	12.8	11.34	8.34	13.89	2.85	1.67	2.13	23.13	25.49	31.08	8.91	10.81	12.65	AAEL027457
LOC110676213	0	0.33	3	16.33	7.33	14.83	1	1	2	7.67	10.83	6.17	1.67	5.17	2.83	AAEL020334				GO:0003676	nucleic acid binding
LOC110676214	0	3	0.33	4	4.67	6.33	0	1.33	1	13	13	5	0.67	3.83	1.83	AAEL025060				GO:0008270	zinc ion binding
LOC110676215	3.73	31.07	13.57	6.7	6.22	8.4	0.98	2.8	3.12	8.88	9.55	7.78	4.8	9.02	5.6	AAEL020877
LOC110676216	0	0	0.14	1.2	0	0	0	0	0.2	0	0.2	0.25	0	0	0	AAEL025595
LOC110676217	0	1	0	0	0	1	0	0	2	0	0	0	0	0	0	AAEL022073
LOC110676218	0	0	3	2	5	7	0	3	1	0.5	4	1	2	1	3	AAEL022241
LOC110676219	1	0	0	10	3	3	0	3	0	3	5	4	5	4	7	AAEL027420
LOC110676220	0	0.11	0.12	1	0.12	0.12	0	0.25	0.38	0.38	1.5	1.57	1.12	1.77	0.12	AAEL022997
LOC110676221	8	2	2	3	3	4	4	0	2	4	3	1	3	4	4	AAEL026834
LOC110676222	0	7.97	1.9	2.45	1.55	1.27	1.69	2.17	2.88	3.78	4.31	3.52	4.17	4.05	3.57	AAEL022329
LOC110676223	51	316.5	109	339	264	371	128	156	156	806	963	796	719	759	783	AAEL027472				GO:0000166,GO:0003676,GO:0003724,GO:0004386,GO:0005524,GO:0016787	nucleotide binding,nucleic acid binding,RNA helicase activity,helicase activity,ATP binding,hydrolase activity
LOC110676224	333	1419	824	914	723	914	478	475	539	1414	1954	1670	1575	1647	1544	AAEL020597				GO:0005515,GO:0005737,GO:0016020	protein binding,cytoplasm,membrane
[truncated: 17,258 more rows]

## Sheet: TPM
NCBI_ID	Control_dCas9_rep1	Control_dCas9_rep2	Control_dCas9_rep3	Control_sgRNA_Eve_Rep1	Control_sgRNA_Eve_Rep2	Control_sgRNA_Eve_Rep3	Control_sgRNA_Hh_Rep1	Control_sgRNA_Hh_Rep2	Control_sgRNA_Hh_Rep3	Transhet_Eve_Rep1	Transhet_Eve_Rep2	Transhet_Eve_Rep3	Transhet_Hh_Rep1	Transhet_Hh_Rep2	Transhet_Hh_Rep3	AAEL_ID	gene_description	gene_name	gene_synomym	GO_ID	GO_name
dCas9-vpr	0.3954	0.417009	0.101152	0	0.0267986	0	0.113132	0	0	1.21961	1.30762	1.64706	0.703796	0.711371	1.07349
LOC5569112 (eve)	3.38081	37.2958	8.56237	1.03205	1.64979	1.65681	1.74118	1.36404	1.49668	93.3111	98.1623	83.0894	21.3628	43.1665	50.7278	AAEL007369	homeobox protein even skipped [Source:VB Community Annotation]			GO:0000981,GO:0003677,GO:0005634,GO:0006355,GO:0006357,GO:0043565	DNA-binding transcription factor activity, RNA polymerase II-specific,DNA binding,nucleus,regulation of transcription, DNA-templated,regulation of transcription by RNA polymerase II,sequence-specific DNA binding
LOC5568282 (hh)	5.13726	8.06826	3.99018	1.3115	2.44147	1.16996	0.85005	0.38846	0.835068	4.64801	6.86994	8.227	12.6034	9.44449	11.0383	AAEL006708	hedgehog [Source:VB Community Annotation]			GO:0005576,GO:0005615,GO:0005634,GO:0005737,GO:0005886,GO:0006508,GO:0007165,GO:0007267,GO:0007275,GO:0007367,GO:0008233,GO:0009653,GO:0016015,GO:0016020,GO:0016539,GO:0016540,GO:0016787,GO:0046872	extracellular region,extracellular space,nucleus,cytoplasm,plasma membrane,proteolysis,signal transduction,cell-cell signaling,multicellular organism development,segment polarity determination,peptidase activity,anatomical structure morphogenesis,morphogen activity,membrane,intein-mediated protein splicing,protein autoprocessing,hydrolase activity,metal ion binding
CFI06_mgr01	9.33239	7.22665	6.24644	3.2351	4.45926	3.59016	5.84862	4.30202	5.97508	0.700689	0.530259	0.489395	0.61864	0.575086	1.01925
CFI06_mgr02	235460	85446.4	127444	40834.1	67232.4	42456.3	88548	95516.8	78340.5	5125.24	4232.83	4239.02	4245.72	4736.92	4751.63
CFI06_mgt01	147.015	70.8898	30.1159	6.98088	1.15784	3.58413	18.4472	3.68193	2.74716	8.76925	5.9416	9.91123	3.07975	2.0687	5.29214
CFI06_mgt02	1.45725	1.04736	0.938895	0	0.746234	0.453424	0.625424	0.992017	0.659912	0.461012	0.200802	0.245263	0.941468	0.619026	0.371214
CFI06_mgt03	6.5411	24.597	32.6882	3.64526	12.3597	4.71753	9.2206	22.5235	17.4505	13.0247	19.0037	23.5318	17.1431	16.53	11.4105
CFI06_mgt04	10.2785	38.7904	57.8484	8.181	11.7487	8.26554	11.088	40.3496	36.1914	23.8274	37.1213	40.1858	30.7559	33.4547	43.8447
CFI06_mgt05	0	0.713645	0.865531	0.202515	0.687924	0.197386	0.968042	0.505578	0	0.802757	0.524482	0.640612	0	1.33153	0.816497
CFI06_mgt06	0.904604	1.14485	0	0.324879	0.757363	0.335278	1.21039	0	0.560878	0.189383	0.692908	1.28965	0.151544	0.179502	0.597135
CFI06_mgt07	0.383281	1.15493	0	1.29785	1.09104	0.153332	0.657988	0.51547	0.623306	1.20821	2.44454	1.78319	0.155937	0.313999	0.773009
CFI06_mgt08	2.31194	6.75584	12.4348	1.11383	2.88928	1.61857	2.56531	4.12046	2.30613	6.2013	8.54906	7.28162	4.13523	4.29894	7.12393
CFI06_mgt09	89.0991	35.4622	40.7545	5.20125	5.37727	4.6287	11.0801	11.009	12.4777	9.07617	4.8806	5.36513	5.60397	6.47853	7.63595
CFI06_mgt10	1.36886	3.3493	1.82096	0.589934	0.445323	0.574994	0.587489	0.490924	0.923416	0.876925	1.18832	0.933065	0.194921	1.20058	0.396415
CFI06_mgt11	1.61916	2.3224	0.690364	0.581506	0.438961	0.56678	0.347458	1.20978	0.36409	0.883606	0.418337	0.408772	0.384272	0.910332	0.507978
CFI06_mgt12	0.563888	0.26167	0.144255	0	0	0.118432	0	0.252789	0.142647	0.120414	0.19231	0.34166	0	0	0
CFI06_mgt13	0	0.386377	0	0	0.39573	1.08203	0.294813	0.436253	0	0	0.567924	0.130064	0	0	0.103608
CFI06_mgt14	54.9227	40.1068	29.2261	2.22766	4.47151	3.57269	7.64753	8.72123	18.5679	0.200689	1.15386	1.34529	0.823031	0.6087	1.57176
CFI06_mgt15	57.4722	33.9288	40.2712	4.3378	8.75262	5.57047	8.18106	8.77638	13.081	1.8132	1.93449	2.64463	2.66953	1.7186	0.455877
CFI06_mgt16	0.686918	0.458823	0.615052	0.287816	0.442287	0.500942	0.319381	0	0	0	0.248467	0	0	0	0
CFI06_mgt17	0.563888	0.856374	0.201957	0	0.596201	0	0.314614	0	0	0	0	0	0	0.190219	0
CFI06_mgt18	500.993	310.672	308.317	29.5423	59.2897	45.9664	75.988	69.4412	85.9679	27.6258	20.7825	19.4228	20.0317	25.1417	20.9082
CFI06_mgt19	58117.7	15070.2	25555.6	6558.03	11062.2	6761.41	12366.4	14795.2	12279.9	226.212	160.267	165.309	161.394	188.134	157.901
CFI06_mgt20	22.1436	15.5839	10.5511	4.97511	10.029	4.73891	21.2593	10.0445	9.66797	0.672309	0.227761	1.98708	1.06475	0.796541	0.474872
CFI06_mgt21	3.19681	15.2025	22.0067	7.07127	10.6068	10.8597	19.3641	19.9334	12.7738	0.362012	1.50923	2.22859	2.4054	2.45089	3.28758
CFI06_mgt22	1.015	3.82989	2.22153	0	0.252239	0.671113	2.80732	1.36506	0.332843	0.581999	0.507	0.726027	0	0.51359	1.24516
CFI06_mgt23	0.383281	8.20002	2.80148	0.648927	0.957444	1.41832	3.87743	1.6446	0	3.64411	0	2.07348	2.59245	0.609527	2.2001
LOC110673976	4.95055	7.7492	8.57594	2.94764	8.8823	5.36565	5.2189	4.6337	3.31431	22.673	27.3182	30.7847	29.3107	26.0606	32.4619	AAEL019902				GO:0030246	carbohydrate binding
LOC110673977	4.76388	5.41386	3.83022	1.22207	2.13494	1.53144	1.25178	0.217922	0.942782	3.39096	3.8884	4.12348	2.59577	2.75489	3.02667	AAEL005449	protein kinase c alpha binding protein [Source:VB Community Annotation]			GO:0003779,GO:0005515,GO:0005737,GO:0005856,GO:0016020,GO:0019904,GO:0043005,GO:0048471	actin binding,protein binding,cytoplasm,cytoskeleton,membrane,protein domain specific binding,neuron projection,perinuclear region of cytoplasm
LOC110673978	14.1154	1.4703	3.38813	11.7034	6.1653	15.6161	11.3682	2.42179	1.32251	2.23276	2.75547	2.70566	4.15645	2.29263	3.65879	AAEL019718				GO:0004129,GO:0005739,GO:0005743,GO:0005746,GO:0009055,GO:0016020,GO:0016021,GO:0022900,GO:1902600	cytochrome-c oxidase activity,mitochondrion,mitochondrial inner membrane,mitochondrial respirasome,electron transfer activity,membrane,integral component of membrane,electron transport chain,proton transmembrane transport
LOC110673979	10.3533	29.8456	13.1817	10.1111	13.0739	9.15568	10.2901	6.35133	8.15591	40.1343	36.3229	36.3866	37.5682	38.7854	35.4296	AAEL001085				GO:0005623,GO:0015035,GO:0045041,GO:0055114	obsolete cell,protein disulfide oxidoreductase activity,protein import into mitochondrial intermembrane space,oxidation-reduction process
LOC110673980	3.12132	0.737386	1.37343	1.12099	3.14787	0.721118	0.884146	0.279856	0.815923	1.33306	1.31612	0.685564	4.68911	5.22253	5.85289	AAEL010764	aldehyde dehydrogenase [Source:VB Community Annotation]			GO:0003824,GO:0005737,GO:0006730,GO:0009058,GO:0009258,GO:0016155,GO:0016491,GO:0016620,GO:0016742,GO:0055114	catalytic activity,cytoplasm,one-carbon metabolic process,biosynthetic process,10-formyltetrahydrofolate catabolic process,formyltetrahydrofolate dehydrogenase activity,oxidoreductase activity,oxidoreductase activity, acting on the aldehyde or oxo group of donors, NAD or NADP as acceptor,hydroxymethyl-, formyl- and related transferase activity,oxidation-reduction process
LOC110673981	2.71245	0.517647	5.02255	28.0262	19.9333	26.088	10.2832	10.2056	12.2078	13.1667	14.7169	14.2214	16.4921	15.5585	16.1039	AAEL010650	sodium/solute symporter [Source:VB Community Annotation]			GO:0016020,GO:0016021,GO:0022857,GO:0055085	membrane,integral component of membrane,transmembrane transporter activity,transmembrane transport
LOC110673982	4.17765	5.21052	4.46081	5.38173	6.90625	4.3871	1.63706	1.91354	0.842395	10.3755	12.6145	10.8334	12.7383	14.1846	12.3942	AAEL025907				GO:0003824,GO:0004721,GO:0004722,GO:0006470,GO:0016787,GO:0016791,GO:0043169,GO:0046872	catalytic activity,phosphoprotein phosphatase activity,protein serine/threonine phosphatase activity,protein dephosphorylation,hydrolase activity,phosphatase activity,cation binding,metal ion binding
LOC110673983	20.4429	24.1254	32.9672	61.7087	47.3537	55.0734	23.3225	25.6373	18.111	62.9944	56.3208	58.4372	54.5351	51.2405	53.6749	AAEL003281	ADP-ribosylation factor, arf [Source:VB Community Annotation]			GO:0000166,GO:0005525	nucleotide binding,GTP binding
LOC110673984	7.06618	8.10814	10.4123	21.7908	15.0571	23.4486	11.2411	11.4039	10.4074	16.1958	18.6656	17.9819	18.9501	20.3406	19.065	AAEL003188	sphingosine phosphate lyase [Source:VB Community Annotation]			GO:0003824,GO:0016829,GO:0016831,GO:0019752,GO:0030170	catalytic activity,lyase activity,carboxy-lyase activity,carboxylic acid metabolic process,pyridoxal phosphate binding
LOC110673985	6.3574	4.50987	6.88408	2.8647	3.87542	2.33723	3.37418	2.46753	3.911	2.46232	1.85253	2.06007	4.37722	3.33084	3.52396	AAEL001289	permease, putative [Source:VB Community Annotation]			GO:0016020,GO:0016021,GO:0022857,GO:0055085	membrane,integral component of membrane,transmembrane transporter activity,transmembrane transport
LOC110673986	0	0	0	0	0	0	0	0	0	0	0	0	0	0	0	AAEL022439	Odorant receptor [Source:UniProtKB/TrEMBL;Acc:J9HFZ2]
LOC110673987	13.2889	10.549	14.0371	3.33567	9.181	5.05186	5.82601	3.45912	6.38603	8.84885	8.46168	8.49546	8.54585	10.0261	10.1383	AAEL027089	Endoplasmic reticulum resident protein 29 [Source:UniProtKB/TrEMBL;Acc:Q16HE7]
LOC110673988	0	0	0.20369	0.357442	0.404732	0.209034	0.170861	0.356942	0.0839248	0	0.246859	0.0753794	0	0.134296	0	AAEL022454
LOC110673989	5.31201	2.02469	5.69797	1.23837	3.22129	1.15807	2.75978	0.752007	1.74849	0.928695	0.809019	1.30577	1.69197	1.54042	1.21447	AAEL025921
LOC110673990	20.3472	20.6644	21.7208	26.7039	20.7716	30.5122	11.8592	15.5405	12.991	26.7904	25.4674	25.7469	23.34	20.7321	21.733	AAEL025712
LOC110673991	19.6261	30.8985	20.2311	10.625	14.3854	11.5204	8.25445	8.77504	8.26408	50.3977	51.564	50.4139	50.4752	54.601	54.4332	AAEL002938	skd/vacuolar sorting [Source:VB Community Annotation]
LOC110673992	9.41897	21.9866	17.2419	24.4308	23.237	26.2299	27.3988	22.3323	21.5327	22.8697	25.828	22.6693	22.6519	23.5123	24.928	AAEL011904	zinc finger protein [Source:VB Community Annotation]			GO:0003676	nucleic acid binding
LOC110673993	31.8377	43.6728	38.3421	47.5897	40.1243	46.2524	17.4059	33.3622	24.9885	41.9021	48.7401	46.0839	46.8031	44.8987	43.6255	AAEL026310				GO:0005515	protein binding
LOC110673994	0.716445	0.201493	0.73313	0	0.0971153	0.501575	0	0	0.302066	0.339979	0.37021	0.0904362	0.255048	0.322242	0.432248	AAEL005252	corazonin [Source:VB Community Annotation]	Crz		GO:0005184,GO:0005576,GO:0007218,GO:0045823,GO:0071858	neuropeptide hormone activity,extracellular region,neuropeptide signaling pathway,positive regulation of heart contraction,corazonin receptor binding
LOC110673995	4.00917	5.72059	6.15381	7.91918	6.66525	7.18204	1.67005	1.69157	2.43607	8.77107	7.86014	9.28794	6.04474	7.91569	6.95768	AAEL025468
LOC110673996	82.2959	43.0161	112.781	483.813	311.208	449.519	138.896	296.247	164.831	322.335	362.776	346.094	350.173	320.635	318.72	AAEL022067
LOC110673997	9.32557	9.53258	6.23949	1.67459	4.3271	2.92956	3.18137	1.50074	3.12529	10.5952	10.8979	11.5452	7.87394	7.38061	8.8723	AAEL024696
LOC110673998	0	0.135068	0.163815	0.0766581	0.217001	0.112075	0.183217	0	0.0899939	0.0379836	0	0.121246	0	0	0	AAEL006293				GO:0005267,GO:0006811,GO:0016020,GO:0016021,GO:0071805	potassium channel activity,ion transport,membrane,integral component of membrane,potassium ion transmembrane transport
LOC110673999	3.79264	5.18449	5.57267	10.6522	8.02785	9.94554	4.1528	5.11529	3.48509	10.1236	11.7587	10.652	11.2628	11.1372	11.1241	AAEL006993	synapse-associated protein [Source:VB Community Annotation]
LOC110674000	9.3564	10.0719	11.9134	16.5116	8.26567	11.2372	4.56947	8.31657	3.53674	43.347	47.664	42.4971	30.3987	36.1519	38.2879	AAEL025565
LOC110674001	0.546751	0.980272	2.37781	0.04909	0.11117	0.0478468	0.527975	0.245107	0.69156	0	0	0	0	0	0	AAEL007814	n-twist [Source:VB Community Annotation]			GO:0046983	protein dimerization activity
LOC110674002	4.0383	6.24651	5.66284	1.12802	1.82466	1.78007	1.79735	1.27395	1.82874	7.66528	6.6775	9.0056	9.88536	10.2926	9.79974	AAEL024681				GO:0003824	catalytic activity
LOC110674003	2.78782	4.89244	3.99384	6.6681	6.89278	7.98254	2.60833	3.7743	3.07953	17.5618	19.2055	18.8833	17.3149	16.9717	17.2569	AAEL007884	conserved membrane protein at 44E, putative [Source:VB Community Annotation]			GO:0072659	protein localization to plasma membrane
LOC110674004	6.44563	5.15996	6.56977	5.74163	4.64377	4.72571	3.94259	2.41175	2.5892	7.17105	7.15961	7.61093	5.47449	6.43739	6.0996	AAEL009701				GO:0000077,GO:0005634,GO:0042025	DNA damage checkpoint,nucleus,host cell nucleus
LOC110674005	1.56491	2.77625	2.02412	2.40746	2.40071	1.90193	1.51491	1.30581	1.88027	6.47209	9.53658	8.02767	5.94236	5.81674	6.46428	AAEL014355	symbol, putative [Source:VB Community Annotation]			GO:0016020,GO:0016021	membrane,integral component of membrane
LOC110674006	0	0.101516	0.0615611	0	0	0.101082	0.0867538	0	0	0.0719413	0.0865452	0.167674	0.0565395	0.121764	0.0296175	AAEL026025
LOC110674007	2.26731	0.445017	0.631315	0.171427	0.695877	2.42275	0.0512151	0	0.251562	0.325324	0.30856	0.602828	0.955826	1.00637	1.06525	AAEL007669	oxidoreductase [Source:VB Community Annotation]			GO:0055114	oxidation-reduction process
LOC110674008	1.01706	0.7437	0.867291	0.316565	0.634178	0.272947	0.320104	0	0.291592	0.0965268	0.245116	0.0770298	0.168964	0.228727	0.343626
LOC110674009	0.123668	0	0	0.044414	0	0.0865785	0.053076	0	0	0.0220068	0	0	0	0	0	AAEL018183				GO:0005515,GO:0005737,GO:0008270,GO:0046872	protein binding,cytoplasm,zinc ion binding,metal ion binding
LOC110674010	12.4148	2.97574	7.21815	16.0106	12.9656	17.0866	9.08217	3.4152	2.61715	3.41426	3.06177	3.95339	2.91289	5.13974	2.24704	AAEL019650
LOC110674011	0.181672	0.122624	0.111542	0.482818	0.679676	0.635933	1.12277	1.31938	0.78128	0.206904	0.304157	0.247669	0.840758	1.09086	0.854935	AAEL020016
LOC110674012	0.6817	0.0908152	0.152365	2.24466	2.34613	4.06919	0.289493	0	0.151272	2.34702	2.21588	2.14945	0.546667	0.375199	0.315607	AAEL024896
LOC110674013	4.8157	4.02476	5.9971	2.48005	4.2492	3.91212	2.10581	3.42159	2.79656	5.62683	5.88771	4.40427	6.56627	7.20297	5.46	AAEL021035				GO:0005789,GO:0016020,GO:0030314	endoplasmic reticulum membrane,membrane,junctional membrane complex
LOC110674014	0.463849	0.391358	2.49192	4.9976	5.28155	3.24736	3.58336	7.9018	4.1069	5.53035	6.47151	5.66484	8.62785	7.23683	8.18564	AAEL023474
LOC110674015	7.57701	3.98672	3.98769	1.18888	3.11629	1.18896	0.635805	0.741428	1.06523	15.7151	18.6986	18.2706	18.6638	18.8023	18.5529	AAEL028201				GO:0007093,GO:1990423	mitotic cell cycle checkpoint,RZZ complex
LOC110674016	15.565	4.25314	5.42983	1.01637	3.23672	1.42403	1.82188	0.792925	1.1186	2.20326	2.02901	3.14808	7.11516	5.36994	5.89055	AAEL022632
LOC110674017	6.50676	16.6439	9.9346	13.3407	7.43402	12.039	4.07806	6.71363	3.30945	15.3892	19.2558	17.6002	12.6112	16.7583	15.9398	AAEL027018				GO:0003865,GO:0005783,GO:0005789,GO:0006486,GO:0006488,GO:0006629,GO:0016020,GO:0016021,GO:0016095,GO:0016491,GO:0016627,GO:0019348,GO:0055114,GO:0102389	3-oxo-5-alpha-steroid 4-dehydrogenase activity,endoplasmic reticulum,endoplasmic reticulum membrane,protein glycosylation,dolichol-linked oligosaccharide biosynthetic process,lipid metabolic process,membrane,integral component of membrane,polyprenol catabolic process,oxidoreductase activity,oxidoreductase activity, acting on the CH-CH group of donors,dolichol metabolic process,oxidation-reduction…
LOC110674018	791.154	1084.9	1200.03	860.684	997.703	914.59	699.626	775.435	720.798	1065.57	889.539	924.308	1084.54	1130.98	1096.18	AAEL021422	60S ribosomal protein L18a [Source:UniProtKB/TrEMBL;Acc:Q174U3]			GO:0003735,GO:0005840,GO:0006412	structural constituent of ribosome,ribosome,translation
LOC110674019	1.77293	1.83732	1.19245	0.461375	1.8214	1.10144	0.228179	2.51086	1.93874	3.72183	4.30323	4.44659	3.23685	3.17701	2.99214	AAEL025777
LOC110674020	58.4051	75.7684	92.4882	60.1466	60.5852	54.9814	21.6819	28.1276	26.4981	69.3944	98.7609	96.0193	87.2834	77.89	84.9341	AAEL022573				GO:0003676	nucleic acid binding
LOC110674021	2.03782	8.47938	1.78738	7.71823	6.1744	8.48067	0.957889	5.45228	2.10022	3.29247	4.17191	4.62283	2.19937	3.89541	4.47291	AAEL027403
LOC110674022	0.142246	0.120016	0.00727793	0.0510861	0.23138	0.0995848	0.0677648	0.127537	0	0.15694	0.0926138	0.1616	0.325604	0.21641	0.154477	AAEL024811
LOC110674023	0	1.05796	0.183304	0.163758	0.516536	0	0.139782	0	0	0.324563	0.555379	0	0.115944	0.692166	0.896035	AAEL020337
LOC110674024	0.129958	0	0.0522438	0	0	0	0	0	0	0.125542	0.1439	0.130064	0.165228	0.187882	0.292344	AAEL025948
LOC110674025	21.4003	17.2233	16.8027	3.61029	10.107	3.41092	2.43512	1.54826	2.93824	12.7087	13.2316	15.7527	15.4782	13.8764	16.9001	AAEL021538
LOC110674026	0	0.28328	0.0214732	0.0150727	0.0682677	0	0.054037	0	0	0.0149369	0	0	0.0149406	0.0283152	0	AAEL027106
LOC110674027	0	0	0	0	0	0	0	0.337388	0	0	0	0	0	0	0	AAEL022762
LOC110674028	0.373941	0.0525835	0.063775	0.0895314	0.202753	0.130896	0.213985	0.139697	0.105107	0.0887244	0.154582	0.188809	0.0887465	0.126143	0.135364	AAEL026232
LOC110674029	0	0	0	0	0.0163652	0.056348	0	0	0	0	0	0.0609587	0	0	0	AAEL024889
LOC110674030	2.89057	1.48307	2.07852	0.224458	0.857772	0.300814	0.603525	0.105067	0.164691	0.695108	0.847747	0.739609	0.695282	1.23862	0.480764	AAEL021440
LOC110674031	0	1.21781	0.460381	0	0	0	0.405672	0	0	0.926382	0.807004	1.21787	1.09435	1.27638	1.47244	AAEL025031
LOC110674032	0	0.72118	0	0	0	0	3.30164	0	0.360383	0	0	0	0.304288	0.288341	0	AAEL020285
LOC110674033	0	0	0	0.227278	0	0	0	0	0	0	0	0	0.225285	0	0	AAEL022097
LOC110674034	59.4038	50.8662	50.9577	13.3087	36.3497	14.8569	20.0441	15.8198	44.0926	88.9164	92.1623	103.01	91.1421	82.9216	86.0153	AAEL025611
LOC110674035	0	0	0	0	0	0	0	0	0	0	0	0	0	0.210655	0.0745981	AAEL020857
LOC110674036	0	0	0	0	0	0	0	0	0	0	0	0	0	0	0.167192	AAEL024481
LOC110674037	1.24883	1.74687	1.27792	1.22749	1.17606	1.10437	2.05928	1.85634	2.13383	0.561427	0.468701	0.323575	0.608365	0.642997	0.666209	AAEL013737	axonemal inner arm dynein light chain [Source:VB Community Annotation]
LOC110674038	7.31578	3.85429	5.28434	5.26666	5.46538	5.1217	3.7294	3.59128	3.34266	5.20151	5.81926	7.08267	7.01761	6.82849	6.75847	AAEL023845				GO:0005509,GO:0005886,GO:0007155,GO:0007156,GO:0016020	calcium ion binding,plasma membrane,cell adhesion,homophilic cell adhesion via plasma membrane adhesion molecules,membrane
LOC110674039	0	0	0.259814	0.364744	1.239	1.24428	0	0.910585	0.642295	0.361456	0.787194	0.192298	0.54232	0.171299	1.10293	AAEL027303
LOC110674040	2.55274	1.79483	4.78901	3.66716	2.76822	2.68072	2.55637	1.52584	1.07628	1.51421	1.84671	2.57784	3.33209	3.4445	1.2321	AAEL025546
LOC110674042	0.0747456	0.42234	0	0.10819	0.560018	0.0261643	0.0972105	0	0.0878574	0.483675	0.163623	0.414286	0.201582	0.148993	0.170544	AAEL026296
LOC110674043	0.449045	0.972806	0.431863	0.263124	0.314412	0.138276	0.0970854	0.101409	0.237724	1.01537	0.692967	0.888594	0.550481	0.645775	0.486432	AAEL022458
LOC110674044	0.494588	0.0714	0.24728	2.43814	0.730327	2.00315	0.0363197	0	0	0.736227	0.648933	0.83321	0.552308	0.50433	0.737255	AAEL022099				GO:0003676	nucleic acid binding
LOC110674045	0	0.0306091	0.0345336	0.176348	0.08989	0.112816	0.0354855	0	0.00996002	0.930843	1.06253	1.15849	0.528611	0.569212	0.632202	AAEL025186
LOC110674046	1.19705	1.3216	0.75135	0.0767123	0.061527	0.25079	0.026738	0	0	0.84098	0.681559	1.13748	0.603566	0.591448	0.765165	AAEL020469
LOC110674047	0.54793	0.721152	0.776988	0.0243216	0.0834527	0	0	0	0	0.27389	0.127251	0.23314	0.160722	0.173067	0.247377	AAEL027877
LOC110674048	0.257431	0.27454	0.185452	0.00924535	0.0104685	0.0342426	0	0.0193881	0	0.161984	0.18421	0.306105	0.238272	0.164301	0.273228	AAEL023189
LOC110674049	49.6865	83.2497	69.7902	81.9832	64.2376	86.9625	39.2291	63.0405	33.9922	91.4207	81.0931	80.9428	76.926	80.0099	81.1077	AAEL027326
LOC110674050	1.87341	0.429406	0.191704	0.150263	0.0304733	0	0	0	0.0289617	0.202248	0.950628	0.704709	0.220083	0.0610901	0.608088	AAEL020988
LOC110674051	1.06495	0.791555	0.856237	0	0.464003	0	0.261176	0	0.374169	0.369995	0.778276	0.806569	0.203097	0.440503	0.858212	AAEL023727
LOC110674052	0	0	0.998117	0.934147	0.264434	1.59336	0.558165	0	0	0	0.201608	0.246248	0.462979	0.438714	0	AAEL027283
LOC110674053	0.0455833	0.209265	0	0.0385195	0	0.09386	0	0	0	0.141237	0.231941	0.0517855	0.0505909	0.0434168	0.0650329	AAEL023823
LOC110674054	0.111987	0.173223	0.0636	0.0938439	0.12144	0.0130668	0.0320417	0.0502032	0.0157385	0.092998	0.115734	0.0989517	0.0797325	0.113331	0.202692	AAEL027261				GO:0005576,GO:0008061	extracellular region,chitin binding
LOC110674056	1.2032	0.507582	2.07769	27.9256	12.9661	22.2169	4.19568	8.89995	5.13632	5.03161	5.17592	6.43587	5.51474	4.87057	4.19218	AAEL026343				GO:0000166,GO:0003676,GO:0003779,GO:0003824,GO:0004386,GO:0005524,GO:0006310,GO:0044237	nucleotide binding,nucleic acid binding,actin binding,catalytic activity,helicase activity,ATP binding,DNA recombination,cellular metabolic process
LOC110674057	0.26273	0.66501	0.403272	2.1702	2.35049	2.94295	0.451035	0.588904	1.21848	3.0857	4.56156	5.07411	6.54706	4.52001	6.94278	AAEL021924
LOC110674058	0	0	0.126259	0	0.10035	0	0	0	0	0	0	0	0.0878481	0	0	AAEL025444
LOC110674059	0	0	0	0	0	0	0.2126	0	0	0	0.0756445	0	0.0868561	0.124703	0	AAEL020882
LOC110674060	0.199475	1.20672	0.0673597	1.02731	0.486705	0.453863	0	0.178848	0.126153	1.20689	0.844803	0.906463	0.0710113	0.134579	0.144417	AAEL022292
LOC110674061	0.131365	0.0266004	0.0860315	0.101905	0.0512834	0.147147	0.038338	0.0235562	0	0.121558	0.179204	0.183066	0.338577	0.216251	0.214941	AAEL022791
LOC110674062	0.138492	0.0280435	0.0566868	0.107434	0.0225273	0.127983	0.0404179	0.0248341	0	0.100551	0.207819	0.192998	0.356945	0.274701	0.198527	AAEL026397
LOC110674063	1.99078	0.746514	3.22547	0.317763	0.764584	0.542003	0.806938	0.347067	0.932607	0.511711	0.685799	0.837647	0.590583	0.596939	0.840757	AAEL023680				GO:0003676	nucleic acid binding
LOC110674064	0.865864	2.37427	1.32904	4.61266	3.93187	3.13194	1.67226	2.26429	2.06869	4.05748	3.35565	2.67778	3.69888	3.5537	3.50005	AAEL027245				GO:0003677,GO:0005524,GO:0006281,GO:0008094	DNA binding,ATP binding,DNA repair,DNA-dependent ATPase activity
LOC110674065	0	0	0	0	0	0.171752	0	0	0	0.174626	0.456368	0	0	0.165515	0.355229	AAEL020967
LOC110674066	9.27943	1.67769	3.05214	0.238044	0.269538	0.928061	3.69809	1.78283	0	0.707694	0	0	0.471914	0	0	AAEL024630				GO:0005179,GO:0005184,GO:0005576,GO:0007218,GO:0032539	hormone activity,neuropeptide hormone activity,extracellular region,neuropeptide signaling pathway,negative regulation of host-seeking behavior
LOC110674067	10.2626	9.56485	15.7523	49.3711	29.9897	41.3538	12.3941	18.5097	12.7794	45.0188	43.7312	41.6647	44.6052	43.1531	41.9016	AAEL021868				GO:0003676,GO:0005634,GO:0008270	nucleic acid binding,nucleus,zinc ion binding
LOC110674068	0	6.0688	1.93061	0	0.767223	0.0825522	0.202431	0.31717	0	0.755403	0.146235	0.178614	0.167909	0.318219	0.426851	AAEL025554
LOC110674069	0.259201	8.68144	2.91761	1.87871	2.62236	0.764348	0.64724	0.616207	1.08621	4.09535	2.66657	1.42475	0.629136	0.914118	0.713671	AAEL026226
LOC110674070	0	0	0	0	0	0	0	0	0	0	0.0602853	0	0.0692205	0	0	AAEL025824
LOC110674071	0	0	0.328745	0.461513	0.261286	0.449825	0	0	0	0.800368	1.39446	1.21658	0.457467	0.433492	0.116295	AAEL020100
LOC110674072	0.110891	0.701705	0.113473	2.16371	0.31566	1.50104	0.190369	0.049712	0.0233768	0.0591995	0.309425	0.307808	0.269622	0.149629	0.321135	AAEL024682				GO:0003676	nucleic acid binding
LOC110674073	2.31309	3.9032	7.80221	19.4038	18.5688	20.1522	10.2951	15.6311	9.96912	10.6612	14.8567	13.6543	16.6518	14.3243	14.6377	AAEL021869				GO:0016020,GO:0016021	membrane,integral component of membrane
LOC110674074	0.227891	2.18106	1.88526	0.74745	0.758133	1.08894	0.392405	0.963777	0.298667	0.691853	0.936394	1.87987	0.879694	0.737263	0.903472	AAEL024414
LOC110674075	0.35375	0.820781	2.47238	0	0.143854	0	0	0	0	0.730223	0	0.830556	0.478542	1.02148	0.601861	AAEL020684
LOC110674076	0.149696	0.697666	0.658321	0	0.19277	0.0698672	0.256988	0.158184	0.105191	0.464274	0.288416	0.456204	0.104044	0.376328	0.163858	AAEL023319
LOC110674077	0.164211	0.407553	0.205445	0.0882468	0.334861	0.213561	0.0421829	0.0171948	0.0919754	0.805406	1.14236	0.995408	0.634074	0.735486	0.786649	AAEL027665
LOC110674078	0	0.519155	0	0	0	0	0	0.275845	0.259429	0	0	0	0	0	0	AAEL024181
LOC110674079	0	0.439602	0.0267799	0.10595	0.0270895	0.0233184	0.0673911	0.0447953	0.0401232	0.191362	0.21391	0.10451	0.211737	0.0979123	0.0775106	AAEL026464
LOC110674080	0.17427	1.09999	0.566952	0	0.070868	0.141572	0	0	0	0.551188	0.125392	0.598927	0.330093	0.257333	0.649893	AAEL023254
LOC110674081	0	0	0	0	0	0	0	0	0	0.0778135	0	0	0.0622664	0	0	AAEL025093
LOC110674082	0.447636	0	0	0.160764	0	0.313385	0.192117	0.802696	2.26478	0.955889	1.59603	1.1866	1.11548	1.55986	0.810209	AAEL023377
LOC110674083	0	0	0	0.582314	0.320076	0.319601	0	0	0	0	0.57103	0.417288	0	0.265514	0.0968739	AAEL027744
LOC110674084	0	0.0573931	0	0	0	0	0	0	0	0	0	0	0	0	0	AAEL022176
LOC110674085	0.092804	0.0391503	0.189931	0.0666592	0.0377392	0.0162428	0	0	0.0782556	0.0660584	0.100705	0.140575	0.0991123	0.031306	0.0335945	AAEL021443
LOC110674086	4.58545	0.872384	0.644033	0.387486	0.585003	0.251782	0.385881	0.161227	0.227448	0.255996	0.223007	0.204288	0.0320075	0.18198	0.195283	AAEL026128
LOC110674087	0	0.44582	0.270352	0	0.214876	0	0	0	0.445564	0.376117	0	0	0	0.534741	0.382554	AAEL019991
LOC110674088	1.5586	11.6458	3.15365	0.906058	0.985369	1.58582	0.0356759	0.605554	0.511688	2.42889	1.85817	2.01935	1.62756	1.2268	1.54216	AAEL025032
LOC110674089	0	0	0	0	0	0	0.280047	0	0	0	0.404609	0.741295	0	0	0	AAEL020531
LOC110674090	0	0	0	0	0	0	0	0	0.0470713	0	0.0692284	0	0	0.0376615	0.0404147	AAEL027785
LOC110674091	0	0.175529	0.425775	7.7705	2.53805	6.627	3.57152	10.2591	4.912	1.40681	1.93504	1.81201	2.14778	2.94755	1.58151	AAEL025490
LOC110674092	0	0.143222	0.570107	0	0	0	0	0	0	0	0.0890653	0.273613	0.257215	0.0499215	0.157561	AAEL020931
LOC110674093	0	0.0645527	0.0258362	0.0917755	0.0777827	0.0937364	0.0164183	0.0171495	0.0322578	0.0996618	0.0711631	0.0822841	0.068092	0.133176	0.0925049	AAEL026385				GO:0006508,GO:0008234	proteolysis,cysteine-type peptidase activity
LOC110674094	0	0	0	0	0	0	0	0	0	0	0	0	0	0	0	AAEL021320
LOC110674096	0	0.45386	3.57797	0.45078	0.145834	0.627663	0.0769564	0.321535	0.6048	0.0638167	0.166779	0.203707	1.21282	1.33072	1.16836	AAEL022804
LOC110674097	0.156376	0	0	0	0.0635912	0	0	0	0	0	0	0	0	0	0	AAEL027763				GO:0004462,GO:0016829,GO:0046872	lactoylglutathione lyase activity,lyase activity,metal ion binding
LOC110674098	16.3228	8.24877	40.1045	2.32044	8.91949	4.10673	7.80816	10.214	21.0761	0.363083	0.316295	0.064388	0.121058	0.401497	0.123099	AAEL023292
LOC110674099	0.108982	0.856501	0.10326	0.337762	0.613889	0.120098	0.0571672	0.162855	0.956416	0.698167	1.07123	0.585425	0.870771	1.10971	1.51229	AAEL020961
LOC110674100	0.109568	0.861101	0.103814	0.339576	0.617186	0.120743	0.0574743	0.163729	0.961553	0.701916	1.07698	0.742243	0.875448	1.38945	1.81421	AAEL022576
LOC110674101	0	0.270749	0.109457	0.0768317	0.260991	0.599088	0	0.0959053	0.180395	1.29437	0.928585	1.29622	1.37085	1.5155	1.62629	AAEL028076
LOC110674102	0.215889	2.79781	0.954359	0.195386	0.482857	0.287169	0.231639	0.0967822	0.0218454	2.81525	3.58097	2.53602	1.76304	2.8315	2.28199	AAEL023447
LOC110674103	0.0298323	0.27777	0.202787	0.0474476	0.135179	0.0768281	0.0457268	0	0.0467176	0.735634	0.467084	0.463182	0.128199	0.190487	0.198241	AAEL020072
LOC110674104	0.0635452	0.0406169	0.0443353	0.319502	0.0571634	0.360617	0	0.0751024	0.25574	0.171333	0.16597	0.0670869	0.128189	0.285813	0.306706	AAEL027889
LOC110674105	0	0.252185	0.204925	0	0	0	0.256562	0	0	0.212756	0.0926696	0.226377	0.993819	0.75621	1.08199	AAEL021292
LOC110674106	0.114283	2.35951	0.429942	0	0.328049	0	0	0	0	0.751263	0.129223	0.975015	0.239316	1.13387	0.243351	AAEL024738
LOC110674107	0	0.308081	0.12455	0.699406	0.692948	0.766906	0.104476	0.763906	0.20527	1.12629	1.66041	1.7515	1.12657	1.23176	1.32181	AAEL022476
LOC110674108	0.566092	1.12864	0.716539	1.43817	2.65536	1.26562	1.3764	1.68486	1.49846	0.596537	0.818033	1.32445	0.955049	0.401021	0.289564	AAEL021305
LOC110674109	0	0.247678	0	0	0	0	0	0	0	0.104477	0.182027	0	0.209006	0	0.21253	AAEL023626				GO:0004984,GO:0005549,GO:0007608,GO:0016020	olfactory receptor activity,odorant binding,sensory perception of smell,membrane
LOC110674110	0	0.96178	0	0	0	0	0	0	0	0.695492	0.201956	0.246672	0.463777	0.439471	0.235799	AAEL027292
LOC110674111	0	0	0	0	0	0	0	0	0	0	0	0	0	0	0	AAEL018080				GO:0004984,GO:0005549,GO:0007608,GO:0016020	olfactory receptor activity,odorant binding,sensory perception of smell,membrane
LOC110674112	0	0.585241	0.473199	0	0.282074	0.242807	0.992332	0.518264	0.194968	0	0.215057	0.350233	0.0823105	0.389983	0.334794	AAEL026419
LOC110674113	2.91391	65.4513	10.4665	0.266012	0.593001	0.436628	1.89852	0.879703	0.626747	16.183	14.1383	14.0168	26.2802	28.0009	29.9557	AAEL025310
LOC110674114	2.57703	2.52325	1.01331	0.285652	0.449589	0.300692	0.341362	0.0891415	0.62039	2.07496	1.50918	0.927696	2.43507	2.18135	1.45977	AAEL021779
LOC110674115	3.62739	93.4675	16.8872	0.493904	0.939413	0.580109	3.25952	1.31096	1.2134	29.994	24.7204	24.0103	47.9205	50.4456	54.6843	AAEL024316
LOC110674116	0.195248	1.05018	0.399591	0.0701213	0.225095	0.0683456	0.146645	0	0	0.243213	0.227005	0.277268	0.10426	0.197592	0.247375	AAEL020380
LOC110674117	0.568984	1.08014	0	1.07281	5.62948	0.836513	3.66296	1.53044	3.99902	4.55631	3.96916	2.47787	7.25748	5.57195	5.61265	AAEL027598
LOC110674118	2.04772	0.215963	1.30963	105.808	42.2604	90.6746	47.6774	77.9142	45.1104	26.0542	26.8235	23.0696	29.5234	26.4218	26.3149	AAEL024176
LOC110674119	1.34519	0.729617	0.294967	0.759172	0.547027	0.874483	0.412378	0.172298	0.40511	0	0.17874	0.0727721	0.273643	0.259301	0.278257	AAEL026582				GO:0005506,GO:0016705,GO:0020037,GO:0055114	iron ion binding,oxidoreductase activity, acting on paired donors, with incorporation or reduction of molecular oxygen,heme binding,oxidation-reduction process
LOC110674120	0.608382	5.90299	0.49804	0.218494	0.0989607	0.383329	0.313328	0.0545471	0.0513009	151.87	156.292	138.324	21.6579	43.0568	51.3578	AAEL024267
LOC110674121	0	0	1.49846	0	0	2.56296	0	0.656468	0.6174	2.60585	2.27005	2.77268	9.9047	6.33775	10.6018	AAEL024095
LOC110674122	20.245	17.7232	34.19	77.6279	62.3955	104.275	41.1574	58.1395	29.971	69.2895	83.9101	57.9313	227.374	195.072	154.616	AAEL027536	Putative alpha amylase catalytic domain family found in maltase [Source:UniProtKB/TrEMBL;Acc:A0A0P6IY06]			GO:0016020,GO:0016021	membrane,integral component of membrane
LOC110674123	0	0.192919	0	0	0.0715253	1.11315	0.609939	0.126159	0.646649	0.403135	0.5824	0.56482	0.944223	0.85439	0.567937	AAEL026429
LOC110674124	0	0	0.0909656	0.0638517	0.0722995	0.124469	0.0763045	0.398515	0.449758	0	0.27561	0.134654	0.189876	0.0599748	0.128718	AAEL024026
LOC110674125	1.42099	4.14291	1.0526	0.299235	0.801945	0.56994	0.40994	0.19763	0.500606	3.48209	4.31816	3.86417	2.22747	2.14394	2.46025	AAEL021715				GO:0003676	nucleic acid binding
LOC110674126	0.232926	0.0982618	0.595875	0.418264	1.51553	1.22301	0	0.313259	0.294616	1.16058	1.8054	1.85232	4.14597	3.37867	1.85499	AAEL025386
LOC110674127	0.206841	0.173394	0.172227	0	0.00900565	0.0108528	0	0	0	0.255998	0.285352	0.31415	0.245024	0.225908	0.206027	AAEL024231				GO:0005515	protein binding
LOC110674128	4.18871	90.8415	14.6879	0.36638	0.817402	0.537166	1.56952	0.748013	0.683449	19.5216	16.9952	17.301	33.2222	36.0846	36.8744	AAEL021820
LOC110674129	3.66895	80.5904	12.6546	0.326514	0.745999	0.472418	1.40816	0.588715	0.620121	16.7797	14.0699	14.7018	28.0987	31.1583	31.3824	AAEL027387
LOC110674130	0	0	0	0	0.379818	0.490415	0	0	0.196896	0.166207	0.723946	0.176848	0.332498	0	0	AAEL026136
LOC110674131	0	0.186478	0.049474	0	0.0308958	0	0	0	0	0.0958685	0.0442555	0.137752	0.250796	0.115719	0.0650063	AAEL021310				GO:0005515	protein binding
LOC110674132	0.626164	0.517275	0.356425	0.00652205	0	0.0127138	0	0	0	0.244311	0.351786	0.433254	0.296867	0.387412	0.298455	AAEL024749				GO:0005515	protein binding
LOC110674133	0	0.613677	1.03775	10.195	3.34654	5.40488	0.17838	0	1.22665	1.47923	2.11074	2.47894	1.66455	1.367	1.12841	AAEL020011				GO:0042302	structural constituent of cuticle
LOC110674134	0.0990055	0.495976	0.417909	0.373347	0.241567	0.363892	0.0531142	0.0554798	0.0313068	0.211418	0.191847	0.271818	0.149792	0.212912	0.313595	AAEL023884				GO:0003777,GO:0005524,GO:0007018,GO:0030286	microtubule motor activity,ATP binding,microtubule-based movement,dynein complex
LOC110674135	0.11788	0.203888	0.0603126	0	0	0	0	0	0	0.0922983	0.100505	0.165167	0	0.14713	0.247497	AAEL027187
LOC110674136	0	0	0	0	0	0	0	0	0	0	0	0	0	0	0	AAEL022482
LOC110674137	0	0	0	0	0	0	0	0	0	0	0	0	0	0	0	AAEL023061
LOC110674138	0	0	0	0	0	0	0	0	0	0	0	0	0	0	0	AAEL026625
LOC110674139	0	0.0565544	0	0.061277	0	0.0355507	0	0	0	0.169162	0.246864	0.219989	0.315269	0.146632	0.0779403	AAEL025745
LOC110674140	0	0	0	0.0788579	0.0111614	0.0672532	0.0117797	0.0246086	0.0838973	0.0903575	0.00850958	0.0337797	0.0512968	0.0115734	0.0546457	AAEL022317				GO:0003676,GO:0003677	nucleic acid binding,DNA binding
LOC110674141	0	0	0	0.0788579	0.0111614	0.0672532	0.0117797	0.0246086	0.0838973	0.0903575	0.00850958	0.0337797	0.0512968	0.0115734	0.0546457	AAEL026643				GO:0003676,GO:0003677	nucleic acid binding,DNA binding
LOC110674142	1.72121	1.63374	3.30242	5.40885	6.64941	7.38062	1.47742	1.92903	0.544268	12.4048	21.4791	19.2281	34.0068	33.0955	38.0071	AAEL021882
LOC110674143	0.491934	0	0	0	0	0	0	0	0	0	0.0503312	0	0	0	0	AAEL020899				GO:0003676,GO:0003677	nucleic acid binding,DNA binding
LOC110674144	1.7821	0.751796	0.303934	0.213341	0	0	0.254948	0	0	0.211418	0.368347	0.674859	0	0	0.215037	AAEL024473
LOC110674146	4.73801	4.64933	5.05916	69.47	39.0793	61.5814	22.8102	20.1783	22.9727	40.3605	49.7534	48.5221	28.5271	28.943	30.3877	AAEL023247				GO:0003676,GO:0005634,GO:0008270	nucleic acid binding,nucleus,zinc ion binding
LOC110674147	0.331176	0.251477	0.542221	0.856356	1.72383	0.510076	0.454831	0.237544	0.390962	3.63028	4.47674	4.9914	4.50361	4.14827	3.95616	AAEL023943				GO:0007165	signal transduction
LOC110674148	5.73389	8.18041	1.86551	0.359907	1.29593	2.6251	1.86018	0.626709	0.445756	156.768	125.077	172.67	81.4363	67.3562	93.6453	AAEL027610				GO:0000166,GO:0005524	nucleotide binding,ATP binding
LOC110674150	4.63766	4.75482	4.68849	0.296003	1.93092	1.06109	1.37457	0.415115	0.653016	110.295	87.4173	127.019	62.3003	50.7864	68.6647	AAEL017975	heat shock protein HSP70 [Source:VB Community Annotation]	HSP70Ba
LOC110674151	6.61532	7.29217	4.4501	0.88788	1.85551	1.31145	2.43327	0.632251	1.18925	122.715	89.7948	140.988	81.8608	62.1158	84.5193	AAEL017976	heat shock protein HSP70 [Source:VB Community Annotation]	HSP70Bb
LOC110674152	1.01219	3.15852	1.13193	0.263195	0.636704	0.692932	1.09381	0.479273	0.757551	69.9668	56.8885	83.8184	46.0562	32.7592	45.0301	AAEL020330				GO:0000166,GO:0005524	nucleotide binding,ATP binding
LOC110674153	0.112004	1.15798	0.584182	0.195122	0.271923	0.341155	0.418282	0.0749419	0.334789	4.65559	3.86129	4.38579	2.13229	1.24514	2.04237	AAEL023321				GO:0000166,GO:0005524	nucleotide binding,ATP binding
LOC110674154	1.01436	9.33223	7.87193	1.10817	2.59354	2.40897	2.52084	2.08852	3.47773	5.22499	5.46125	4.84874	3.49645	3.38082	4.68997	AAEL026868
LOC110674155	3.88565	11.4013	1.16226	0.257629	0.955366	0.998143	0.366883	0.554736	0.310009	2.7871	1.76628	2.13926	1.42156	2.37551	2.7872	AAEL022344
LOC110674156	0	0.0990557	0.0300345	0.0843287	0.0907114	0.0550694	0	0	0.0326696	0.253213	0.299934	0.104035	0.181389	0.138615	0.225247	AAEL021864
LOC110674157	0	0.303582	0.184097	0	0	0	0.154426	0	0	0.128059	0.111557	0.136257	0.0640454	0	0	AAEL021403
LOC110674158	0.234443	0.049451	0	0.126297	0.38135	0.215422	0	0.3153	0.0494227	0.75095	1.12664	2.01976	0.801213	0.869942	1.0184	AAEL025185
LOC110674159	1.20769	1.3586	2.98655	4.98788	4.25631	4.86157	4.49209	5.23356	2.29132	9.16948	8.86153	10.1376	8.31191	9.50587	8.81638	AAEL023718				GO:0005515	protein binding
LOC110674160	236.526	340.55	347.38	795.315	567.772	719.445	251.004	424.184	262.094	760.177	763.375	761.712	749.579	702.419	727.908	AAEL022282				GO:0003676,GO:0003723,GO:0006355	nucleic acid binding,RNA binding,regulation of transcription, DNA-templated
LOC110674161	0	0	0	0	0.111573	0	0	0	0	0.129872	0.127597	0	0	0.185108	0.14898	AAEL026934
LOC110674162	6.86918	10.4474	5.64183	5.71304	4.70466	4.68249	5.35318	1.70179	3.96318	10.2294	10.5925	10.7474	9.13796	9.69569	8.96486	AAEL023183
LOC110674163	164.366	334.475	282.844	385.396	337.086	386.605	250.706	234.307	209.394	350.358	327.023	315.694	329.503	332.278	323.609	AAEL022901	Huntingtin-interacting protein HYPK (Fragment) [Source:UniProtKB/TrEMBL;Acc:Q1HRA7]
LOC110674164	22.1204	23.113	22.1859	53.7689	35.8922	51.997	14.3348	22.0002	16.3366	53.0235	58.2266	54.837	52.6196	48.0086	44.6244	AAEL011982	cortactin [Source:VB Community Annotation]			GO:0005515	protein binding
LOC110674165	0	0.0992408	0	0	0	0	0	0	0	0.0837246	0.0729355	0.0890847	0	0	0	AAEL023821
LOC110674166	116.075	216.246	189.662	277.152	231.901	280.881	145.273	201.094	141.134	246.935	224.169	226.728	191.946	212.958	201.824	AAEL020485	Signal peptidase complex catalytic subunit SEC11 [Source:UniProtKB/TrEMBL;Acc:Q1HRM6]			GO:0004252,GO:0005783,GO:0005787,GO:0005789,GO:0006465,GO:0006508,GO:0008233,GO:0008236,GO:0016020,GO:0016021,GO:0016787,GO:0031090	serine-type endopeptidase activity,endoplasmic reticulum,signal peptidase complex,endoplasmic reticulum membrane,signal peptide processing,proteolysis,peptidase activity,serine-type peptidase activity,membrane,integral component of membrane,hydrolase activity,organelle membrane
LOC110674167	0.66877	2.84653	0.490277	0	0.0284136	0.218376	0.338431	0.0447474	0	0.63412	0.425521	0.807013	0.381988	0.350183	0.419142	AAEL020786
LOC110674168	0.443105	0.880529	0.680136	24.0045	4.99318	19.4414	0.185168	0.125458	0.38839	0.402555	0.614594	0.472484	0.394354	0.243879	0.206833	AAEL025632
LOC110674169	0	0.255258	0	0.596271	0.447106	0.457188	0.212185	0.0727756	0.230223	0.157572	0.569658	0.410767	0.199642	0.323595	0.189652	AAEL022246
LOC110674170	0.677198	1.77424	1.03945	37.7485	7.95721	30.3174	0.604227	0.375487	0.300546	0.672309	1.17134	0.695104	0.640756	0.619198	0.535441	AAEL022744
LOC110674171	0.632717	5.11763	1.96103	0.377995	1.17763	0.404626	0.39166	0.447286	0.148773	4.1616	3.02739	4.34509	2.73539	3.85213	3.29905	AAEL026980
LOC110674172	0	1.26755	0	0	0	0.0528995	0	0	0	0.62327	0.669733	1.17486	0.0348106	0.299874	0.353975	AAEL021561
LOC110674173	1.52958	6.83014	1.85867	0.802024	0.510048	0.366763	0.229763	0.284567	0.428856	2.81716	2.7363	1.4307	1.67983	2.45089	1.84658	AAEL020325
LOC110674174	3.81621	1.60991	29.5322	109.473	62.3663	100.606	18.2211	33.6813	21.7213	50.5081	53.5387	42.7223	67.1628	53.5855	56.8983	AAEL024982
LOC110674175	10.9893	24.2988	13.7657	12.6567	13.5607	15.6523	13.1734	6.62526	14.0596	25.4897	24.4373	25.8301	26.0357	27.6113	28.258	AAEL027264				GO:0004497,GO:0005506,GO:0016705,GO:0020037,GO:0055114	monooxygenase activity,iron ion binding,oxidoreductase activity, acting on paired donors, with incorporation or reduction of molecular oxygen,heme binding,oxidation-reduction process
LOC110674176	13.4491	13.4227	18.9951	0.273998	0.358609	0.598161	0.658011	0.232113	0.167389	4.75728	4.19642	4.03922	3.54182	3.31546	3.15648	AAEL023837
LOC110674177	3.29575	3.86583	4.44183	0.519644	2.02669	1.04111	1.58697	0.396395	0.915066	2.48897	2.94082	3.04404	3.06192	3.09126	2.90986	AAEL019557				GO:0003676	nucleic acid binding
LOC110674178	0	0.0963025	0.350396	0.245954	0.464158	0.479451	0.48987	0.307013	1.34746	0.162492	0.0707761	0.172894	0.162532	0.308028	0.289227	AAEL028179
LOC110674179	0.0508349	0.00729137	0.019247	0	0.00826891	0	0.0218174	0.0113946	0	0.0966127	0.118206	0.154004	0.0481375	0.145761	0.116668	AAEL018094				GO:0016020,GO:0016021	membrane,integral component of membrane
LOC110674180	0	1.54068	0	0.452283	0.768182	1.32249	0.54049	0.846844	1.94864	0	0	0.4769	0	0	0	AAEL020982
LOC110674181	0.800435	0.675342	0.332545	1.04408	0.270817	1.79656	0.641718	1.36356	1.25946	3.08806	3.35818	2.83351	2.3172	2.80274	3.18148	AAEL024365
LOC110674182	0.142353	0	0	0	0.0162088	0	0.0207724	0	0	0.321209	0.245391	0.0571418	0.121624	0.0873974	0.0329798	AAEL021692
LOC110674183	0	0	0	0	0	0	0	0	0	0	0	0	0	0	0	AAEL022863
LOC110674184	0	0	0	0.0912864	0	0	0.0545449	0	0	0	0.039403	0.0875046	0	0.0428719	0.0585531	AAEL026988
LOC110674185	0	0	0	0.0912864	0	0	0.0545449	0	0	0	0.039403	0.0875046	0	0.0428719	0.0585531	AAEL023737
LOC110674186	0	0	0	0.0912864	0	0	0.0545449	0	0	0	0.039403	0.0875046	0	0.0428719	0.0585531	AAEL027308
LOC110674187	0	0	0	0.0786579	0.0111331	0.0670827	0.0117498	0.0245462	0.0836846	0.0901284	0.008488	0.033694	0.0511667	0.0115441	0.0545071	AAEL027742				GO:0003676,GO:0003677	nucleic acid binding,DNA binding
LOC110674188	0.0231782	0.19975	0.183815	0.0368644	0.106374	0.132133	0.0355274	0.0103907	0.0362973	0.67879	0.509704	0.391844	0.182706	0.249085	0.197773	AAEL023263
LOC110674189	0	0.0482972	0	0.0290235	0	0	0	0	0	0.0695079	0	0.331535	0.119871	0.0545226	0.0414434	AAEL020874
LOC110674190	0.426577	0.179956	0.472888	0.714937	0.530239	0.871039	1.0881	0.73306	0.239803	0.506066	0.59515	0.403848	1.78028	1.48696	1.82728	AAEL005073
LOC110674191	0	0	0	0	0	0	0	0	0	0	0	0	0	0	0.50653	AAEL023722
LOC110674192	6.10791	6.311	21.4226	53.0595	36.1773	47.2228	10.6376	22.5005	12.5401	41.8066	47.8637	46.3938	35.0734	34.0116	31.9798	AAEL019663				GO:0003676	nucleic acid binding
LOC110674193	0.298896	3.23553	0.305857	0.429382	0.607739	0.313881	0	0.133994	0.37806	1.09995	0.556018	1.77253	1.10022	1.64753	1.40658	AAEL022831
LOC110674194	0.630516	0.550065	0.280017	0.120468	0.0512805	0.0732753	0.162364	0.0158289	0.0627374	0.209143	0.170463	0.145171	0.0179567	0.157394	0.0611691	AAEL026230
LOC110674195	0	0	0	0	0	0	0	0	0	0	0.043117	0	0.0701356	0	0	AAEL023455
LOC110674196	0.641379	0.999339	0	0	0	0.0229428	0.287324	0.0524686	0.213175	0.0283253	0.0420929	0	0.0549981	0.189512	0.0288101	AAEL027427
LOC110674197	0.294252	0.5563	0.0102227	0.00652331	0	0.00890135	0.189431	0.0203568	0.235871	0.0730489	0.123892	0.0536513	0.0556087	0.0870068	0.0565463	AAEL024626
LOC110674198	1.91585	0.510794	0.913577	0.228435	0.311636	0.893282	0.822247	0	0	1.02278	1.40656	1.18403	0.908458	0.73159	0.624173	AAEL024046
LOC110674199	2.22354	2.20145	1.16048	0.245929	0.47638	0.254395	0.0501079	0.047635	0.0962372	2.73032	2.93202	3.82265	3.10087	3.55523	3.28089	AAEL025256
LOC110674200	0	0	0.0600317	0	0	0	0	0	0	0	0	0.0888634	0.125306	0.281807	0.0849461	AAEL024158
LOC110674201	0	0	0	0.269751	0.30544	1.05168	0.32236	0	0	0	0	0	0	0	0.271895	AAEL026442
LOC110674202	0	0	0	0.203121	0	0.0989885	0	0.507092	0.238457	0	0.385772	0	0.10067	0.610522	0.307103	AAEL024599
LOC110674203	0	0	0	0.224644	0	0.109477	0	0.560824	0.263724	0	0.193931	0	0.111337	0.52751	0.113215	AAEL021873
LOC110674204	0	0	0	2.84653	0	5.5489	0	0	1.11391	0.940292	0	0	0	0	0	AAEL022728
LOC110674205	6.67061	3.77967	6.49136	1.94943	2.60626	2.58683	1.38935	1.70043	1.48894	1.67978	1.80456	1.84503	3.43793	2.69144	2.95141	AAEL027099
LOC110674206	0.0328353	0.00587656	0.00865455	0.110778	0.269481	0.143499	0.184481	0.253362	1.19897	0.116862	0.110132	0.143937	0.0506527	0.0453128	0.0994118	AAEL023888				GO:0046983	protein dimerization activity
LOC110674207	0.226231	0.0954375	0.11575	0.48749	0.183996	0.0791908	0.0970941	0.101418	0.0953828	0.241548	0.490983	0.428353	0.161072	0.228946	0.286629	AAEL027211
LOC110674208	21.443	16.7996	33.436	31.8126	35.1557	36.4577	19.0632	29.1818	21.4179	17.9888	20.736	18.3671	23.0823	20.4948	18.9436	AAEL004645
LOC110674209	13.6286	14.9192	18.1827	15.3033	14.0307	15.0365	10.2915	10.9819	10.2309	9.76229	10.5902	13.3493	11.3824	11.6005	10.9286	AAEL024517
LOC110674210	0	0.593597	2.51976	1.01069	3.43322	1.23137	1.8117	1.57699	0.889884	0.751183	2.18127	1.0657	2.50457	1.89864	1.48479	AAEL026521
LOC110674211	0.142324	0	0	3.63995	1.24172	1.6984	1.1106	1.38627	0	1.22796	0.712701	0.489966	0.563468	0.484471	0.363765	AAEL022971
LOC110674212	0	0.047154	0.243057	0.351255	0.443182	0.635811	0.359794	0.0626364	0.0589087	0.580811	0.230457	0.476195	0.397915	0.282796	0.354047	AAEL025419
LOC110674213	0.0340644	0.0291762	0	0	0	0.0180668	0.0146198	0	0.0143621	0.0367382	0	0.0457355	0.0396872	0.0233304	0.0123311	AAEL021783
LOC110674214	0.668287	0.595172	0.607868	0.160006	0.36235	0.0519845	0.127474	0	0	0.422836	0.598564	0.674859	0.290772	0.851647	0.64511	AAEL024306
LOC110674215	1.10685	0.31129	0	0	0.150036	0	0.47504	0.330798	0	0.393931	0.114389	0	0	0	0	AAEL020470				GO:0004252,GO:0006508,GO:0008233,GO:0008236,GO:0016787	serine-type endopeptidase activity,proteolysis,peptidase activity,serine-type peptidase activity,hydrolase activity
LOC110674216	3.23305	0.194842	0.472621	2.15636	2.25383	4.2035	0.991119	2.89873	2.92095	0.986272	2.00475	0.874511	0.986519	0.779013	0.501577	AAEL025097
LOC110674217	0	0	0	0.0567244	0.0642293	0.110576	0	0.0708063	0	0	0	0	0.0562272	0.0532803	0.0571753	AAEL020511
LOC110674218	0.400217	0	0.135148	0	0	0	0.113366	0	0.421846	0	0.124083	0	0.0940328	0	0.385371	AAEL023250
LOC110674219	0	0.22384	0	0.0816688	0	0	0	0	0	0.141987	0.171929	0.0302154	0.088054	0	0.0245509	AAEL026807
LOC110674220	0	0	0	0.370218	0.419199	0.541263	0	0	0	0.18344	0	0.195184	0.183486	0.17387	0	AAEL020368
LOC110674221	0	0.368937	0.223729	0.471128	0.53346	0.765328	0	0	0.368725	0.155627	0.271144	0.496771	0.311332	0.295015	0	AAEL025109
LOC110674222	0	0	0	0	0	0	0	0	0	0	0	0	0	0	0	AAEL023211				GO:0006629,GO:0016788	lipid metabolic process,hydrolase activity, acting on ester bonds
LOC110674223	0	0.172598	0	0	0	0	0	0	0	0.278106	0.183987	0	0.144336	0.0310845	0.0667138	AAEL027863
LOC110674224	1.04604	9.95999	1.43875	0.203306	0.257729	0.430777	0.153168	0	0.0856115	2.79654	3.23741	2.26489	1.1281	0.768	1.8443	AAEL022288
LOC110674225	0.896867	0.23647	0.286798	7.12647	5.97222	6.08265	3.80107	6.13145	1.98521	5.38645	4.97039	5.13694	5.46762	3.97089	4.38292	AAEL026960
LOC110674226	0	0.0627483	0	1.39424	0.306466	0.834798	0	0.11558	0.081526	3.18861	11.6489	7.64167	0.197683	0.239171	0.183069	AAEL024501
LOC110674227	5.38101	5.95701	1.59739	0.756363	3.10883	1.91122	4.55748	2.52727	3.29184	2.14156	3.04764	1.58199	3.06741	3.00647	2.20857	AAEL020782
LOC110674228	0	3.04479	0.440933	0.414516	0.62581	2.24365	1.32095	0	0.703987	2.40717	2.98919	2.28154	0.821764	2.38021	2.27567	AAEL024918
LOC110674229	4.12103	3.92563	5.84939	11.4583	6.21681	9.44633	2.85269	5.8403	4.93225	17.1744	17.4754	16.3609	17.8412	17.1304	15.4472	AAEL023323
LOC110674230	0.753601	1.05971	1.41378	1.7141	1.12367	1.93449	0.431242	1.23873	0.529552	1.16224	0.934583	1.04639	3.2193	2.54215	3.09172	AAEL026257				GO:0005515	protein binding
LOC110674231	0.281502	0.208043	1.04719	0	0	0.0244493	0	0	0.0294484	0.753287	0.831425	0.801513	0.30139	0.451953	0.817515	AAEL022721				GO:0008270	zinc ion binding
LOC110674232	0.400383	0.160016	0.115519	1.00007	1.12381	1.76296	0.461247	0.354932	0.219578	0.423206	0.669206	0.4788	0.779109	0.678361	0.555771	AAEL024405
LOC110674233	5.74878	7.58487	6.99598	22.7823	9.24979	19.7557	2.48437	2.89606	1.63238	5.95362	6.72349	5.76506	4.71372	5.31229	4.28323	AAEL020626
LOC110674234	4.03875	5.30968	4.50017	2.2256	1.50682	1.27611	0.856591	1.78757	0.63067	2.47629	2.45134	1.29475	2.65948	1.83817	2.60995	AAEL025079
LOC110674235	0	2.9527	1.17033	0.821493	0.689796	0.61776	6.77267	7.67728	1.5351	1.63123	2.1966	1.10952	2.0464	3.63555	3.03298	AAEL021803
LOC110674236	8.71748	11.1843	8.66501	0.985867	2.92304	1.97075	0.920956	0.681824	1.72042	8.63033	9.576	14.1752	10.3828	11.0303	12.9904	AAEL026186
LOC110674237	7.51511	2.88211	2.44686	0.490723	1.11129	1.91318	9.08962	1.53136	0.288046	0.486299	0.211816	0	0.729631	1.61325	0.741934	AAEL026466
LOC110674238	1.86505	1.46118	0.817921	1.91375	1.73356	1.86528	1.25784	0.836094	0.561669	1.8965	2.31295	2.11881	2.18152	2.60645	2.70054	AAEL022787
LOC110674239	1.93604	3.0336	2.40566	1.39062	1.23719	1.59744	0.712213	1.05391	0.641355	1.27965	1.32912	1.57105	1.08305	1.07294	1.80215	AAEL027705
LOC110674240	5.44424	9.5607	9.65214	14.2778	10.2973	13.0742	7.22706	14.4735	7.20645	7.11962	7.96859	6.85624	11.854	10.7202	9.16644	AAEL025375				GO:0003824	catalytic activity
LOC110674241	7.25515	6.4047	8.93643	28.2757	25.7882	26.4309	10.3793	22.3456	15.4078	24.4346	24.0767	21.1145	22.671	23.341	23.4423	AAEL020542				GO:0046872	metal ion binding
LOC110674242	0.223289	0	0.121099	0.160384	0.0599291	0.0312645	0.0958316	0	0.0470713	0.0317877	0	0.0338227	0.410163	0.439886	0.0533474	AAEL024400
LOC110674243	0.0987139	0.306647	0	0.0322292	0	0.0439782	0	0.0563222	0.0529703	0.0638773	0.203107	0.237884	0.0638933	0	0.0454795	AAEL023752
LOC110674244	2.93848	6.53107	3.88322	0.199004	0.457495	1.38126	0	0.15055	0.233624	1.54183	1.90018	0.686736	1.75143	1.40474	1.56822	AAEL027565
LOC110674245	0	0	0	0	0.320744	0	0.677023	0.707176	0	0	0	0	1.26353	0.532136	0.285518	AAEL022811
LOC110674246	0.381236	0.643313	0.78023	0	0.155032	0.13345	0	0.170907	0.482208	0	0	0.288739	0	0.771624	0.414016	AAEL022117
LOC110674247	0.706178	0.893723	0.361312	0	0.287171	0.247194	0	0	0.297737	0.25133	0.218943	0	0	0	0	AAEL025500
LOC110674248	0.313792	1.72089	0.642199	0.112695	0	0	0.134674	0	0.1323	0.781755	0.0972877	0.475316	0.111707	0.42341	0.454363	AAEL020920
LOC110674249	2.94776	27.5652	4.52462	0.176443	1.39851	0.687899	2.10854	1.10123	4.14276	4.02161	3.65569	4.27908	4.02262	3.48033	4.09045	AAEL024702
LOC110674250	5.72133	16.3126	7.67151	0.637683	2.48706	1.03589	1.27008	0.884432	1.74677	45.0078	60.7386	42.2113	14.6084	25.1565	24.4246	AAEL020427				GO:0003677,GO:0006355,GO:0043565	DNA binding,regulation of transcription, DNA-templated,sequence-specific DNA binding
LOC110674251	1.58742	3.0135	3.65487	1.14021	2.58212	0.555667	3.40645	1.77908	1.33856	2.25986	1.72256	1.8034	1.97787	1.87421	2.29854	AAEL025792
LOC110674252	3.57544	3.51945	7.92721	1.71211	1.93863	2.50313	1.53451	1.06857	0	0	3.32558	2.25663	2.96993	4.0204	2.58858	AAEL026823
LOC110674253	30.6329	24.7686	32.217	3.36156	7.61262	3.87215	10.2255	4.19607	12.5566	12.7194	11.7398	9.66689	4.84668	8.89829	5.85248	AAEL022319
LOC110674254	1.11447	0.159851	0.570212	0.612383	0.167686	0.210662	0	0	0	0.115026	0.186586	0.730121	0.198371	0.567682	0.213819	AAEL027894
LOC110674255	0	0	0	0.247149	0	0	0	0	0.974885	0	0	0	0	0	0	AAEL024045
LOC110674256	0	0	0	0	0	0	0	0	0	0	0	0	0	0	0	AAEL028216
LOC110674257	1.08387	1.00854	0.466882	0.222434	0.511282	0.144534	0	0	0	2.00811	2.46814	2.19061	1.15166	1.18393	1.65685	AAEL023571				GO:0003676,GO:0015074	nucleic acid binding,DNA integration
LOC110674258	0.745515	1.14499	0.913863	0.645653	0.854237	1.54267	1.30318	1.59447	4.1926	0.771117	0.282904	0.541108	0.214253	0.517383	0.372479	AAEL025154
LOC110674259	0	0	0	0	0	0	0	0	0.0455112	0.105649	0	0	0	0	0	AAEL020142				GO:0003676,GO:0008270	nucleic acid binding,zinc ion binding
LOC110674260	0	0.0450228	0	0.0306632	0	0.0627621	0	0	0	0	0	0.0404153	0.0501508	0.0360018	0	AAEL027158
LOC110674261	0	0.0941966	0.342734	0.080192	0.0908017	0.156322	0	0	0.188285	0.317877	0.623055	0.25367	0.238467	0.075323	0.404147	AAEL022652
LOC110674262	0	0.16939	0.466913	0.255638	0	0.0702771	0	0.0818207	0	1.24718	1.06383	1.62768	0.380096	0.19394	0.168476	AAEL026677
LOC110674263	1.23486	0.694586	0.0648012	0.574943	1.15008	1.58849	0.706642	0.295246	0.32787	1.99101	3.11508	3.99905	2.34454	2.46733	2.42992	AAEL023991
LOC110674264	0	0	0	0.0916789	0	0	0	0.114438	0.107628	0	0	0	0	0	0	AAEL027595				GO:0003924,GO:0005525,GO:0007165,GO:0016020	GTPase activity,GTP binding,signal transduction,membrane
LOC110674265	0.662816	0.0657918	0	1.23643	1.36989	2.64497	0.108767	0	0.236715	1.78727	1.66817	1.88841	0.451094	0.364321	0.208885	AAEL024879
LOC110674266	13.8529	7.6678	12.468	1.46992	2.99591	1.52086	1.16205	1.01621	2.49553	2.24103	2.77218	3.40984	3.29514	3.58974	3.37349	AAEL020748				GO:0005576,GO:0008061	extracellular region,chitin binding
LOC110674271	0	0	0	2.92377	2.42628	1.84763	1.23161	1.49007	0.530964	0.938048	0.533399	0.260601	0.367474	0.424822	0.331321	AAEL023965				GO:0005634,GO:0008270	nucleus,zinc ion binding
LOC110674272	0	0	0.306828	0.107686	0.0341414	0	0.128688	0.403259	0	0.160074	0.156179	0.0386062	0.362924	0.202296	0.377727	AAEL028174				GO:0046983	protein dimerization activity
LOC110674273	0.0947299	0.1575	0.21383	0.0660413	0.339904	0.130688	0.0789211	0	0	0.0337146	0.02937	0	0.164648	0.250006	0.100858	AAEL024693				GO:0080019	fatty-acyl-CoA reductase (alcohol-forming) activity
LOC110674274	0	0.239851	0	0	0	0	0	0	0.119856	0.101175	0.0881373	0.107652	0.1012	0.0958966	0	AAEL020572				GO:0003723,GO:0005737,GO:0030430	RNA binding,cytoplasm,host cell cytoplasm
LOC110674275	1.10863	6.3724	0.495251	0.0384921	0.0612911	0.0492415	0.0359369	0	0.0353035	2.17547	2.09035	2.36167	1.97928	1.94785	2.21876	AAEL025251
LOC110674276	17.0293	9.18661	1.70666	2.43123	3.16268	2.97068	2.81346	0.735086	0.814211	9.67475	9.20637	9.73967	9.63342	12.2152	11.2423	AAEL021959
LOC110674277	0	0	0	0	0	0	0	0	0	0	0	0	0	0	0	AAEL025902
LOC110674278	0	0	0	0	0	0	0	0	0	0	0	0	0	0	0	AAEL023135				GO:0003677	DNA binding
LOC110674279	0	0	0	0	0	0	0	0	0	0	0	0	0	0	0	AAEL027507
LOC110674280	0	0	0	0.142227	0	0.415876	0	0	0.667879	0.281891	0	0	0.14098	0	0	AAEL020206
LOC110674281	0	0	0	0	0.0304834	0	0	0	0.031605	0	0.023241	0	0	0	0	AAEL025706
LOC110674282	0	0	0	0	0	0.157439	0	0	0	0	0.139446	0	0	0	0	AAEL021819
LOC110674283	2.969	0.939375	2.08872	8.53028	6.03679	11.1723	3.982	4.99122	5.32007	7.66089	10.931	12.7892	15.1935	12.2689	15.9871	AAEL025378				GO:0008270	zinc ion binding
LOC110674284	0	0	0	0	0	0	0	0	0	0.0805088	0	0	0	0	0	AAEL026762
LOC110674285	0	0	0	0	0	0	0	0	0	0	0	0.064446	0	0.172225	0.184815	AAEL022260
LOC110674286	0	0	0.938359	0.75911	1.33873	0.298522	0.0649375	0	0.386624	0.788168	0.42646	0.347257	0.0538634	0.301603	0.0829874	AAEL026584
LOC110674289	2.59719	8.98434	1.94897	0.932755	2.53479	1.87888	2.08071	2.01814	1.97104	2.46493	2.25465	2.42603	3.14357	3.38767	2.75783	AAEL021015				GO:0008083	growth factor activity
LOC110674290	4.24781	2.52985	6.00872	16.153	13.3111	14.6068	3.86064	9.96946	6.1103	18.5863	17.5082	16.6537	20.1031	19.2181	17.3668	AAEL026374				GO:0005634,GO:0006281,GO:0006974,GO:0070876	nucleus,DNA repair,cellular response to DNA damage stimulus,SOSS complex
LOC110674291	2.59165	4.84216	3.54485	2.11594	0.78926	2.18331	0.370763	0.516368	1.09269	2.69948	1.93022	1.50921	3.061	2.17009	1.72622	AAEL022820
LOC110674292	0	0	0	0	0	0	0	0	0	0	0	0	0	0	0	AAEL025537
LOC110674294	0	0.0221362	0.10739	0.0437207	0	0	0	0	0.0353976	0.0395915	0.0943583	0.09538	0.0276463	0.0793001	0.0250733	AAEL023780				GO:0003676,GO:0003677	nucleic acid binding,DNA binding
LOC110674295	0	0	0	0	0.0492898	0.0254569	0	0	0.117538	0	0	0	0	0	0	AAEL020949
LOC110674296	0	0	0	0	0.116656	0	0.102188	0.064301	0	0	0.05959	0	0.135823	0.306762	0.103845	AAEL022852
LOC110674297	0	0	0	0	0	0	0	0	0	0.114338	0.264947	0.0802944	0	0.108373	0	AAEL027207
LOC110674298	0	0	0	0.0655482	0	0	0	0	0.0961891	0.0357266	0	0	0.081217	0	0.0363381	AAEL021899
LOC110674299	0	0	0	0	0	0	0	0	0	0	0	0.0483246	0	0	0.0349957	AAEL026542
LOC110674301	0.103169	0.0583206	0.0348387	0	0	0	0.0442783	0	0	0.0609521	0.0959594	0	0.183636	0.0696049	0.162084	AAEL026518				GO:0046983	protein dimerization activity
LOC110674302	0	0.120287	0	0	0	0	0	0	0.0400728	0.448206	0.221008	0.28794	0.211471	0.16031	0.41287	AAEL025899
LOC110674303	0	0.103944	0	0	0.111331	0	0	0.110458	0	0.370257	0.407424	0.269552	0.389842	0.332469	0.416236	AAEL021194
LOC110674305	0.563888	0.0396469	0.038468	0.0337524	0	0.0592158	0	0	0.163252	0.869653	1.65736	1.14456	1.06392	1.03606	1.34042	AAEL020036
LOC110674306	0.0993701	1.71873	0	0	0	0.069568	0	0	0	0.106098	0.123235	0.188151	0.1415	0.0335209	0.215828	AAEL027689				GO:0016747	transferase activity, transferring acyl groups other than amino-acyl groups
LOC110674308	0	0	0	0.0831402	0	0	0.0993548	0	0.195207	0.395476	0.258385	0.21741	0	0.0624738	0.536326	AAEL026465
LOC110674309	0.010568	0.224396	0.0838092	0.0740099	0.129642	0.0937147	0.36965	0.684581	0.231693	0.185551	0.0928338	0.0400196	0.386243	0.226968	0.418897	AAEL023915
LOC110674310	0	0	0	0	0	0	0.405875	0.211976	0	0	0	0	0	0	0	AAEL022101				GO:0016020,GO:0016021	membrane,integral component of membrane
LOC110674311	0	0	0	0	0	0	0.233978	0	0	0	0	0	0	0	0	AAEL025542
LOC110674312	0	0.0691756	0	0	0	0.0573996	0.140753	0	0	0.11672	0.152519	0.351465	0.155277	0.110631	0	AAEL022870				GO:0003676	nucleic acid binding
LOC110674313	4.40773	3.34699	6.18566	9.90499	8.55243	7.45001	3.67533	5.25043	3.61056	13.3117	12.5139	12.2086	13.3599	13.7217	12.6734	AAEL009724				GO:0003676,GO:0005634,GO:0008270,GO:0046872	nucleic acid binding,nucleus,zinc ion binding,metal ion binding
LOC110674314	0	0.152275	0	0	0	0	0	0	0	0	0	0.0227819	0	0	0.0435552	AAEL023811				GO:0003676,GO:0008270	nucleic acid binding,zinc ion binding
LOC110674315	0	0.0206605	0	0.0921317	0.167862	0.0261232	0.01101	0	0.0206486	0.109561	0.0817049	0.120108	0.0365296	0.0165208	0.0650047	AAEL027252
LOC110674316	0	0.0491916	0	0.0360151	0.181139	0.0440829	0.01101	0	0.0206486	0.0904712	0.0759204	0.120991	0.0365296	0.0275347	0.0650047	AAEL024440				GO:0003723,GO:0005737,GO:0030430	RNA binding,cytoplasm,host cell cytoplasm
LOC110674317	0	0.0491916	0	0.0360151	0.181139	0.0440829	0.01101	0	0.0206486	0.0979413	0.0759204	0.120991	0.0365296	0.0275347	0.0540299	AAEL028186
LOC110674318	0	0.0206605	0	0.0829185	0.15743	0.0440829	0.01101	0	0.0206486	0.109561	0.100504	0.150135	0.0365296	0.0165208	0.0650047	AAEL025290
LOC110674319	0	0	0	0	0	0	0	0	0	0.171071	0	0.182023	0	0	0	AAEL020934
LOC110674320	1.56318	0.179685	8.39022	50.4803	31.091	53.5257	1.46243	6.30121	6.28537	28.196	32.1558	31.4528	6.6717	5.02889	4.93396	AAEL020431
LOC110674321	0	0	0	0	0	0.169325	0.0894851	0.310322	0	0	0	0	0.0742248	0	0	AAEL027262
LOC110674322	1.37418	1.52746	1.83531	1.48998	2.7149	1.81269	1.74039	2.46248	1.60552	3.85395	2.99859	3.59164	3.77627	4.52568	2.66614	AAEL021322
LOC110674323	0	0.180704	0.438326	0	0	0	0	0	0	0.40552	0	0	0.100643	0	0	AAEL025168				GO:0003735,GO:0005840,GO:0006412	structural constituent of ribosome,ribosome,translation
LOC110674324	0	0.0520512	0.161611	0.295121	0.0331156	0.129571	0.0529546	0	0.130053	0.0289826	0.101756	0.0626107	0.182724	0.0973955	0.111662	AAEL022048
LOC110674325	0	0	0	0.0866442	0	0.1689	0.517711	0.648922	0	0.25759	0.149597	0.913602	0.515308	0.651068	1.13533	AAEL025699
LOC110674326	0.231593	0.0651331	0.0789955	0	0.156964	0.0270226	0	0	0.0650957	0.164849	0.478686	0.409273	0.109927	0.338538	0.335341	AAEL026721				GO:0003676,GO:0003677	nucleic acid binding,DNA binding
LOC110674327	0	0	0	0	0	0	0	0.237211	0	0	0	0	0	0	0	AAEL022231
LOC110674328	0.45382	0.670069	0.116097	0	0	0	0.584314	0.101723	0.0956692	0.161516	0.492457	0.343712	0.161556	0.306178	0.4107	AAEL027433				GO:0046983	protein dimerization activity
LOC110674329	0	0	0	0.103987	0.0170234	0.122113	0.0359329	0.569254	0.16179	0	0.108157	0.0330263	0.050917	0.274192	0	AAEL022694
LOC110674331	0.244534	0.624112	0.206439	0.0878219	0.198882	0.517867	0	0.180879	0	0.439503	0.333587	0.523201	0.0739942	0.552681	0.0885199	AAEL027630
LOC110674334	0	0	0	0	0	0	0	0	0	0	0	0	0	0	0	AAEL025293
LOC110674336	0	0.4972	0	0	0.0513148	0.0441712	0	0	0.194722	0.419463	0.443655	0.485502	0.456404	0.397579	0.616668	AAEL025832
LOC110674337	0	0.055923	0	0	0	0	0	0	0	0	0	0	0	0.0380104	0	AAEL021267
LOC110674339	0	0.0356979	0.0432956	0.0178768	0.0971614	0	0.0299086	0.037935	0	0.0194872	0.0154327	0.0188498	0	0	0.0306321	AAEL022998
LOC110674340	0	0.0515795	0	0	0	0	0	0	0	0.163182	0.142153	0	0	0.0350581	0	AAEL021130				GO:0003677,GO:0006355	DNA binding,regulation of transcription, DNA-templated
LOC110674341	24.4213	0.846769	5.3061	3.12379	21.0865	6.63585	9.71542	1.0998	3.79229	0	0.0691466	0.0422285	0.15879	0	0.0403669	AAEL025723
LOC110674342	0.41426	0.611658	0	0.0788519	0	0.0725048	0	0	0.174659	0.036859	0.0321092	0	0	0	0.11247	AAEL022081
LOC110674343	15.3814	5.47491	6.88607	0.632966	3.12746	1.40213	0.756411	0.646446	2.29679	4.3338	4.81851	4.0045	5.47564	6.37773	6.20596	AAEL022520				GO:0006629,GO:0016788	lipid metabolic process,hydrolase activity, acting on ester bonds
LOC110674344	0	0.157647	0	0	0.151965	0	0	0	0	0.0664994	0	0	0	0.12606	0	AAEL025958				GO:0006520,GO:0016491,GO:0016639,GO:0055114	cellular amino acid metabolic process,oxidoreductase activity,oxidoreductase activity, acting on the CH-NH2 group of donors, NAD or NADP as acceptor,oxidation-reduction process
LOC110674346	17.5339	1.02346	3.44174	2.81192	16.7269	3.62854	5.15879	0.988726	2.91333	0.0784949	0.205139	0.2088	0.0785145	0.223199	0.279434	AAEL025120
LOC110674347	2.46529	3.95202	1.61453	1.84381	0.877206	1.94166	2.4785	1.74895	2.22953	2.81427	2.24524	2.69102	2.57801	1.91274	1.8897	AAEL020532
LOC110674348	1.24306	2.56895	0.71461	0.218199	0.312385	0.733357	0.281734	0.478991	0.553537	2.83339	2.137	1.58673	0.621513	0.805669	0.993492	AAEL027741
LOC110674349	0.30917	2.69199	2.63536	1.62777	1.25222	0.374452	4.35754	3.78377	0.542261	2.02023	2.12797	1.3066	1.28772	2.62402	2.48681	AAEL023272
LOC110674350	1.24907	9.80787	2.83509	3.23059	2.27633	4.6458	1.4516	2.47947	1.5062	2.69838	4.15628	3.26044	2.66978	2.83157	3.19486	AAEL023010
LOC110674351	0	0.225752	0	0	0.217615	0.187321	0.22967	0	0	0.190456	0	0.607946	0.190503	0.180519	0	AAEL026435
LOC110674352	0	0	0	0	0	0	0	0	0	0	0	0	0	0	0	AAEL022677
LOC110674353	0	0.426152	0	0	0	0.20686	0	0	0	0.179762	0.0610728	0.193183	0	0.255575	0.288885	AAEL026268
LOC110674354	0	0	0	0.339212	0.0960228	0.578588	0.101342	0	0.0995558	0.336154	0.658881	0.268256	0.336238	0.318616	0	AAEL023861
LOC110674355	0	1.40491	0	0	0.307273	0	0	0.627292	0.58996	0.124502	0.251622	0.609372	0.164383	0.0519227	0.192482	AAEL027456
LOC110674356	0	0	0	0	0	0	0	0	0	0	0	0	0.411301	0	0	AAEL024537
LOC110674357	2.79612	4.26615	2.10457	0.107516	0.406613	0.261982	0.436846	0.35699	0.146415	1.15496	1.07296	1.47605	1.34922	1.64004	1.90732	AAEL021777
LOC110674358	0	0	0	0	0	0	3.08852	0	0	0	0.725118	0.340643	0	0	3.90752	AAEL025616
LOC110674359	0	0	0.324877	0	0.0284034	0	0	0	0	0.225986	0.196865	0.721361	0.151449	0	0.459708	AAEL023139
LOC110674360	0	1.87391	2.87082	37.8675	9.79242	35.8446	4.78213	4.2971	1.37998	20.0811	20.2709	14.8435	23.9412	25.2101	17.2934	AAEL021530
LOC110674361	1.26633	12.7306	1.4752	3.98973	10.6311	5.64896	12.8527	5.71444	11.3819	12.8186	12.742	10.6668	7.16998	8.95656	10.5546	AAEL026084
LOC110674362	0.31254	2.7339	1.28868	0.562877	0.102798	0.292813	0.392546	0.0350276	0.0600726	0.654315	0.786596	0.71361	0.955539	1.35044	0.989953	AAEL020364
LOC110674363	0	0	0	0	0.295455	0	0	0	0	0.170663	0.563146	0.550269	0	0.343125	0.699596	AAEL025000
LOC110674364	1.54416	3.83469	0.263354	0	0	0	0	0	0	0.549571	0.213842	1.16951	0.366472	1.0418	2.23591	AAEL020407
LOC110674365	0	0	0	0	0.34525	0.594376	0	0	0	0	0	0	0.604474	0.85919	0.307333	AAEL025204
LOC110674366	0.224617	0.189513	0.229848	0	0.0913415	0.157252	0	0	0	0	0	0	0	0	0.16262	AAEL027739
LOC110674367	1.14054	1.03103	0.719021	0.182864	0.103529	0.534698	0.249121	0.273912	0	0.91695	0.735642	0.455048	1.14919	0.834758	0.998998	AAEL022199
LOC110674368	0.591124	0.729139	0.45038	0.0669194	0.0522573	0.121453	0.27576	0	0	0.269838	0.227097	0.128958	0.430019	0.192904	0.53961	AAEL026875
LOC110674369	0	0.388057	0	0	0	0	0	0	0	0.292308	0	0.311022	0	0.277058	0	AAEL021277
LOC110674370	3.37023	8.77908	3.99645	0.313275	0.138204	0.216119	0.12155	0.170131	0.0286577	2.38282	3.09607	1.98839	3.66384	3.43743	2.97106	AAEL021649
LOC110674371	0	2.86742	0.144904	0.305138	0.691018	0.297411	0.12155	0.380889	0.238814	1.91512	1.2293	0.536244	0.806569	0.66876	0.717648	AAEL024421
LOC110674372	0	0	1.69221	16.9035	3.10377	12.6905	8.51682	14.5418	10.4584	0	0.197196	0	5.93229	5.01418	2.53265	AAEL020862
LOC110674373	0	0.0771408	0	0	0	0	0	0	0.0182941	0.0154427	0	0.066899	0.0595796	0.330378	0.1279	AAEL025329
LOC110674374	0	0	0	0	0	0	0	0	0	0	0	0.122491	0.0644841	0	0	AAEL021816
LOC110674375	0.279856	0.511592	0.303419	0	0.0541927	0.125951	0	0	0	0.0996013	0.11982	0.282607	0.343948	0.0561934	0.434169	AAEL026639
LOC110674376	4.20083	5.67319	1.15061	0.16153	0.958399	0.280241	0.185311	0.403259	0.694046	2.8397	2.20882	1.84628	1.44102	2.42755	3.02182	AAEL023023
LOC110674377	0	0	0	0.0396462	0	0.0242235	0.00989995	0	0.0118095	0.0199376	0.0658977	0.0155986	0.104992	0	0	AAEL027812				GO:0046983	protein dimerization activity
LOC110674378	0	0	0	0	0.0585059	0	0	0	0	0	0.0446056	0	0	0.0485326	0	AAEL024183
LOC110674379	0.109955	0.185542	0.0270038	0	0.035771	0.0261726	0.0320896	0	0	0.0845278	0.0668171	0.0233176	0	0.0207713	0	AAEL020697
LOC110674380	0	0.854779	0.154786	0.063168	0.125885	0.0615683	0.042273	0	0.0978872	0.147733	0.161414	0.399637	0.0500914	0.177998	0.504267	AAEL027370
LOC110674381	0.379431	0.537367	0.277334	53.359	16.4724	43.9419	1.33766	17.2844	13.8904	8.81236	7.93556	7.27666	7.05666	4.54931	4.46001	AAEL020841
LOC110674382	0	0	0	0	0	0	0	0.238884	0	0.419126	0.209818	0.64775	0.157449	1.34097	3.65731	AAEL024543
LOC110674383	0.124278	0.339732	0	0.178533	0.0505383	0.0661243	0.0533379	0	0	0.575001	0.675064	0.071535	0.265451	0.209616	0.205145	AAEL027383
LOC110674385	0.521761	1.43734	0.472802	0	0.0945848	0.605131	0.0674489	0	0.0530081	1.26407	1.0583	1.05934	1.28006	1.52681	1.30164	AAEL022244
LOC110674386	1.71446	0.789013	1.00798	0.0738878	0.283948	0	0.222083	0	0	0.339483	0.177828	0.276224	0.332909	0.351214	0.282102	AAEL028176
LOC110674387	1.11168	10.5854	4.2381	0.150094	1.25085	0.588097	0.649306	0.37471	0.0881024	3.36749	3.34818	1.66493	2.13943	1.80173	2.61121	AAEL021566
LOC110674388	11.7937	6.53774	2.73873	0	0.343552	0.165607	0.290066	0	0	2.71329	1.82302	1.02376	0.608718	0.736408	0.415917	AAEL027043
LOC110674389	0.411105	0.0572314	0.44592	6.11246	1.56311	3.9689	0.0582247	0.138223	0.100531	1.29341	1.13693	0.586914	1.02298	1.03871	1.25602	AAEL024518
LOC110674390	6.22267	17.4381	10.6885	36.0762	31.9925	36.874	20.6022	22.5161	27.5477	35.1183	23.1513	25.7526	25.0003	23.3902	24.9392	AAEL026769
LOC110674391	0	0.251259	0	0	0	0.121358	0	0	0	0.0632761	0.220488	0.24911	0.259497	0.134943	0.160898	AAEL024205
LOC110674392	0	0	0	0	0	0	0	0.0449936	0	0.0714408	0.10002	0.116736	0.0689065	0.111244	0.192039	AAEL022178
LOC110674393	0	0	0	0	0	0.362265	0.267569	0	0	0	0.452301	0	0.22194	1.20717	0.600314	AAEL027800
LOC110674394	0.389055	3.06501	0.239829	0	0.0629032	0.451221	0.100588	0.210135	0.197629	0.83413	0.751346	1.42005	1.39001	1.39622	1.07408	AAEL024123
LOC110674395	1.64222	13.4232	6.00304	0	0	0	0	0	0	0.952719	1.7423	0.711755	1.35171	1.53704	1.74218	AAEL021370
LOC110674396	0.0833394	0.084964	0	0	0	0	0	0	0	0.21504	0.139958	0	0	0	0.0628507	AAEL024989
LOC110674397	0.137801	0.930124	0.881316	1.57955	0.854573	1.89329	0.187282	0.344915	1.2104	0.833745	0.772589	0.600111	0.408801	0.790246	0.278515	AAEL026489
LOC110674398	1.52718	2.77233	1.06724	0	0	0.0204892	0	0.0596369	0	0.534059	0.742401	0.475557	0.465998	0.572612	0.545127	AAEL025820
LOC110674399	0	0.0375683	0.218155	0.15313	0.255695	0.236158	0.173729	0.100411	0	0.0316946	0.0560572	0.161465	0.0960681	0.0755576	0	AAEL023228				GO:0006506,GO:0016021,GO:0016746	GPI anchor biosynthetic process,integral component of membrane,transferase activity, transferring acyl groups
LOC110674400	0.121873	0.208677	0.0513516	0	0.690927	0.0828123	0	0.848451	0.0513836	0.216874	0.497877	1.33568	0.911098	0.858511	0.651377	AAEL020854
LOC110674401	14.7745	11.1299	9.98907	1.51603	3.64779	1.66234	4.30279	1.18274	1.77977	15.3993	14.2328	12.3887	14.8396	13.8838	11.0786	AAEL024661
LOC110674402	0	0.640394	0.0696584	0.904565	0.531499	0.312155	0.0730392	0	0	1.34704	0.880091	0.183027	0.605835	0.114817	0.559374	AAEL022024
LOC110674403	1.03406	0.818287	0.646645	0.0400501	0.15666	0.0993639	0.0971722	0.021209	0.0470174	0.847903	0.774261	0.795971	0.816837	0.734128	0.532129	AAEL026779
LOC110674404	0	0	0	0	0.245426	0	0	0	0	0	0.187116	0	0	0.203589	0	AAEL026398
LOC110674405	0	0	0	0	0	0	0	0	0	0	0.408134	0	0	0	0.238263	AAEL022823
LOC110674406	0	0	0	0	0	0	0	0	0	0	0	0	0	0.572365	0	AAEL027294
LOC110674407	0.779681	2.19424	1.21015	0.452909	0.251096	0.21614	0.128011	0.126675	0.220622	1.41725	1.06265	0.974937	0.750715	1.1103	0.977421	AAEL023748
LOC110674408	0	0	0	1.43806	0	0.659594	0.404357	1.68946	0	0	0.292106	0	0.58695	0.317822	0.381982	AAEL020588
LOC110674409	0.429037	1.27015	0.262126	0.294573	0.0892877	0.166967	0	0	0	0.348505	0.487473	0.746411	0.882261	0.921157	0.697063	AAEL023198
LOC110674410	7.13828	16.4172	10.5654	0.743942	1.30902	1.11237	0.841043	0.48278	1.08674	2.69133	3.12358	3.68818	4.60469	4.88148	5.6729	AAEL026068
LOC110674411	6.49414	9.46168	1.59499	0	0.226872	0.299787	0.262544	0.21939	0.0515833	0.980596	1.09245	0.227948	0.76307	1.08957	0.903488	AAEL020458
LOC110674412	0.230417	2.4854	1.59154	4.3987	1.85785	3.15255	0.284738	2.01782	1.85586	1.79141	2.45354	1.9061	1.97995	1.66444	2.1327	AAEL024875
LOC110674413	1.5635	16.2294	3.36386	1.19566	1.53837	0.863242	0.0423361	0.110554	2.23546	5.32405	3.45287	3.26857	3.3659	2.96654	2.73705	AAEL027455
LOC110674414	0	0.207753	0.0940184	0.0659946	0.152441	0.213553	0.157731	0.0362462	0.0619802	0.109871	0.0660875	0.242161	0.0968157	0.0991802	0.045233	AAEL027760
LOC110674415	0.775433	1.31096	0.522035	0.244986	0.474186	0.169393	0.167652	0.175119	0.410514	1.12466	0.744743	1.14809	0.622664	0.359918	0.54452	AAEL022205
LOC110674416	2.63379	19.4003	2.96766	0.701451	1.8653	0.303861	1.51986	0.986142	0.993998	2.43997	2.00321	2.64848	1.62237	2.50234	4.23859	AAEL025627
LOC110674417	10.4966	20.0805	11.2699	1.47632	5.47632	2.06275	0.594029	1.11048	2.71242	8.84361	6.58421	5.94326	6.88972	7.74899	6.79085	AAEL022106
LOC110674418	0	0	0	0	0	0	0	0	0	0.0356978	0	0	0	0	0	AAEL021454
LOC110674419	2.54246	3.18093	0.701074	1.70104	1.79726	1.92135	0.465705	0.177535	0.16697	2.61876	1.52496	2.12955	1.35905	1.38935	1.01497	AAEL026133
LOC110674420	0	4.54724	1.37876	0.387118	0.657502	1.13194	0	0.24161	1.36339	1.3427	1.00258	2.85732	1.15117	1.45445	1.17058	AAEL021233
LOC110674421	1.08176	0.684527	0.138369	0	0.109976	0	0	0	0.114022	0	0	0	0.0962744	0.273686	0.0978978	AAEL025913				GO:0016020,GO:0016192	membrane,vesicle-mediated transport
LOC110674422	5.48666	41.4032	5.97281	0.381137	0.863126	1.85743	0	0	0.447442	2.36064	2.35914	5.62635	3.02237	1.43198	2.305	AAEL020079
LOC110674423	0.271607	0.209681	0.648972	0	0.331351	0	0	0	0.0286285	0.201064	0.463148	0.334276	0	0.0302353	0.179926	AAEL024866
LOC110674424	0	0.800104	0.776313	2.88807	5.24462	4.36846	2.0187	0.408118	2.87872	10.3546	10.1493	13.4164	7.37834	5.27956	5.35519	AAEL027109
LOC110674425	6.71654	22.1645	6.94598	1.10658	1.02424	1.17554	1.26114	1.75767	1.00175	6.42428	6.11702	6.99453	3.98405	4.67304	6.48258	AAEL025535
LOC110674426	1.09994	7.19231	2.11246	0.953229	0.781147	1.0937	3.21557	2.95502	3.44118	3.74451	4.19608	3.03948	3.07013	4.64884	3.27482	AAEL021640
LOC110674427	0.90092	6.85337	2.17465	0.38357	0.466818	0.653614	0.561278	0.130284	0.487057	4.24847	3.36536	3.73358	2.1959	1.83817	2.39862	AAEL024656
LOC110674428	1.36886	0	0.466913	0	0	0.319441	0.979149	0.204552	0.577135	0.324787	0.282933	0	0.162434	0.307842	0.330346	AAEL027343
LOC110674429	5.70859	1.97037	8.62955	20.5335	12.4154	19.801	10.1721	13.1447	7.29273	11.6047	10.1415	8.41716	10.1001	12.7797	11.4915	AAEL023703
LOC110674430	0	0.40665	0	0	0	0	0.0934181	0	0	0.370738	0.241017	0.294383	0.182648	0	0.377084	AAEL027244
LOC110674431	0	0	0	0	0	0	0	0	0	0	0	0	0.410047	0	0	AAEL023918
LOC110674432	17.2802	5.91425	9.57588	5.35851	5.05109	4.37031	2.02809	3.74435	3.09511	5.91218	5.89817	4.95242	8.69047	6.78996	6.01127	AAEL026329
LOC110674433	0.566	1.40279	0.832574	0.330319	0.448825	0.262516	0.607292	0	0.250567	1.82304	0.394835	1.26459	1.00746	1.29356	1.20372	AAEL021438
LOC110674434	0	0	0	1.27085	0	2.17	0	0	0.560878	0	0	0.141055	0	0	0	AAEL021850
LOC110674435	0.854763	0	0.109334	26.5798	15.5844	22.7396	8.52923	10.6009	7.53741	8.87235	11.0642	10.8711	5.27484	5.67022	7.60707	AAEL024631				GO:0005634,GO:0008270	nucleus,zinc ion binding
LOC110674436	0	0.446886	0.426079	0.0747696	0.281376	0.69661	0.197099	0.170192	0.557641	0.858638	0.658762	0.452166	1.03542	1.3984	1.11051	AAEL020908
LOC110674437	0.431902	1.31774	0.390622	0.305526	0.842694	0.537547	0.747075	0.463515	1.28204	0.762364	0.693879	0.687265	0.795169	0.339956	0.631701	AAEL023260
LOC110674438	0	0	0	0	0	0	0	0	0	0	0.107859	0	0	0	0.125933	AAEL025105
LOC110674439	0	0.421642	0	0	0	0	0	0	0	0.0237146	0.227245	0.277561	0.27753	0.0741752	0.0410048	AAEL027345
LOC110674440	5.41127	1.24516	3.27204	1.76673	1.20028	1.37759	0.105565	0	0.414816	3.58915	3.96549	4.84352	1.13831	1.41054	1.06846	AAEL024638
LOC110674441	0.208391	0.0179079	0	0	0	0	0	0	0.02766	0.0274692	0	0.078915	0.0686902	0.0260361	0.0153667	AAEL024067
LOC110674442	0	0	0	0	0	0	0	0	0	0	0	0	0	0.142558	0	AAEL027517
LOC110674443	0	0	0	0.0994757	0	0.135739	0.156917	0	0.738056	0	0	0.138455	0.394415	0.373743	0.192511	AAEL022888
LOC110674444	0	4.27882	0.896425	0	0.77725	0.0735954	0.410153	0	0.625875	0.662105	1.15159	0.463228	0.698559	0.178382	0.691888	AAEL023304
LOC110674445	0.399794	1.22276	0.578883	0.143582	0	0.186128	0	0.179226	0.16856	0.818154	0.598687	0.560168	0.593487	1.46058	0.832157	AAEL027647
LOC110674446	0	0	0	0	0	0	0	0	0	0	0.35388	0.216118	0	0	0	AAEL022973
LOC110674447	0.257594	5.33464	0.902608	0.745706	1.01895	0.486369	0.643228	0.612387	0.421261	1.56965	1.19797	0.529123	0.625237	0.645132	0.426679	AAEL026450
LOC110674448	2.56599	5.86391	3.12767	0.279522	0.156604	0.371772	0.104387	0.158102	0.0376005	2.03135	1.75702	1.84671	2.44891	2.28364	2.14536	AAEL021763
LOC110674449	2.36656	0.267417	0.821641	0	0.171853	0	1.02657	0	0	0.150405	0.0524091	0	0.361061	0.285115	0	AAEL025396
LOC110674450	0.74225	2.21066	0.88486	0.498488	0.851188	1.5927	0	0.166374	0.0438124	1.65898	3.02156	1.98724	1.16263	1.17932	1.06401	AAEL025063
LOC110674451	0	0.907244	0.520428	0.156559	0.158364	0.20346	0	0	0.12253	0.620593	0.585672	0.880431	0.920776	0.196072	0.42081	AAEL020331
LOC110674453	0	0.18132	0	0	0.174785	0	0	0	0	0.152971	0	0	0	0.14499	0
LOC110674454	0.629675	2.64838	0.602458	0.038444	0	0.257885	1.17016	0.0931528	0.177873	1.06225	0.511487	0.577049	0.741966	0.800789	1.34484	AAEL026763
LOC110674455	0	0	0	0.357348	0.252511	0.306398	0.240812	0	0	0.399391	0.289937	0.283307	0.0878881	0.209467	0.203114	AAEL022182
LOC110674456	0	0.691156	0	0.23536	0	0.1147	0.562522	0.146894	0.138152	0	0	0.372255	0.349945	0.442139	0	AAEL028042
LOC110674457	0	0.440167	0.0488489	0.0489837	0	0.0334202	0	0	0	0.206304	0.296008	0.0516498	0	0.439391	0.0296238	AAEL023356
LOC110674458	0.594033	0.250599	0	2.79761	2.95194	3.99657	1.52969	2.21919	0.889949	1.69134	2.04678	1.19975	2.10907	2.89493	2.22204	AAEL023673
LOC110674459	0	1.11715	0	0.317021	0	0.0509837	0	0	0	0.157082	0.136839	0.167138	0.157121	0.148886	0.0527241	AAEL025117
LOC110674460	0	0	0	0	0	0.0678895	0.0832377	0	0.245312	0.0690256	0	0	0	0.130849	0	AAEL023153
LOC110674461	1.45871	15.0273	5.59755	0	0	0	0	0	0	1.03831	3.16579	0.370104	1.55786	2.22908	2.55045	AAEL021536
LOC110674462	0	0	0	0	0	0.388967	0	0	0	0	0	0	0	0.749685	0	AAEL025716
LOC110674463	0	0	0	0	0	0.0506876	0	0	0	0	0	0	0	0	0	AAEL020501
LOC110674464	0	0	0	0	0	0	0	0	0	0	0	0	0	0	0	AAEL021898
LOC110674465	0.689425	0	0	0	0.280358	0	0.295889	0	0	0	0	0	0.245429	0.465133	0.748704	AAEL024582
LOC110674466	0.899536	2.40209	0.79622	0.0807648	0.0731602	0.236158	0.772129	0	0.125156	1.31901	1.11835	0.436023	0.541184	0.555303	0.771735	AAEL023375
LOC110674467	0.377051	0	0.048229	0	0.0766649	0.0217775	0	0.0422577	0	0.0114064	0	0	0.20134	0	0	AAEL027972
LOC110674468	10.7834	12.2349	4.27994	0.293623	1.61686	1.18994	1.32968	0.706025	0.526126	4.26663	3.8022	4.9602	6.0048	6.11105	5.42068	AAEL026198
LOC110674469	0	0.0533695	0.0735548	0	0	0	0	0	0	0.0675379	0.123018	0.108881	0	0	0.208163	AAEL022742
LOC110674470	1.38031	2.61432	2.23517	0.229974	0.749375	0.859243	0	0.318962	0.179988	1.5472	1.51326	1.21515	1.33229	1.68729	1.56595	AAEL024399
LOC110674471	0	0.945775	0.271897	0.0417492	0.111429	0	0.121165	0	0.115528	0.174357	0.139017	0.15722	0.156665	0.2745	0.336648	AAEL020674
LOC110674472	0	0	0.119028	0	0	0	0	0	0	21.7755	26.6149	22.2886	0.993808	6.98445	17.4323	AAEL025312				GO:0005515	protein binding
LOC110674473	0	0	0	0	0	0	0	0	0	0	0	0	0	0	0	AAEL021643
LOC110674474	0	0	0	0	0.0551657	0.23743	0.0960656	0	0	0	0.042059	0	0	0	0	AAEL026617
LOC110674475	0	0	0.0399773	0.0280613	0.0747622	0	0	0	0	0.085061	0.273599	0.403799	0.0409049	0.164347	0.121456	AAEL022138
LOC110674476	2.68582	10.8507	1.23677	0.321528	0.120142	0.470078	0.0960587	0	0	2.23997	1.52663	0.745863	1.37682	2.57309	2.08386	AAEL027592
LOC110674477	3.32469	12.2404	5.25781	3.36498	3.81018	3.06817	4.54012	3.52287	1.40175	3.11951	2.99864	2.47912	4.08866	3.53384	3.39173	AAEL024110
LOC110674478	0	0	0	0	0	0	0	0	0	0	0.190773	0	0.876191	0.55213	0.222741	AAEL020694
LOC110674479	0	1.3431	0	6.86047	4.53141	4.64356	0.910939	0	0.447442	8.30944	8.22573	5.82729	0.94449	4.29595	4.41791	AAEL024404
LOC110674480	0	0.21655	0.829938	0	0.275544	0	0.290807	0.230121	0	1.74654	1.9098	2.68256	0.833286	2.00174	1.03316	AAEL021496
LOC110674481	1.84071	0	0.470894	1.48741	0.5614	0.966495	0.592498	0	0.194019	101.706	98.3016	92.1852	2.6211	21.5774	58.6366	AAEL025523
LOC110674482	0	0	0	0	0	0	0	0	0	0	0	0.357675	0.173214	0.318616	0	AAEL023974
LOC110674484	0.674652	1.27815	0.41108	0.0550669	0.137175	0.279096	0.0868645	0.137475	0.0853335	1.26604	1.17515	0.882575	0.64846	0.655853	0.726	AAEL027781
LOC110674485	0	0	0	0	0.0645038	0	0	0	0	0	0	0	0.102668	0.0535081	0.130499	AAEL022235
LOC110674486	0	0	0	0	0.0569024	0	0	0	0	0	0.0552149	0	0.140382	0.0472024	0.115121	AAEL020996
LOC110674487	1.21676	0	0	0	0	0	0	0	0	0	0	0	0	0.205228	0	AAEL023462
LOC110674488	5.24729	9.492	2.20955	0.0471128	0.723371	0.582262	0.0450409	0.117617	0.165926	1.15226	1.29011	0.761053	0.965751	0.801851	1.21947	AAEL025445
LOC110674489	0	0	0	0	0	0	0	0	0	0	0	0	0.332516	0	0.6712	AAEL021969
LOC110674490	0	0.702177	0	0	0	0.249526	0	0	0	0.338691	0.607773	0.134972	0.317206	0.661279	0.516088	AAEL025428
LOC110674491	0.0637262	1.12335	0.61484	0	0.370208	0.0796679	0.195358	0	0.0268681	0.374225	0.255438	0.229257	0.18959	0.230325	0.32955	AAEL021920
LOC110674492	0	0	0	0.136367	0.463225	0.531653	0	0.34044	0.16009	0.675687	0.588615	0.575156	0.135171	1.28087	0.412351	AAEL020005
LOC110674493	0.550736	0	0	2.10977	0.821186	1.22095	0.630309	0.493786	0.5418	0.914706	0.569166	0.625671	0.78423	1.11469	0.730999	AAEL020613
LOC110674494	0.229948	0.291018	0.941215	0	0.280529	0	0	0.103085	0.0969502	0.0818392	0.071293	0	0.0818596	0	0	AAEL027824
LOC110674495	1.05828	0.296886	0	0	0	0	0	0.711633	0.223094	0.156307	0.109916	0.134253	0	0.0892483	0.287318	AAEL024102
LOC110674496	0	0.373019	0	0	0	0	0.379493	0	0.372805	1.26833	1.38734	1.69452	0.314776	1.20216	0.649868	AAEL026511
LOC110674497	0	0.0575382	1.46547	0	0.554644	0.0954864	0	0	0	0.121355	0.105717	1.16212	0.971086	0	0	AAEL022960
LOC110674498	0.799528	1.70307	0.311127	0.131438	0.286208	0.400097	0.369724	0.0832961	0.517512	0.426831	0.218209	0.281449	0.330726	0.216526	0.499359	AAEL021988
LOC110674499	0	0	0.215019	1.0565	0.341794	0.931184	0.239884	0	0.235656	0.27371	1.84627	0.557002	0.299211	0.28353	1.24289	AAEL022257
LOC110674500	8.04291	9.2414	3.73609	0.855156	0.537943	0.792751	0.0499613	0	0.223094	0.376644	0.459351	0.400756	1.97787	0.446241	1.45574	AAEL020053
LOC110674501	0.999485	0	0	0	0.812891	0.699728	0	0	0	0.355719	0.619759	0.378492	0	0	0	AAEL028173
LOC110674502	0	0	0	0	0	0	0	0	0	0	0	0	0	0	0	AAEL023648
LOC110674504	1.66287	5.8926	2.09978	0	0	0	0	0	0	0.710185	0.550614	0.251884	0.551715	0.5228	0.722341	AAEL022492
LOC110674505	5.06518	8.57843	3.46806	0.615237	1.12968	1.19283	0.496774	1.00459	0.933091	4.29421	5.34569	4.5586	5.56771	5.08224	6.82475	AAEL020060
LOC110674506	0	10.2482	0.724882	0	0.256061	0	1.68903	0.705703	0.0663705	0.672309	0.634478	0.734426	0.448318	0.796541	1.4816	AAEL024705
LOC110674507	5.0528	8.55746	3.45958	0.613733	1.12692	1.18991	0.49556	1.00213	0.93081	4.28371	5.04623	4.54746	5.5541	5.06982	6.80807	AAEL021268
LOC110674508	0.0974981	0.874023	0.0997687	2.03615	0.796927	1.37027	0.456104	0	0	1.10519	0.843368	1.30517	0.647313	0.63641	1.04117	AAEL025816
LOC110674509	0	1.75539	0	0	1.18	2.03147	1.49444	0.260167	1.22342	1.5491	1.43944	1.4285	0.861514	1.76193	2.52098	AAEL022374
LOC110674510	0.859789	0.645995	0.857336	1.23965	2.26882	0.812824	0.492906	0.140672	0.338688	2.53959	1.43791	1.87037	1.43879	2.88342	1.59027	AAEL020797
LOC110674511	1.56543	7.37165	1.05566	0.248325	0.382404	0.53248	0.593511	0.247978	0.543402	0.417363	1.37371	1.46212	1.18742	1.74842	1.47576	AAEL024677
LOC110674512	0	0	0	0	0	0	0	0	0.25775	0	0.379076	0	0	0	0.11065	AAEL022036
LOC110674513	0	0.299588	0	0.510093	0.577581	0	0	0	0.299416	2.27473	1.32106	1.96856	0	1.99315	1.02829	AAEL025301
LOC110674514	0	1.23193	0	0	0	0	0.156664	0	0	0.389744	0.396107	0.483812	0.389842	0.36941	0.79283	AAEL026925
LOC110674515	0	0	0	0	0	0	0	0	0	0.433748	0.377853	0	0.433856	0	0.441172	AAEL023316
LOC110674516	2.0171	1.39796	0.499636	0.272136	1.40616	0.197999	0.906924	0.708095	1.38816	1.44717	0.579054	0.672914	1.00872	0.874845	0.370883	AAEL024877
LOC110674517	1.55426	2.89004	2.27558	2.14691	3.01439	2.42735	1.77028	3.44097	0.655304	2.15735	2.52803	3.08778	2.21321	2.69009	2.25053	AAEL020813
LOC110674518	0	0.0970143	0	0	0	0	0	0	0	0.0818463	0.0712992	0	0.0818667	0	0	AAEL024538
LOC110674519	0.417464	0.356625	0.141506	0.476021	1.21381	0.231983	0.044792	0	0.209012	0.477302	0.228121	0.85763	0.0928835	0.316856	0.239902	AAEL022070
LOC110674520	0.349415	0.388778	0.143021	0.38431	0.797488	0.125369	0.0581105	0.0332863	0.158368	0.48655	0.165207	0.658288	0.0637492	0.405177	0.189729	AAEL026346
LOC110674521	7.10335	1.73826	2.29704	0.864939	2.44921	0.621955	1.98724	0.881809	2.37891	2.46039	1.44501	1.77649	1.69304	1.90336	1.60728	AAEL022894
LOC110674522	4.14017	1.63454	2.49193	0.95803	2.1892	0.703495	0.927295	0.42748	1.82445	2.34771	2.10505	1.67524	1.71879	1.47602	1.5293	AAEL025485
LOC110674523	0	0	0	0	0.113066	0	0	0	0	0	0.0862028	0	0	0.0772403	0.396673	AAEL021974
LOC110674524	1.11853	0.641978	0.94072	0.96031	1.21621	0.714176	0.875635	0.843616	0.68209	0.780801	0.99274	0.499927	0.512689	0.728729	0.512645	AAEL024555
LOC110674525	0	0.215727	0.195254	0.137055	0	0.339305	0	0.0855398	0.186642	0.157551	0.0780896	0.395972	0.361371	0.386202	0.0911755	AAEL023836
LOC110674526	1.03935	3.21611	1.07154	0.653228	0.458585	0.54573	0.223036	0.0768799	0.482031	3.42165	3.27557	2.65673	3.00256	1.37264	2.88388	AAEL026391
LOC110674527	1.55426	2.89004	2.27558	2.14691	3.01439	2.42735	1.77028	3.44097	0.655304	2.15735	2.52803	3.08778	2.21321	2.69009	2.25053	AAEL022952
LOC110674529	0	0.62584	0	5.28176	3.68808	3.1435	0.848938	1.40549	2.71042	2.28796	1.89194	1.68538	1.64422	1.50133	1.67195	AAEL021978
LOC110674530	1.92566	3.30682	2.52203	0	0.0723496	0.197824	0.22458	0	0.145611	1.66867	0.704104	1.82305	0.46943	0.995566	0.666768	AAEL022041
LOC110674531	0.590669	0.463097	0.581616	0.0220138	0.0249263	0.0877757	0.026307	0.0824361	0.0728314	0.682225	0.585672	0.324967	0.793483	0.592119	0.593044	AAEL025033
LOC110674532	0.635672	0.0809553	0.239326	0.0430745	0.0804762	0	0.102951	0.0376375	0.0935508	0.0640294	0	0	0.0234833	0.0546199	0.0716379	AAEL027481
LOC110674533	0.944513	1.12895	0.600041	0.989368	1.31871	0.675019	0.516844	0.529277	2.10063	1.5267	0.829702	1.20715	0.678081	0.894781	0.683816	AAEL023220
LOC110674534	0	0.303765	0.233175	0.054012	0.061158	0.465822	0.0645459	0	0.192146	0.215723	0.0946683	0.0569519	0.215777	0.103003	0.25241	AAEL027853
LOC110674535	0.52047	0.362674	0.760844	0.0200273	0	0	0	0	0	0.583825	0.312647	0.937962	0.562465	0.274331	0.588772	AAEL023804
LOC110674536	2.53406	2.5151	0.306454	0.274679	0.123659	0.22579	0.474577	0.239595	1.23546	0.462417	1.60846	0.708371	0.69872	1.49206	1.62114	AAEL026242
LOC110674537	0	0.364583	0.079737	0	0.0230455	0	0	0	0	0.475659	0.341154	0.20924	0	0	0.141892	AAEL022949
LOC110674538	0.60256	0.127098	0	0	0	0.210923	0	0	0	0.321679	0.186817	0.684546	0	0	0	AAEL025628
LOC110674539	0.699639	1.03302	0.522631	0	0.532037	0	0.135123	0.0784115	0.44247	0.216633	0.396955	0.508693	0.174346	0.250173	0	AAEL020391
LOC110674540	0	0	0	0	0	0	0	0	0	0	0	0	0.235132	0	0	AAEL024155
LOC110674541	0.216252	0.300516	0.455594	0	0	0	0	0	0	0	0	0.0529889	0.126797	0	0.078282	AAEL027773
LOC110674542	0	0.100851	0	0.047528	0	0.035864	0	0	0	0.167128	0.259416	0.160044	0.158051	0.122406	0.0772674	AAEL024293
LOC110674543	0	0	0.168089	0	0	0	0	0	0	0	0	0.0622044	0.046781	0.166235	0	AAEL020866
LOC110674544	0	0	0.168089	0	0	0	0	0	0	0	0	0.0622044	0.046781	0.166235	0	AAEL025420
LOC110674545	0.129007	2.22096	0.323741	0.0264751	0	0.0924666	0.0316385	0	0.101013	0.511611	0.369497	0.430373	0.247122	0.138844	0.197917	AAEL020944
LOC110674546	0.182809	0.478785	0.272805	0.0547116	0	0	0.0392291	0	0.0353262	0.314467	0.205458	0.406711	0.0894828	0.169586	0.198527	AAEL027297
LOC110674547	0	0.401022	0	0	0	0.0853217	0	0	0	0.620259	0.528994	0.346137	0.377455	0.152114	0.414701	AAEL024076
LOC110674548	0	0	0	0	0.0338677	0	0	0	0	0	0.0328634	0	0.0835542	0.0280944	0.0685186	AAEL026484
LOC110674549	0.243507	0	0.377543	0	0	0	0.0633387	0.138935	0.102667	0.0656552	0.0388923	0.139717	0	0.0821433	0.0881482	AAEL025407
LOC110674550	1.54206	0	0	0	0.313544	0.269895	0	0	0	0	0	0	0	0	0	AAEL022552
LOC110674551	3.71902	101.342	17.2562	0	0	0.0757675	1.75941	4.9017	2.92583	4.39569	3.23746	3.74565	4.63028	9.64257	5.26396	AAEL021096
LOC110674552	0	0.0679662	0.164863	0.925781	0.3931	0.902336	0.0691459	0	0.339636	1.03212	1.34867	1.46426	1.20444	0.271741	0.816497	AAEL025210
LOC110674553	0	0.221979	0.177687	0.502676	0.273892	0.117882	0.338747	0.23589	1.66832	0.816509	0.427426	0.16738	0.479538	0.365654	0.190478	AAEL020479
LOC110674554	0	1.35452	0.103647	0	0.247136	0	0	0	0	0.205478	0.0628067	0.418087	0.353366	0.26651	0.285993	AAEL027761
LOC110674555	1.41819	7.35879	0.653047	0.101865	1.59634	0.728758	0.730392	0.762922	0.478346	3.59978	1.96455	1.93338	2.15475	2.16812	1.98574	AAEL025971
LOC110674556	13.1786	34.4425	21.2137	1.28206	7.96308	2.08005	13.1409	3.9875	6.64437	8.46209	8.11409	6.80428	8.95665	9.65884	9.93687	AAEL021833
LOC110674557	0	0	0	0.350305	0	0	0	0	0.274164	0	0.100804	0	0	0	0	AAEL025152
LOC110674558	0	0	0	1.03313	0.51992	1.5664	0	0	0	0.227516	0.396394	0	0	0	0.23141	AAEL020410
LOC110674559	2.06612	5.61568	1.26854	0	0.804191	1.89074	1.02609	0.436654	0.510223	4.15991	1.84853	2.67139	0.703999	1.05542	3.2695	AAEL027805
LOC110674560	0	0	0.502736	31.2304	7.39213	26.8281	1.89769	14.9767	18.4353	5.77014	5.63586	6.41862	2.44855	6.62921	4.44614	AAEL027461
LOC110674561	0	0.100724	0.107789	0.0807047	0	0.0614538	0.0331527	0	0	0.124964	0.161114	0.090416	0.0624978	0.196618	0.0279627	AAEL024163
LOC110674562	0.445472	1.20368	0.865531	0.101257	1.90555	1.18432	0.888179	0.963127	2.69365	2.68321	1.92835	2.32756	1.30481	1.15463	1.47786	AAEL024294
LOC110674563	0	0.0712678	0.0864358	0	0.380968	0.107519	0.0725048	0	0.330234	0	0.0952312	0	0	0.0569883	0.122309	AAEL020860
LOC110674564	0.983868	0.0830108	0.0704747	0	0.0620147	0.0533816	0.0232242	0	0.128593	0.248614	0.204375	0.186289	0.0647959	0.1842	0.119312	AAEL025556
LOC110674565	0	0	0	0	0	0	0	0	0	0	0.0511301	0.0794834	0	0	0.135678	AAEL022871
LOC110674566	0	0.138163	0	0	0	0.204719	0	0	0	0	0	0	0	0	0	AAEL027237
LOC110674567	0	0	0.125196	0	0	0	0	0	0.103167	0.174173	0	0.277986	0	0.247629	0.0885772	AAEL023784
LOC110674568	0	0.935699	0	0	0	0	0	0	0	0.131567	0.343839	0.27998	0.460601	0.748218	0.401458	AAEL024691
LOC110674569	0	0.133395	0.194143	0.408826	0.385763	1.08473	0.108569	0	0.106655	0.51768	0.529399	0.455027	0.270161	0.66134	0.480755	AAEL020789
LOC110674570	0	0.804953	0	0	1.16391	0.667923	0.818925	0	0	1.01865	1.28375	0.599738	0.339635	0	0	AAEL020892
LOC110674571	2.35661	2.05775	1.3512	1.94258	1.2078	2.13431	2.97644	0.600337	2.15435	3.84747	3.82716	3.64616	5.06288	5.87011	5.92009	AAEL026509
LOC110674572	1.17331	0	0	0	0	0	0	0	0	0	0	0	0.417687	0.130613	0	AAEL023362
LOC110674574	1.02597	0.743033	0.901174	0.790704	0.327686	0.590341	0.629312	0.70669	0.278478	1.30544	0.761783	0.638646	0.810421	1.2507	1.47443	AAEL022171
LOC110674575	0.296086	0.0599551	0.121192	0.544441	0.0481619	0.547236	0.0864107	0.58403	0	0.042151	0.561805	0.179398	0.311996	1.13463	0.76313	AAEL023317
LOC110674576	0	0.523418	0	0	0	0	0	0	0	0.220791	0	0	0	0	0	AAEL024754
LOC110674577	0	0	0	0	0	0.159721	0	0	0	0.324787	0	0	0	0	0	AAEL022377
LOC110674578	0	0	0	0	0	0	0	0	0	0.076053	0	0.242766	0	0	0	AAEL028084
LOC110674579	0	0	0	0	0	0	0	0	0	0.0453038	0.0221008	0.144613	0	0	0	AAEL026065
LOC110674580	0.0981016	0.0317606	0	0.122903	0.510266	0.379336	0	0.409103	0.144284	0.375941	0.280104	0.577982	0.135632	0.025397	0.097452	AAEL021630
LOC110674581	0	1.48367	0.718989	0	0	0	0	0	0	0.34162	0.423779	0.165752	0.820094	0.733077	0.311331	AAEL023785
LOC110674582	1.2396	1.01045	0.336067	0.191555	0.831444	0.257582	0.88598	0.456078	0.901598	0.578274	0.404229	0.622775	0.406123	0.386505	0.193077	AAEL020130
LOC110674583	0	0.0567528	0.0544916	0	0.0250742	0.0215836	0.202082	0.0251289	0.0756269	0.123689	0.224189	0.144344	0.241453	0.0415998	0.198855	AAEL023467
LOC110674584	0	0.119648	0.0520218	0	0.0239377	0.0206053	0.0252637	0	0.0496369	0.0799914	0.0481147	0.0972714	0.123827	0.0198571	0.129789	AAEL027430
LOC110674585	0	2.45774	0.858116	27.4223	15.8052	22.1764	17.7794	20.1501	4.24275	5.82144	6.19882	5.3083	4.01286	4.83284	5.04874	AAEL025682
LOC110674586	2.48193	3.72741	1.26987	0.303062	0.385773	0.0328208	0.118356	0.18544	0.0581348	1.89817	1.88612	1.91526	3.92098	3.68758	2.82511	AAEL020098
LOC110674587	0	0	0	0	0	0	0	0	0	0	0.0891434	0	0.102356	0	0	AAEL024590
LOC110674588	0	0.176306	0.132574	0.375235	0.713798	1.23032	0.417923	0.318503	0.510994	0.458122	0.339482	0.158263	0.334751	0.592119	0.534042	AAEL028204
LOC110674589	1.21231	3.04564	0.809128	0	0	0.410427	0	0.162231	0.152576	0.334866	0.759578	0.912688	0.614505	0.993692	0.196499	AAEL022942
LOC110674590	0	0.0644203	0	0	0	0.114827	0.0801026	0	0	0.0583741	0.0490983	0.0257012	0.0241608	0.0267104	0.0245682	AAEL022903
LOC110674591	0	0.157025	0.190445	0	0.302732	0	0	0.166866	0	0	0	0.140956	0.132508	0	0	AAEL020930
LOC110674592	0.388398	1.48954	0	0	0	0	0	0	0	0	0	0	0.213684	0.13102	0	AAEL023770
LOC110674593	0	1.85896	0.724441	9.86009	3.28619	6.16999	3.31408	5.83037	1.64531	1.851	1.72382	1.5484	1.36954	0.752564	1.0251	AAEL021990
LOC110674594	0	0.309588	0	0.25868	0.0552649	0	0.0583263	0	0	0.246674	0.261235	0.581544	0.241898	0.325493	0.0983908	AAEL025487
LOC110674595	0.239724	0.271028	0.304181	0	0.155976	0	0	0	0.367901	0.296908	0.309187	0.112568	0.136544	0.271713	0.895556	AAEL027464
LOC110674596	1.35051	0.911561	10.1056	0.121255	0	1.06366	0.144904	0	0	1.20162	1.46549	1.1507	0.600962	0.683359	1.22219	AAEL023831
LOC110674597	0.193152	0.218374	0.245086	0.0471706	0.229355	0	0	0.0588808	0.296428	0.514199	0.356913	0.245764	0.407062	0.218927	1.00125	AAEL026328
LOC110674598	0	0.161474	0.0725336	0.134921	0.100887	0	0.0304216	0	0	0.128659	0.164823	0.303319	0.126168	0.169769	0.0513183	AAEL022885
LOC110674599	0	0.161171	0.0723977	0.134668	0.100698	0	0.0303646	0	0	0.128419	0.164515	0.302751	0.125932	0.169451	0.0512222	AAEL021917
LOC110674600	0	0.196766	1.11447	0.976596	0.189675	1.42045	0	0.905391	0.359876	0.635788	0.510475	0.941436	0.572851	1.12814	0.928639	AAEL023383
LOC110674601	0	0	0	0	0	0.179199	0	0	0.0712269	0	0.0793594	0	1.09346	0.575064	1.29721	AAEL027966
LOC110674602	1.88903	6.44223	3.7006	21.2899	8.5169	18.6161	2.81931	3.34923	3.2097	7.13293	6.47757	7.08906	4.59425	5.89966	4.99617	AAEL025119
LOC110674603	0	0.434675	1.11295	1.63644	0.372452	1.6511	0.402911	0.701426	0.55349	0.999635	1.01043	1.65325	2.2905	2.42535	3.01432	AAEL021117
LOC110674604	0	0.313125	1.1393	0	0	0.519641	0.63712	0	2.81651	0.792506	0.230127	0	2.64235	1.00154	0.53738	AAEL026157
LOC110674605	0	0.748266	0.605014	0.212339	0.480865	1.03481	0.253751	0	0.997116	0.210425	0.733236	0.67169	0.210478	0.598341	0.642081	AAEL026455
LOC110674606	0	0.058635	0	0.131601	0	0	0	0	0.175804	0.0539646	0.195877	0.0478495	0.0449817	0	0	AAEL024707
LOC110674607	3.50502	3.15011	1.03961	0.16647	0.978625	0.76682	0.362446	0.142327	0.283776	2.12201	2.23441	2.24584	0.962942	0.599748	0.953895	AAEL021007
LOC110674608	0	0.0345116	0.159817	0.547547	1.29442	0.971039	0.54581	0.233382	0.185001	1.93752	1.6325	2.05029	0.598346	1.56298	1.34609	AAEL024897
LOC110674609	0.215329	0.608344	0.0834637	0.749899	1.26571	1.68794	0.392065	0.333472	0.178822	1.82301	2.38315	1.92243	2.07899	1.83356	1.9676	AAEL021980
LOC110674611	0	0.032605	0.0395443	0	0.0369763	0	0	0	0.070923	0	0.0239625	0.154949	0	0.0506105	0.0608934	AAEL025602
LOC110674612	0	0	0	0	0	0.156322	0	0	0	0	0	0	0	0	0.161659	AAEL023091
LOC110674613	1.82714	4.79883	0.446313	0.465689	0.0335555	0	0	0.317071	0.124251	1.34672	0.992262	1.04457	0.279062	0.876816	1.29296	AAEL026281
LOC110674614	0	0	0.0718687	3.4791	2.33015	1.61072	0.0769159	0.868558	0.204217	1.81006	1.19838	0.948298	0.231056	0.38234	0.643488	AAEL023903
LOC110674615	0.356031	0.808075	0.156569	0.286375	0.186661	0.152436	0.122494	0.308663	0.147628	0.37909	0.654092	0.455729	0.297482	0.650136	0.366406	AAEL027373
LOC110674616	1.82956	5.01683	3.74435	1.14987	2.60401	2.2415	0.196304	0.615141	1.92844	9.11605	5.10513	8.48721	6.02461	5.70886	5.96062	AAEL020153
LOC110674618	0	0.437059	0	0.0818574	0.280871	0.161986	0	0.309632	0	0.449845	0.606015	0.261554	0.818774	0.156105	0.167516	AAEL022093
LOC110674619	0.323128	1.23831	0.309335	0	0	0	0.0167877	0.00457444	0.00501924	0.189451	0.11521	0.167446	0.116847	0.156332	0.178226	AAEL025609
LOC110674620	0.485611	0	0	0	0	0	0	0.0522474	0	0.17283	0.225838	0.183895	0.556652	0	0.330482	AAEL021039
LOC110674621	18.8757	24.4963	19.4245	5.89593	12.4191	6.44606	12.2911	3.31998	8.47975	8.90313	10.8744	8.79725	13.4098	14.6343	13.5763	AAEL027509
LOC110674622	0	0.180041	0	0	0	0.142045	0	0	0	0.144422	0.069413	0.206657	0.161893	0.110926	0.121567	AAEL025448
LOC110674623	4.06952	6.04811	3.76193	0.237004	0.335451	0.288753	0.236022	0.0493068	0	3.20399	2.75019	3.63819	2.34926	1.80503	2.33314	AAEL021764
LOC110674624	0	0	0.468043	0.328535	0	1.28086	0.392608	1.23028	1.15706	0	0.283618	0	0.325655	0	0	AAEL022395
LOC110674625	0	0.305327	0	0	0	0.25335	0.310627	0	0	0.25759	0	0.274081	0	0	0	AAEL026949
LOC110674626	0	0	0	0	0.459537	0	0	0	0	0.198091	0	0	0.600426	0	0	AAEL027874
LOC110674627	3.20229	2.50533	1.59871	0.446087	1.54689	0.887697	0.658028	0.229112	1.29832	2.06528	1.82722	1.30331	1.31962	1.28756	1.05617	AAEL023090
LOC110674628	0.390295	0.0559808	0.199692	0.280341	0.158715	0.273241	1.00504	0	0	0	0.111326	0.0354719	0.169509	0	0	AAEL027711
LOC110674629	0	0.863312	0.0553729	0.038868	0	0.254854	0	0.0529277	0.298667	1.57222	1.67771	1.45305	0.581412	0.700292	1.53146	AAEL024037
LOC110674630	0	0.682572	0	0.871637	0	0	0	0	0	0	0.250823	0.61272	0.287999	0.272905	0.878565	AAEL022158
LOC110674631	0	0	0	0	0	0	0.355586	0	0	0	0	0	0	0.279488	0.899758	AAEL021727
LOC110674632	0	0	0	0	0	0	0	0	0.103771	0	0	0	0	0.0498162	0	AAEL026203
LOC110674633	0	0	0	0	0	0	0	0	0.120674	0	0	0	0	0.0579302	0	AAEL025931
LOC110674634	0	0.390161	0	0.166077	0	0	0	0	0	0.16458	0.430114	0	0	0.155993	0	AAEL021464
LOC110674635	1.56635	0	0	5.63261	2.32368	2.54849	0	0.400819	1.13373	5.22295	2.91794	3.73459	1.71589	1.92757	1.54041	AAEL024776
LOC110674636	0	0	0	0	0.188511	0.486805	0.198953	0.415629	0.195447	0	0.143723	0.263319	0	0.312752	0.167808	AAEL028240
LOC110674637	0	0.102694	0	0	0	0	0	0	0	0	0	0	0	0	0	AAEL023619				GO:0004672,GO:0005524,GO:0006468	protein kinase activity,ATP binding,protein phosphorylation
LOC110674638	0	4.85732	2.57736	1.80913	0.292641	2.01522	0.0617703	0	0	2.46897	0.223113	1.40072	0.768545	1.45653	2.27418	AAEL027051
LOC110674639	0.216383	1.73438	0.664268	9.71397	5.3676	8.33182	3.62184	4.26817	0.638617	5.31378	5.16572	5.49009	7.85712	4.89056	4.51648	AAEL022444
LOC110674640	0	0	0	0.215031	0	0	0	0.268413	0	0.426186	0.371266	0	0	0.605926	0.21674	AAEL020268
LOC110674641	0.615318	0	1.2593	0.220985	0	0	0.528166	0.55169	0	0	0	0	0	0	0	AAEL024891
LOC110674642	0	0	0	0	0	0	0	0	0	0	0	0	0	0	0	AAEL025802
LOC110674643	0	1.40115	0	0	0	0	0	0.372239	0	0	0	0	0	0	0	AAEL022009
LOC110674644	0	0	0	0	0	0.443292	0	0	0.177977	0	0	0	0	0	0	AAEL026885
LOC110674645	0	0	0	0	0	0	0.206931	0	0	0	0.0736273	0	0.0845399	0.121378	0	AAEL023328
LOC110674646	0.461973	6.01749	2.88172	0.0386372	0.0514695	0.117407	0.154814	0	0.098722	1.44147	1.36755	0.965783	1.08813	1.10368	0.533766	AAEL022899
LOC110674647	0.633901	0.267417	0.10703	2.2948	0.471736	2.45858	0	0.093778	0	0.69487	0.752726	0.900189	0.187301	0.19673	0.419927	AAEL027208
LOC110674648	1.81139	2.70729	0.92679	2.51544	4.567	2.96503	2.56178	0.719237	2.633	5.1513	4.92606	4.73634	2.81273	4.56829	3.65951	AAEL024080
LOC110674649	0.362429	0.555979	0.376489	0	0	0	0	0	0	0	0.22814	1.42238	0	0.555726	0.0675865	AAEL020152
LOC110674650	0	0	0	0	0	0.045603	0	0	0	0.0231831	0	0	0	0	0	AAEL023754
LOC110674651	0	10.0383	0.549153	0.801774	0	0.56356	0	0	0.226263	0.840386	1.39763	1.75992	3.14459	3.57357	4.46812	AAEL027445
LOC110674654	0	0.719227	0	0	0	0	0	0	0	0.485422	0.211434	0.129125	0	0	0	AAEL028130
LOC110674655	0	1.45113	0.105514	0.0740638	0.17108	0.144376	0.177016	0.0406781	0.417352	0.41689	0.0741681	1.20891	0.108653	0.111307	0.349373	AAEL023276
LOC110674656	0	1.46531	0.546823	0	0	0.46764	0.114673	0	0.225303	0	0.331356	0.101181	0	0.0594871	0.257277	AAEL025020
LOC110674657	3.98149	10.5007	4.84742	2.22314	5.27091	4.73552	4.59625	1.77186	5.15239	5.39399	4.39705	4.094	4.77976	4.17632	5.69145	AAEL020520
LOC110674658	1.95848	12.4868	0.898996	0.860501	0.28242	0.705002	0	0	0	1.52505	1.58691	2.05926	0.699673	0.976934	1.96849	AAEL026301
LOC110674659	0.723765	0.610654	1.48124	0	0.294323	0	0.310627	0.648922	1.83091	0.25759	0	0.274081	0.257654	1.4649	1.57199	AAEL021380
LOC110674660	0.168448	0.223336	0.0615611	0	0.425681	0.185317	0.103278	0.156423	0.162333	0.856444	0.343196	0.583215	0.428329	0.10147	0.0740438	AAEL025735
LOC110674661	0	0	0	0	0	0	0	0	0	0	0	0	0	0	0	AAEL021603
LOC110674662	44.1496	60.1494	157.382	1278.61	987.158	1551.07	67.7166	390.327	248.088	454.646	463.601	421.536	479.236	489.277	422.604	AAEL020106
LOC110674663	3.4139	6.72087	8.73352	1.22607	1.85104	2.39004	9.2795	9.18264	7.1968	0	0.705629	0.861868	0.405107	1.15163	0.411937	AAEL024608
LOC110674664	0	0	0.122343	0	0	0.167403	0	0.143642	0	0	0	0.0181101	0	0	0	AAEL023157
LOC110674665	0.602911	0.57049	0.494426	0.205399	0.191329	0.223866	0.250294	0.404161	0.468009	0.10027	0.0331924	0.0256054	0.0832447	0.0475192	0.0846484	AAEL027496
LOC110674666	0.157806	0.908509	0.289715	0.0333378	0	0.212833	0.0239037	0	0.0684904	0.259343	0.208655	0.358554	0.0875707	0.0970723	0.144492	AAEL021960
LOC110674667	0	0.121294	0.68553	0.687717	0.233845	0.905813	0	0	0.121225	0.613981	0.891434	0	0.511778	0.484956	1.1449	AAEL022300
LOC110674668	1.9216	3.7269	0.416599	0.649182	0.331113	0.0627041	0.188706	0	0.113288	1.22001	0.855788	0.7061	0.611606	1.15636	0.79582	AAEL020548
LOC110674669	0	0.580269	0.23459	0.164666	0.559356	0.962976	0	0.205545	0.386624	0.489545	0.568614	0.347257	0.65289	1.08268	1.49377	AAEL025243
LOC110674670	1.94473	5.98212	2.30615	0.181883	0.172995	0.531831	0.230397	0.454072	0	1.41672	1.05829	0.663569	1.41346	2.10816	2.05328	AAEL023320
LOC110674671	1.55113	0.0956667	0.116028	5.53816	2.7057	3.61183	0.914875	0.965788	0.382447	2.86518	2.66048	3.39212	1.29167	1.83596	1.88809	AAEL028157				GO:0003676	nucleic acid binding
LOC110674672	0	0.346983	0.841663	0.59079	0	0.863743	0.70601	1.10618	0.462378	0.195155	0.510019	0.519122	0.976019	1.01735	0.496238	AAEL026926
LOC110674673	0.877392	0.222082	0	0.378128	0.285437	0.184276	0	0	0	29.2593	32.2079	32.8603	1.49925	14.9763	28.712	AAEL022951				GO:0005515	protein binding
LOC110674674	0.386392	1.68854	0.295698	0.314305	0.660744	0.389579	0.127563	0.296099	0.470627	0.879173	1.70173	1.34691	1.09571	0.863383	0.881071	AAEL027586
LOC110674675	0	0	0	0	0	0	0	0	0	0.136233	0	0	0	0	0	AAEL024118
LOC110674676	0	0.315441	0.193302	0.0932833	0	0	0	0	0.109511	0.0476219	0.129336	0	0.700497	0.177894	0	AAEL020999
LOC110674677	0	0.737874	0	0	0	0	0.37534	0	0	0	0	0.437158	0	0	0	AAEL023195
LOC110674678	0	0	0	0	0	0	0	0	0	0	0	0	0	0	0	AAEL021672
LOC110674679	0	0	0	0	0	0.115761	0	0	0	0.356663	0.413233	0.50473	0.356752	0	0.362767	AAEL024311
LOC110674680	0	0	0	0	0.0775941	0	0	0	0.0530964	0.13582	0.0591588	0.0722576	0.305671	0.214986	0.276289	AAEL024938
LOC110674681	0	0.75587	0.654817	0	0	0	0	0	0	1.09319	0.396797	0.193862	0.546729	0.172692	0.185316	AAEL027484
LOC110674682	0	0.331816	0	0.0771813	0	0	0	0.0385367	0	0.0688371	0.0266517	0.118818	0.15301	0	0.0622358	AAEL021620
LOC110674683	0.154585	0.065213	0	0.111035	0	0	0	0.0554399	0	0.0990308	0.0862692	0.0936629	0	0	0.089534	AAEL024310
LOC110674684	0	1.93323	0.225008	0	0.105676	0.097962	0.0364616	0.0380856	0.082173	0.272125	1.16979	0.563953	0.789893	0.520912	0.691052	AAEL018003
LOC110674685	0	1.39229	0.833198	0.30802	0.882968	0.0475031	0.77579	0.0803042	0.904012	0.322631	0.365204	0.822242	0.19324	0.549338	0.196499	AAEL025241
LOC110674686	0	1.7466	0.363349	1.99702	3.1998	1.94644	1.44774	2.22854	3.36843	1.01099	0.91814	2.19715	1.70647	1.57631	1.072	AAEL026703
LOC110674687	2.61156	14.6895	4.45396	0.625276	1.239	0.30472	0.373611	0	0	2.78838	0.53979	0.659309	2.16928	1.46828	0.630245	AAEL003257				GO:0036157,GO:0070286	outer dynein arm,axonemal dynein complex assembly
LOC110674688	0.279442	0.629507	0	0	0.075	0	0.0791546	0	0	0.662363	0.403732	0.317463	0.298436	0.18853	0.101156	AAEL025793
LOC110674689	0	0	0.298767	0.419428	0.23746	0.408806	0.250614	0	0	0.207823	0.543127	0.331692	0.311813	0.295471	0.281136	AAEL023145
LOC110674690	0	0	0	0	0	0	0	0	0	0	0	0	0	0	0.0780167	AAEL024377				GO:0005515	protein binding
LOC110674691	62.7263	343.798	31.8467	31.3652	71.2261	61.8174	26.7139	6.70553	7.73051	824.974	720.16	850.746	956.24	812.858	837.871	AAEL020715
LOC110674692	0	0	0	0.457622	1.03633	0.892065	0	0	0	0.906993	1.18517	0.965059	0	0.214918	0	AAEL023033
LOC110674693	0.173305	0.0731104	1.18819	0.699586	1.26856	0.818971	0	0.155384	0.219205	2.06627	2.6006	1.87566	2.66276	2.7173	3.54079	AAEL021768
LOC110674694	0.141838	0	0	4.83618	1.3843	3.09633	1.5071	2.4413	0.212023	1.42722	1.02209	0.867535	0.892045	0.60461	0.440318	AAEL024209
LOC110674695	0	0	0	0	0	0	0	0	0	0	0	0	0	0	0	AAEL020607				GO:0000786,GO:0003677,GO:0046982	nucleosome,DNA binding,protein heterodimerization activity
LOC110674696	0	4.26512	0.272256	0	0	0	0.114188	0	0.112176	0.378766	0.329956	0.302261	0.473575	0.0897511	0.577873	AAEL020622
LOC110674697	0.949259	0.583328	0.242842	0	0.128674	0.0365511	0.0679008	0.02837	0	0.610371	0.313928	0.393023	0.762591	0.408811	1.01599	AAEL027635
LOC110674698	0	1.06454	0.962862	0.0358413	0.0956604	0	0.0428313	0	0.0991801	0.149684	0.0640924	0.18896	0.0837424	0.235656	0.265785	AAEL024041
LOC110674699	2.42962	13.3193	4.4907	5.19834	4.81164	5.83212	2.04118	4.20154	2.03593	3.76579	4.69291	4.73373	4.20136	4.84993	4.61741	AAEL026656
LOC110674700	0.194039	0.910059	0	0	0.310986	0.567351	0.0979741	0	0.120309	1.09682	1.11118	0.747768	0.276305	0.246422	0.574323	AAEL025307
LOC110674701	0.119754	5.83744	2.71769	0.18452	0.3566	0.571996	0.271903	0.187033	0.133555	2.52013	1.85163	1.69256	1.21293	1.32659	2.87371	AAEL020732
LOC110674702	0	0	0	0	0	0	0	0	0	0	0	0	0	0	0	AAEL025891
LOC110674703	4.61068	4.86045	3.48795	1.36059	0.21162	0.692211	0.29928	1.63303	0.882015	2.11879	1.79735	1.08781	4.07932	2.06091	2.99146	AAEL021236
LOC110674704	0	0	0	0	0	0	0	0	0	0	0.0780896	0	0	0	0	AAEL023035				GO:0000786,GO:0003677,GO:0046982	nucleosome,DNA binding,protein heterodimerization activity
LOC110674705	0	0	0	0	0	0	0	0	0	0	0	0	0	0	0	AAEL026472
LOC110674706	7.87094	4.98065	2.01356	0	0	0.459197	0	0	0	0.933762	0.813433	0.993542	0	1.77009	0	AAEL021681
LOC110674707	0.185806	0	0.0720201	0.353872	0.400691	0.7726	0.362475	0.0631031	0	0.517007	0.232174	0.533048	0.35077	0.395065	0.40764	AAEL025387
LOC110674708	1.30503	2.82151	2.17006	3.39798	3.25051	2.6267	1.8203	1.82825	1.37555	3.19318	3.74264	4.01535	3.60048	3.57687	3.01163	AAEL027035				GO:0003677,GO:0003700,GO:0006355,GO:0043565,GO:0045944	DNA binding,DNA-binding transcription factor activity,regulation of transcription, DNA-templated,sequence-specific DNA binding,positive regulation of transcription by RNA polymerase II
LOC110674709	5.22749	5.94754	8.4291	13.9383	9.92034	13.3635	4.14716	7.5275	5.07588	7.16002	9.33146	10.0779	9.07914	8.443	9.63364	AAEL022538	Putative bisphosphate 3'-nucleotidase bpnt1/inositol polyphosphate 1-phosphatase [Source:UniProtKB/TrEMBL;Acc:A0A0P6IYC3]			GO:0046854,GO:0046855	phosphatidylinositol phosphorylation,inositol phosphate dephosphorylation
LOC110674710	0.395469	0.250249	0	6.77667	2.26005	4.55257	1.56716	2.15109	1.35279	1.60829	2.47266	2.16652	3.3347	3.33513	3.50068	AAEL025548
LOC110674711	0	0	0	0.194113	0.0307712	0.378394	0	0.363452	0.113941	0.409733	0.251361	0.194444	0.0962056	0.0601679	0.162394	AAEL021855
LOC110674712	0.314314	1.87889	0.603063	0	0	0	0.0458652	0	0.0185528	0.38929	0.149098	0.239244	0.132034	0.212057	0.216181	AAEL025713
LOC110674713	0.0741676	0.109035	0.120742	0	0	0	0	0	0.0132662	0.155179	0.0606228	0.0987277	0.0984112	0.122064	0.103325	AAEL026394
LOC110674714	0	0	0	0	0.539075	0	0.568937	0.594276	0	0	0.410998	0	0	0.22359	0	AAEL023318
LOC110674715	12.1786	7.83233	12.1298	15.9	13.7589	16.1332	5.31575	8.29942	5.1347	26.3728	27.592	26.6116	26.9174	24.876	24.4048	AAEL027748
LOC110674716	4.90282	5.48708	1.23949	0.341801	0.785774	1.84744	1.41105	0.426654	0.498539	3.37694	2.10127	1.8894	1.02668	1.03125	2.15063	AAEL020295
LOC110674717	0.925993	0.910189	1.89512	0.997682	0.75312	0	0.397419	0.41512	0.390415	1.31825	0.717735	1.05199	0.329646	0	0.502806	AAEL025124
LOC110674718	1.16823	0.813167	0.926463	1.30063	1.73399	1.59484	0.727005	0.628456	0.664936	3.53409	2.78891	3.36219	3.22306	3.34971	3.19283	AAEL020230
LOC110674719	0	0	0	0	0	0.0697514	0	0	0	0	0	0.226377	0.212809	0.201656	0.28853	AAEL024873
LOC110674720	0	0	0	0	0	0	0	0	0	0	0	0	0	0	0	AAEL021226
LOC110674721	0	0	0.142257	0	0.113066	0	0	0	0	0	0.0862028	0.10529	0	0.0772403	0.396673	AAEL025726
LOC110674722	0.0929477	0	0	0	0.0555848	0.191387	0	0.129907	0.0391884	0.0953492	0.381407	0.422378	0.194639	0.184438	0.193962	AAEL022464
LOC110674723	3.91771	10.6915	3.74193	6.44635	5.27266	5.19218	1.44481	5.41387	1.99886	4.42625	5.22319	4.52313	4.86434	4.42096	3.85811	AAEL027070
LOC110674724	0.287523	1.57683	1.66822	1.17098	1.2464	1.00646	1.31544	3.30746	1.33347	1.26275	1.54575	2.46725	2.11467	2.13381	2.60204	AAEL023568
LOC110674725	2.73961	12.0713	3.58169	12.1189	4.38522	11.5234	1.19483	0.389501	0.495029	6.28386	6.33642	6.14272	3.51378	4.35677	4.72249	AAEL028222
LOC110674726	0.963789	0	0	0.0692269	0.0783859	0.202421	0	0.172825	0.08127	0.137206	0.298812	0.218985	0.0686201	0.260095	0.279109	AAEL023562
LOC110674727	0.288325	1.92305	1.93302	0.178533	0.34366	0.0922261	0.177082	0.155998	0.111083	1.357	1.52121	1.00714	1.29717	1.29627	2.16482	AAEL028219
LOC110674728	0.248066	0.313947	0	0	0	0.0434172	0.319397	0	0	0.0882874	0.346096	0.187879	0	0.0836812	0	AAEL024733
LOC110674729	0	0	0	0	0	0	0	0	0	0	0	0	0	0	0	AAEL021157
LOC110674730	0	0	0	0	0	0	0	0	0	0.310535	0.270518	0	0	0.147167	0	AAEL024531
LOC110674731	3.25534	0.39237	0.475879	0.200421	0.151291	0.0651151	1.51689	0.0833918	0.313716	0	0	0	0	0	0
LOC110674732	29.7169	81.3102	41.4279	5.68581	12.6955	9.78862	3.72587	1.72138	3.97695	53.7627	49.1209	45.8039	34.0547	43.0266	42.4552	AAEL025436
LOC110674733	0.639806	0.67477	0.491029	0.459559	0.13009	0.11198	0	0.573645	0.134877	0.796979	0.416566	0.375544	0.366702	0.107914	0.115803	AAEL022943
LOC110674734	1.39967	6.16213	3.00453	0.0755904	0.350924	0.117882	0.0948493	0	0	1.42327	0.659085	0.773136	0.977808	1.71112	2.05716	AAEL026500
LOC110674735	1.94437	2.14527	1.60702	0	0.060822	0.10471	0.449339	0.268201	0.504479	0.798467	0.231857	0.226556	0.692177	0.655901	0.48728	AAEL024086				GO:0003677,GO:0006355	DNA binding,regulation of transcription, DNA-templated
LOC110674736	2.88006	3.31223	4.15622	8.26627	2.23187	5.40265	6.55054	4.55799	2.67765	2.2603	1.93057	2.55378	1.244	1.71888	1.30989	AAEL027542
LOC110674737	0.355749	0	0	0.159704	0.325501	0.217924	0.267192	0.637924	0.674954	0.348183	0.358462	0.336794	0.411591	0.690035	0.193168	AAEL025623
LOC110674738	0.227926	3.06815	0.374589	0.195962	0.533655	0.430352	0.767753	0	0.058241	0.988183	1.11995	1.19007	0.486839	1.23486	0.545053	AAEL022760
LOC110674739	8.4441	9.76738	8.78012	35.9022	30.0184	34.8023	14.73	21.9801	12.7477	39.8441	37.3276	37.4437	33.4541	35.7438	36.4833	AAEL026468				GO:0003677,GO:0006351,GO:0042025	DNA binding,transcription, DNA-templated,host cell nucleus
LOC110674740	0	0	0	0.115673	0.251476	0.117254	0.0276466	0	0	0.0515838	0.0449365	0.0390302	0.0229319	0.0847471	0.0443052	AAEL024855
LOC110674741	0.182515	0.153991	0	0	0	0	0	0	0	0.0649574	0.08488	0.034558	0.0974604	0.0818859	0.0330346	AAEL023649
LOC110674742	1.33579	0.0939191	0.911264	0.319823	0.362137	0.93517	0.0955492	0.698634	0.0938652	0.47541	0.690244	0.590153	1.26808	0.751011	0.725321	AAEL028030
LOC110674743	2.19256	12.2292	1.72839	0.146201	0.90904	0.579994	0.680466	0.521874	0.572116	2.64857	2.89847	1.9662	1.4314	2.50316	2.37849	AAEL022777
LOC110674744	0	0	0.0517353	0	0.0623019	0.0268144	0	0	0	0.236644	0.0636497	0	0.10908	0.0341098	0	AAEL027128				GO:0003677	DNA binding
LOC110674745	1.50453	3.87873	3.33574	6.00375	4.62269	7.84129	2.36763	1.64872	2.3259	4.34323	4.19818	4.55798	3.92774	4.3422	4.35706	AAEL017987
LOC110674746	0.0825538	0.417913	0	0.174402	0.08294	0.309374	0.0250098	0	0.255927	0.262702	0.508887	0.395373	0.359576	0.710948	0.210946	AAEL020058
LOC110674747	0	32.9535	3.77765	3.77652	3.0544	0	10.1543	6.56599	3.00844	2.53954	1.97941	2.41768	1.33693	3.29385	3.89626	AAEL028085
LOC110674748	4.19398	4.61205	4.7158	0.330913	1.08062	0.566202	0.207023	0.0595639	0.250868	2.76942	3.00717	3.49253	2.293	2.54893	3.34275	AAEL022586
LOC110674749	55.6002	49.3876	123.508	365.568	246.815	364.167	121.092	260.323	150.553	167.094	173.4	166.348	207.583	184.704	175.579	AAEL027190
LOC110674750	0	5.72535	0.823851	0	0.992117	0.170801	0.732953	0	0.0969842	2.18562	1.58629	2.02199	0.910697	1.05814	1.43324	AAEL020939
LOC110674751	1.57419	3.91811	3.38278	3.95747	2.02032	4.5736	0.472929	0.0705703	0.0663705	3.41757	2.48911	3.87481	1.90535	2.17721	1.70954	AAEL021597
LOC110674752	0.0965513	0.101828	0.028652	3.68703	0.988252	3.17424	0	0.526762	0.834508	0.754264	0.763334	0.587929	1.18856	0.903818	0.958356	AAEL024194
LOC110674753	0.0705965	0.554326	0.332074	0.166846	0.402844	0.278208	0.0733034	0.211328	0.361977	0.840487	0.3615	0.689047	0.715849	0.397934	0.606737	AAEL026599
LOC110674754	0	0.0435807	0	29.3842	5.61133	14.9072	2.62011	11.4324	1.02252	0.0560257	0.478909	0.784277	7.78077	1.4039	2.43431	AAEL020868
LOC110674755	0.191829	0.853139	0.33936	0.273822	0.48722	0.335174	0.207219	0.0561162	0.0623723	2.24952	2.09572	1.98784	1.32412	1.8245	1.82194	AAEL027428
LOC110674756	0	0	0.0311777	0	0	0	0	0	0.0256918	0.0373023	0.0324954	0.237219	0.0338408	0.102779	0.113822	AAEL021770
LOC110674757	0	0.153447	0.173699	2.30525	1.20306	1.54743	0.0520369	0.329389	0.255599	1.6415	2.26525	2.00647	0.934044	0.81556	1.17188	AAEL024248
LOC110674758	0	0.0919504	0.348079	0.870565	0.770868	0.626563	0.37702	0.450071	1.14176	0.749883	0.958372	0.22511	0.853528	0.405512	0.781846	AAEL026699
LOC110674759	0	0.0945318	0.648926	0.944804	0.333517	0.567901	0.625122	0.25114	0	0.438636	0.229267	0.297002	0.298347	0.29027	0.275798	AAEL023136
LOC110674760	97.4175	103.268	113.425	230.44	147.923	228.32	70.4871	125.417	84.6471	251.477	251.597	261.664	239.424	239.305	248.208	AAEL021736	Enhancer of rudimentary homolog [Source:UniProtKB/Swiss-Prot;Acc:Q93104]			GO:0006221,GO:0007049,GO:0045747	pyrimidine nucleotide biosynthetic process,cell cycle,positive regulation of Notch signaling pathway
LOC110674761	2.19926	1.59894	2.39413	1.34441	1.7316	1.11381	2.61074	1.59426	2.60418	2.93105	2.65489	4.25276	4.36435	2.93597	3.48938	AAEL024258
LOC110674762	0.614859	14.038	0.189512	1.61758	0.75312	3.30622	0.476903	0.41512	0.858912	10.0635	6.9293	11.0809	6.04438	5.74759	6.54854	AAEL022710
LOC110674763	0.0580168	0.285867	0.0391828	0.389219	0.290663	0.39967	0.0328677	0.0520174	0	0.550897	0.665536	0.564195	0.3445	0.313136	0.426755	AAEL018005				GO:0046872	metal ion binding
LOC110674764	1.50453	0.493657	0.855318	11.5872	8.76951	9.83088	4.08955	5.5457	0.35241	7.08007	7.25611	7.1535	8.4744	6.37233	5.82999	AAEL024049
LOC110674765	0.0924843	0.103653	0.0939319	0.0163595	0.0185239	0.0401046	0.0693139	0	0	0.221073	0.750225	0.618385	0.794589	0.466109	0.595622	AAEL026649				GO:0003676,GO:0003677	nucleic acid binding,DNA binding
LOC110674766	1.29958	0.469918	8.359	19.3359	23.3286	20.146	11.4738	30.3782	20.2732	9.94422	13.0373	12.6548	16.1923	13.9659	14.6172	AAEL024429				GO:0003676	nucleic acid binding
LOC110674767	0.1442	1.0743	0.826329	1.65308	0.736517	1.25081	0.194329	0	0	0.731842	1.28848	1.40012	0.489727	0.404716	0.765248	AAEL027538
LOC110674768	0	0	0	0	0	0	0.291108	0	0	0	0	0	0	0	0	AAEL025291
LOC110674769	0.062139	0.0524279	0.0381517	0	0	0	0	0	0	0.0818271	0.0385311	0.0258844	0	0.0503078	0.359903	AAEL021719
LOC110674770	0	1.00518	0.340475	0.107931	0.209504	0	0.092129	0	0	0.213916	0.259559	0	0.0764178	1.38308	0.334137	AAEL022275
LOC110674771	0.412902	0.435466	0.211259	0.148289	0	0.072267	0	0	0.130565	1.34682	3.44554	1.87633	0.612211	1.39286	1.43863	AAEL026743
LOC110674772	11.4981	13.5759	13.6109	37.507	22.8255	33.854	12.3224	26.5811	16.7665	26.6357	28.6561	29.6585	32.8912	30.3182	30.2933	AAEL021318				GO:0005515	protein binding
LOC110674773	0.745065	0.580269	0.439856	0.102916	0.116532	0.080248	1.0331	0.873565	0.410788	0.387557	0.195461	0.72707	0.918127	0.812008	0.809127	AAEL019943				GO:0000166,GO:0003676,GO:0004386,GO:0005524	nucleotide binding,nucleic acid binding,helicase activity,ATP binding
LOC110674774	15.3997	58.685	19.6979	2.0279	6.26235	4.04293	2.42339	3.68193	2.81353	15.7116	11.1405	14.5791	20.8322	16.104	17.6529	AAEL020454
LOC110674775	8.11346	14.187	8.72355	33.7417	25.1996	31.5289	18.9752	21.718	10.8572	41.4726	50.7108	50.384	27.2716	32.169	36.202
LOC110674776	2.00162	1.6888	1.02412	0.35943	1.01746	0.700655	4.72482	1.79464	0	0	0	0.189497	0	0.50641	0	AAEL026955
LOC110674777	0.77898	4.51852	3.20443	0.255983	0.448238	0.613525	0.167162	0.232227	0.259461	1.44442	0.794582	0.749274	1.08567	0.930228	0.962982	AAEL022315
LOC110674778	0	0	0	0.019016	0	0	0.401023	0	0	0.129695	0.0965659	0.13446	0.997905	0.945605	1.25939	AAEL027848
LOC110674779	0.590543	6.5193	2.58464	0.278524	0.494761	0.443319	0.49774	0.574131	0.794946	2.55756	2.92726	3.05539	2.3733	2.44573	2.28711	AAEL023238
LOC110674780	0.273583	0.876594	0.983174	0.0678424	0.0529781	0.123128	0	0	0	0.331518	0.23023	0.214605	0.357108	0.140631	0.429154	AAEL022108
LOC110674781	8.83627	8.60129	13.3075	1.03165	2.95845	0.633919	0	1.39974	1.42175	4.11164	5.44046	10.346	10.0927	7.02536	8.42055	AAEL024472
LOC110674782	0.912573	0.256652	1.08946	0.109247	0.494803	0.319441	0	0	0	0	0.282933	0.115193	0.108289	0.307842	0.330346	AAEL025637
LOC110674783	0.389089	2.17487	0.39815	0	0	0	0	0	0	0.276955	0.241266	0	0.138512	0.689078	0	AAEL022083
LOC110674784	0.110595	0.486119	0.498314	0.958378	2.57802	1.70962	0.0214359	0.0671717	0.0872406	2.15723	2.22212	2.82627	0.54738	0.525912	0.437797	AAEL023705
LOC110674785	0	0.121572	0.147446	0	0	0	0	0	0	3.69744	6.39548	6.23681	0.436007	0.748542	1.89862	AAEL026246				GO:0003676	nucleic acid binding
LOC110674786	5.05237	14.6829	1.43612	0.403224	2.05457	0.982531	0.722795	0.251662	0	2.39754	2.78477	2.12585	1.7986	1.51497	3.65786	AAEL027257
LOC110674787	6.74295	6.58105	2.76511	0.593059	0.442595	0.350328	0.655031	0.560824	0.590741	1.47374	1.03559	1.02802	2.23565	2.48985	2.40921	AAEL023940
LOC110674788	0	0	0	0.654849	0	0	0.156513	0.326967	0.307508	0.324473	0.113064	0	0.908752	0.307545	0.660054	AAEL024606
LOC110674789	0.265873	2.0189	0.680162	0.286456	1.51366	0.744539	0.228215	0	0.224193	0.946248	1.23646	1.10751	0.946484	0.807191	1.34742	AAEL021022
LOC110674790	0.219346	2.40587	1.2345	0.112731	0.0953499	0.61822	0.0405773	0	0.310925	1.01889	1.25225	1.35337	1.31264	1.71587	1.46757	AAEL025863
LOC110674791	0	0	0	0	0	0.174471	0	0	0	0.0212868	0.199345	0.209509	0.266152	0.132827	0.27064	AAEL021254
LOC110674792	0	0.875718	0.0247823	0	0	0	0	0.310199	0	0.492534	0.214532	0.786099	2.21696	0.777284	0.896726	AAEL024997				GO:0003677	DNA binding
LOC110674793	6.26415	1.32455	2.65198	0	0.209314	0	0	0.230748	0.651046	1.09914	0.797918	1.55935	1.46589	1.42379	1.39744	AAEL028091
LOC110674794	0.119748	0.0757753	0.122537	0	0.0973923	0	0.154181	0	0	0.106547	0.204196	0.181388	0.0852586	0.141383	0.0866962	AAEL023598				GO:0004803,GO:0006313	transposase activity,transposition, DNA-mediated
LOC110674795	5.16692	9.67793	5.07576	3.04326	2.60543	4.41311	6.74134	8.06077	6.7968	8.09124	6.34371	5.32208	10.5212	8.50573	8.67863	AAEL027287				GO:0005759,GO:0006974,GO:1902445	mitochondrial matrix,cellular response to DNA damage stimulus,regulation of mitochondrial membrane permeability involved in programmed necrotic cell death
LOC110674796	57.0317	116.033	63.0386	106.042	102.653	106.22	57.0097	73.2493	74.4702	98.6624	92.7376	85.113	79.4122	89.1314	88.3299	AAEL022712				GO:0005840,GO:0006412	ribosome,translation
LOC110674797	2.73772	9.00847	3.78199	13.1752	8.12714	9.58324	12.3373	23.1962	8.19531	8.67181	11.1193	9.9527	20.0768	14.1761	14.37	AAEL026758
LOC110674798	0	0	0	0	0	0.256356	0.134898	0	0	0.0369155	0.121812	0.0392788	0.876122	0.336111	0.87269	AAEL022119
LOC110674799	0	0.278086	0	0	0	0	0	0	0	0.189087	0.0884609	0.178838	0	0.106205	0.259993	AAEL025601
LOC110674800	0.0398962	0.118834	0	0	0.016224	0.0211598	0	0	0	0.0658325	0.0610973	0.224334	0.121799	0.150897	0.351427	AAEL025449
LOC110674801	50.1108	55.4758	88.8816	57.5897	74.8422	57.407	35.7141	37.3047	28.8103	70.5816	61.4861	66.1296	51.0304	51.2245	49.0325	AAEL022060
LOC110674802	0	0.230921	0.352373	0	0.0363723	0.0391361	0.0479839	0	0.0471381	0.0802187	0.117301	0.0406449	0.154428	0.184049	0.129511	AAEL022233
LOC110674803	0	0	0.657117	0.384376	0.413469	0	0.381252	0.0959596	0	0.571367	0.507693	0.251284	0.426728	0.75096	0.949206	AAEL026728
LOC110674804	0	0	0.163469	4.257	0.256602	1.43153	0.219396	0.716147	1.09785	0.605504	0.398703	0.148212	0.779106	0.299082	0.57828	AAEL020161
LOC110674805	0	0	0.163124	2.81675	0.580188	0.870498	0.218933	0.535977	1.93567	0.510614	0.274302	0.147899	0.209972	0.298451	0.721325	AAEL024933
LOC110674806	0.0572019	0.867573	0.100344	0.0988044	0.0797536	0.128721	0.0257191	0.0549502	0.111399	0.607841	0.92559	0.6024	0.374299	0.609207	0.59458	AAEL021078
LOC110674807	0.0754174	1.06203	0.132298	0.0722277	0.10515	0.144568	0.0339091	0.0724486	0.146873	0.571335	0.900777	0.558952	0.424453	0.508817	0.687716	AAEL025780
LOC110674808	0	0.769955	4.20222	13.4374	9.27756	13.736	3.13328	11.4549	8.07989	15.265	20.0883	14.8599	20.7916	26.7822	25.1063	AAEL022090
LOC110674809	0.164263	0.107409	0.617726	0.0324464	0	0	0	0	0	0.0906155	0.0942168	0.0528737	0.292381	0.121905	0.0505429	AAEL022440
LOC110674810	0.377805	1.87182	1.24556	10.6783	6.13622	9.60841	4.09391	5.46692	3.85648	6.58357	6.64319	6.96095	2.92553	3.70649	3.17537	AAEL023630
LOC110674811	6.71144	2.76223	0.613072	0.863021	2.21801	1.3179	1.47534	0.463783	0.919295	4.99163	6.88596	3.92513	4.35187	4.89686	5.80236	AAEL028126
LOC110674812	0.37987	0.595718	0.638002	2.49571	0.663239	2.31833	0.10101	0.222123	0	1.23734	0.820581	0.770858	0.235183	0.249322	0.647196	AAEL024769
LOC110674813	11.5692	12.2014	14.2125	21.9433	12.9937	19.3522	7.88754	8.61701	6.55448	41.1037	40.4721	42.7878	37.231	36.5977	37.0299	AAEL021103				GO:0005634	nucleus
LOC110674814	0.861585	1.54474	0.771444	1.23772	1.40147	1.28177	0.0924442	0.193123	0	3.4497	3.13872	3.18115	2.07034	2.61578	2.02728	AAEL023395
LOC110674815	3.60468	3.25858	5.3573	3.82211	2.58271	3.3648	2.35743	0.92341	2.75011	3.29893	3.19312	3.44512	4.33856	5.67458	4.10103	AAEL026819
LOC110674816	0.169116	1.25992	0.605691	0.546626	0.412631	0.473585	0.435489	0	0.427813	0.662077	0.768662	0.896589	0.180612	0.855729	0.550971	AAEL025035
LOC110674817	0	0	0	0	0	0	0	0	0	0	0	0	0	0	0	AAEL020321
LOC110674818	0	0	0	0	0	0	0.452293	0	0	0.187534	0.245051	0.29931	0.187581	0	0	AAEL021121
LOC110674819	0	0	0	0	0.127182	0	0.134228	0.280412	0	0	0	0	0	0	0	AAEL024862
LOC110674820	0	0	0	0.0507043	0.114825	0.395362	0	0.126584	0	0.0502473	0.0577793	0.213857	0.106551	0.062866	0.0674617	AAEL024804
LOC110674821	0.0713248	0.0838846	0.0364929	0.510759	0.681168	0.340457	0.115952	0.710225	0.751794	1.22462	1.30134	0.86595	3.35315	3.03816	2.00842	AAEL020190
LOC110674822	0.0713248	0.0838846	0.0364929	0.510759	0.681168	0.340457	0.115952	0.646276	0.751794	1.22462	1.32346	0.893778	3.32776	2.98931	2.08666	AAEL025892
LOC110674823	98.3329	57.7014	91.5442	65.5854	41.7915	60.6895	46.4864	39.6078	24.7818	78.5457	72.8938	72.095	79.4865	73.3254	63.1627	AAEL021179				GO:0006144,GO:0033971	purine nucleobase metabolic process,hydroxyisourate hydrolase activity
LOC110674824	1.32409	16.8182	3.71323	0.573791	1.62214	0.937218	1.1491	0.974643	3.51246	3.5849	3.33856	3.92355	4.06386	7.46996	6.12751	AAEL027083
LOC110674825	0.0836287	0.699366	1.12759	0.0512351	0	0.136037	0.280802	0.220532	0	0.190838	0.517039	0.340909	0.352	0.230665	0.536012	AAEL022448
LOC110674826	0	0.40725	0	0	0	0.104297	0.127876	0	0	0.212085	0	0.338494	0.212138	0.267356	0.286901	AAEL028232
LOC110674827	0.53391	0.836588	0.299189	0.0913088	0.124067	0.142394	0.0327349	0.0569881	0.0535966	0.334797	0.496599	0.510277	0.452542	0.31733	0.515393	AAEL014853	otoferlin [Source:VB Community Annotation]			GO:0005509,GO:0016021,GO:0016079	calcium ion binding,integral component of membrane,synaptic vesicle exocytosis
LOC110674828	0	0.033409	0	0	0	0	0	0	0	0.064661	0.0144432	0.0352824	0.0746275	0.0424298	0.0185499	AAEL026305
LOC110674829	0.482428	1.61342	0.511507	0.0688861	0.146546	0.610379	0.0623643	0	0.0490121	1.30738	0.663161	1.08953	1.20632	1.46073	1.41392	AAEL022862
LOC110674830	0.800435	0.337671	0.614307	1.22174	1.22063	1.54103	0	0.089708	0.337477	1.13951	1.30287	0.53045	1.3535	1.28257	1.08657	AAEL021231				GO:0003924,GO:0005525	GTPase activity,GTP binding
LOC110674831	0.227183	0	0.116237	0.163181	0.0923851	0.874766	0.487514	0.203691	0.191569	0.16171	0.0704356	0.0860313	0.242625	0	0.164478	AAEL026915				GO:0004553,GO:0005975	hydrolase activity, hydrolyzing O-glycosyl compounds,carbohydrate metabolic process
LOC110674832	0	0.92484	0	0	1.18868	0	0.313631	0	0.308103	0	0.453131	0.276731	0	0.246512	0.529065	AAEL022638	Putative 14.5 kDa salivary protein [Source:UniProtKB/TrEMBL;Acc:Q1HRF3]
LOC110674833	7.61521	21.2412	10.1768	3.14312	7.21037	3.4216	2.00001	1.22288	2.10852	11.2456	11.946	13.0846	10.2773	11.349	12.5901	AAEL028087
LOC110674834	6.26286	9.60574	14.4779	30.6462	47.5563	31.8821	17.6474	25.3706	27.123	38.7886	39.6845	38.0069	38.4048	34.3785	35.1311	AAEL028129	Nuclear transcription factor Y subunit gamma [Source:UniProtKB/TrEMBL;Acc:A0A0P6K0W4]			GO:0000786,GO:0003677,GO:0003700,GO:0006355,GO:0016602,GO:0046982	nucleosome,DNA binding,DNA-binding transcription factor activity,regulation of transcription, DNA-templated,CCAAT-binding factor complex,protein heterodimerization activity
LOC110674835	1.60774	1.17578	0.902952	0.410234	0.768763	0.327873	0.905719	0.68362	1.0848	1.75522	2.17978	1.88922	1.42628	0.992214	1.55164	AAEL023628
LOC110674836	9.04645	6.33689	14.101	1.54136	3.18258	1.38449	1.57109	1.07518	2.60781	33.7689	31.3219	36.3929	6.86033	11.5112	15.597	AAEL020033				GO:0003676	nucleic acid binding
LOC110674837	1.05927	1.58884	0.240875	1.31035	0.909374	0.906377	0.252566	0.685917	0.545851	0.335107	0.620338	0.668552	1.21507	0.635247	1.53379	AAEL025763
LOC110674838	0.135511	0.114333	0.138667	0.292005	0.330638	0.56922	0.0581589	0	0.171402	0.530516	1.09236	1.95002	1.54371	1.0971	1.61879	AAEL028002				GO:0003677,GO:0006355	DNA binding,regulation of transcription, DNA-templated
LOC110674839	8.02134	8.12131	6.77172	7.70609	10.275	6.66859	3.70081	5.48381	2.621	12.7753	13.3672	14.0488	18.204	17.8587	17.2043	AAEL022443				GO:0004672,GO:0005524,GO:0006468,GO:0006914,GO:0016301,GO:0016310	protein kinase activity,ATP binding,protein phosphorylation,autophagy,kinase activity,phosphorylation
LOC110674840	0	1.0929	0.441833	0	0	0.151141	0	0	0.182045	0.307341	0.401604	0.163509	0	0.145653	0.625203	AAEL021654
LOC110674841	0	0.24222	0.587544	0.824832	4.90329	2.00986	0.492848	1.5444	0.242081	1.63479	1.42413	2.39175	3.6792	1.5495	2.70201	AAEL025315
LOC110674842	0	0.31436	0.190633	0	0.145455	0	0.0447743	0	0.078545	0.0371295	0	0.079013	0.265277	0.294107	0	AAEL027112
LOC110674843	2.01819	0.851393	1.65215	0	0.656566	0	0.173234	0	0.340362	0.718279	0.125144	0.458558	1.29322	0.953126	1.46115	AAEL022603
LOC110674844	0	0	0	0	0	0	0	0	0	0	0	0	0.13558	0.256949	0	AAEL022481
LOC110674845	0.345759	0.85679	0.802548	0.025239	0	0	0	0	0	0.580767	0.892888	0.930381	0.580412	0.7643	0.554583	AAEL028024
LOC110674846	0.231504	0.928294	0.306499	0.0531425	0.0436743	0.225566	0.604338	0	0.0654062	0.257372	0.429912	0.312712	0.394225	0.442802	0.331757	AAEL023663
LOC110674847	0	0	0	0	0	0	0	0	0	0.180728	0	0	0.180773	0.513897	0	AAEL025107
LOC110674848	0.970488	1.74613	0.531986	0.254591	0.502532	0.277549	0.78243	0.11463	0.376553	1.20247	1.3612	1.43991	0.821872	0.853124	1.03873	AAEL024777				GO:0005515	protein binding
LOC110674849	0.127293	0	0.270935	0	0	0	0	0	0	0.158563	0.440438	0.433838	0.83108	0.336651	0.545578	AAEL020094
LOC110674850	0.428376	0.446822	0.37986	0.0241518	0.101731	0.0105931	0	0	0.00708834	0.513147	0.515825	0.589801	0.306433	0.342096	0.450603	AAEL023728				GO:0005515	protein binding
LOC110674851	0.592938	0.243417	0.284971	0	0.0626832	0.00359714	0	0	0	0.233521	0.386465	0.448687	0.329242	0.303147	0.459225	AAEL027338				GO:0005515	protein binding
LOC110674852	0.463813	0.506079	0.302729	0	0	0.0105562	0	0	0	0.329929	0.57333	0.597952	0.453256	0.48118	0.380334	AAEL021467				GO:0005515	protein binding
LOC110674853	0.767212	0.418384	0.318819	0	0	0	0	0	0	0.221772	0.169987	0.0914118	0.0512934	0.320668	0.193731	AAEL025085				GO:0005515	protein binding
LOC110674854	0	0.0442178	0.0345608	0	0	0.0277217	0.0139954	0	0.0137488	0.0630031	0.0794376	0.0176412	0.0447765	0.0840738	0.0548065	AAEL024103				GO:0004519,GO:0090305	endonuclease activity,nucleic acid phosphodiester bond hydrolysis
LOC110674855	0.913756	0.637434	0.543376	0	0.00363459	0	0	0	0.00376832	0.307619	0.398218	0.475241	0.309755	0.288732	0.449533	AAEL026630				GO:0005515	protein binding
LOC110674856	0	0.22625	0	0	0	0	0	0	0	0	0.147804	0	0	0.0804079	0	AAEL020086
LOC110674857	0	0.137992	0	0	0	0	0	0	0	0.291043	0.20283	0.464513	0	0.110343	0.100648	AAEL024822
LOC110674858	0	0.274794	0	0	0	0	0	0	0	0.112603	0.115403	0.176195	0	0.0627815	0	AAEL021747
LOC110674859	0	0.137397	0	0	0	0	0	0	0	0	0	0	0	0.274669	0.147374	AAEL024403
LOC110674860	0	1.11044	0.396111	0.0556085	0.755589	0.379402	0.465176	0	0.130565	0.110215	0	0.0586353	0.110242	0.104464	0.0560505	AAEL027311
LOC110674861	0	0.64745	0.108626	0	0.364067	0	0.329344	0	0	0.121079	0.0793056	0.0484326	0	0.129431	0.0462976	AAEL022681
LOC110674862	9.44315	7.48195	15.7126	46.183	31.334	40.0274	19.2935	39.683	27.0835	40.7113	39.5369	44.7376	41.569	37.1284	40.4602	AAEL020203				GO:0005515,GO:0008013,GO:0016055,GO:0030178	protein binding,beta-catenin binding,Wnt signaling pathway,negative regulation of Wnt signaling pathway
LOC110674863	0.460939	3.1772	0.366389	0	0.103763	0	0.0388588	0	0.319273	0.864188	0.742617	0.529889	0.662221	1.04123	0.610816	AAEL023806
LOC110674864	0.681959	0	1.39568	1.22459	1.94125	0	0.292684	0.30572	0.862577	0	2.74864	0.774747	1.94217	2.07043	1.72806	AAEL020864
LOC110674865	0	0.132817	0	0	0	0.0822442	0.100838	0	0	0.250862	0.753215	0.414618	0.200739	0.527857	0.170104	AAEL024431
LOC110674866	0.195209	0	0.345731	0.0755003	0.360276	0.175561	0.122448	0.08078	0.0924333	0.377305	0.465558	0.678957	0.176405	0.227945	0.271787	AAEL022389
LOC110674867	0	0	0	0	0.0233964	0	0	0.0257922	0	0	0.0178377	0.0217873	0	0	0	AAEL025506
LOC110674868	0	0	0	0	0.0240057	0	0	0.0264639	0	0	0.0183023	0.0223547	0	0	0	AAEL025090
LOC110674869	0.151374	0.0266078	0	0	0	0	0	0.0197927	0.0265925	0.0280596	0.0381322	0.029856	0.0157173	0.0425531	0.0228319	AAEL020503
LOC110674870	0.0360673	0.553838	0.410594	0.064766	0	0.075751	0.0108356	0	0	0.132857	0.444496	0.436381	0.222126	0.585828	0.19062	AAEL025184
LOC110674871	0	0.187705	0.500295	0.542548	0.325042	0.403834	0.609481	1.63277	0.224667	0.410592	0.109865	0.471183	0.348094	0.539266	0.321172	AAEL021514
LOC110674872	0	0	0	0	0	0	0	0	0	0.163978	0	0	0	0	0.0667138	AAEL028131
LOC110674873	2.44647	0.737191	4.0234	32.5719	18.5828	27.0474	5.3999	11.4767	9.94637	17.9863	23.2335	23.6575	28.6471	23.6236	23.3105	AAEL023750
LOC110674874	0.566708	0.956284	0	0.248303	0.614546	0.46287	0.324294	0.338738	0.0796446	1.54631	1.69845	1.78838	0.470734	0.955849	1.57278	AAEL022336
LOC110674875	0	0.33959	0.137288	0.481835	0.436467	0.469633	0.345484	0.360871	0.565658	0.0954984	0.41596	0.508061	0.573134	0.362064	0.291399	AAEL026742
LOC110674876	0	0.120383	0	0	0	0	0	0.0720718	0.0237239	0	0.0249222	0.0608809	0	0	0.0581971	AAEL025493
LOC110674877	0	0.234039	0	0	0	0	0	0.248706	0	0	0	0	0	0.187146	0	AAEL021973
LOC110674878	4.07425	2.92495	4.85265	0.128086	0.167156	0.169278	0.438446	0.0894267	0.226828	0.931551	0.976432	1.11709	0.688616	0.6199	1.03502	AAEL025943
LOC110674879	0	0	0	0	0	0	0	0	0.210144	0	0.0339968	0	0	0.0369898	0	AAEL021412
LOC110674880	1.39126	10.4204	3.98112	18.767	12.2232	16.9561	7.00611	6.11931	2.98733	17.2236	15.9959	13.3606	4.41299	4.16344	4.04409	AAEL024432
LOC110674881	1.931	0.802806	0.40665	4.09467	5.66975	6.90632	8.09054	3.78382	8.8612	3.80676	3.30059	3.51634	3.09439	2.8548	2.67245	AAEL021234
LOC110674882	2.33619	16.4591	6.34379	28.4763	19.5175	25.9216	10.6453	9.11482	4.60682	26.442	24.7642	20.9421	6.40856	6.66991	6.51442	AAEL023911
LOC110674883	0	0	0	0	0	0	0	0.0769858	0	0.0874002	0.0154404	0.0370681	0.0085588	0	0.0180279	AAEL020065
LOC110675039	0.0565154	0.0536435	0.186507	0.052772	0.12985	0.0514355	0.0254681	0	0.0810147	0.185048	0.201503	0.302833	0.0764521	0.215429	0.0480768	AAEL026026
LOC110675050	0.0282788	0.0489117	0.0839185	0.0264057	0.0764732	0.0400904	0.0127436	0	0.0405377	0.126813	0.198147	0.213106	0.0810395	0.180772	0.0752402	AAEL028245
LOC110675094	0.271625	0.0868086	0	4.4105	2.70454	3.25003	0.766578	2.42799	2.19673	6.73774	8.5133	10.0523	3.53966	2.85436	3.79898	AAEL027725
LOC110675095	1.59605	8.87293	1.7339	0.0314085	0.115583	0.0612262	0.225204	0.152902	0.160395	0.840386	0.748359	0.634211	1.00872	1.11663	1.09695	AAEL023772
LOC110675096	0.220166	0.22291	0.292882	0	0	0.0616544	0	0	0	0.438803	0.486012	0.383521	0.141079	0.415909	0.366615	AAEL021884
LOC110675097	0	0	0	0	0	0	0	0	0	0.378552	0	0	0	0	0	AAEL026557
LOC110675098	0	0	0	0	0.168276	0.144851	0	0	0	0	0.128296	0	0.147311	0	0	AAEL021295
LOC110675099	1.19938	0	0	0.383363	2.49232	0.815883	0.857921	1.61304	0.898425	0.56915	0.95071	0.302794	1.61252	2.93869	1.20554	AAEL025864
LOC110675100	0.539722	10.7816	2.16043	0.193835	0	1.92261	1.10369	0.441213	1.11101	7.62703	6.49653	4.03962	5.67367	7.60395	5.37859	AAEL020567
LOC110675101	0.429812	0.18132	0.219911	0	5.41835	0.300907	0.368935	0	0.181216	0	0	0.162765	0	0	0	AAEL025320
LOC110675102	2.71314	0	0.347041	0	11.309	0	0.873324	0.91222	0.857931	0	0.210295	0	0	0.228809	0.245535	AAEL021701
LOC110675103	0.56221	1.50131	0.624204	0	0.496118	0.328654	0.161664	0	0.0782224	0.600276	0.726861	1.13477	0.534379	0.284479	1.15394	AAEL023134
LOC110675104	0	0	0	0	0	0	0	0	0	0	0	0	0	0	0	AAEL025441
LOC110675105	0	0.0426018	0	0.10667	0.260892	0.207938	0	0.399455	0	0.147993	0.128922	0.101229	0.194553	0.216419	0.107518	AAEL024033
LOC110675106	0	0.535381	0	0	0	0	0	0	0	0.780544	0.0906613	0.110735	0	0.0651043	0	AAEL026356
LOC110675107	0	0.0610158	0.0740019	0.314814	0.0588167	0.0383552	0.0940528	0	0	0.272979	0.20383	0.303733	0.156027	0.246909	0.502946	AAEL020759
LOC110675108	0	0.0296117	0	0.0741447	0.181341	0.144534	0	0.277654	0	0.102867	0.377646	0.226723	0.13523	0.289715	0.074734	AAEL023298
LOC110675110	0.746651	0	1.52808	0	6.37621	1.04544	2.24314	2.00833	1.8888	0.265735	0	0	0	0.251871	0	AAEL026388
LOC110675111	2.13449	0	0	0	0	0	0	0	0	0	0.165444	0	0	0	0.193168	AAEL020289
LOC110675112	5.53786	8.30648	6.6113	0.662955	0.625555	0.538472	0.528166	0.275845	0.389143	3.83238	4.00623	5.12629	5.4762	7.68	5.67991	AAEL026002
LOC110675113	2.17129	3.7143	2.22186	0.779798	1.10371	0.190012	0.93188	0	0.228864	0.579577	2.35615	2.0556	1.9324	2.92981	1.37549	AAEL021041
LOC110675114	0.428837	0	0	0.0513374	0.232518	0.075056	0.0306748	0.032041	0	0.101749	0.199434	0.433053	0.763311	0.216992	0.579549	AAEL024572
LOC110675115	0.0619759	0.337795	0.187721	0.022258	0	0	0	0	0.0261301	0.227632	0.202141	0.272246	0.123552	0.102024	0.341011	AAEL027856
LOC110675116	0	0.0491916	0.0596611	0	0	0	0	0	0.0491633	0.207503	0.0361526	0	0	0.0393353	0	AAEL023235				GO:0003924,GO:0005874,GO:0007017	GTPase activity,microtubule,microtubule-based process
LOC110675117	1.52696	4.99393	2.61763	0.723652	1.23549	1.16269	0.128366	0.744517	1.05861	3.4848	2.16455	4.02683	2.76836	3.11713	2.45889	AAEL026319
LOC110675118	2.85495	2.60951	0.486907	0	0	0	0	0	0	0.0575781	0.590098	0.720756	0	0.321024	0	AAEL023814
LOC110675119	32.0558	19.9226	47.6231	73.5124	75.1434	68.2148	49.198	72.4064	41.2115	98.5011	99.577	104.469	50.6312	55.3874	71.7858	AAEL026039
LOC110675120	1.05828	0.272331	0	2.86952	0.215177	0.761263	1.13548	0.474422	1.56166	0.0207154	0.695588	0.62518	0.0207206	0.624738	0.0957726	AAEL027721
LOC110675121	0	0	0	0.212008	0	0	0	0	0	0	0.366045	0.670641	0	0	0	AAEL019979				GO:0016747	transferase activity, transferring acyl groups other than amino-acyl groups
LOC110675122	2.0829	2.70366	4.26281	16.2845	14.5297	20.0785	6.60141	10.3431	5.74198	10.9485	12.9156	13.1057	8.89791	9.02611	7.88795	AAEL026491				GO:0003676	nucleic acid binding
LOC110675124	1.24278	1.94857	1.21026	11.8962	8.98571	12.3722	2.32731	7.40431	4.79789	10.7687	9.99881	6.59816	7.48573	7.47071	7.24905	AAEL010579
LOC110675125	0	0	0	0	0	0	0	0	0	0	0	0	0	0	0	AAEL009230				GO:0003676	nucleic acid binding
LOC110675126	0	0	0	0	0	0	0	0	0	0	0	0	0	0	0	AAEL021942
LOC110675127	0	0	0	0.358955	0	0	0	0.448066	0	0	0	0	0.355808	0	0	AAEL023878
LOC110675128	2629.52	1585.88	1520.97	663.927	1000.99	744.669	1597.52	1657.81	1644.89	250.325	214.788	219.319	210.05	233.79	237.986	AAEL026302
LOC110675129	0	0	0	0	0	0	0	0	0	0.0664994	0.0961638	0	0	0.031515	0	AAEL025167				GO:0003676,GO:0004523,GO:0090502	nucleic acid binding,RNA-DNA hybrid ribonuclease activity,RNA phosphodiester bond hydrolysis, endonucleolytic
LOC110675130	0	0.120287	0	0	0	0	0	0	0.0400728	0.448206	0.319725	0.28794	0.211471	0.373523	0.46964	AAEL023436
LOC110675131	0.827775	5.88574	0.418097	0.0406546	0.0647344	0.113922	0.098685	0	0.0865054	1.70218	2.11895	2.55195	1.6749	1.71719	2.7327	AAEL020335
LOC110675133	0	0.581681	0.940642	0.7428	0.373811	0.804432	0	0.618134	0.193783	0.490736	1.42499	0.696205	0	0.620178	0.332757	AAEL022027
LOC110675135	0	0	0	0	0	0	1.34562	1.17129	0	0	0	0	0	0	0	AAEL000356	cysteine-rich venom protein, putative [Source:VB Community Annotation]
LOC110675136	0.446578	0.56518	0.228489	0.320768	0.181603	0.156322	1.34164	0.600598	0.37657	0.635753	0	0.169114	0	0.150646	0.161659	AAEL025221
LOC110675137	0	0.373257	1.76552	0	0	0.309716	0	0	0	0.629798	0.274319	0.670117	0	0.695434	0	AAEL023420
LOC110675138	0.454639	0.191794	0	0	0	0	0.130082	0.135875	0.0638946	0.0539357	0.0469853	0.172166	0.431594	0.204487	0.219436	AAEL027907
LOC110675139	20.4528	12.6767	23.6497	56.8955	39.367	52.1729	12.3112	28.1706	11.691	40.2804	43.582	42.9652	43.2917	40.2047	42.5232	AAEL025034				GO:0016491,GO:0051287,GO:0055114	oxidoreductase activity,NAD binding,oxidation-reduction process
LOC110675140	0	0	0.374616	0	0	0	0	0	0.03087	0.0364819	0	0.185769	0	0	0.0291549	AAEL024810				GO:0000786,GO:0003677,GO:0006334,GO:0042025	nucleosome,DNA binding,nucleosome assembly,host cell nucleus
LOC110675142	0.0767524	0.217469	0.0773677	0.011931	0.0722063	0.0725804	0.128813	0.051355	0.0965975	0.380391	0.231214	0.183935	0.17862	0.090426	0.116941	AAEL025920
LOC110675143	2.23742	1.3484	1.96246	0.45917	0.25996	0.335657	0.685901	0	0.269525	0.910063	1.88287	0.847284	0.682718	0.431291	0.925639	AAEL023030
LOC110675144	0.253383	0.031908	0.332812	0.767387	0.492129	0.827382	0.633007	0.233963	0.0526181	0.339183	0.453764	0.432504	0.434855	0.325314	0.611944	AAEL026333
LOC110675145	0.919234	0.0969469	1.05822	4.37427	2.52323	5.63103	0.493148	3.09067	1.84093	5.3981	5.91372	5.04748	9.59466	8.68249	7.15428	AAEL023936
LOC110675146	16.9439	18.6455	17.2051	43.4391	30.7647	39.2263	16.3713	26.7087	18.1527	46.2019	43.5439	42.9954	45.3579	41.4072	41.0529	AAEL027347				GO:0003677	DNA binding
LOC110675147	0	0	0	0	0	0	0	0	0.0532295	0	0	0.0239048	0	0	0	AAEL020141
LOC110675148	0.108752	0.891871	0.036724	0.0257778	0.0884493	0.101261	0.140023	0.0809304	0.0458518	0.141661	0.249509	0.0823662	0.116145	0.271475	0.291321	AAEL024635
LOC110675149	4.10455	2.83343	5.63201	0.603044	1.97262	0.587772	1.04094	1.08731	1.17992	0.73041	1.4461	1.9076	3.25446	4.02794	3.84963	AAEL021870
LOC110675150	133.155	174.965	610.834	1303.04	960.945	1215.92	436.403	818.717	413.232	772.348	830.266	806.343	819.346	778.727	771.101	AAEL020753				GO:0008073	ornithine decarboxylase inhibitor activity
LOC110675151	0	0	0	0	0	0	0	0	0	0	0	0	0	0	0	AAEL025681
LOC110675152	0.123064	0.311493	0	0	0.250222	0.0430777	2.27112	1.04821	0.311314	0.30659	0.114464	0.279616	0.0438096	0.249081	0.0445483	AAEL022037				GO:0046983	protein dimerization activity
LOC110675153	6.72139	11.5846	7.59935	10.1694	9.88767	9.58196	9.65387	4.41326	9.25848	9.06497	8.63976	8.17765	5.56176	5.95646	7.01202	AAEL025693
LOC110675154	2.28973	3.3808	6.15052	0.822332	3.72452	0.60113	4.17652	1.53972	3.62021	0	0	0	0.203781	0	0	AAEL022038
LOC110675155	0	0	0	0	0	0	0	0	0	0	0.108867	0.0169964	0	0	0	AAEL022776				GO:0003676,GO:0003677	nucleic acid binding,DNA binding
LOC110675156	0	0	0	0	0	0	0	0	0	0.0342142	0.104318	0	0	0	0.0434998	AAEL027272				GO:0003677	DNA binding
LOC110675157	1.52187	3.93235	2.53064	1.29809	2.93967	5.52701	1.46961	0.682251	0.561442	7.10901	9.37783	7.56413	9.48104	7.63652	9.8475	AAEL023973				GO:0005515	protein binding
LOC110675158	0	0	0	0	0	0.27466	0	0	0	0	0.121635	0	0	0	0	AAEL024388
LOC110675159	2.05329	2.30986	2.10111	2.45806	0.834981	4.07288	0.587489	0	0.577135	2.92308	1.4854	2.33266	4.14207	1.84705	5.94623	AAEL020928				GO:0003676	nucleic acid binding
LOC110675160	0	0.0776709	0	0.0991848	0.0748715	0.0644487	0.0395095	0.0412692	0.0388132	0.0982908	0.0856246	0.0697222	0.131087	0.124217	0.0666487	AAEL024344
LOC110675161	0	0.0405549	0	0.0431567	0.0488665	0	0	0	0	0	0	0.127416	0.0427784	0	0.0347998	AAEL024087
LOC110675162	20.2602	26.8271	28.9584	40.0881	28.9094	36.0569	13.4452	20.2661	16.3241	40.6249	46.0826	47.9356	40.019	42.1011	42.6341	AAEL027557				GO:0003777,GO:0005515,GO:0005871	microtubule motor activity,protein binding,kinesin complex
LOC110675163	8.26545	4.68059	6.78135	1.54791	2.03176	1.09577	0.827281	1.95984	0.874465	3.40819	2.51241	2.83804	2.96713	3.285	3.7261	AAEL023788
LOC110675165	0.412902	0.143704	3.37486	59.8459	26.2861	60.4803	12.2053	24.9194	13.6571	14.7981	12.2639	8.07603	19.6562	16.3487	15.3765	AAEL021329
LOC110675167	0.217514	0.160934	0	0.0204308	0	0	0.15511	0.0255028	0	0.107188	0.150438	0.399177	0.0238256	0.132075	0.145364	AAEL026899
LOC110675168	5.57235	4.75791	4.49327	18.5636	7.42349	12.3354	8.25085	7.18443	3.81542	11.3519	10.4523	8.49135	9.91854	10.8085	10.7918	AAEL023493
LOC110675169	1.15009	0	0.294219	0	0.467691	0.402583	0.616998	0.773373	2.42449	0	0	0.108881	0.307067	0	0.208163	AAEL019571				GO:0004672,GO:0005524,GO:0006468	protein kinase activity,ATP binding,protein phosphorylation
LOC110675171	0	0	0	0	0.057976	0	0	0	0	0	0	0	0	0.0561085	0	AAEL025011				GO:0000786,GO:0003677,GO:0046982	nucleosome,DNA binding,protein heterodimerization activity
LOC110675172	0.230029	1.62615	0.791753	0.175239	0.0396847	0.292801	0.155565	0.353112	0.584844	0.434148	0.743436	1.10866	0.866031	0.324495	0.643443	AAEL020386
LOC110675173	4.22782	6.23511	1.94718	1.24253	3.02489	1.57439	0.742432	0.620398	1.16695	7.71062	8.70785	10.2167	5.45371	7.55109	6.38479	AAEL025005
LOC110675174	0	0.253118	0.0371086	0	0.536253	0	0	0	0	0.0891719	0.0224865	0	0.0281666	0	0	AAEL020174				GO:0003924,GO:0005525,GO:0005874,GO:0007017	GTPase activity,GTP binding,microtubule,microtubule-based process
LOC110675175	0	0.138351	0.577221	0	0.133365	0	0	0	0	0	0.406717	0.124193	0	0	0.0664821	AAEL023540
LOC110675176	0	0	0	0	0	0.572505	0	0	0	0	0.253538	0.929026	0	0.827575	0.592049	AAEL027001				GO:0003676,GO:0008270	nucleic acid binding,zinc ion binding
LOC110675177	0	0	0	0	0	0	0	0	0	0	0	0	0	0	0	AAEL022630				GO:0003824,GO:0005634,GO:0008484,GO:0046872	catalytic activity,nucleus,sulfuric ester hydrolase activity,metal ion binding
LOC110675178	1.08773	1.03246	0.97393	2.18111	2.98574	2.72874	1.28379	4.10419	3.21024	6.83923	10.7917	9.85151	7.97033	10.6409	10.8282	AAEL026110				GO:0005886,GO:0007155	plasma membrane,cell adhesion
LOC110675179	0	0.0357214	0	0	0	0	0.0513056	0	0.0535514	0	0.0131265	0.0188622	0.414923	0.294043	0.569772	AAEL021237				GO:0003676	nucleic acid binding
LOC110675180	0	0.221362	0.53695	0	0	0	0	0	0	0	0	0	0	0	0	AAEL028058				GO:0005549	odorant binding
LOC110675181	0.563552	0.0475479	0.0461341	0.0404788	0.220004	0.189378	0	0.404221	0.133058	0.933851	2.04356	2.17337	0.93569	1.35659	1.4117	AAEL022553				GO:0003676,GO:0008270	nucleic acid binding,zinc ion binding
LOC110675182	0	0.14703	0	0.12517	0	0	1.86978	0.937466	0.146946	0.0620211	0.324173	0.263967	0.124073	0.352712	0.252331	AAEL022052
LOC110675184	45.4748	55.7304	39.2848	11.1749	35.6537	11.6312	7.96556	4.12856	8.8963	58.1754	71.8644	83.8036	103.047	85.1086	99.5052	AAEL021132				GO:0015267,GO:0016020,GO:0055085	channel activity,membrane,transmembrane transport
LOC110675185	0.226377	0.263268	0.0845207	3.83213	2.4955	3.4995	1.65561	0.995642	1.56581	1.34788	1.1666	1.11212	1.00518	1.01854	1.05978	AAEL024878
LOC110675186	3.13955	2.4416	3.31203	22.2263	9.97081	20.4625	2.88304	5.9134	2.39802	15.7783	17.5765	17.0481	14.7515	16.1621	14.3793	AAEL020254				GO:0003677,GO:0006260	DNA binding,DNA replication
LOC110675187	2.14113	0.728431	0.98948	0.248053	0.617916	0.701136	3.91465	0.588301	0.821199	0	0.0428279	0	0	0	0	AAEL028051				GO:0005576,GO:0008061	extracellular region,chitin binding
LOC110675188	4.71863	1.06165	1.77046	0	0	0.220231	0	0	0.13263	0.559791	0.390123	0.476503	0	0.106117	0	AAEL023537				GO:0003676	nucleic acid binding
LOC110675190	0	0	0	0	0	0	0	0	0	0	0	0.139038	0.26141	0	0	AAEL027746
LOC110675191	0	0	0	0.0117186	0	0.0138694	0	0	0.0117919	0.00995399	0.0303494	0.051191	0	0	0	AAEL025036
LOC110675192	0	0	0.227236	0	0	0	0	0	0	0.210755	0	0	0	0	0	AAEL021441				GO:0000166,GO:0005524,GO:0016020,GO:0016021,GO:0016887,GO:0042626,GO:0055085	nucleotide binding,ATP binding,membrane,integral component of membrane,ATPase activity,ATPase-coupled transmembrane transporter activity,transmembrane transport
LOC110675194	0	0.247678	0.150196	0.316282	0.477502	0	0	0	0	0.522385	1.63824	1.00049	1.04503	0.693182	0.318795	AAEL027107				GO:0003723,GO:0005737,GO:0030430	RNA binding,cytoplasm,host cell cytoplasm
LOC110675195	0	0	0	0	0.326192	0	0	0	0	0	0	0	0	0	0	AAEL019497
LOC110675196	13.1492	7.83462	15.3332	38.4352	25.7919	33.9226	8.54935	18.5642	8.20915	29.1543	31.5522	31.2449	32.1594	29.5641	30.3577	AAEL006679	3-hydroxyisobutyrate dehydrogenase, putative [Source:VB Community Annotation]			GO:0016491,GO:0050661,GO:0051287,GO:0055114	oxidoreductase activity,NADP binding,NAD binding,oxidation-reduction process
LOC110675197	0.138273	0.10769	0.0653047	0.0557713	0.173014	0.0915911	0.0365196	0.0696167	0.122875	0.518617	0.483443	0.416482	0.240062	0.241833	0.304175	AAEL023830
LOC110675198	0.990689	2.62801	0.36083	0.789987	1.4476	1.05799	1.27556	0.376375	0.934497	1.2729	0.957899	1.39255	0.962389	1.30279	0.863128	AAEL027414
LOC110675199	22.5815	4.39671	8.44307	2.18343	7.06374	3.0402	21.2469	5.0616	9.88692	0	0	0	0	0	0	AAEL024986
LOC110675200	0.101859	0	0	0.16628	0	0	0	0	1.14001	0	0	0	0	0	0	AAEL022348
LOC110675201	0	0.56518	0.342734	0	0.817215	1.4069	3.73743	0.900898	1.12971	0	0	0	0	0	0	AAEL026426
LOC110675202	0	0	0	0	0.434001	0.747168	0.916085	0.478443	0	0	0	0	0	0	0	AAEL023868
LOC110675203	0.464705	0.588121	0	0	0.188975	0	0	0	0	0.16539	0.43223	0	0	0.156761	0	AAEL027332				GO:0005515	protein binding
LOC110675204	0	0	0.0888881	0.623934	0.0941977	0.445964	0.094445	0	0	0.0412207	0.0718175	0.0438596	0.041231	0	0.125779	AAEL025162
LOC110675205	0	0.214202	0.0220162	0.0849962	0.131238	0.133303	0.276093	0.099345	0.236757	0.151614	0.131409	0.108362	0.239733	0.140075	0.242996	AAEL021009
LOC110675207	0	0	0	0.0501052	0.0567343	0	0	0	0	0	0	0.105665	0.0496659	0	0	AAEL021260
LOC110675208	0	0	0	0.0501052	0.0567343	0	0	0	0	0	0	0.105665	0.0496659	0	0	AAEL025461
LOC110675209	0	0	0	0	0	0	0	0	0	0	0	0	0	0	0	AAEL022874
LOC110675210	64.2083	46.8459	54.2769	79.428	70.8897	75.4621	21.3001	34.9028	28.5099	81.4719	88.6682	83.0464	91.5408	88.1034	88.4806	AAEL026371				GO:0016020,GO:0016021,GO:0016874,GO:0046872	membrane,integral component of membrane,ligase activity,metal ion binding
LOC110675211	0.231032	1.3855	0.34303	0.208245	0.222902	0.247372	0.0388842	0.121848	0.101227	0.532043	0.931176	0.802839	0.332207	0.198658	0.716613	AAEL022223
LOC110675212	0	0	0	0	0	0	0	0	0	0	0.0470419	0.0976783	0	0.0255917	0.0302087	AAEL021647
LOC110675215	0.313922	0.0441437	0.401541	0	0.063829	0.0183145	0	0	0	0.0931047	0.162214	0.237757	0.16763	0.105897	0.208336	AAEL024593
LOC110675216	0.919234	0	0	0	1.12143	0.643546	0	0	0.387565	0.654315	1.42499	1.04431	0.981718	1.86053	0.332757	AAEL024000				GO:0005549	odorant binding
LOC110675217	0	0	0	0.335024	0	0	0	0	0	0.332004	0	0	0.332087	0	0.337687	AAEL027468				GO:0005549	odorant binding
LOC110675220	0	0	0	0.159254	0.0901622	0	0	0	0.186959	0.0520803	0	0.0554144	0	0.0493631	0	AAEL021689
LOC110675222	0	0	0	0	0	0	0	0	0	0.0651462	0	0	0	0	0	AAEL027683
LOC110675223	0.681959	0.323652	0.479766	0.275533	0.554644	0.417753	0.292684	0.420365	0.287526	0.242711	0.422868	0.484217	1.3049	1.40904	1.60462	AAEL023243				GO:0005509,GO:0005886,GO:0007155,GO:0007156,GO:0016020	calcium ion binding,plasma membrane,cell adhesion,homophilic cell adhesion via plasma membrane adhesion molecules,membrane
LOC110675224	0	0	0	0	0.057976	0	0	0	0	0	0.368347	0	0	0.0561085	0.0731124	AAEL024349				GO:0000786,GO:0003677,GO:0046982	nucleosome,DNA binding,protein heterodimerization activity
LOC110675225	0	0.302717	0	0.0429518	0.0486345	0.0418641	0.0513286	0	0	0.170259	0.296637	0.0905793	0.127726	0.564815	0.476225	AAEL027614
LOC110675227	0	0	0	0	0	0	0	0	0	0	0.546081	0.333497	0.156755	0	0.318795	AAEL026647				GO:0000786,GO:0003677,GO:0046982	nucleosome,DNA binding,protein heterodimerization activity
LOC110675228	15.7419	5.16511	7.15933	1.25634	3.02294	4.4389	18.767	4.1166	3.87161	0	0	0	0	0	0.158291	AAEL026563				GO:0005549	odorant binding
LOC110675229	0	0.256652	0.103758	0	0.0824672	0	0	0	0.0855015	0.721749	0.754489	0.69116	0.144386	0	0.293641	AAEL023086
LOC110675230	0	0.0306081	0	0	0	0	0	0	0	0.0258226	0	0.0647642	0.0922465	0	0	AAEL023149				GO:0004497,GO:0005506,GO:0016020,GO:0016021,GO:0016705,GO:0020037,GO:0046872,GO:0055114	monooxygenase activity,iron ion binding,membrane,integral component of membrane,oxidoreductase activity, acting on paired donors, with incorporation or reduction of molecular oxygen,heme binding,metal ion binding,oxidation-reduction process
LOC110675231	11.7502	11.599	15.6856	0.475196	0.703885	0.460249	0.914309	0.309639	0.778903	3.10388	3.21733	4.19126	2.84988	3.19458	3.05157	AAEL026572
LOC110675232	1.60427	0	0	0	1.08622	0	0	0	0	0.285481	0	0.303758	0.285553	0	0	AAEL021721
LOC110675233	0	0	0.0578402	0	0	0	0	0	0	0	0	0	0	0	0	AAEL025283
LOC110675234	0	0.396469	0	0	0	0	0	0	0	0.0441516	0	0.0469782	0.167283	0.0418481	0	AAEL021321				GO:0003676,GO:0003677	nucleic acid binding,DNA binding
LOC110675235	0.528605	0.486745	0.140034	0	0.138578	0.0291173	0.0115161	0.0601452	0.0113132	0.617875	0.637251	0.725511	0.208239	0.48064	0.626508	AAEL024378
LOC110675236	0	0	0	0	0	0	0	0	0	0	0	0	0.0558304	0	0
LOC110675237	0.717579	1.51359	0.917863	0	0.145904	0.125592	0.153986	0.321688	0	1.14925	1.11239	1.35869	0.638629	1.45238	1.42868	AAEL020775				GO:0031409	pigment binding
LOC110675238	0	0	0.795481	0	2.00107	0	0.667272	0.348495	0	0	0	0	0	0.262236	0	AAEL024584
LOC110675239	0	0	0.0308051	0.120729	0.167307	0.066739	0.49527	0.57356	0.799619	0	0.0684451	0.0228	0.0482254	0.0186177	0	AAEL023789
LOC110675240	0	0	0	0	0	0	0	0	0	0	0	0	0	0	0	AAEL027251				GO:0003677,GO:0006313,GO:0015074	DNA binding,transposition, DNA-mediated,DNA integration
LOC110675241	4.43653	6.00879	2.98674	0.587017	1.13945	0.899095	0.751609	0.209356	0.393793	35.7346	50.459	51.728	13.7704	21.1886	23.5828	AAEL020558				GO:0005506,GO:0016705,GO:0020037,GO:0055114	iron ion binding,oxidoreductase activity, acting on paired donors, with incorporation or reduction of molecular oxygen,heme binding,oxidation-reduction process
LOC110675242	0.130278	0.123657	0.833198	0.507648	1.03837	0.531275	0.489237	0.292015	0.274637	0	0.050489	0.0814019	0	0.153815	0.195713	AAEL024610
LOC110675243	0.177373	0.11224	0.302507	0.70709	1.30314	0.811291	0.274051	0	0	0.210425	0.229136	0	0.0526195	0.498617	0.214027	AAEL021662
LOC110675244	0	0.305441	0.0696333	0.0645187	0.183744	0.14292	0	0	0.0573808	0.160812	0.351066	0.395813	0.0968987	0.459101	0.262097	AAEL021341
LOC110675246	18.8526	30.7945	21.6066	20.9079	19.0742	18.4779	18.189	24.07	9.02957	28.8784	34.6961	34.4396	38.3352	42.126	40.6921	AAEL019976
LOC110675247	0.585948	0.339422	0.317695	0.70041	0.143441	0.288784	0	0.018296	0.0405598	1.35292	2.22971	1.35122	1.11353	0.919464	1.02256	AAEL022298
LOC110675252	0	0.102294	0.0840443	0	0	0	0	0	0	0.0695972	0.0266766	0	0.033415	0	0	AAEL022211				GO:0003924,GO:0005525,GO:0005874,GO:0007017	GTPase activity,GTP binding,microtubule,microtubule-based process
LOC110675253	18.6825	14.0471	15.2377	2.8956	7.46733	2.82227	1.9207	1.00312	2.8153	13.6965	12.7758	17.1961	18.2454	18.6392	21.836	AAEL027881				GO:0005509,GO:0005886,GO:0007155,GO:0007156,GO:0016020	calcium ion binding,plasma membrane,cell adhesion,homophilic cell adhesion via plasma membrane adhesion molecules,membrane
LOC110675255	0	0.0188393	0.0913957	0.128307	0	0.625289	0.0383326	0	0	0.190726	0.193839	0.169114	0.333854	0.19584	0.339483	AAEL026504				GO:0003677,GO:0003700,GO:0005737,GO:0006355,GO:0042025	DNA binding,DNA-binding transcription factor activity,cytoplasm,regulation of transcription, DNA-templated,host cell nucleus
LOC110675256	0.866526	0	2.21677	0	0	0	0	0	0	0.616797	0.134328	0	0.616951	0.146154	0.313677	AAEL021867
LOC110675257	0	0.108935	0.0550498	0.0927389	0.157513	0.112988	0.10159	0.0675276	0.0725815	0.0765858	0.20015	0.236318	0.176191	0.246807	0.272638	AAEL025410				GO:0005515,GO:0005634,GO:0016020,GO:0016021	protein binding,nucleus,membrane,integral component of membrane
LOC110675258	0	0	0.148465	0	0.354001	0.101573	0	0	0	0.61964	1.25951	1.09885	0.826392	1.27251	1.11974	AAEL020648
LOC110675259	0	0.025515	0.0176069	0.037451	0.0351969	0.0821307	0.0111887	0.0196342	0.0294573	0.0927834	0.231165	0.178492	0.0805562	0.182921	0.146087	AAEL024223				GO:0003676	nucleic acid binding
LOC110675260	7.82358	23.1784	5.09199	0.492308	1.32789	0.905065	1.52103	1.48385	1.20759	7.68693	6.73091	5.16149	4.40383	4.46627	6.4549	AAEL026248
LOC110675261	2.04145	7.93918	4.37297	2.79972	1.48323	3.41484	0.724288	1.15434	1.18205	4.45041	2.30049	2.81811	2.55425	2.92907	2.66432	AAEL022684
LOC110675262	0	0.497451	0	0	0	0.0190091	0.178129	0.144329	0.135739	0.103538	0	0	0.114611	0.0654243	0.0463366	AAEL027409
LOC110675263	0	2.02568	0.137182	0.122554	0.485689	0	0.104611	0	0	0.242899	0.415638	0	0.0867712	0.608454	0.670581	AAEL023828
LOC110675264	0.306329	3.03541	0	0	0	0.0786343	0.0964118	0	0	0.889144	1.81083	2.03649	0.969336	0.849644	1.3627	AAEL023239
LOC110675265	0	0	0	0.157957	0	0	0	0	0.185436	0	0	0.166554	0.156572	0	0	AAEL027864
LOC110675266	0	1.09727	0.806664	0.216574	0.147727	0.551884	0	0	0.153163	1.07828	1.06998	0.665826	2.15451	0.735268	0.986273	AAEL024648
LOC110675267	0	0.673205	0	0.135685	0.458616	0	0	0	0	0.200689	0.232521	0.0704673	0.106392	0.252991	0.373547	AAEL020791
LOC110675268	0.143141	0.182986	0.0732372	0.338044	0.529173	0.277859	0.186162	0	0	0.0509442	0.336207	0.0821298	0.205372	0.073161	0.0518161	AAEL021378
LOC110675269	0	0	0	0	0	0.224531	0	0	0	0	0	0.242903	0	0	0.232196	AAEL025340
LOC110675270	2.42528	2.61466	0.965131	0.193559	0	0.848957	0	0.120805	0	1.3427	1.67096	1.32661	0.959311	1.81807	1.26813	AAEL020663
LOC110675271	0.333398	0.692731	0.443087	0.415352	0.216587	0.625167	0.130026	0.0992274	0.338293	0.373696	0.530558	0.440578	0.494939	0.544133	0.655522	AAEL027300
LOC110675272	5.33824	9.13958	3.44603	0.586186	1.95608	1.24015	0.634578	0.329268	0.856154	3.80149	3.1598	4.40481	2.69503	3.2809	3.2705	AAEL025536
LOC110675273	0.123436	0.017033	0.00590235	0.0186437	0.094762	0.0335165	0.0628784	0.142218	0.074416	0.0693864	0.157729	0.145036	0.0279258	0.0190683	0.0446829	AAEL021875				GO:0003676,GO:0003677	nucleic acid binding,DNA binding
LOC110675274	1.21314	2.69924	0.443353	0.112033	0.174779	0.0339721	0.395698	0.0435076	0.359497	1.09296	0.429851	1.09468	0.535514	1.39607	1.04894	AAEL022303
LOC110675275	0.291392	1.21231	0.174794	1.5048	1.39335	2.12442	0.991857	1.49999	1.25822	3.96591	3.51715	2.96414	2.60764	2.24726	3.07354	AAEL026857
LOC110675276	1.42032	22.4691	3.63349	11.2221	3.75427	12.1808	0.609575	3.82035	1.79649	9.60441	11.119	6.72322	3.79216	5.03078	7.19806	AAEL026334
LOC110675277	0.0860277	1.96882	0.43282	1.90268	1.97074	4.73034	0.993805	0.6042	1.02465	3.55163	2.9228	3.56453	0.594638	0.469158	1.16781	AAEL022884
LOC110675278	0	0	0	0	0	0	0	0	0	0	0	0	0	0.128474	0	AAEL025178
LOC110675279	28.0136	634.648	42.0306	50.168	31.4046	15.1066	20.1465	6.10949	6.54395	6842.46	5874.33	5355.23	1081.76	2205.92	2583.56	AAEL023797
LOC110675280	10.6194	583.419	38.4514	0.880118	2.32531	3.43132	4.20706	1.28171	0.688818	521.566	567.564	647.45	345.035	762.475	726.25	AAEL027677
LOC110675281	0	0.409193	0.744423	0.174178	0.197223	0.339534	0	0	0	0.345216	0	0.183659	0.172651	0.163603	0.351125	AAEL025898
LOC110675282	0.31172	0.263004	0	0	0	0	0.133785	0	0	0	0	0.118045	0	0	0	AAEL020087
LOC110675283	1.35901	0.372653	0.0834397	0.0488075	0.0773709	0	0.0583263	0.0670164	0.120326	0.846432	1.01545	1.05501	0.827292	1.12776	0.664138	AAEL022525
LOC110675284	0.478098	1.07063	0.0772472	0.154921	0.229504	0.174905	0.0617115	0.022561	0.174294	0.639685	0.560596	0.799069	0.605293	0.506876	0.537423	AAEL025374
LOC110675285	0	0	0	0	0	0	0	0	0	0.175767	0.283266	0.18702	0.32525	0	0	AAEL023594
LOC110675286	0.639561	0.571159	0.439383	0.115772	0.314614	0.22568	0.221361	0.34683	0.271825	0.298294	0.805949	0.886741	0.966714	1.04567	0.995151	AAEL028181
LOC110675287	0	0	0	0	0.0191758	0	0	0	0	0.0328938	0.0438596	0.0335711	0.0188011	0.0305414	0.0505266	AAEL026642
LOC110675288	69.1884	65.8645	65.2103	132.742	106.62	117.749	73.4546	80.3991	66.7863	131.87	121.227	118.593	119.425	126.372	109.246	AAEL023028	Density-regulated protein [Source:UniProtKB/TrEMBL;Acc:A0A0P6IY07]			GO:0003743,GO:0006413	translation initiation factor activity,translational initiation
LOC110675289	0.469907	3.26294	1.61566	0.367902	0.825509	0.559261	0.367049	0.210658	0.150572	1.067	0.448724	0.971595	0.91671	1.09693	0.88794	AAEL027276
LOC110675290	1.10166	2.75294	4.13461	0.667951	0.614019	0.430999	0.0556251	0.130731	0.614753	5.61603	5.8527	7.98787	0.445242	0.793535	0.699064	AAEL020356
LOC110675291	0.486664	1.17239	0	0	0	0.0493131	0.137413	0	0.134991	0.341852	0.540009	0.363737	0.113979	0.216011	0.231802	AAEL022700
LOC110675292	0.240882	0.580295	0	0	0	0.0244083	0.0680147	0	0.0668159	0.169205	0.267287	0.180038	0.0564158	0.177484	0.114734	AAEL021285
LOC110675293	31.8962	33.1753	36.0155	71.1012	60.8284	77.7707	28.0866	46.5949	32.9244	69.286	60.869	58.1027	59.3189	63.816	52.9534	AAEL028155				GO:0000166,GO:0003824,GO:0005666,GO:0006352,GO:0006384,GO:0030880,GO:0044237	nucleotide binding,catalytic activity,RNA polymerase III complex,DNA-templated transcription, initiation,transcription initiation from RNA polymerase III promoter,RNA polymerase complex,cellular metabolic process
LOC110675294	0.404214	0.227362	0.482565	1.20974	0.438335	0.754629	0.0578271	0.543623	0.568079	0.431582	0.20887	0.204094	0.383724	0.227258	0.438969	AAEL011492
LOC110675295	0	0	0	0	0	0	0	0.174248	0	0	0	0	0	0	0	AAEL025201
LOC110675296	0	0.0442724	0	0.0538432	0	0.0839674	0	0	0	0.0533578	0.0464819	0	0	0	0.0542711	AAEL023556
LOC110675297	1.11918	2.40026	1.25779	0.728376	0.914189	0.959029	0.476168	0.0362519	0.24548	1.44823	1.04298	1.45642	0.854414	0.709249	0.900436	AAEL024770
LOC110675298	3.31833	77.0757	12.6651	0.279174	0.650915	0.473989	1.56228	0.511479	0.547997	16.2172	13.9836	14.3355	27.1609	29.3014	30.33	AAEL023358
LOC110675299	0	0	0	0.101062	0.45985	0.829974	0.0447302	0	0.151599	0.947724	0.636565	0.886047	0.129858	0.175788	0.0943195	AAEL024620
LOC110675300	0.650454	1.22565	0.479788	0.0486674	0.121234	0.267533	0.0767698	0.121498	0.0754167	1.26552	1.09068	0.847746	0.632919	0.674717	0.684797	AAEL022869
LOC110675301	0	0	0	0	0	0	0	0	0	0	0	0	0	0	0	AAEL027071
LOC110675302	0.605914	1.59715	0.707153	0	0.0805222	0.0429739	0	0	0	0.538411	0.347474	0.328431	0.35809	0.484938	0.500318	AAEL021675
LOC110675303	0	4.24158	0.779443	0.109423	0	0.319956	0.130764	0	0	0.542185	0.188926	0.346137	0.433856	0.787291	0.368378	AAEL026308
LOC110675304	0.0312605	0.0226072	0.0137094	0	0	0	0	0	0.0112971	0.0198673	0	0	0	0.0248566	0	AAEL024250
LOC110675305	0.813017	2.34062	0.497232	1.09469	0.884017	1.11338	0.438979	0.778587	0.839755	1.48878	1.51828	1.76782	1.30968	0.962361	1.37291	AAEL020550
LOC110675306	1.05828	0.446444	0.180487	0	0.860708	0.123481	0	0.158141	0.148729	0.125548	0.218738	0	0.251158	0	0.127697	AAEL023643				GO:0004252,GO:0006508	serine-type endopeptidase activity,proteolysis
LOC110675307	0.175192	0.393632	1.52771	2.57692	1.29476	2.78629	0.97419	0.590742	0.716159	0.818699	0.976514	0.597087	1.24869	1.08304	1.27113	AAEL027826
LOC110675308	1.06009	8.06991	3.75593	0.143127	0.748734	0.652873	1.87461	0.357318	0.0840133	2.97575	2.24384	2.21849	2.91974	2.25048	2.67179	AAEL026062
LOC110675309	1.01634	2.33617	2.05245	2.51507	1.34797	2.94417	0.269731	0.0402492	0.0378539	2.06677	1.53099	2.35957	1.21455	1.32292	1.23503	AAEL022807
LOC110675310	0.246127	0.103831	0.251859	0.088394	0.200178	0.0861555	0.105633	0.441352	1.03771	0	0.0763091	0	0	0.0830271	0.0890966	AAEL026138
LOC110675311	0.932852	0.393533	1.90915	8.04058	3.41414	8.1635	2.00182	4.60014	1.57323	3.98405	3.18143	2.82607	2.98879	3.46151	3.37687	AAEL021457
LOC110675312	1.87807	1.18842	0.640603	0.674489	1.0183	0.931329	6.24676	0.982255	1.31971	0.111402	0	0.237067	0.334288	0.10559	0.566542	AAEL024983
LOC110675313	0.674652	0	0	0	0	0	0	0	0	0.320147	0.0697229	0.170321	0	0.367167	0.135135	AAEL023872
LOC110675314	1.21146	1.56528	0.245051	0.101182	0.0572843	0.0986194	0	0	0.237568	0.275742	0.257678	0.106689	0.308908	0.0978896	0.101986	AAEL023433
LOC110675315	1.38072	2.47131	1.90535	0.323676	0.854676	0.336931	0.360499	0.161611	0.189992	2.15934	1.67654	1.54674	0.555692	0.750329	0.565062	AAEL026753
LOC110675316	0	0.520234	0.487557	0	0.227947	0.0647508	0.120287	0	0.0401768	0.871807	1.1783	0.653792	0.265399	0.236362	0.452496	AAEL022186
LOC110675317	2.85735	3.20904	2.74521	1.02619	0.214316	0.1667	1.41708	0.996287	0.84865	1.6271	1.67925	4.53015	2.41187	2.66674	1.85033	AAEL022022
LOC110675318	25.7139	48.3214	26.5975	102.903	75.2791	96.0108	41.134	56.0404	35.3402	130.698	143.191	137.253	90.7467	100.41	101.827	AAEL021342	V-type proton ATPase subunit [Source:UniProtKB/TrEMBL;Acc:Q1HQS1]
LOC110675319	0	0	0	0	0	0	0.0271512	0	0.0533454	0	0	0	0	0.0426814	0	AAEL025067
LOC110675320	0.739571	0.875842	0.911802	0	0.119576	0	0.508622	0.599182	0.375682	1.10994	1.33434	0.394792	0.529734	0.601163	0.377389	AAEL025023
LOC110675321	0.565046	1.16381	0.583874	0	0	0.104713	0	0	0	1.00156	0.766011	0.612558	0.414135	0.310207	0.725928	AAEL022904
LOC110675322	0	0.107338	0.0946785	0	0	0	0	0	0	0.0576265	0.0262955	0.0875939	0	0.0780285	0.0893148	AAEL026320
LOC110675323	0.97877	0	0	0.351515	0	0	2.31039	0.438779	0.206333	0.348347	0.303457	0.926619	0.348434	0.330172	0.177154	AAEL021677
LOC110675324	0.856424	2.16774	1.4698	0.307576	1.60602	0.25696	1.38203	1.19567	0.876916	2.86515	2.12116	2.65384	2.97388	2.15933	2.29061	AAEL022120
LOC110675325	0	0	0.0361312	0	0	0	0.0333387	0	0	0.025133	0.0218943	0	0.0804458	0.0738475	0	AAEL025753
LOC110675326	0	0	0	0	0	0	0	0	0	0	0	0	0	0	0	AAEL020165
LOC110675327	11.3747	2.4235	2.43097	0.242728	0.137421	1.00547	0	0	0	1.41919	2.32173	1.13125	1.4027	1.0328	1.59027	AAEL024928
LOC110675328	0	0	0	0	0.0774637	0	0	0	0	0	0.0344513	0	0.0875915	0.0294519	0.0718294	AAEL023477
LOC110675329	0	0	0	0	0	0	0	0	0	0	0.0670873	0	0	0	0	AAEL028060
LOC110675330	0	0	0	0	0	0	0	0	0	0	0.0883367	0.215792	0	0.0192227	0	AAEL023476
LOC110675331	0	0.279916	0.0762122	0.0680856	0.137667	0	0	0	0	0.240971	0.113356	0	0	0.219263	0.0686267	AAEL028090
LOC110675332	2.61276	8.70752	2.13889	2.62737	3.50623	4.66437	1.23348	2.8111	1.21174	7.62508	6.80449	5.63969	12.2776	12.5155	10.0255	AAEL022559
LOC110675333	0	0	0	0	0	0	0	0	0	0	0	0	0	0	0	AAEL027173
LOC110675334	0	2.19835	0	0	0	0	0	0	0.109855	0	0.403912	0	0	0.123052	0	AAEL021259
LOC110675335	0.538184	0.603921	0.275359	0.193283	0.0744108	0.124336	0.692936	0.632117	1.05739	0	0.0567318	0.057065	1.7971	1.07113	2.5872	AAEL025714
LOC110675336	0	0	0	0	0	0	0	0	0	0.680081	0.677077	0.413497	0.388715	0	0.857735	AAEL021966
LOC110675337	0	0	0	0	0	0	0	0	0	0.0307592	0.0267955	0	0	0.0249895	0	AAEL024874
LOC110675338	0	0	0	0	0	0	0	0	0	0	0	0	0	0	0	AAEL025192
LOC110675339	0	0	0	0	0	0	0	0	0	0	0	0	0	0	0	AAEL023482
LOC110675340	0	0.134574	0.163215	0	0.0390734	0.0672679	0.0280417	0	0	0	0	0.339118	0	0	0.104346	AAEL021048
LOC110675341	0.561416	4.13691	1.59633	0.219806	0.471576	0.252899	0.394999	0.264058	0.300729	1.44452	1.84048	1.77226	1.48911	1.7945	1.39762	AAEL023771
LOC110675342	0	0.0186979	0.0154206	0.155996	0.0144192	0.214105	0.0251096	0	0.0500815	0.0776105	0.259444	0.498832	0.177981	0.181212	0.351053	AAEL019897				GO:0003676	nucleic acid binding
LOC110675343	39.3443	25.4756	39.6648	27.4536	39.3616	26.1516	53.6977	47.4695	65.4166	27.2654	26.8568	27.4674	26.9761	25.8709	28.0633	AAEL024690				GO:0004222,GO:0006508,GO:0008233,GO:0008237,GO:0016787,GO:0046872	metalloendopeptidase activity,proteolysis,peptidase activity,metallopeptidase activity,hydrolase activity,metal ion binding
LOC110675344	0	0.219148	1.36922	0	0	0.181842	0	0.564563	0.165926	0.140064	0.122015	0	0	0.106205	0.113969	AAEL023545
LOC110675345	0	0	0.384298	0	0	0	0.32236	0.336717	0	0.26732	0	0	0.267386	0	0	AAEL027165
LOC110675346	2.90688	7.20756	1.70729	0.139143	0.584674	0.534639	0.221066	0.120476	0.356914	1.87944	2.00802	2.20245	1.77547	1.66428	2.07861	AAEL022381
LOC110675347	3.28526	3.4522	1.27595	1.91997	1.41491	0.69522	0.74985	1.72716	0	3.45455	0.925964	3.74357	1.66391	3.80325	2.7677	AAEL025998
LOC110675348	1.10469	0.621367	0.753614	0.132246	0.149743	0	1.2643	0.165077	0	0.524217	0.114166	0	0	0.124217	0	AAEL025866
LOC110675349	0	0	0	0	0	0	0	0	0	0	0	0	0	0	0	AAEL021290
LOC110675350	6.70991	8.92437	10.8238	15.6971	13.7947	12.8856	8.8393	13.1184	8.91925	12.7032	13.2332	12.846	14.1993	13.3294	13.7978	AAEL020466				GO:0016971,GO:0016972,GO:0055114	flavin-linked sulfhydryl oxidase activity,thiol oxidase activity,oxidation-reduction process
LOC110675351	0	0.577466	0.466913	0.163871	0	0	0.19583	0.613655	0.384757	0.324787	0.141467	0.34558	0	0.307842	0.330346	AAEL028103
LOC110675352	1.3493	16.2341	3.78319	0.071073	0.609668	0.944633	0	0	0.25284	5.47878	5.51647	4.63729	4.92723	4.18146	4.95604	AAEL023268
LOC110675353	0	0.0634477	0	0.0712993	0.244644	0.562267	0.601597	0.358695	0	0.999899	1.41382	1.59473	0	0.13597	0.217776	AAEL026704
LOC110675354	0.314838	1.46099	0.483255	0.565353	0	0.220414	0	0	0.265482	1.00846	0.780896	0.834575	0.560397	1.27447	1.13969	AAEL019759				GO:0004784,GO:0006801,GO:0016209,GO:0016491,GO:0019430,GO:0046872,GO:0055114,GO:0098869	superoxide dismutase activity,superoxide metabolic process,antioxidant activity,oxidoreductase activity,removal of superoxide radicals,metal ion binding,oxidation-reduction process,cellular oxidant detoxification
LOC110675355	0	0	0	6.1231	0.978576	4.21174	0	0	0.50729	0.642333	1.49216	2.506	0.214165	0.405881	0	AAEL025857
LOC110675356	0.70486	0	0	0	0	0	0	0	0	1.00345	0.437069	0.266922	0.501848	0.951093	0.510311	AAEL021906
LOC110675357	0.74121	1.88148	1.15504	0.695156	0.559774	0.462574	0.258127	0.560132	0	1.70791	0.86275	1.25427	0.704141	0.93156	0.884668	AAEL024970
LOC110675358	12.0129	34.147	24.3189	1.85763	8.0948	3.13124	1.91957	1.17945	1.33111	13.1409	10.4132	9.63033	13.2379	12.1589	11.9677	AAEL025157
LOC110675359	20.6399	40.936	20.8592	2.30219	4.64897	5.71452	2.37683	0.578445	1.68211	10.7092	11.5598	11.7896	16.3066	13.2809	13.1924	AAEL020424
LOC110675360	10.0109	30.8966	13.1007	3.74547	3.16675	3.04792	2.41109	1.47757	0.680298	10.1232	11.8888	10.6613	14.6106	15.2272	15.0618	AAEL025860
LOC110675361	0	0.436399	0.021478	0.0215373	0	0.0146943	0	0	0	0.54425	0.448086	0.382656	0.507026	0.510798	0.529686	AAEL020125
LOC110675362	0	1.23377	0.272065	0.0954854	0	0	0	0	0	0.18925	0.164862	0.553755	0.283945	0.44844	0.625588	AAEL024768
LOC110675363	2.49631	3.22067	1.17413	1.61214	2.20781	2.83502	1.105	0.313646	0.424771	2.82071	2.82684	3.7389	1.92677	1.65208	1.28456	AAEL027695
LOC110675364	1.29754	4.31258	0.674139	0.136816	0.419326	0.620636	0	0	0.0603826	1.17132	1.07188	1.57279	1.2073	1.28896	0.849197	AAEL020923
LOC110675365	0.0700819	0.918298	0.253172	0.0762703	0.129542	0.0743388	0.0911451	0.0952045	0	3.41634	3.15585	4.53739	2.41774	2.05032	2.27247	AAEL023300
LOC110675366	20.4894	25.6499	25.4838	28.1181	38.4768	32.4208	30.3847	37.2641	32.518	35.4735	37.3921	42.5173	39.0203	40.7964	39.1958	AAEL027779
LOC110675367	0.0552641	0.385735	0.213352	0.0252605	0	0.117828	0.0237183	0	0.277485	0.0697342	0.137072	0.414751	0.025039	0.183035	0.205509	AAEL022400
LOC110675368	0.30104	0	0	0.756808	0.979356	1.26453	0.646004	2.56415	2.91924	0.321423	1.12001	0.912	1.92902	2.03102	2.39744	AAEL026418
LOC110675369	0	0	0	0	0	0	0.449161	0.469166	0	0.37247	0.648944	0	0	0.353037	1.26156	AAEL022848
LOC110675370	0.108627	0.549905	0.277892	0.234074	0.265043	0.532341	0.186483	0.243486	0.366393	0.657231	0.404144	0.5759	0.386703	0.366436	0.196612	AAEL020603
LOC110675371	12.1351	19.258	62.1174	216.955	143.329	224.041	86.7829	156.437	74.3901	92.964	104.711	89.9973	104.884	93.2731	84.924	AAEL027353
LOC110675373	0	2.6322	0.366102	0.339212	0	0.420791	0	0	0	0.763987	0.798644	1.02967	0.254726	0.241376	0.694177	AAEL026483
LOC110675374	0	0.40665	0	0	0	0	0.0934181	0	0	0.370738	0.241017	0.294383	0.182648	0	0.377084	AAEL025540
LOC110675375	1.39673	4.31777	1.00751	0	0	0	0	0	0	0.597608	1.37722	0.520255	0.339635	0.911436	0.472455	AAEL022026
LOC110675376	5.39022	6.20158	7.1454	2.11183	3.68648	2.57293	5.46799	2.41642	3.30561	10.3768	12.154	11.3194	10.2049	9.00887	11.3526	AAEL024628
LOC110675377	0	0	0	0.1096	0	0	0	0.136808	0.386	0	0	0	0	0.102945	0	AAEL020046
LOC110675378	0.207357	1.22466	0.424373	0.0744703	0	0.362922	0.088994	0	0	4.35414	3.85733	3.29799	0.959627	2.8679	2.10174	AAEL025434
LOC110675379	0	0	0	0	0	0	0.2202	0	0.216319	0.182602	0	0	0.370831	0	0.185728	AAEL021912
LOC110675380	0	0.0396329	0	0.0482006	0	0.075168	0	0	0	0.0477662	0.0665773	0	0	0	0.0485837	AAEL026444
LOC110675381	0	0	0.402712	0	0	0	0	0	0.331853	0.280129	0.24403	0.596125	0.560397	0.265514	0.427385	AAEL023414
LOC110675382	0	0	0	0	0	0	0	0	0	0	0.147524	0	0.0846948	0.321024	0.0861229	AAEL027663
LOC110675383	0.277984	0.197227	0.0937417	0	0.339131	0.119422	0.0921906	0	0.151831	0.809469	0.521033	0.495242	0.150689	0.317551	0.226414	AAEL020900
LOC110675384	0.654775	0	0.167506	0	0	0.16044	0	0.0499007	0	0.272652	0.542026	0.414085	0	0.147988	0.414793	AAEL020678
LOC110675385	0	0.0442724	0	0.0538432	0	0.0839674	0	0	0	0.0533578	0.0464819	0	0	0	0.0542711	AAEL027253
LOC110675386	16.7473	26.2689	24.2472	14.703	13.3177	13.5065	8.47334	7.16036	8.31149	17.451	19.576	19.8543	18.3832	17.6699	18.759	AAEL019620				GO:0016021	integral component of membrane
LOC110675387	0	0.0442724	0	0.0538432	0	0.0839674	0	0	0	0.0533578	0.0464819	0	0	0	0.0542711	AAEL024324
LOC110675388	2.02035	3.25239	6.61568	4.7526	0.685202	3.57142	3.43891	3.12472	1.10736	2.64897	3.12191	2.42224	2.46982	2.25996	2.42517	AAEL021567
LOC110675389	0.0663981	1.12883	0.169861	0.0286154	0	0.0464846	0	0	0	1.66837	1.95155	1.3251	1.16768	0.748104	0.754721	AAEL025978
LOC110675390	0	0.202003	0.122498	0.257956	0.194723	0.0838078	0.102755	0.107331	0	0.255631	1.18767	1.08799	0.383542	0.484588	0.99669	AAEL022539				GO:0003676	nucleic acid binding
LOC110675391	0	0	0.332992	0	0	0	0.698308	0.145882	0	0	0	0	0	0.219546	0	AAEL028209
LOC110675392	0.322359	1.27015	0.715811	7.86787	3.05962	6.635	2.77532	2.85268	1.29117	4.82548	2.78244	2.56354	3.36697	3.57764	2.6139	AAEL023397
LOC110675393	0.357023	0	0.27264	0.669812	0.795269	0.591295	0.114349	0.317716	0.617835	0.916009	0.771534	1.10985	0.221946	0.569824	0.883463	AAEL020803
LOC110675394	1.42906	0.656023	0.0425548	0.120387	0.06867	0.161451	0.126559	0	0	0.493355	0.443063	0.65188	0.957349	0.609601	0.72989	AAEL024836				GO:0003676,GO:0003677	nucleic acid binding,DNA binding
LOC110675395	0	0	0	0	0	0	0	0	0	0	0	0	0	0	0	AAEL021913
LOC110675396	1.82999	11.6497	4.00497	0.585141	1.45474	1.16544	0.846205	1.9795	0.930846	2.59259	2.17431	1.30998	1.79888	1.7723	1.58987	AAEL024712
LOC110675397	8.98463	21.546	12.3409	13.6934	16.461	16.7847	13.738	15.5481	9.78925	22.7503	23.2831	28.0847	25.92	26.5495	31.2765	AAEL020955				GO:0003676,GO:0008270	nucleic acid binding,zinc ion binding
LOC110675398	0.552751	0.233183	0	0	0	0.193487	0	0	0	0.0983627	0.171374	0	0.0983872	0	0	AAEL026396
LOC110675399	0	0.20226	0	0.516567	0.97485	0.503485	0.20577	0	1.21286	3.07146	4.31078	5.08371	1.36544	2.42601	2.60336	AAEL022796
LOC110675400	0	0.212508	0	0.361826	2.86788	0.705326	0.216196	0	1.06193	1.07569	2.49887	2.09836	1.43462	2.379	2.73526	AAEL021892
LOC110675401	0	0.182986	0.221931	0	0.176391	0.303671	0	0.388906	0.548643	3.39628	1.74827	1.6426	0.926489	1.3169	1.57019	AAEL027233
LOC110675402	0	0.323944	0.261927	0	0	0	0	0	0	0.318846	0.0793594	0.193862	0	0.0569883	0	AAEL020478
LOC110675403	0	0.735151	0.713291	0.12517	0.141731	0.122001	0	0	0	0.620211	0.108058	0	0.124073	0.235141	0.126165	AAEL026415				GO:0017121,GO:0017128	plasma membrane phospholipid scrambling,phospholipid scramblase activity
LOC110675404	0.471636	1.06393	0.508021	64.8167	25.2501	51.8185	2.04548	17.5623	15.4496	11.863	10.2404	9.55054	10.1216	6.64196	6.96216	AAEL022838
LOC110675405	0.745178	0	0	0	0	0	0	0	0.103679	0.265211	0.462069	0.564379	0.0663192	0.251374	0.5395	AAEL021954
LOC110675406	0	12.4958	3.76878	7.16825	4.1878	10.2306	0.203959	0	0.400728	7.49772	7.41557	5.2495	4.11607	2.93848	3.32532	AAEL022354
LOC110675407	2.71953	5.10159	2.85269	0.737599	0.293737	0.777179	0	0.298447	0.0701715	1.59933	0.997964	1.2391	1.26437	0.692815	0.943485	AAEL021034
LOC110675408	16.151	20.7114	16.4802	19.4447	18.2483	16.9928	7.52249	12.5474	12.4584	83.5446	88.3131	90.0399	64.3239	67.763	70.79	AAEL025591				GO:0000166,GO:0005524,GO:0005737,GO:0017112,GO:0055037	nucleotide binding,ATP binding,cytoplasm,Rab guanyl-nucleotide exchange factor activity,recycling endosome
LOC110675409	0	0	0	0	0	0	0	0	0	0.0561193	0.0645315	0.128978	0.0449066	0.0936168	0.118726	AAEL027369
LOC110675410	7.77599	20.9893	14.3187	1.31617	2.03223	1.51608	1.14389	0	0.4214	2.68686	4.4416	4.28958	4.22937	5.28218	6.07113	AAEL025083
LOC110675411	1.24097	0.523513	0	0	0	0.386128	0.236711	0	0	0	0.170999	0.208861	0	0.353501	0	AAEL026485
LOC110675412	0	0	0	0.0667084	0	0	0	0	0	0	0	0.105509	0	0.031329	0	AAEL023034				GO:0003676	nucleic acid binding
LOC110675413	0.460262	0.770489	0.372791	0.0146023	0.0165343	0.0426976	0	0.030622	0	0.386078	0.318678	0.717506	0.43423	0.300649	0.348531	AAEL025767
LOC110675414	0	0	0	0	0	0	0	0	0	0	0.0579463	0	0	0	0	AAEL022258
LOC110675415	0	0	0	0	0	0	0	0	0	0	0.117134	0	0	0	0	AAEL025129
LOC110675416	0.689425	2.43143	1.89539	0.0462187	1.79429	0.225241	0.75353	0.0700552	0.0465078	1.19085	0.877796	1.79273	1.00462	1.64347	2.08306	AAEL021055
LOC110675417	0	0.0380383	0	1.23055	0.696681	0.915325	0.54178	0.606332	0	0.385093	0.559114	0.580475	0.706181	0.456252	0.359044	AAEL023697
LOC110675418	0.459617	0	0	0.660267	2.14941	0.482659	0.394518	0.515112	0.968913	1.63579	1.35374	1.47943	1.19933	1.86053	1.66379	AAEL020464
LOC110675419	1.02294	0.382629	0.464064	0.57066	0.415983	0.238716	0.635125	1.62949	0	0.849488	1.79719	1.37647	1.57801	1.11113	0.905995	AAEL021876
LOC110675420	4.70018	7.27033	14.5435	44.9335	18.5674	36.5094	6.33987	12.5421	4.34082	28.4377	32.0593	29.7498	26.0147	23.1412	23.172	AAEL021308				GO:0003676,GO:0003700,GO:0005634,GO:0006355,GO:0008270,GO:0046872	nucleic acid binding,DNA-binding transcription factor activity,nucleus,regulation of transcription, DNA-templated,zinc ion binding,metal ion binding
LOC110675421	0	0	0	0	0	0	0	0	0	0	0	0	0.183737	0	0	AAEL024116				GO:0000786,GO:0003677,GO:0046982	nucleosome,DNA binding,protein heterodimerization activity
LOC110675422	11.4671	11.9856	17.6176	16.4961	23.8237	15.0469	17.2251	29.8818	21.7562	30.4149	32.1462	37.687	37.2984	37.9908	40.9652	AAEL027616				GO:0003712,GO:0005634,GO:0006357,GO:0016592	transcription coregulator activity,nucleus,regulation of transcription by RNA polymerase II,mediator complex
LOC110675423	0	0	0	0	0.507051	0	1.07028	0	0.525707	0	1.35304	0	0.443879	0.841231	0	AAEL020660
LOC110675424	0	0	0	0	0	0	0	0	0	0	0	0	0	0	0.316582	AAEL024409
LOC110675425	0	0	0	0	0	0	0	0	0	0	0.200917	0	0	0	0	AAEL024257
LOC110675426	0	0.163803	0	0	0	0	0	0	0	0	0	0	0	0	0	AAEL021678				GO:0004252,GO:0006508	serine-type endopeptidase activity,proteolysis
LOC110675427	0.522119	0.61673	0.534278	0	0	0.146212	0	0	0.0880537	1.04061	0.679885	0.909511	0.223044	0.211354	0.340207	AAEL023094				GO:0005634,GO:0006915	nucleus,apoptotic process
LOC110675428	0.0775346	0.0991173	0	1.82854	1.73605	1.57662	0.45377	0.281228	0.03269	0.794395	2.80452	1.92806	3.4293	3.18379	2.67913	AAEL026648
LOC110675429	0	0	0	0	0	0	0	0	0	0	0	0	0	0	0	AAEL026523
LOC110675430	0	0.130107	0.63119	0	0.125417	0.215916	0	0.829561	0.65016	0.384177	0.38248	0.233584	0.329376	0.208076	0.111643	AAEL020516
LOC110675432	0	1.37388	0.254179	0.295158	0.159622	0	0.0263226	0	0.129293	0.364531	0.452565	0.359998	0.218337	0.463442	0.805926	AAEL025426
LOC110675433	6.30462	9.56284	8.2999	0.619062	1.36352	0	1.69241	1.05855	2.43912	0.731136	0.4905	1.18927	1.11799	1.79222	1.13684	AAEL020594
LOC110675434	2.3685	15.2947	5.07196	0.435685	1.97331	1.44382	0.86776	1.3363	1.20807	3.40061	3.42448	2.50701	2.73515	2.4359	3.19951	AAEL024304
LOC110675435	2.97006	3.33101	2.32932	1.33483	1.09449	0.520802	0.557231	1.66621	1.13476	3.7681	2.36169	3.5873	2.47963	2.41171	1.54716	AAEL027669
LOC110675436	0	0	0	0	0	0	0	0	0	0	0	0	0	0	0	AAEL023160
LOC110675437	0	0	0	0	0	0	0	0	0	0.199795	0	0	0	0	0.203214	AAEL026467
LOC110675438	0.134245	0.283973	0.0372867	0.0399478	0.0740886	0.0651174	0.0321002	0.0214935	0.156055	0.169954	0.136161	0.199717	0.139957	0.186965	0.246451	AAEL026050
LOC110675439	0.256368	0.567319	0.0621328	0	0.173755	0.0582524	0.0270245	0.0504074	0.208593	0.163275	0.179885	0.337237	0.134495	0.35503	0.283295	AAEL024992
LOC110675440	0	0	0	0	0	0	0	0	0	0	0	0	0	0	0	AAEL027622				GO:0042302	structural constituent of cuticle
LOC110675441	13.7531	7.16701	7.86453	0.581091	5.59276	5.09738	14.5828	7.25348	3.75199	1.72756	0.501646	0.30636	0.287999	0	0	AAEL020512	Putative 8.5 kDa secreted protein [Source:UniProtKB/TrEMBL;Acc:Q58HC2]
LOC110675442	1.65341	0	0	0	0.672369	0	0	0	0.348554	0	0	0.313064	0	0	0	AAEL025118
LOC110675444	0	0	0	0	0	0	0	0	0	0.401378	0	0	0	0	0	AAEL023299
LOC110675445	0	0	0.217193	0	0	0	0	0	0	0	0	0	0	0	0	AAEL023853
LOC110675446	0	0.524279	0	0.339212	0.353768	0.330622	0	0.267424	0	0.221154	0.0924745	0.33885	0.212361	0.100616	0.107971	AAEL026456
LOC110675447	0.338535	0.142814	0.346419	0	0	0	0	0	0	0.240971	0.209918	0	0	0.139323	0.245095	AAEL022994
LOC110675448	3.28151	0.34153	0.828437	3.08586	1.0974	2.8339	0.887176	3.79144	2.52132	1.98427	2.43974	1.05667	1.36032	1.62403	1.28557	AAEL025559
LOC110675449	5.74951	151.823	22.9783	0.490932	0.966513	0.800706	2.80957	0.942306	0.952839	29.0389	24.0615	25.7656	48.455	51.6437	52.9224	AAEL026131
LOC110675450	0.348743	14.614	0.371734	0.302681	3.14364	1.93287	1.24729	1.73277	4.85219	7.58158	11.0377	4.76533	1.15873	0.568608	2.26185	AAEL022847
LOC110675451	0.870519	0	0	0	0	0	0	0	0	0	0	0	0	0	0	AAEL027693
LOC110675452	0.0815062	2.25115	0.740827	0	0.038994	0	0.0411541	0.0730779	0.141501	0.165518	0.658509	0.246923	0.395976	0.532105	0.350586	AAEL023738				GO:0003676	nucleic acid binding
LOC110675453	0	0	0	0	0	0.386316	0	0	0	0.130927	0.45622	0.139309	0.130959	0.62048	0.266335	AAEL026690
LOC110675454	3.4661	0.243701	0.394092	0.968189	3.36716	0.80886	3.22311	0	0.730684	0	0	0	0	0	0.069706	AAEL023083
LOC110675455	2.59591	0.336957	0.408672	0	2.35489	0.0698989	1.37122	0	0.505146	0.142137	0	0	0	0	0	AAEL025356
LOC110675456	0	0	0	0	0.115865	0	0	0	0	0	0	0	0	0.0961135	0.10314	AAEL021669
LOC110675457	0.323463	0.0654989	0	0.329919	0	0.149459	0.0944007	0.58003	0	0.110517	0.212607	0.264582	0.359268	0.322981	0.210765	AAEL024402
LOC110675458	0.323463	0.0654989	0	0.329919	0	0.149459	0.0944007	0.58003	0	0.110517	0.212607	0.264582	0.359268	0.322981	0.210765	AAEL020704
LOC110675459	0.967327	2.40226	0.635002	0	0.103909	0.658049	0.19583	0	0	1.73436	0.76392	0.228083	1.31896	0.868114	1.61209	AAEL020925
LOC110675460	11.2954	9.75058	7.92009	2.00079	4.56779	2.32696	2.35137	1.02068	2.23207	20.5261	22.0603	22.8772	24.53	24.9679	24.743	AAEL021183				GO:0007093,GO:1990423	mitotic cell cycle checkpoint,RZZ complex
LOC110675461	0.311207	1.09492	0.636909	0	0.126554	0.108936	0.0881524	0.209269	0	1.29145	0.932058	1.2775	0.443148	1.24297	2.2531	AAEL023614
LOC110675462	0	0.0675342	0	0	0	0	0	0	0	0.227901	0.297799	0.121246	0.284948	0	0.115901	AAEL024215
LOC110675463	1.49567	1.51431	1.8366	0	0.364932	0	0.770295	0.1341	0.252239	0	0.092743	0	0	0.201816	0.216569	AAEL017998				GO:0009785,GO:0009882,GO:0071949	blue light signaling pathway,blue light photoreceptor activity,FAD binding
LOC110675464	0.337149	1.11692	0.872649	0.252851	0.282272	0.485953	0.221303	0.160033	0.51006	0.077642	0.0953062	0.15396	0.310645	0	0.165121	AAEL025322
LOC110675465	0.671005	2.34456	0.847095	0.0654849	3.66889	1.2944	0.313025	0	0.384385	2.93064	1.7932	2.72054	3.61424	3.60934	3.96296	AAEL021225
LOC110675466	6.68682	0	1.28298	0.600375	3.05913	0.877757	4.66352	0	1.76205	0	0	0	0	0	0	AAEL025945				GO:0042302	structural constituent of cuticle
LOC110675467	0	0	0	0	0	0	0	0	0	0	0	0	0	0	0	AAEL020077
LOC110675468	0	0	0	0	0.732474	0.157627	0	0	0.379712	0.320529	0.139612	0.341049	0.160304	0	0	AAEL024835
LOC110675469	0	0.348602	0	0.356128	2.01623	1.19521	0	1.11134	0.139361	3.17626	3.56937	2.62858	0.353006	0.167253	0.299132	AAEL027082
LOC110675470	0.440076	0	0.112581	0.158049	0	0.154046	0	0	0	0	0	0	0.0783316	0	0	AAEL026449
LOC110675471	0.631781	1.06609	0	0.226898	1.79842	2.21152	0	0	0.26637	1.57397	1.56702	2.63172	2.02418	0.639364	0.457402	AAEL020561
LOC110675472	0	0.0945318	0	0.482864	1.27575	0.470636	0	0.401824	0.188955	0.797519	0.833697	0.509146	0.0797719	0.151182	0.162234	AAEL025108
LOC110675473	0	2.7113	0.32217	0	1.54519	0.315421	0	0	0.15105	0.355474	0.952559	1.81715	0.224159	0.48708	0.196499	AAEL023875
LOC110675474	2.8133	11.1936	3.36552	1.13151	1.23458	1.57518	0.529873	0.453666	0.142223	4.20193	1.81349	2.08729	1.52028	1.06281	1.17958	AAEL024278
LOC110675475	0	0	0	0	0.196215	0	0	0	0	0	0	0	0	0	0	AAEL026379
LOC110675476	0	0	0.37353	0	0.148441	0	0	0	0	0.129915	0.226347	0	0	0	0.132138	AAEL022798
LOC110675477	0	1.00556	0	0.749049	1.21164	1.78974	1.02301	1.01247	3.00489	0.530212	1.1695	0.941013	0.35427	0	0.323572	AAEL021482
LOC110675478	1.3247	1.4351	0.135555	0.412954	1.40061	1.252	0.577635	0.24467	1.28459	1.16358	3.24461	1.16984	0.471583	0.756099	0.878507	AAEL025955
LOC110675479	0.259482	0.510106	0.531049	1.11828	0.211039	0.544981	0	0	0	0.9549	0.643596	0.654427	0.493273	0.845559	0.375723	AAEL022269
LOC110675480	2.98892	14.3796	2.21529	1.56752	1.98222	2.64008	0.899152	0	0.394543	5.43564	3.53568	5.94494	2.32197	3.24624	2.60634	AAEL024718
LOC110675481	0.18725	0.148693	0	0.0395583	0.748026	0.385565	0.118183	0	0.250776	0.0784034	0.51225	0	0.294086	0.0928911	1.7225	AAEL024354
LOC110675482	0.255715	0.0892207	0.0767305	0.103576	0.308837	0.28065	0.014028	0.0146528	0.0810632	0.234709	0.0298052	0.0364046	0	0.0648583	0.151031	AAEL020360
LOC110675483	0	0	0.356646	0	0.141731	0.649043	0.119666	0.624977	0	0	0.138314	0.063352	0	0.681909	0	AAEL025941
LOC110675484	0.453004	0	0	0	0	0	0	0	0	0	0	0	0	0	0	AAEL021568
LOC110675485	0.385909	0.651198	0.592345	0.554381	2.19705	0.810513	0.828126	0	0.488118	0.274692	0.598235	0.657625	0.0686902	0.650902	0.674736	AAEL027119
LOC110675486	0.398529	0	0.203905	0	0.324127	0	0	0	0	0	0.247119	0	0	0	0.144265	AAEL022202				GO:0005739,GO:0005747	mitochondrion,mitochondrial respiratory chain complex I
LOC110675487	3.12523	1.75788	6.92902	143.167	117.769	143.31	39.6426	73.6318	62.2224	86.6339	104.861	94.6787	107.176	85.8624	85.8541	AAEL027991
LOC110675488	0	0	0	0.189504	0.643728	0.554115	0	0.709646	0.444942	0.375592	0.817978	0.599455	0	0	0	AAEL023333
LOC110675489	2.13593	3.48191	1.75456	0.194238	0.637496	0.65164	0	0.219617	0.165238	1.76307	0.652502	0.388842	1.66305	0.858017	2.37208	AAEL026795
LOC110675490	0.10451	0.180764	0.106944	0.200806	0.280498	0.371321	0	0.0937033	0.438431	1.01172	0.664248	1.31197	0.0837108	0.264412	0.327248	AAEL026559
LOC110675491	0	1.9277	0.178183	0	0.429152	0	0	0.118274	0	0	0	0	0	0.355996	0.38202	AAEL027142
LOC110675492	1.8974	0.270735	0.171316	0	0	0	0.0598771	0	0	0.188683	0.17302	0.0528324	0.178797	0.047063	0.15151	AAEL023469
LOC110675493	1454.97	3156.43	2745.32	2763.25	3147.3	2874.74	5265.4	4026.47	5051.4	1759.08	1523.01	1497.24	1460.58	1519.2	1518	AAEL028043	60S ribosomal protein L28, putative [Source:UniProtKB/TrEMBL;Acc:Q1HRJ1]			GO:0003735,GO:0005840,GO:0006412	structural constituent of ribosome,ribosome,translation
LOC110675494	1.38899	0.70315	0.284268	0	0	0	0.476903	0	0.234249	0.197738	0	0	0	0	0	AAEL024334
LOC110675495	3.33603	0.351834	0.426715	0	0	0.29194	0	0.373882	0	0.296825	0.258575	0.315828	0	0.281339	0	AAEL024781
LOC110675496	0	0	0	0.0387671	0.0588208	0.126203	0	0.0319381	0.0455112	0.230506	0.195447	0.108733	0	0.0240328	0.0195376	AAEL021069
LOC110675497	0	0.0668543	0.11676	0.414339	0.0850671	0.554734	0	0	0.267264	0.789625	0.850993	0.71535	0.778539	1.79195	1.45254	AAEL026629
LOC110675498	2.12354	2.41486	6.70794	18.9004	18.4349	16.6119	8.67796	21.2746	14.2083	15.9041	15.9729	17.7264	17.5843	16.289	15.4076	AAEL023076				GO:0003676	nucleic acid binding
LOC110675499	0	0.260691	0	0.066447	0	0.0647643	0	0	0.156013	0.438548	0.458901	0.0700637	0.131729	0.208458	0.200925	AAEL021723
LOC110675500	0	0	0	0	0	0	0	0	0	0	0	0.16559	0.311332	0.221261	0.104472	AAEL022740
LOC110675501	0	0	0	0	0	0	0	0	0	0	0	0	0.295594	0.0700256	0.0991909	AAEL026877
LOC110675502	6.28279	1.23688	0.214304	0	0.681314	0.439851	1.07858	0	0	0	0.519443	0	0.298216	0.141293	0	AAEL023854
LOC110675503	0	0	0	0.0284873	0	0	0.102129	0	0	0.00338766	0	0	0	0	0	AAEL020037
LOC110675504	0.29997	0.746037	0.463443	0.067596	0.288616	0.0878455	0.69167	3.27751	4.35958	0.849893	0.595094	0.965184	1.00017	1.0033	0.919089	AAEL024647
LOC110675505	0.390114	0.87391	0.493128	0.0719257	0.31389	0.0934723	0.735974	3.62773	4.73822	0.842706	0.620276	0.978027	0.948374	1.07672	0.987776	AAEL020926
LOC110675506	6.40348	3.82694	5.18748	4.40784	1.302	4.48301	1.37413	1.67455	0.674954	2.84877	4.1361	4.2436	3.41937	3.9602	2.31802	AAEL026119
LOC110675507	0.299207	0.250563	0.228489	2.77945	1.63443	2.91854	0.479158	2.60259	1.19184	3.91147	7.06545	6.08809	6.53558	5.81795	5.30725	AAEL022507
LOC110675508	0	0	0.233437	0	0	0	0	0	0	0	0	0.151557	0	0.148508	0.144876	AAEL027032
LOC110675509	0.525165	0	0	0.140752	0.0796869	0	0	0	0	0.242701	0.0291621	0.175127	0.256713	0.0740353	0.249692	AAEL023442
LOC110675510	0.512408	0	0	0.137333	0.0777512	0	0	0	0	0.236805	0.265568	0.170873	0.250477	0.0722369	0.243627	AAEL023355
LOC110675511	0	0.256858	0	0	0.185701	0	0.0326646	0	0.192533	0.595922	0.377548	0.634073	0.541883	0.0513483	0.440816	AAEL027971
LOC110675512	2.04924	2.67206	1.90633	1.40502	1.36364	0.652114	0.719588	0.16703	0.863995	2.12168	1.73276	1.83423	0.729511	1.19403	0.606937	AAEL020727
LOC110675513	4.46729	255.898	16.4894	1.03139	0.519042	4.24447	2.73897	1.28743	0.941744	138.323	119.41	160.229	90.8752	99.2447	95.2953	AAEL024984
LOC110675514	0.517272	2.40728	0.517594	0.163433	0.190381	0.865232	0.199522	0.070448	0.165639	1.3586	0.900331	1.80511	0.82865	0.987324	1.19934	AAEL021546
LOC110675515	0.189787	0.742284	0.356321	0.220654	0.383928	0.275307	0.205014	0.0555189	0.0278027	1.99661	1.87694	1.76203	0.975077	1.47955	1.68028	AAEL026079
LOC110675516	0.764788	2.41975	0.782599	7.69064	4.04306	11.5115	0.820582	8.22844	3.54693	3.81066	2.13403	2.89615	5.71741	4.12782	4.84485	AAEL026793
LOC110675517	0.232229	0.406494	0.303253	0	0	0	0.0490904	0.0621537	0.055532	0.135695	0.220299	0.241513	0.062929	0.139139	0.099122	AAEL023677				GO:0003676,GO:0003746,GO:0004252,GO:0006414,GO:0006508,GO:0016491,GO:0016627,GO:0050660,GO:0055114	nucleic acid binding,translation elongation factor activity,serine-type endopeptidase activity,translational elongation,proteolysis,oxidoreductase activity,oxidoreductase activity, acting on the CH-CH group of donors,flavin adenine dinucleotide binding,oxidation-reduction process
LOC110675518	0.663617	1.07686	0.316182	0.128623	0.148496	0.110617	0.333034	0.0645364	0.156921	0.894746	0.748963	0.839007	0.659977	0.767522	0.780415	AAEL027950
LOC110675519	22.4138	11.0245	14.4726	3.12848	7.60222	4.55675	2.56243	1.09695	5.8186	11.2516	13.9287	14.3441	16.9687	16.6407	16.9714	AAEL020128				GO:0005515	protein binding
LOC110675520	2001.22	439.061	450.006	198.202	466.007	200.317	793.745	216.186	373.181	10.054	5.45559	6.41133	4.33601	4.64463	5.57445	AAEL024417
LOC110675521	34.9761	46.126	38.3702	102.527	79.7013	94.8573	46.6562	53.8194	40.3869	111.36	99.8427	110.256	117.445	120.325	120.224	AAEL020929				GO:0000166,GO:0003677,GO:0005524,GO:0006260,GO:0016887	nucleotide binding,DNA binding,ATP binding,DNA replication,ATPase activity
LOC110675522	0	0	0	0.137452	0	0	0	0	0	0	0.0423786	0.051762	0.0973194	0.0461095	0	AAEL027310
LOC110675523	0	0	0	0	0	0	0	0	0	0	0	0	0	0	0	AAEL023793
LOC110675524	0.330249	2.37678	3.42334	2.42904	0.666116	2.83918	0	0	0	1.45275	1.72016	1.08053	0.411481	0.946937	0.937258	AAEL026224
LOC110675525	0	0	0	1.40702	0.472529	0.444533	0	0.236262	0	0.338979	0.787458	0.601135	0	0.713272	0.55165	AAEL025435
LOC110675526	0	0	0	0	0.032061	0	0	0	0	0	0.0733312	0	0.0746573	0	0	AAEL021586				GO:0005515	protein binding
LOC110675527	0.793708	0.736633	1.28597	0.454658	0.537943	0.555667	0.340645	0.237211	0.45567	2.45477	2.99398	2.65501	2.16624	1.52168	1.77179	AAEL026060				GO:0005515	protein binding
LOC110675528	0.144975	2.40478	0.885658	0.757044	0.530594	0.587659	0.242661	1.47661	1.2017	1.95037	1.87883	1.77877	2.73016	2.08238	2.06772	AAEL020710
LOC110675529	0	0	0	0	0.0603165	0.156739	0	0	0	0.209163	0.167459	0.0614671	0.0597757	0.0424822	0.0405224	AAEL027511				GO:0003677	DNA binding
LOC110675530	0	0.320042	0	0	0	0	0	0	0	0	0	0	0	0	0	AAEL020890
LOC110675531	0.43376	0.182986	0.443862	0.467341	0.264586	0.0759177	0	0.0972266	0	0	0.0672413	0	0.0772074	0.146322	0	AAEL024237
LOC110675532	0	0	0	0	0	0	0	0	0	0.0583601	0	0.124193	0	0.110631	0.059359	AAEL012634				GO:0005515	protein binding
LOC110675534	0.274767	0.405696	0.140583	0.394719	1.00562	0.769447	0.117925	1.1086	0.463387	0.195581	0.511132	0.312153	0.684704	0.741507	0.596785	AAEL026765
LOC110675535	20.4715	67.7189	30.0499	4.7155	14.0087	9.24159	7.8771	3.22788	6.42871	77.4813	76.3825	101.582	61.8196	54.2457	62.2998	AAEL024066
LOC110675536	0	0	0	0	0.227947	0	0.481149	0	0	0.498745	0.34758	0.84908	0.199548	0.18909	0.202913	AAEL027526
LOC110675537	0.389642	0.21327	0.0504705	0	0.195555	0.241708	0.021168	0.0994986	0	0.33791	0.187323	0.415575	0.272151	0.145582	0.191933	AAEL020731				GO:0003676,GO:0008270	nucleic acid binding,zinc ion binding
LOC110675538	0	0	0.150079	0.0526727	0.0894622	0.0513388	0.188836	0.0657487	0.15459	0	0.272829	0.138849	0.0522109	0.0247373	0.106183	AAEL024347
LOC110675539	0.385515	1.75644	1.04935	0.182759	0	0	0	0	0	1.09765	1.14744	0	0	0	0.558217	AAEL021636
LOC110675540	0.128711	0	0	0	0	0	0	0	0	0.0673656	0	0.0946155	0	0.0434187	0	AAEL024859
LOC110675541	0.475825	0.35128	0	0.170888	0.220586	0	0	0.106655	0.158487	0.338695	0.122445	0.329746	0.0338779	0	0	AAEL020228
LOC110675542	23.5121	27.9819	17.1845	4.52283	6.74464	9.6233	4.50228	3.76563	4.15745	28.6852	19.2608	18.5991	23.5367	20.8163	17.0954	AAEL023449
LOC110675543	0	0	0	1.43092	0.571848	0.820401	0	0	0	0.667304	0.145328	0.355012	0.500603	0.474367	0.848407	AAEL027156
LOC110675544	0	0.0630462	0	0	0.0972382	0	0	0	0	0	0	0	0	0	0	AAEL022563
LOC110675545	0	0.123438	0.132097	0.0989046	0	0.0753125	0.0406291	0	0	0.153146	0.197448	0.166209	0.134802	0.145155	0.0342687	AAEL025823
LOC110675546	0	0.111272	0.119077	0.0891563	0	0.0678895	0.0366246	0	0	0.138051	0.177987	0.0998846	0.0690428	0.130849	0.0308911	AAEL021247
LOC110675547	0	0	0	0	0	0	0	0	0	0.072584	0.189691	0	0.0907526	0.343985	0	AAEL024723
LOC110675548	0.202251	0	0	0	0	0	0.173605	0.0906685	0	0	0	0	0	0	0	AAEL028175
LOC110675549	1.44073	1.17383	1.22435	0.148787	0.35706	0.541116	0.177804	0.0914758	0.239846	1.46786	2.17015	2.45865	2.03174	1.5644	2.53381	AAEL023683
LOC110675550	0.098515	0.883139	0.100809	2.05738	0.805239	1.38456	0.672266	0	0	1.05711	0.852164	1.44189	0.596198	0.643048	1.17149	AAEL022683
LOC110675551	1.21516	2.14372	0.56521	0	0	0.773384	0	0	0	1.25812	3.82571	0.962167	0.51124	0.868276	1.03972	AAEL027144
LOC110675552	0	1.84755	0	0.222766	1.71981	0	0.806702	0	0	0.668964	1.98138	2.49127	1.33826	0.634062	1.4765	AAEL022541
LOC110675553	0	0.318761	0.386604	0.303934	0.805055	0.264497	0.123232	0.210017	0.318578	0.268924	0.234269	0	0	0	0.0902637	AAEL021943
LOC110675554	1.53076	0.343493	6.2712	118.132	50.7971	111.72	23.4438	43.3691	22.3646	24.7286	22.0384	18.6813	38.6539	29.5874	27.6376	AAEL025499
LOC110675555	0.195111	0.374133	0.251081	0.229326	0.889601	0.0351835	0.685128	0.265053	0.45618	0.473457	0.434442	0.84633	1.5407	1.50183	1.37619	AAEL020767
LOC110675556	0	0	0.399384	0	0.10581	0.455402	0	0.349935	0.219407	0.185209	0.645369	0.591198	1.38941	0.702185	0.565137	AAEL024369
LOC110675557	0	0	0	0.0639457	0.0441224	0.0496663	0.0286563	0.0149663	0.0164216	0.0445566	0.0681415	0.0231778	0.0108943	0.0103234	0.0100709	AAEL023704
LOC110675558	17.2754	28.9388	16.6978	1.34876	6.41424	3.74661	3.86832	1.01015	3.16678	15.9723	10.7703	18.346	12.0324	15.0757	17.6732	AAEL028195
LOC110675559	8.1776	10.8669	11.2969	1.76214	1.99528	2.14689	1.40387	7.33198	5.86129	3.49251	4.18337	3.48385	1.16446	4.13787	4.44036	AAEL023659
LOC110675560	0.998314	0.902821	1.36107	9.80065	8.61045	6.85726	0.0846654	0.736969	0.398223	5.52527	3.83096	3.54732	4.54773	3.90607	3.64197	AAEL023968
LOC110675561	1.08912	2.34834	1.60982	2.47727	1.08264	2.75342	1.50617	2.54975	1.53065	2.79949	1.5758	2.01636	2.71403	2.98001	2.54076	AAEL020423
LOC110675562	1.31031	6.44893	11.5087	62.1954	39.9632	50.2239	15.4649	26.1396	12.7063	20.519	23.4269	22.9904	24.8778	21.2902	18.4196	AAEL027087				GO:0016274,GO:0018216	protein-arginine N-methyltransferase activity,peptidyl-arginine methylation
LOC110675563	0.445	0.187728	0.227682	0	0	0.46731	0.190986	0	0	0	0	0	0	0.150114	0	AAEL023481
LOC110675564	0.303214	0	0	0.108896	0	0.106139	0.260268	0	0	0	0.0940084	0	0.107942	0	0	AAEL025731
LOC110675565	0.438628	0.185039	0	2.17075	2.17969	3.00221	1.12951	1.63863	0.65713	1.45702	1.42066	0.94125	1.43968	2.08827	1.88737	AAEL022338
LOC110675566	0	0	0	0	0	0	0	0	0	0	0.133752	0.0990104	0.558458	0	0	AAEL021336
LOC110675567	2.01496	2.98786	1.80415	0	0	0	0	0	0	0.179282	0.999547	0.38152	0.835665	0.509786	0.729404	AAEL025147
LOC110675568	6.09363	4.44022	10.3453	11.2407	11.151	7.07783	2.02089	4.34597	2.33562	9.56216	13.7401	11.6428	9.07153	8.78297	11.4304	AAEL022382
LOC110675569	0	0	0	0	0	0	0	0	0	0	0	0	0	0	0	AAEL026016
LOC110675570	0.132368	0.0182656	0.00632947	0.0199928	0.101619	0.0359418	0.0674285	0.0693225	0.0798011	0.0744075	0.130789	0.108685	0.0299466	0.0204482	0.0703072	AAEL026336				GO:0003676,GO:0003677	nucleic acid binding,DNA binding
LOC110675571	7.17003	8.60888	9.59455	0.79232	2.01858	0	3.55067	1.48352	3.25555	2.15924	2.05199	2.08861	2.15978	2.41869	2.39585	AAEL023709
LOC110675572	0.768678	2.10778	0	0.414094	0.625174	2.15257	0	0	0.162044	1.64145	2.50236	2.47425	1.64186	2.85231	2.64344	AAEL023926
LOC110675573	65.1388	79.2565	68.5853	20.8083	63.7828	21.0014	51.94	19.98	35.4137	102.982	82.6956	84.7774	101.604	93.4454	101.455	AAEL027407
LOC110675574	0.68443	0.577466	0	0	0.556654	0.479162	0	0.306827	0.865702	0.48718	0	0	0	0	0
LOC110675575	0	0	0	0	0	0	0	0.166702	0	0	0	0	0	0	0.134609	AAEL026266
LOC110675576	0.0480852	0.0811407	0	0.138154	0.0782163	0.100992	0.144461	0.0431128	0	0.427841	0.600059	0.655533	0.308122	0.291974	0.661449	AAEL022079
LOC110675577	2.16507	4.1101	9.13892	36.2539	25.3126	28.6097	22.7656	14.3163	3.87954	9.63193	11.2436	8.19886	18.3052	14.2419	12.5399	AAEL019884
LOC110675578	0.89105	0.626496	0.607868	2.02674	0.7247	0.831753	0.382422	0.665758	0.500909	5.49687	3.86765	4.83649	2.85485	3.40659	4.08569	AAEL020883
LOC110675579	0	0	0	0	0	0	0	0	0	0	0.0641832	0	0	0	0	AAEL024445
LOC110675580	0	0	0	1.32047	0.0846326	0.242836	0	2.85495	3.18637	1.2982	1.06681	1.33455	0.83967	0.645423	0.552477	AAEL014018
LOC110675581	0	0	0.0470894	0	0.0261987	0	0	0.0350703	0	0.0229289	0.0456553	0.0505363	0	0.0263897	0	AAEL025338
LOC110675582	21.4134	19.2424	17.6617	27.8337	18.5698	22.4328	8.43732	15.1511	10.7469	38.6197	39.3541	41.8346	48.0708	41.6003	44.137	AAEL025065
LOC110675583	0.507803	4.77714	3.52308	0	0.826002	0	0.579719	0	0.355403	0.842193	0.472316	0.192298	0.903867	0.856495	0	AAEL020312
LOC110675584	0	0.0530198	0	0	0	0	0	0	0	0.0338865	0	0.036056	0.0447414	0	0	AAEL027525
LOC110675585	0	0	0	0	0	0	0	0	0	0	0	0	0	0	0	AAEL024048
LOC110675586	0	0	0	0	0	0	0	0	0.10535	0	0	0.094623	0	0	0	AAEL026179
LOC110675587	0	0	0	0.0886829	0	0	0	0.110699	0	1.46414	1.53117	0.654569	0	0.0832984	0	AAEL021633
LOC110675588	0.225862	0.818558	0.178594	0.020279	0.064711	0.305466	0.0550771	0.11506	0	0.244808	0.0811665	0.13996	0.363649	0.289179	0.308461	AAEL024285
LOC110675589	0	0.276703	0.671187	2.35564	1.06692	1.60719	0	0	0	0.233441	0.406717	0.496771	0	0	0.474872	AAEL020711
LOC110675590	80.1906	187.63	99.4003	16.3297	46.0573	21.4144	35.4808	16.3068	43.9178	58.257	54.3381	62.9258	70.6321	60.5162	72.1224	AAEL023158
LOC110675591	1.02386	1.76226	1.57156	0.735419	0	0	0.584433	0.229497	0.142454	1.21344	1.11103	0.387724	0.484766	0.286668	0.555948	AAEL026583
LOC110675592	1.96262	2.91025	1.75729	0	0	0	0	0	0	0.174626	0.973585	0.37161	0.813959	0.496545	0.710458	AAEL026366
LOC110675593	3.02571	2.24237	5.52291	8.92818	8.47993	8.64483	3.96593	4.94909	5.27516	8.20741	7.63148	6.84383	7.86012	9.7378	6.80856	AAEL023552				GO:0000166,GO:0005525,GO:0005739,GO:0005743,GO:0016020	nucleotide binding,GTP binding,mitochondrion,mitochondrial inner membrane,membrane
LOC110675594	0.776844	0.10924	0	0.0929985	0	0	0	0	0	0.18432	0.080284	0	0.0921833	0.087352	0	AAEL027126
LOC110675595	0	0.283131	0	0.148955	0.0766649	0.0659924	0.15535	0	0.0699474	0.182503	0.0327322	0.105661	0.150334	0.0788591	0	AAEL022614
LOC110675596	444.489	528.336	446.745	68.8941	173.901	128.005	55.3867	39.1524	62.9879	480.508	617.401	561.269	285.195	432.043	432.457	AAEL020445
LOC110675597	0.125558	0.052968	0	0	0	0	0.0538874	0	0	0	0.019464	0	0.0223488	0.0423551	0	AAEL025809
LOC110675598	2.40701	4.40918	2.29591	3.01054	1.59768	2.16505	0.613594	1.09783	1.14787	2.43681	2.49333	2.34961	3.13127	3.01708	1.89326	AAEL027426
LOC110675599	0.854349	4.18704	0	0	0.065183	0.336653	0	0	0.0675813	5.99002	6.77511	7.21299	2.42514	4.99242	4.23577	AAEL024870				GO:0016747	transferase activity, transferring acyl groups other than amino-acyl groups
LOC110675600	0.156825	0.400958	0.201812	0.226995	0.908291	0.0282796	0.550688	0.213042	0.366666	0.409305	0.386028	0.86022	1.7459	1.68807	1.88028	AAEL021818
LOC110675601	6.90826	10.4915	10.6823	40.4684	21.4754	35.8431	12.5185	19.7517	14.1749	26.3351	28.8909	31.5673	31.1509	31.4862	28.1751	AAEL025376				GO:0003676	nucleic acid binding
LOC110675602	0	0.138046	0	0	0	0	0	0	0	0	0	0	0	0	0	AAEL022962
LOC110675603	0	0.138046	0	0	0	0	0	0	0	0	0	0	0	0	0	AAEL026594
LOC110675604	0	0	0	0	0	0	0	0	0	0	0	0	0	0	0	AAEL024193
LOC110675605	0.878371	0	0	0.0950174	0.107589	0	0	0	0.111547	0	0.328108	0.0801513	0.376738	0.831794	0.38309	AAEL027634
LOC110675606	1.2293	0.172864	0	0.147164	0.166634	0.143437	0.703458	0.367394	0.172765	1.45837	2.41383	2.63795	0.875241	1.38228	1.63167	AAEL023313
LOC110675607	26.4704	1.01516	4.18616	2.5927	59.6931	6.40185	9.70817	4.09937	3.85541	0.171289	0	0	0	0	0	AAEL020585
LOC110675608	0	0.431341	0	0	0	0	0.438828	0	0	0	0.317008	0	0	0.172458	0.185065	AAEL024460
LOC110675609	10.3285	0.802637	1.39066	0.97615	5.52649	12.5589	2.91631	1.21848	1.14597	11.1245	10.7022	10.1899	25.8347	21.2717	19.8749	AAEL021795
LOC110675610	41.8714	5.27885	8.12607	26.4456	23.8773	40.6012	11.3606	12.0824	9.94289	19.6982	21.1886	22.4173	20.2171	23.2164	19.1643	AAEL026008
LOC110675611	16.0363	7.79704	1.66879	4.49029	3.31589	11.0366	0.699915	1.58402	1.03137	8.70616	8.51121	6.89618	6.48287	10.3608	9.74069	AAEL026833
LOC110675612	69.9754	24.4945	6.85563	6.22754	10.2567	79.5515	9.47173	2.27788	1.10771	2.08893	1.71059	1.89036	1.46467	2.86622	1.99724	AAEL022334
LOC110675613	26.779	41.2864	59.3254	235.428	132.53	208.544	59.4204	119.183	62.6798	211.444	219.162	215.049	235.871	221.506	215.014	AAEL021473				GO:0003677,GO:0005829	DNA binding,cytosol
LOC110675614	100.129	53.2902	62.5194	112.839	82.2752	106.142	65.6784	72.4792	35.1437	164.036	151.419	144.927	104.317	115.564	114.857	AAEL022774				GO:0005634	nucleus
LOC110675615	0	0.16448	0	0	0	0	0	0	0	0	0	0	0	0	0	AAEL026195
LOC110675616	0.998624	0.494758	1.01285	3.56143	3.92874	4.1094	3.63804	5.65326	7.86263	8.92665	6.71788	8.75939	9.11903	9.29918	13.6023	AAEL023898
LOC110675617	0.77525	0.599585	0.692819	2.32019	2.52208	2.12575	2.10725	2.78034	6.10137	6.43798	4.88728	6.4587	6.53158	6.88665	10.29	AAEL027381
LOC110675618	0.317483	0.838423	0.734222	0.0866558	0.147181	0.153364	0.223463	0	0.414955	1.02598	1.0296	0.872847	0.37071	0.488367	0.489589	AAEL023460
LOC110675619	0.4245	1.65828	0.946962	0.216486	0.238223	0.20506	0.480976	0	0.554828	1.82505	1.15818	1.44356	0.673988	0.575657	1.19245	AAEL025160
LOC110675620	0	2.81515	0.961257	0.553063	0.208745	0.118593	0.440617	0.230121	0	3.28847	2.70555	1.87779	0.730953	1.32641	0.929098	AAEL024790
LOC110675621	0.364925	8.64821	1.46075	0.131059	0	1.05198	0.746245	0.29832	0.606385	6.47097	6.05638	2.73134	3.45409	4.4389	3.83092	AAEL027234
LOC110675623	0	0.344235	0	0	0	0	0	0	0	0	0	0.309007	0	0	0.295385	AAEL023480
LOC110675624	3.07659	3.89366	6.6113	0	3.50311	3.01544	1.84858	1.10338	3.89143	1.09497	1.52618	0.699039	1.31429	1.86811	2.89564	AAEL021857
LOC110675625	0	0.32907	0.158681	0.448907	0.202555	0.888237	0.201675	0.526644	0.0792484	1.47172	1.014	1.07836	0.66244	0.380437	0.69062	AAEL024507
LOC110675626	0.485299	0	0.496601	0.087145	0.296024	0.679505	0.312422	1.84924	0.511526	0.518157	0.90277	0.643218	1.20934	0.736685	0.614864	AAEL026277
LOC110675627	0	0	0.143612	0.100806	0	0	0	0.125831	0.118343	0.0998973	0	0	0	0	0	AAEL022696				GO:0004984,GO:0005549,GO:0007608,GO:0016020	olfactory receptor activity,odorant binding,sensory perception of smell,membrane
LOC110675628	0	0.121863	0	0	0	0.0443101	0	0.0582023	0	0.0346551	0.108681	0.149953	0.143277	0.0656941	0.205615	AAEL027448
LOC110675629	0.431777	0	0	0	0	0.151141	0	0	0	0	0	0	0.153709	0	0	AAEL023846				GO:0005737,GO:0030030	cytoplasm,cell projection organization
LOC110675630	0	0.0417774	0.380017	0	0	0	0	0.0554944	0	0.352456	0.396077	0.249388	0.093424	0.255561	0.274243	AAEL027226
LOC110675631	0	0	0	0	0	0	0	0	0	0	0.20586	0.251441	0	0	0	AAEL022730
LOC110675632	1.03935	0	0.79767	0	2.11329	0.727641	1.33822	0.232969	0	0.184954	0	0	0	0	0	AAEL025106				GO:0042302	structural constituent of cuticle
LOC110675633	0	0.194367	0.235734	0	0	0	0	0	0	0	0	0	0.328037	0	0.166784	AAEL020475
LOC110675634	40.1355	30.8186	57.3298	48.972	39.5933	45.3829	18.5839	23.555	23.3809	52.7213	46.2021	46.4115	61.5235	61.4596	66.5942	AAEL021952				GO:0005634	nucleus
LOC110675635	0	0	0	0	0	0	0	0	0	0	0	0	0	0.1525	0	AAEL025492
LOC110675636	0.22316	0.184981	0.0500782	0	0.111446	0.215161	0.0285648	0.356289	0.354893	0.160239	0.151729	0.0845077	0.136586	0.0990517	0.0283447	AAEL026882
LOC110675637	1.54838	0.435466	0.660184	13.4387	9.44486	16.1697	5.20554	9.83357	8.16031	2.57167	2.16027	2.24768	1.56176	1.1317	1.12101	AAEL022351
LOC110675638	0	0	0	0	0	0	0	0	0	0	0.319167	0	0.366472	0	0	AAEL022836
LOC110675639	0.133736	0	0	0.24015	0	0	0	0	0	0	0.207318	0.253221	0.47609	1.01506	0.968235	AAEL026370
LOC110675640	0	0.387788	0.313547	0.220089	0	0	0	0	0	0	0.0949995	0.116034	0.21816	0.310089	0	AAEL020742
LOC110675641	0	0	0	0.188713	0.10684	0.137951	0	0	0.0553857	0.0935061	0.203641	0.198985	0.327353	0.243726	0.523086	AAEL020456
LOC110675642	0	0.199226	0	0.248303	0.640664	0.198373	0.405368	0	0.211855	0.346911	0.0386544	0.071535	0	0.0318616	0.0683816	AAEL024071
LOC110675643	6.36919	11.7591	4.52392	3.06784	3.47373	2.75409	3.18377	2.41859	2.74854	13.3875	13.6835	16.4011	14.7246	14.6015	16.085	AAEL004896				GO:0002098,GO:0005515,GO:0005634,GO:0005737,GO:0008033,GO:0033588	tRNA wobble uridine modification,protein binding,nucleus,cytoplasm,tRNA processing,Elongator holoenzyme complex
LOC110675644	1.42268	6.04704	1.4866	0.390538	0.141576	0.288871	0.0645637	0.0809271	0.0181216	0.770975	1.24064	1.4486	1.60354	1.36871	1.3334	AAEL023213
LOC110675645	0.553155	0.583385	0	0	0.337415	0	0.237404	0.743933	0	0.0984347	0.02058	0.209473	0.196919	0.186598	0.200239	AAEL026590
LOC110675646	0.200215	0.0844625	0.307316	0	0	0	0.257785	0	0	0.142514	0.0620744	0.0758188	0	0	0	AAEL023162
LOC110675647	0	0	0	0	0	0	0	0	0	0.119204	0	0	0	0	0	AAEL027476
LOC110675648	3.47978	2.57328	0.595466	0.121822	0.644512	0.681715	0.788145	0	0.271236	4.35232	1.10425	2.36974	1.61145	2.47988	2.99778	AAEL024014
LOC110675649	0	0	0	0	0	0	0	0	0	0	0	0	0	0	0	AAEL024099
LOC110675650	0	0.028051	0	0.0238805	0.0712873	0	0.0285379	0	0.0356808	0	0	0.112167	0	0.0346655	0.030635	AAEL023733
LOC110675652	1.37941	0.51726	1.72521	1.70638	1.49585	1.18031	1.44715	1.92386	2.8433	0.490935	0.522709	0.580406	0.327372	0.930644	0.55482	AAEL027655
LOC110675653	0	0.0252424	0.0612296	0.042979	0.105604	0.0628359	0.308167	0.268243	0.596893	0.106479	0.0927577	0.0679775	0.0213011	0.181663	0.230899	AAEL022378				GO:0003676,GO:0003677	nucleic acid binding,DNA binding
LOC110675654	0	0	0.132308	0	0	0	0.110984	0	0	0.0920341	0.160348	0	0	0	0.0936093	AAEL026514
LOC110675655	1.05716	2.80257	0.886706	0.207469	0.74469	0.167839	0.0495863	0.19423	0.0803753	1.67974	2.11881	1.76759	1.43955	2.38719	4.25137	AAEL021002
LOC110675656	4.12992	17.3528	8.19864	4.89462	3.59403	2.83349	5.06931	2.77714	4.10934	8.7897	9.19354	9.44625	13.8494	13.5694	14.2026	AAEL018011				GO:0005509,GO:0005515	calcium ion binding,protein binding
LOC110675657	58.5007	186.224	90.7876	11.0526	28.5625	14.2666	11.9786	8.24471	14.9626	96.702	120.172	116.314	72.6433	80.5582	90.2945	AAEL023802
LOC110675658	0	2.90881	2.9587	0.0494478	0	0.674738	0	0	0.05805	0.441019	1.08085	0.590216	0.0882258	0.371564	0.398727	AAEL027223
LOC110675659	0.447724	3.51621	1.80436	0.0374455	0.049882	0.0708475	0.150039	0.0687373	0.095677	1.04775	0.574263	0.808253	0.574225	0.448959	0.439596	AAEL027588
LOC110675660	1.08881	0.647484	2.68475	0.235564	0.890878	0.307662	0	0	0	0.700322	0	0.248385	0.700497	0.221261	0.394144	AAEL027807
LOC110675661	0	0	0	0	0	0	0	0	0	0	0	0	0	0	0	AAEL021680
LOC110675662	0	0	0	0	0	0	0	0	0	0	0	0	0.567491	0.134437	0	AAEL025127
LOC110675663	0	0	0	0	0	0	0	0	0	0	0	0.161115	0.302917	0.215281	0.101648	AAEL026669
LOC110675664	0	0	0.0756698	0	0	0	0	0	0	0.181834	0.208424	0.0865548	0.119658	0.213167	0.204415	AAEL025952
LOC110675665	1.47512	1.57404	0.266378	2.18143	1.44674	2.36918	0.670337	0.466795	0.365846	1.48235	1.77558	1.64297	0.864922	1.55137	1.50772	AAEL028005				GO:0035556	intracellular signal transduction
LOC110675666	0	0.215379	0	0.550074	0.207617	0.536143	0	1.37326	0	0	0.316579	0	0.545251	0	0	AAEL023507
LOC110675667	93.8322	126.762	160.217	404.485	274.71	374.4	139.472	224.016	149.544	240.817	243.909	236.331	234.02	233.636	234.779	AAEL024853				GO:0005741,GO:0006886	mitochondrial outer membrane,intracellular protein transport
LOC110675668	0.310695	0.0629134	0	0.316895	0	0.208814	0.0906744	0.183854	0	0.548463	0.204215	0.254138	0.491085	0.452771	0.427385	AAEL020224
LOC110675669	1.25935	0.141672	1.31445	0	0.273131	0.528995	1.22511	0.526925	0.637157	1.45219	0.874604	2.32091	2.6122	2.32236	1.61077	AAEL022134
LOC110675670	0	0	0	0	0	0	0	0	0	0	0	0	0	0	0	AAEL022937
LOC110675671	0.290173	0	0	0	0	0	0	0	0	0	0	0	0	0	0	AAEL020943
LOC110675672	1.99897	3.23259	3.06828	33.8614	17.0707	20.7586	5.57649	2.83775	0.280933	6.52151	5.88771	6.68669	3.91389	4.38308	5.30651	AAEL024296
LOC110675673	0	1.00661	0	0	0	0	0	0	0	0	0.327976	0	0.283148	0	0.0719806	AAEL021794
LOC110675674	0	0.455373	0	0	0	0	0.0965161	0	0	0.105649	0.0697229	0.0681286	0	0.403581	0	AAEL025354
LOC110675675	3.18823	15.7464	2.54881	0.286255	1.45857	0.837017	0.427603	0	0.336053	3.4041	1.97695	3.92386	3.1212	2.55431	3.46236	AAEL022267
LOC110675676	4.89803	13.2544	4.96626	0.911716	1.71854	1.82953	0	0.334721	0	4.81511	7.56049	7.61721	4.05081	4.44803	4.67049	AAEL026524
LOC110675677	0	0	0	1.55602	2.11426	0.909968	0	2.33076	0.365342	0.869684	1.41851	1.40445	1.40048	0.876926	0.941031	AAEL024001
LOC110675678	0	0.101387	0	0	0	0	0	0.107741	0.202658	0	0	0.0910115	0.171114	0	0.260999	AAEL027651
LOC110675679	1.28919	0.592957	0.8978	0.0643056	0.473288	0.0626771	0	0.0802696	0.150985	2.57453	2.48147	2.73935	2.40626	2.40397	1.99635	AAEL026103
LOC110675680	5.46663	5.12478	4.81701	6.43521	5.80459	5.95332	2.08549	3.26756	1.75423	6.70147	5.01305	5.6745	4.5949	3.8152	4.56244	AAEL027733
LOC110675681	12.2601	13.7468	16.6725	34.2978	23.813	31.6787	12.1853	19.8875	17.2756	25.7785	29.9088	30.4833	26.4167	27.1545	25.9862	AAEL019645				GO:0003676,GO:0005634,GO:0008270	nucleic acid binding,nucleus,zinc ion binding
LOC110675682	7.60256	10.8689	13.8661	2.95791	4.98095	4.21362	0.81572	1.23074	2.49307	13.1155	15.2556	15.5946	13.5698	14.8889	14.9071	AAEL023280				GO:0003676,GO:0005634,GO:0008270,GO:0046872	nucleic acid binding,nucleus,zinc ion binding,metal ion binding
LOC110675683	0.609363	0.642664	0.155889	0.437693	0.1239	0.533261	0.130764	0	0.256918	0.108437	0	0.115379	0.325392	0.102779	0	AAEL021918
LOC110675684	0	0.42276	0	0.179953	0	0	0	0	0.443644	0.534994	0.192635	0.0398471	0.178376	0	0.362767	AAEL024422
LOC110675685	1.53579	7.10518	2.15828	0.0625106	0.416359	0.548348	0.834904	0.872089	0.250373	1.81469	1.0158	1.26786	1.3486	1.38844	1.29721	AAEL025741
LOC110675686	0	0	0	1.18696	0.25996	1.5664	0.0466413	0.85974	0.269525	0.682547	0.0277476	0.283235	1.36544	1.29387	0.46282	AAEL022115
LOC110675687	0.411552	3.81958	0	2.36488	0.33472	3.74561	0.353262	0.73799	0	2.63651	2.55195	1.8702	1.46509	0	1.78775	AAEL026870
LOC110675689	0	0	0	0.256493	3.19471	0.249997	1.22606	0	0.301114	0.254181	0	0	0	0	0	AAEL023487				GO:0042302	structural constituent of cuticle
LOC110675690	0	0	0	0.239557	0.1736	0.112075	0	0	0	0.123447	0.0545965	0.252595	0.113979	0.414021	0.334181	AAEL023887
LOC110675691	0	2.40236	0.609365	0.186956	0.282255	0.193265	0.311431	0.176794	0.232782	0.898283	0.623576	0.731778	0.210588	0.252765	0.325491	AAEL021684
LOC110675692	0.0706178	0.166332	0.126459	0.0295886	0.189054	0.298692	0.0429361	0	0.034736	0.36024	0.467078	0.361018	0.301672	0.333505	0.221548	AAEL024375
LOC110675694	0	0.187067	0	0	0	0.180057	0	0	0	0.419798	0.321707	0	0.236788	0.350029	0.426984	AAEL025263
LOC110675695	0	0	0	0	0.607259	0	0	0	0	0	0	0	0	0	0	AAEL022719
LOC110675696	0.0887725	1.23033	0.260497	0.487603	0.641302	0.362838	0.101972	0.0433078	0.0396297	0.574274	0.687264	0.649599	1.04845	0.805899	0.794871	AAEL021512
LOC110675697	1.144	0.614852	0.624898	0.182765	0.165556	0.357698	0.0576601	0.213536	0.171648	0.228933	0.252445	0.15417	0.169569	0.171668	0.168007	AAEL023857
[truncated: 17,778 more rows]

## Sheet: Summary TPM value
Treatment	dCas9-vpr				Eve				hh
[truncated: 16 more rows]

## Sheet: Summary comparison 
	number of genes miss regulated			% gene missregulated			tot genes
[truncated: 9 more rows]
