# Supplementary material for: CRISPR mediated transactivation in the human disease vector Aedes aegypti
Source: PLoS Pathog. 2023 Jan 19;19(1):e1010842. doi: 10.1371/journal.ppat.1010842 (PMC9888728; doi:10.1371/journal.ppat.1010842)
Supplement: S2 Table — (XLSX) [file ppat.1010842.s002.xlsx]

## Sheet: Sheet1
Treatment	dCas9-vpr				Eve					hh
	TPM	Average	Stdev	Sterr	TPM	Average	Stdev	Sterr	Fold change	TPM	Average	Stdev	Sterr	Fold change
Control_dCas9_rep1	0.3954	0.30452	0.176453	0.101875	3.38081	5.97159	3.66392	2.11536	3.12911	5.13726	5.7319	2.10306	1.2142	2.96338
Control_dCas9_rep2	0.417009									8.06826
Control_dCas9_rep3	0.101152				8.56237					3.99018
Control_sgRNA_Eve_Rep1	0	0.00893287	0.0154722	0.00893287	1.03205	1.44622	0.358692	0.207091	0	1.3115	1.64098	0.696851	0.402327	0.134669
Control_sgRNA_Eve_Rep2	0.0267986				1.64979					2.44147
Control_sgRNA_Eve_Rep3	0				1.65681					1.16996
Control_sgRNA_Hh_Rep1	0.113132	0.0377108	0.065317	0.0377108	1.74118	1.53397	0.191312	0.110454	0.0606755	0.85005	0.691193	0.262281	0.151428	-0.522068
Control_sgRNA_Hh_Rep2	0				1.36404					0.38846
Control_sgRNA_Hh_Rep3	0				1.49668					0.835068
Transhet_Eve_Rep1	1.21961	1.39143	0.225716	0.130317	93.3111	91.5209	7.69423	4.44227	62.283	4.64801	6.58165	1.80683	1.04317	3.55094
Transhet_Eve_Rep2	1.30762				98.1623					6.86994
Transhet_Eve_Rep3	1.64706				83.0894					8.227
Transhet_Hh_Rep1	0.703796	0.829554	0.211293	0.12199	21.3628	38.419	15.2473	8.80303	25.5652	12.6034	11.0287	1.57949	0.911921	6.62593
Transhet_Hh_Rep2	0.711371				43.1665					9.44449
Transhet_Hh_Rep3	1.07349				50.7278					11.0383
