# Supplementary material for: CRISPR mediated transactivation in the human disease vector Aedes aegypti
Source: PLoS Pathog. 2023 Jan 19;19(1):e1010842. doi: 10.1371/journal.ppat.1010842 (PMC9888728; doi:10.1371/journal.ppat.1010842)
Supplement: S3 Table — (XLSX) [file ppat.1010842.s003.xlsx]

## Sheet: Sheet1
NCBI_ID	baseMean	log2FoldChange	lfcSE	stat	pvalue	padj	AAEL_ID	gene_description	gene_name	gene_synomym	GO_ID	GO_name
dCas9-vpr	26.768	7.03308	1.25773	5.59188	2.24626e-08	1.52254e-07
LOC5569112 (eve)	695.593	5.71721	0.243931	23.4378	1.76069e-121	3.5649e-118	AAEL007369	homeobox protein even skipped [Source:VB Community Annotation]			GO:0000981,GO:0003677,GO:0005634,GO:0006355,GO:0006357,GO:0043565	DNA-binding transcription factor activity, RNA polymerase II-specific,DNA binding,nucleus,regulation of transcription, DNA-templated,regulation of transcription by RNA polymerase II,sequence-specific DNA binding
LOC5568282 )hh)	86.8788	1.71706	0.408756	4.20069	2.66104e-05	0.000109224	AAEL006708	hedgehog [Source:VB Community Annotation]			GO:0005576,GO:0005615,GO:0005634,GO:0005737,GO:0005886,GO:0006508,GO:0007165,GO:0007267,GO:0007275,GO:0007367,GO:0008233,GO:0009653,GO:0016015,GO:0016020,GO:0016539,GO:0016540,GO:0016787,GO:0046872	extracellular region,extracellular space,nucleus,cytoplasm,plasma membrane,proteolysis,signal transduction,cell-cell signaling,multicellular organism development,segment polarity determination,peptidase activity,anatomical structure morphogenesis,morphogen activity,membrane,intein-mediated protein splicing,protein autoprocessing,hydrolase activity,metal ion binding
LOC5572884	21359.8	6.57806	0.191245	34.3959	2.90263e-259	4.1139e-255	AAEL013506	fibrinogen and fibronectin [Source:VB Community Annotation]
LOC5576769	2311.9	8.79052	0.321107	27.3757	5.34433e-165	3.78726e-161	AAEL012755
LOC110680865	2159.34	6.204	0.230748	26.8865	3.15846e-159	1.49216e-155	AAEL021425				GO:0003676,GO:0005515	nucleic acid binding,protein binding
LOC110675280	1790.76	7.75675	0.290477	26.7035	4.28615e-157	1.51869e-153	AAEL027677
LOC5568051	3096.61	2.88864	0.108468	26.6312	2.9576e-156	8.38362e-153	AAEL006492	centrin, putative [Source:VB Community Annotation]			GO:0005509	calcium ion binding
LOC5565897	2403.25	9.12485	0.353538	25.8101	6.82925e-147	1.61318e-143	AAEL000686	lipase [Source:VB Community Annotation]			GO:0004806,GO:0005576,GO:0052689	triglyceride lipase activity,extracellular region,carboxylic ester hydrolase activity
LOC110674120	1544.76	9.01345	0.390933	23.0562	1.27326e-117	2.25575e-114	AAEL024267
LOC5578109	510.505	4.80252	0.215238	22.3126	2.7884e-110	4.39112e-107	AAEL019729
LOC110678733	608.858	4.59326	0.206097	22.2869	4.95632e-110	7.02459e-107	AAEL002126	Clip-Domain Serine Protease family A. Protease homologue. [Source:VB Community Annotation]	CLIPA15		GO:0004252,GO:0006508	serine-type endopeptidase activity,proteolysis
LOC5577231	8360.74	6.82841	0.307253	22.2241	2.0099e-109	2.58967e-106	AAEL003128				GO:0005515,GO:0006886	protein binding,intracellular protein transport
LOC5567714	1782.18	5.99958	0.270166	22.207	2.93675e-109	3.46855e-106	AAEL006287	PIWI [Source:VB Community Annotation]	PIWI7		GO:0003676,GO:0005515,GO:0031047	nucleic acid binding,protein binding,gene silencing by RNA
LOC5564431	531.499	5.43321	0.252798	21.4922	1.83984e-102	2.00585e-99	AAEL022480
LOC5563780	1030.87	2.88017	0.134164	21.4675	3.13449e-102	3.17322e-99	AAEL019562				GO:0003676,GO:0005515	nucleic acid binding,protein binding
LOC5575846	1151.43	2.44602	0.115746	21.1326	3.98729e-99	3.76745e-96	AAEL012119				GO:0003676,GO:0003723	nucleic acid binding,RNA binding
LOC5566467	1962.82	2.40078	0.114342	20.9964	7.07238e-98	6.2648e-95	AAEL005417	annexin x [Source:VB Community Annotation]			GO:0005509,GO:0005544	calcium ion binding,calcium-dependent phospholipid binding
LOC5577908	506.936	5.15592	0.248629	20.7375	1.59141e-95	1.32677e-92	AAEL003347	CRAL/TRIO domain-containing protein [Source:VB Community Annotation]
LOC5564182	584.679	3.78612	0.184371	20.5353	1.0416e-93	8.20146e-91	AAEL004146	cryptochrome 1 [Source:VB Community Annotation]	CRY1		GO:0000166,GO:0005634,GO:0005641,GO:0005737,GO:0009785,GO:0009881,GO:0009882,GO:0018298,GO:0042752,GO:0045892,GO:0048471,GO:0048511,GO:0050660,GO:0050896	nucleotide binding,nucleus,nuclear envelope lumen,cytoplasm,blue light signaling pathway,photoreceptor activity,blue light photoreceptor activity,protein-chromophore linkage,regulation of circadian rhythm,negative regulation of transcription, DNA-templated,perinuclear region of cytoplasm,rhythmic process,flavin adenine dinucleotide binding,response to stimulus
LOC110675279	20238.7	7.27579	0.354814	20.5059	1.90555e-93	1.42144e-90	AAEL023797
LOC5578798	714.421	3.30927	0.16431	20.1405	3.26137e-90	2.31117e-87	AAEL003698				GO:0016020,GO:0016021	membrane,integral component of membrane
LOC5574665	4220.5	1.93991	0.0977844	19.8386	1.38237e-87	9.32971e-85	AAEL011309	orotidine-5'-phosphate decarboxylase, putative [Source:VB Community Annotation]			GO:0003824,GO:0004588,GO:0004590,GO:0006207,GO:0006221,GO:0008152,GO:0009116,GO:0016740,GO:0016757,GO:0016829,GO:0016831,GO:0044205	catalytic activity,orotate phosphoribosyltransferase activity,orotidine-5'-phosphate decarboxylase activity,'de novo' pyrimidine nucleobase biosynthetic process,pyrimidine nucleotide biosynthetic process,metabolic process,nucleoside metabolic process,transferase activity,transferase activity, transferring glycosyl groups,lyase activity,carboxy-lyase activity,'de novo' UMP biosynthetic process
LOC110674151	908.08	6.22089	0.314923	19.7537	7.45039e-87	4.79975e-84	AAEL017976	heat shock protein HSP70 [Source:VB Community Annotation]	HSP70Bb
LOC5577613	2270.97	2.69752	0.137302	19.6466	6.17833e-86	3.8072e-83	AAEL003246	deoxyribose-phosphate aldolase [Source:VB Community Annotation]			GO:0003824,GO:0004139,GO:0005737,GO:0009264,GO:0016829,GO:0046386	catalytic activity,deoxyribose-phosphate aldolase activity,cytoplasm,deoxyribonucleotide catabolic process,lyase activity,deoxyribose phosphate catabolic process
LOC110679365	5600.87	2.28698	0.116479	19.6343	7.87936e-86	4.65309e-83	AAEL020525				GO:0003723,GO:0003729,GO:0003743,GO:0005515	RNA binding,mRNA binding,translation initiation factor activity,protein binding
LOC5576188	2230.04	7.22396	0.368646	19.5959	1.67509e-85	9.49643e-83	AAEL012383	protein serine/threonine kinase, putative [Source:VB Community Annotation]			GO:0016301,GO:0016310	kinase activity,phosphorylation
CFI06_mgt19	2306.82	-5.76303	0.29807	-19.3345	2.75534e-83	1.50198e-80
LOC5579923	1339.87	3.2431	0.168568	19.2391	1.7419e-82	9.14369e-80	AAEL006808
LOC5578360	529.967	5.7424	0.301823	19.0257	1.04481e-80	5.28861e-78	AAEL024675				GO:0015267,GO:0016020,GO:0016021,GO:0055085	channel activity,membrane,integral component of membrane,transmembrane transport
LOC5570676	452.437	3.33965	0.178314	18.7291	2.86956e-78	1.40242e-75	AAEL008472	glycerol kinase [Source:VB Community Annotation]			GO:0005975,GO:0016773	carbohydrate metabolic process,phosphotransferase activity, alcohol group as acceptor
LOC110676462	2011.17	3.33112	0.17849	18.6628	9.94119e-78	4.69655e-75	AAEL019778
LOC110674152	517.808	6.82958	0.372265	18.346	3.55115e-75	1.62356e-72	AAEL020330				GO:0000166,GO:0005524	nucleotide binding,ATP binding
LOC5567616	3318.83	1.6564	0.0906175	18.279	1.2158e-74	5.38486e-72	AAEL006196	hemomucin [Source:VB Community Annotation]			GO:0009058,GO:0016020,GO:0016021,GO:0016844	biosynthetic process,membrane,integral component of membrane,strictosidine synthase activity
LOC5570534	5807.31	1.82883	0.102836	17.7839	9.41929e-71	4.04544e-68	AAEL001421	high density lipoprotien binding protein / vigilin [Source:VB Community Annotation]			GO:0003676,GO:0003723	nucleic acid binding,RNA binding
LOC110676197	316.814	6.30819	0.356415	17.699	4.26999e-70	1.77996e-67	AAEL024221
LOC5578623	802.549	3.44123	0.194573	17.6861	5.36721e-70	2.17341e-67	AAEL003581	amidophosphoribosyltransferase [Source:VB Community Annotation]			GO:0004044,GO:0006164,GO:0006189,GO:0009113,GO:0009116,GO:0016740,GO:0016757,GO:0046872,GO:0051536	amidophosphoribosyltransferase activity,purine nucleotide biosynthetic process,'de novo' IMP biosynthetic process,purine nucleobase biosynthetic process,nucleoside metabolic process,transferase activity,transferase activity, transferring glycosyl groups,metal ion binding,iron-sulfur cluster binding
LOC5572014	516.684	5.89763	0.334011	17.657	8.99271e-70	3.54038e-67	AAEL000238	Clip-Domain Serine Protease family D. [Source:VB Community Annotation]	CLIPD9		GO:0004252,GO:0006508,GO:0008233,GO:0008236,GO:0016787	serine-type endopeptidase activity,proteolysis,peptidase activity,serine-type peptidase activity,hydrolase activity
LOC5574129	490.191	4.57192	0.259253	17.6349	1.32824e-69	5.08788e-67	AAEL010956				GO:0016020,GO:0016021,GO:0019991	membrane,integral component of membrane,septate junction assembly
LOC5578329	481.565	7.05726	0.403824	17.4761	2.17998e-68	8.13076e-66	AAEL013649	elongase, putative [Source:VB Community Annotation]			GO:0006629,GO:0006631,GO:0006633,GO:0016020,GO:0016021,GO:0016740,GO:0102336,GO:0102337,GO:0102338,GO:0102756	lipid metabolic process,fatty acid metabolic process,fatty acid biosynthetic process,membrane,integral component of membrane,transferase activity,3-oxo-arachidoyl-CoA synthase activity,3-oxo-cerotoyl-CoA synthase activity,3-oxo-lignoceronyl-CoA synthase activity,very-long-chain 3-ketoacyl-CoA synthase activity
LOC5578315	602.154	3.92842	0.226937	17.3106	3.91021e-67	1.42101e-64	AAEL013637	homogentisate 1,2-dioxygenase [Source:VB Community Annotation]			GO:0004411,GO:0006559,GO:0006570,GO:0046872,GO:0055114	homogentisate 1,2-dioxygenase activity,L-phenylalanine catabolic process,tyrosine metabolic process,metal ion binding,oxidation-reduction process
LOC5565520	746.03	3.11002	0.181421	17.1425	7.14647e-66	2.53217e-63	AAEL014871	methylenetetrahydrofolate dehydrogenase [Source:VB Community Annotation]			GO:0003824,GO:0004477,GO:0004488,GO:0006730,GO:0016491,GO:0016787,GO:0055114	catalytic activity,methenyltetrahydrofolate cyclohydrolase activity,methylenetetrahydrofolate dehydrogenase (NADP+) activity,one-carbon metabolic process,oxidoreductase activity,hydrolase activity,oxidation-reduction process
LOC110679209	1134.56	9.75497	0.572075	17.0519	3.38292e-65	1.16942e-62
LOC5578527	6318.79	2.18426	0.128607	16.9839	1.08076e-64	3.64706e-62	AAEL013733	Protein distal antenna [Source:VB Community Annotation]			GO:0003677,GO:0003700,GO:0005634,GO:0006355,GO:0007275,GO:0007379,GO:0007469,GO:0048749	DNA binding,DNA-binding transcription factor activity,nucleus,regulation of transcription, DNA-templated,multicellular organism development,segment specification,antennal development,compound eye development
LOC5564514	1305	-8.15621	0.48097	-16.9579	1.68378e-64	5.54983e-62	AAEL004292				GO:0042302	structural constituent of cuticle
LOC5565298	5535.06	2.43187	0.144253	16.8584	9.10547e-64	2.933e-61	AAEL014816
LOC5570124	284.628	6.15768	0.368574	16.7067	1.17052e-62	3.68663e-60	AAEL011818
LOC5566219	365.64	4.62053	0.276689	16.6994	1.32381e-62	4.07878e-60	AAEL005255	PAR-domain protein 1 [Source:VB Community Annotation]	PDP1		GO:0003700,GO:0005634,GO:0006355,GO:0006357	DNA-binding transcription factor activity,nucleus,regulation of transcription, DNA-templated,regulation of transcription by RNA polymerase II
LOC5565734	2284.64	3.29354	0.197975	16.6362	3.81227e-62	1.1496e-59	AAEL018040				GO:0000166,GO:0005524,GO:0016020,GO:0016021,GO:0016887,GO:0042626,GO:0055085	nucleotide binding,ATP binding,membrane,integral component of membrane,ATPase activity,ATPase-coupled transmembrane transporter activity,transmembrane transport
LOC5571613	1216.24	6.31705	0.382261	16.5255	2.40418e-61	7.09884e-59	AAEL009193	glucose dehydrogenase [Source:VB Community Annotation]			GO:0016614,GO:0050660,GO:0055114	oxidoreductase activity, acting on CH-OH group of donors,flavin adenine dinucleotide binding,oxidation-reduction process
LOC110680481	637.864	5.98504	0.365585	16.3711	3.07381e-60	8.89083e-58	AAEL022256				GO:0016614,GO:0050660,GO:0055114	oxidoreductase activity, acting on CH-OH group of donors,flavin adenine dinucleotide binding,oxidation-reduction process
LOC110674481	270.227	6.31327	0.388481	16.2512	2.19144e-59	6.21184e-57	AAEL025523
LOC5574471	383.466	6.89399	0.425366	16.2072	4.48484e-59	1.24635e-56	AAEL002367	Carboxy/choline esterase Alpha Esterase [Source:VB Community Annotation]	CCEAE1B		GO:0016787,GO:0052689	hydrolase activity,carboxylic ester hydrolase activity
LOC5571169	1139.72	5.98857	0.370972	16.1429	1.27425e-58	3.47308e-56	AAEL008856
LOC5575715	12064.9	2.07689	0.129934	15.9842	1.64767e-57	4.40613e-55	AAEL012026	translation initiation factor 5C [Source:VB Community Annotation]			GO:0003743,GO:0005515,GO:0006413	translation initiation factor activity,protein binding,translational initiation
LOC5570005	287.797	5.95225	0.372958	15.9596	2.44434e-57	6.41549e-55	AAEL000188	elongase, putative [Source:VB Community Annotation]			GO:0006629,GO:0006631,GO:0006633,GO:0016020,GO:0016021,GO:0016740,GO:0102336,GO:0102337,GO:0102338,GO:0102756	lipid metabolic process,fatty acid metabolic process,fatty acid biosynthetic process,membrane,integral component of membrane,transferase activity,3-oxo-arachidoyl-CoA synthase activity,3-oxo-cerotoyl-CoA synthase activity,3-oxo-lignoceronyl-CoA synthase activity,very-long-chain 3-ketoacyl-CoA synthase activity
LOC5569904	1781.34	3.51668	0.221086	15.9064	5.72063e-57	1.47415e-54	AAEL007997
LOC5570251	548.6	8.51688	0.535908	15.8924	7.14956e-57	1.80948e-54	AAEL008205
LOC5576555	7183.67	2.3362	0.147716	15.8154	2.43489e-56	6.05433e-54	AAEL012616	NADP transhydrogenase [Source:VB Community Annotation]			GO:0008746,GO:0016020,GO:0016021,GO:0016491,GO:0055114,GO:1902600	NAD(P)+ transhydrogenase activity,membrane,integral component of membrane,oxidoreductase activity,oxidation-reduction process,proton transmembrane transport
LOC110677952	2685.58	3.17704	0.201264	15.7854	3.91951e-56	9.41546e-54	AAEL028182				GO:0000287,GO:0004450,GO:0006102,GO:0016616,GO:0051287,GO:0055114	magnesium ion binding,isocitrate dehydrogenase (NADP+) activity,isocitrate metabolic process,oxidoreductase activity, acting on the CH-OH group of donors, NAD or NADP as acceptor,NAD binding,oxidation-reduction process
LOC5576561	2685.58	3.17704	0.201264	15.7854	3.91951e-56	9.41546e-54	AAEL020590				GO:0000287,GO:0004450,GO:0006097,GO:0006099,GO:0006102,GO:0016491,GO:0016616,GO:0046872,GO:0051287,GO:0055114	magnesium ion binding,isocitrate dehydrogenase (NADP+) activity,glyoxylate cycle,tricarboxylic acid cycle,isocitrate metabolic process,oxidoreductase activity,oxidoreductase activity, acting on the CH-OH group of donors, NAD or NADP as acceptor,metal ion binding,NAD binding,oxidation-reduction process
LOC110675408	1500.89	1.98408	0.125743	15.7789	4.34723e-56	1.02689e-53	AAEL025591				GO:0000166,GO:0005524,GO:0005737,GO:0017112,GO:0055037	nucleotide binding,ATP binding,cytoplasm,Rab guanyl-nucleotide exchange factor activity,recycling endosome
LOC5567552	256.431	5.51155	0.349746	15.7587	5.98574e-56	1.39075e-53	AAEL026609
LOC5563985	1879.54	4.28962	0.273245	15.6988	1.5409e-55	3.52246e-53	AAEL004021	Glucose dehydrogenase [Source:UniProtKB/TrEMBL;Acc:A0A1S4F6C5]			GO:0016614,GO:0050660,GO:0055114	oxidoreductase activity, acting on CH-OH group of donors,flavin adenine dinucleotide binding,oxidation-reduction process
LOC5579145	732.944	2.06388	0.131743	15.6659	2.58539e-55	5.81631e-53	AAEL014021	mediator of RNA polymerase II transcription subunit 23 (Med23) [Source:VB Community Annotation]	Med23		GO:0005634	nucleus
LOC5569817	276.819	4.87123	0.310987	15.6638	2.6738e-55	5.92122e-53	AAEL001318	CRAL/TRIO domain-containing protein [Source:VB Community Annotation]
LOC5575512	4264.97	1.45849	0.0931421	15.6587	2.89558e-55	6.3137e-53	AAEL011881				GO:0005515,GO:0046983	protein binding,protein dimerization activity
LOC5567067	1100.73	2.21139	0.141236	15.6574	2.95605e-55	6.3479e-53	AAEL005822				GO:0016491,GO:0046872,GO:0055114	oxidoreductase activity,metal ion binding,oxidation-reduction process
LOC5567053	2156.35	-5.41165	0.345719	-15.6533	3.15423e-55	6.67237e-53	AAEL005772	odorant binding protein OBP22 [Source:VB Community Annotation]	OBP22		GO:0005549	odorant binding
LOC5577709	399.997	4.51446	0.289837	15.5759	1.06156e-54	2.21258e-52	AAEL013349	lethal(2)essential for life protein, l2efl [Source:VB Community Annotation]			GO:0046872	metal ion binding
LOC5564658	351.238	6.17327	0.39727	15.5392	1.88208e-54	3.86589e-52	AAEL004382
LOC5564016	748.361	9.37638	0.605563	15.4837	4.46669e-54	9.04378e-52	AAEL014277				GO:0000981,GO:0003677,GO:0005634,GO:0006355,GO:0006357,GO:0043565	DNA-binding transcription factor activity, RNA polymerase II-specific,DNA binding,nucleus,regulation of transcription, DNA-templated,regulation of transcription by RNA polymerase II,sequence-specific DNA binding
LOC5571916	610.777	4.68408	0.303641	15.4264	1.08799e-53	2.17184e-51	AAEL021302				GO:0003676,GO:0003723,GO:0003724,GO:0004386,GO:0005737,GO:0032574,GO:0035194	nucleic acid binding,RNA binding,RNA helicase activity,helicase activity,cytoplasm,5'-3' RNA helicase activity,post-transcriptional gene silencing by RNA
LOC5563957	614.156	2.90315	0.188982	15.3621	2.94054e-53	5.72228e-51	AAEL004002	glucose dehydrogenase [Source:VB Community Annotation]			GO:0016614,GO:0050660,GO:0055114	oxidoreductase activity, acting on CH-OH group of donors,flavin adenine dinucleotide binding,oxidation-reduction process
LOC5576856	445.817	4.22135	0.274793	15.3619	2.94734e-53	5.72228e-51	AAEL020057				GO:0016020,GO:0016021	membrane,integral component of membrane
LOC5572180	2464.31	5.19867	0.339	15.3353	4.44248e-53	8.50856e-51	AAEL009591	cytochrome P450 [Source:VB Community Annotation]	CYP9M8		GO:0004497,GO:0005506,GO:0016491,GO:0016705,GO:0020037,GO:0046872,GO:0055114	monooxygenase activity,iron ion binding,oxidoreductase activity,oxidoreductase activity, acting on paired donors, with incorporation or reduction of molecular oxygen,heme binding,metal ion binding,oxidation-reduction process
LOC5576294	1327.08	2.08321	0.135944	15.3241	5.2771e-53	9.97231e-51	AAEL012437				GO:0003676,GO:0046872	nucleic acid binding,metal ion binding
LOC5577712	454.208	5.81823	0.380163	15.3046	7.12721e-53	1.32913e-50	AAEL013345	alphaA-crystallin, putative [Source:VB Community Annotation]			GO:0046872	metal ion binding
LOC5564054	431.773	5.7334	0.374909	15.2928	8.54359e-53	1.57258e-50	AAEL004048	UNC93A protein, putative [Source:VB Community Annotation]			GO:0016020,GO:0016021	membrane,integral component of membrane
LOC5577491	4835.35	2.13079	0.139355	15.2903	8.87523e-53	1.61267e-50	AAEL013227	PIWI [Source:VB Community Annotation]	PIWI6		GO:0003676,GO:0005515,GO:0031047	nucleic acid binding,protein binding,gene silencing by RNA
LOC5569811	557.717	-6.11662	0.40296	-15.1792	4.85563e-52	8.71124e-50	AAEL001295
LOC110680452	1363.07	1.8995	0.126526	15.0126	6.06814e-51	1.07505e-48	AAEL024321				GO:0003677,GO:0005515,GO:0016514,GO:0071564,GO:0071565	DNA binding,protein binding,SWI/SNF complex,npBAF complex,nBAF complex
LOC110674673	227.778	6.53221	0.439067	14.8775	4.61556e-50	8.07608e-48	AAEL022951				GO:0005515	protein binding
LOC5576873	659.555	-6.18971	0.416459	-14.8627	5.75425e-50	9.94573e-48	AAEL003041				GO:0042302	structural constituent of cuticle
LOC5564745	2043.23	5.45805	0.368973	14.7925	1.63642e-49	2.79434e-47	AAEL014600	4-hydroxyphenylpyruvate dioxygenase [Source:VB Community Annotation]			GO:0003868,GO:0009072,GO:0016701,GO:0046872,GO:0055114	4-hydroxyphenylpyruvate dioxygenase activity,aromatic amino acid family metabolic process,oxidoreductase activity, acting on single donors with incorporation of molecular oxygen,metal ion binding,oxidation-reduction process
LOC5572011	1605.65	3.56035	0.241608	14.7361	3.78194e-49	6.36314e-47	AAEL021276				GO:0016020,GO:0016021	membrane,integral component of membrane
LOC5567542	314.107	-3.02998	0.205625	-14.7355	3.81618e-49	6.36314e-47	AAEL006151	serine protease, putative [Source:VB Community Annotation]			GO:0004252,GO:0004553,GO:0005975,GO:0006508,GO:0008061,GO:0008152,GO:0016787,GO:0016798	serine-type endopeptidase activity,hydrolase activity, hydrolyzing O-glycosyl compounds,carbohydrate metabolic process,proteolysis,chitin binding,metabolic process,hydrolase activity,hydrolase activity, acting on glycosyl bonds
LOC5575317	1824.38	2.3955	0.162715	14.722	4.65535e-49	7.67213e-47	AAEL002607				GO:0005515	protein binding
LOC5565118	1381.28	5.10744	0.347571	14.6947	6.97478e-49	1.13625e-46	AAEL014734				GO:0003824,GO:0008152,GO:0016491,GO:0033512,GO:0047130,GO:0047131,GO:0055114	catalytic activity,metabolic process,oxidoreductase activity,L-lysine catabolic process to acetyl-CoA via saccharopine,saccharopine dehydrogenase (NADP+, L-lysine-forming) activity,saccharopine dehydrogenase (NAD+, L-glutamate-forming) activity,oxidation-reduction process
LOC5568897	261.558	6.73906	0.460817	14.6242	1.96977e-48	3.13246e-46	AAEL026878				GO:0006629,GO:0006633,GO:0016020,GO:0016021,GO:0016491,GO:0016717,GO:0055114	lipid metabolic process,fatty acid biosynthetic process,membrane,integral component of membrane,oxidoreductase activity,oxidoreductase activity, acting on paired donors, with oxidation of a pair of donors resulting in the reduction of molecular oxygen to two molecules of water,oxidation-reduction process
LOC5578652	232.966	6.09745	0.416959	14.6236	1.98566e-48	3.13246e-46	AAEL013802	Fatty acyl-CoA reductase [Source:UniProtKB/TrEMBL;Acc:A0A1S4FZZ5]			GO:0006629,GO:0016020,GO:0016021,GO:0016491,GO:0055114,GO:0080019,GO:0102965	lipid metabolic process,membrane,integral component of membrane,oxidoreductase activity,oxidation-reduction process,fatty-acyl-CoA reductase (alcohol-forming) activity,alcohol-forming fatty acyl-CoA reductase activity
LOC5571389	771.269	2.08674	0.142698	14.6235	1.98914e-48	3.13246e-46	AAEL009027	Mediator of RNA polymerase II transcription subunit 24 (Med24) [Source:VB Community Annotation]	Med24		GO:0005634,GO:0016592	nucleus,mediator complex
LOC5567316	177.14	5.08577	0.348671	14.5861	3.44131e-48	5.35975e-46	AAEL013894				GO:0016747	transferase activity, transferring acyl groups other than amino-acyl groups
LOC5579183	867.008	2.35398	0.161448	14.5804	3.74098e-48	5.76314e-46	AAEL003901				GO:0005515,GO:0008270,GO:0046872	protein binding,zinc ion binding,metal ion binding
LOC5575805	409.057	3.48694	0.239884	14.536	7.16993e-48	1.09268e-45	AAEL012084				GO:0005515	protein binding
LOC5574123	781.388	9.70886	0.668904	14.5146	9.79705e-48	1.47717e-45	AAEL010923	receptor protein tyrosine kinase [Source:VB Community Annotation]			GO:0004672,GO:0004713,GO:0004714,GO:0005515,GO:0005524,GO:0006468,GO:0016020,GO:0016021,GO:0018108	protein kinase activity,protein tyrosine kinase activity,transmembrane receptor protein tyrosine kinase activity,protein binding,ATP binding,protein phosphorylation,membrane,integral component of membrane,peptidyl-tyrosine phosphorylation
CFI06_mgr02	294340	-3.76076	0.259204	-14.5089	1.06428e-47	1.58779e-45
LOC110678578	246.92	6.89815	0.478889	14.4045	4.84909e-47	7.15897e-45	AAEL027671
LOC5578108	37802.6	-1.39298	0.0967107	-14.4036	4.91518e-47	7.18174e-45	AAEL003404
LOC5564549	1939.88	2.14194	0.148879	14.3871	6.23572e-47	9.01824e-45	AAEL004317
LOC5570221	234.585	3.45002	0.240231	14.3613	9.05405e-47	1.29619e-44	AAEL008165
LOC5577214	1835.5	1.7165	0.119822	14.3253	1.51968e-46	2.15385e-44	AAEL013098	coatomer [Source:VB Community Annotation]			GO:0000139,GO:0005198,GO:0005515,GO:0005737,GO:0005794,GO:0006886,GO:0015031,GO:0016020,GO:0016192,GO:0030117,GO:0030126	Golgi membrane,structural molecule activity,protein binding,cytoplasm,Golgi apparatus,intracellular protein transport,protein transport,membrane,vesicle-mediated transport,membrane coat,COPI vesicle coat
LOC5568168	1029.67	1.68659	0.117775	14.3205	1.63004e-46	2.28738e-44	AAEL006610				GO:0005515	protein binding
LOC5569820	610.13	5.48209	0.387214	14.1578	1.67235e-45	2.32375e-43	AAEL001320	cytochrome P450 [Source:VB Community Annotation]	CYP9M4		GO:0004497,GO:0005506,GO:0016020,GO:0016021,GO:0016491,GO:0016705,GO:0020037,GO:0046872,GO:0055114	monooxygenase activity,iron ion binding,membrane,integral component of membrane,oxidoreductase activity,oxidoreductase activity, acting on paired donors, with incorporation or reduction of molecular oxygen,heme binding,metal ion binding,oxidation-reduction process
LOC5566126	506.305	3.3244	0.236102	14.0804	5.01462e-45	6.90022e-43	AAEL005201	hydroxymethylglutaryl-coa synthase [Source:VB Community Annotation]			GO:0003824,GO:0004421,GO:0006629,GO:0006694,GO:0008202,GO:0008299,GO:0016126,GO:0016740,GO:0016746	catalytic activity,hydroxymethylglutaryl-CoA synthase activity,lipid metabolic process,steroid biosynthetic process,steroid metabolic process,isoprenoid biosynthetic process,sterol biosynthetic process,transferase activity,transferase activity, transferring acyl groups
LOC5565293	591.72	3.49669	0.252653	13.8399	1.46404e-43	1.99518e-41	AAEL010487				GO:0016020,GO:0016021	membrane,integral component of membrane
LOC5567106	2828.81	4.26468	0.309852	13.7636	4.21947e-43	5.69549e-41	AAEL005829				GO:0003713,GO:0005634,GO:1903508	transcription coactivator activity,nucleus,positive regulation of nucleic acid-templated transcription
LOC5569202	893.401	1.66535	0.121713	13.6826	1.28963e-42	1.72433e-40	AAEL007476	makorin [Source:VB Community Annotation]			GO:0016874,GO:0046872	ligase activity,metal ion binding
LOC5576486	1395.46	2.81518	0.206205	13.6523	1.95601e-42	2.5909e-40	AAEL002913	peroxisomal membrane protein 70 abcd3 [Source:VB Community Annotation]			GO:0000166,GO:0005524,GO:0005777,GO:0015910,GO:0016020,GO:0016021,GO:0016887,GO:0042626,GO:0042803,GO:0055085	nucleotide binding,ATP binding,peroxisome,long-chain fatty acid import into peroxisome,membrane,integral component of membrane,ATPase activity,ATPase-coupled transmembrane transporter activity,protein homodimerization activity,transmembrane transport
LOC5577707	321.254	4.73072	0.348617	13.57	6.03417e-42	7.91872e-40	AAEL013350	heat shock protein 26kD, putative [Source:VB Community Annotation]			GO:0046872	metal ion binding
LOC5566573	274.931	4.83384	0.356398	13.5631	6.6318e-42	8.62317e-40	AAEL005491	ABC transporter [Source:VB Community Annotation]			GO:0000166,GO:0005524,GO:0016020,GO:0016021,GO:0016887,GO:0043190,GO:0055085	nucleotide binding,ATP binding,membrane,integral component of membrane,ATPase activity,ATP-binding cassette (ABC) transporter complex,transmembrane transport
LOC5570152	3082.75	5.34037	0.393769	13.5622	6.70983e-42	8.64531e-40	AAEL008125	Fatty acyl-CoA reductase [Source:UniProtKB/TrEMBL;Acc:Q16ZP3]			GO:0006629,GO:0016020,GO:0016021,GO:0016491,GO:0055114,GO:0080019,GO:0102965	lipid metabolic process,membrane,integral component of membrane,oxidoreductase activity,oxidation-reduction process,fatty-acyl-CoA reductase (alcohol-forming) activity,alcohol-forming fatty acyl-CoA reductase activity
LOC5579031	1861.23	5.55375	0.40967	13.5566	7.2378e-42	9.24156e-40	AAEL013971				GO:0016020,GO:0016021,GO:0016747	membrane,integral component of membrane,transferase activity, transferring acyl groups other than amino-acyl groups
LOC110675520	1201.69	-5.62226	0.415076	-13.5451	8.466e-42	1.07133e-39	AAEL024417
LOC110679351	877.909	10.1999	0.757534	13.4646	2.52611e-41	3.15356e-39	AAEL024521
LOC5569465	1554.19	-1.93718	0.143875	-13.4643	2.53655e-41	3.15356e-39	AAEL007657	low-density lipoprotein receptor (ldl) [Source:VB Community Annotation]			GO:0005509,GO:0005515,GO:0006897,GO:0016020,GO:0016021	calcium ion binding,protein binding,endocytosis,membrane,integral component of membrane
LOC5579654	259.196	3.85765	0.286676	13.4565	2.82031e-41	3.47585e-39	AAEL003970	amino acid transporter [Source:VB Community Annotation]			GO:0016020,GO:0016021	membrane,integral component of membrane
LOC5573284	600.371	5.6655	0.422737	13.4019	5.89037e-41	7.19691e-39	AAEL010386	glucosyl/glucuronosyl transferases [Source:VB Community Annotation]			GO:0008194,GO:0015020,GO:0016020,GO:0016021,GO:0016740,GO:0016757,GO:0016758	UDP-glycosyltransferase activity,glucuronosyltransferase activity,membrane,integral component of membrane,transferase activity,transferase activity, transferring glycosyl groups,transferase activity, transferring hexosyl groups
LOC5572690	4499.55	1.54469	0.115491	13.375	8.46083e-41	1.02492e-38	AAEL009959	pre-mRNA splicing factor prp8 [Source:VB Community Annotation]			GO:0000398,GO:0003723,GO:0005515,GO:0005634,GO:0005681,GO:0006397,GO:0006508,GO:0008237,GO:0008380,GO:0017070,GO:0030623,GO:0070122	mRNA splicing, via spliceosome,RNA binding,protein binding,nucleus,spliceosomal complex,mRNA processing,proteolysis,metallopeptidase activity,RNA splicing,U6 snRNA binding,U5 snRNA binding,isopeptidase activity
LOC5566521	1899.31	2.53735	0.189857	13.3645	9.74712e-41	1.17073e-38	AAEL005458	protein withered, carnitine O-palmitoyltransferase [Source:VB Community Annotation]	whd		GO:0004095,GO:0005739,GO:0005741,GO:0006629,GO:0006631,GO:0006635,GO:0016020,GO:0016021,GO:0016740,GO:0016746	carnitine O-palmitoyltransferase activity,mitochondrion,mitochondrial outer membrane,lipid metabolic process,fatty acid metabolic process,fatty acid beta-oxidation,membrane,integral component of membrane,transferase activity,transferase activity, transferring acyl groups
LOC5567358	2122.92	-1.39544	0.104466	-13.3578	1.06709e-40	1.27091e-38	AAEL006023	Vanin-like protein 1 precursor, putative [Source:VB Community Annotation]			GO:0006807,GO:0016020,GO:0016021,GO:0016787,GO:0016811	nitrogen compound metabolic process,membrane,integral component of membrane,hydrolase activity,hydrolase activity, acting on carbon-nitrogen (but not peptide) bonds, in linear amides
LOC5574692	1427.9	1.99374	0.149523	13.334	1.46871e-40	1.73467e-38	AAEL011329				GO:0006974,GO:0008283	cellular response to DNA damage stimulus,cell population proliferation
LOC5568100	915.045	1.67313	0.12571	13.3095	2.03889e-40	2.3873e-38	AAEL006539	Serine/threonine protein kinase [Source:UniProtKB/TrEMBL;Acc:A0A1S4FDS5]			GO:0000166,GO:0004672,GO:0004674,GO:0005524,GO:0006468,GO:0007165,GO:0016740	nucleotide binding,protein kinase activity,protein serine/threonine kinase activity,ATP binding,protein phosphorylation,signal transduction,transferase activity
LOC5580311	2403.9	1.78907	0.134427	13.3089	2.05497e-40	2.3873e-38	AAEL003014				GO:0003676	nucleic acid binding
LOC5569376	2083.1	-1.46102	0.10981	-13.305	2.16579e-40	2.49559e-38	AAEL007562				GO:0005789,GO:0015031,GO:0016020,GO:0016021	endoplasmic reticulum membrane,protein transport,membrane,integral component of membrane
LOC110678635	233.837	6.95982	0.524181	13.2775	3.1258e-40	3.57274e-38	AAEL019730
LOC5569430	610.964	2.59964	0.195965	13.2658	3.65498e-40	4.14416e-38	AAEL007633	dihydropyrimidinase [Source:VB Community Annotation]			GO:0005737,GO:0016787,GO:0016810	cytoplasm,hydrolase activity,hydrolase activity, acting on carbon-nitrogen (but not peptide) bonds
LOC5573047	707.691	2.92823	0.221214	13.2371	5.36039e-40	6.02959e-38	AAEL010219	sugar transporter [Source:VB Community Annotation]			GO:0016020,GO:0016021,GO:0022857,GO:0055085	membrane,integral component of membrane,transmembrane transporter activity,transmembrane transport
LOC5578826	240.4	5.04558	0.38121	13.2357	5.45939e-40	6.09259e-38	AAEL022268				GO:0016020,GO:0016021	membrane,integral component of membrane
LOC5567864	292.738	4.08203	0.308479	13.2328	5.67689e-40	6.28582e-38	AAEL006310				GO:0016020,GO:0016021	membrane,integral component of membrane
LOC5567562	744.579	3.79919	0.287133	13.2315	5.77578e-40	6.34575e-38	AAEL006167	runt [Source:VB Community Annotation]			GO:0003677,GO:0003700,GO:0005524,GO:0005634,GO:0006355	DNA binding,DNA-binding transcription factor activity,ATP binding,nucleus,regulation of transcription, DNA-templated
LOC5578878	744.802	4.85573	0.368159	13.1892	1.01254e-39	1.1039e-37	AAEL013882	tkr [Source:VB Community Annotation]			GO:0003677,GO:0005515,GO:0005634	DNA binding,protein binding,nucleus
LOC5571189	1258.27	-1.87742	0.142647	-13.1613	1.46544e-39	1.58547e-37	AAEL008878	diacylglycerol o-acyltransferase [Source:VB Community Annotation]			GO:0005783,GO:0005789,GO:0016020,GO:0016021,GO:0016740,GO:0016746,GO:0016747	endoplasmic reticulum,endoplasmic reticulum membrane,membrane,integral component of membrane,transferase activity,transferase activity, transferring acyl groups,transferase activity, transferring acyl groups other than amino-acyl groups
LOC5574137	3609.38	4.50627	0.34246	13.1585	1.51974e-39	1.63177e-37	AAEL010944
LOC5578674	291.119	4.13137	0.314027	13.1561	1.57031e-39	1.67338e-37	AAEL003617	alcohol dehydrogenase [Source:VB Community Annotation]			GO:0005737,GO:0006693,GO:0016491,GO:0032440,GO:0036132,GO:0047522,GO:0055114	cytoplasm,prostaglandin metabolic process,oxidoreductase activity,2-alkenal reductase [NAD(P)+] activity,13-prostaglandin reductase activity,15-oxoprostaglandin 13-oxidase activity,oxidation-reduction process
LOC110680567	433.748	1.97366	0.150246	13.1362	2.04262e-39	2.16046e-37	AAEL022923				GO:0003676,GO:0005524	nucleic acid binding,ATP binding
LOC5565706	218.035	3.77289	0.288113	13.0952	3.50817e-39	3.68306e-37	AAEL021878	Zinc finger protein [Source:UniProtKB/TrEMBL;Acc:A0A1S4FUN1]			GO:0003676,GO:0003677	nucleic acid binding,DNA binding
LOC5578717	1413.61	-1.5303	0.117006	-13.0789	4.34872e-39	4.53195e-37	AAEL003861	bmp-induced factor [Source:VB Community Annotation]			GO:0003676,GO:0005515	nucleic acid binding,protein binding
LOC5574819	638.563	1.95802	0.149997	13.0538	6.04867e-39	6.21485e-37	AAEL025927				GO:0003676	nucleic acid binding
LOC5570074	1096.37	4.14873	0.317819	13.0537	6.05129e-39	6.21485e-37	AAEL001344	pair-rule protein odd-paired [Source:VB Community Annotation]			GO:0003676,GO:0003677,GO:0005634,GO:0046872	nucleic acid binding,DNA binding,nucleus,metal ion binding
LOC5577710	538.187	4.20465	0.322396	13.0419	7.06921e-39	7.20805e-37	AAEL013339	alphaA-crystallin, putative [Source:VB Community Annotation]			GO:0046872	metal ion binding
LOC5566357	491.123	2.03524	0.156124	13.0361	7.62963e-39	7.72391e-37	AAEL005339	hepatocyte growth factor-regulated tyrosine kinase substrate (hgs) [Source:VB Community Annotation]			GO:0005938,GO:0006886,GO:0046872,GO:0048471	cell cortex,intracellular protein transport,metal ion binding,perinuclear region of cytoplasm
LOC110678150	247.356	7.55745	0.580596	13.0167	9.83281e-39	9.88372e-37	AAEL024666				GO:0005515,GO:0006886	protein binding,intracellular protein transport
LOC5573003	2116.44	1.40492	0.108144	12.9911	1.37349e-38	1.37088e-36	AAEL001922
LOC110681114	3808.39	-1.55261	0.120122	-12.9253	3.24122e-38	3.21243e-36	AAEL025330				GO:0008289	lipid binding
LOC5566442	2108.26	1.68654	0.130927	12.8815	5.72161e-38	5.63142e-36	AAEL005384	phosphoribosylformylglycinamidine synthase, putative [Source:VB Community Annotation]			GO:0000166,GO:0004642,GO:0005524,GO:0006164,GO:0006189,GO:0006541,GO:0016874,GO:0046872	nucleotide binding,phosphoribosylformylglycinamidine synthase activity,ATP binding,purine nucleotide biosynthetic process,'de novo' IMP biosynthetic process,glutamine metabolic process,ligase activity,metal ion binding
LOC5578104	566.277	-4.62138	0.360058	-12.8351	1.04255e-37	1.01904e-35	AAEL003428				GO:0005515	protein binding
LOC5567290	11146.6	1.25306	0.0976675	12.8299	1.11539e-37	1.08277e-35	AAEL005947	G-rich sequence factor-1, putative [Source:VB Community Annotation]			GO:0003676,GO:0003723	nucleic acid binding,RNA binding
LOC5580184	5139.49	-1.42466	0.111089	-12.8245	1.19632e-37	1.15343e-35	AAEL002550	polyA-binding protein interacting protein, putative [Source:VB Community Annotation]			GO:0000900,GO:0045947	translation repressor activity, mRNA regulatory element binding,negative regulation of translational initiation
LOC5566091	304.519	3.65249	0.285213	12.8062	1.51398e-37	1.44984e-35	AAEL005160	sulphate transporter [Source:VB Community Annotation]			GO:0008271,GO:0008272,GO:0015116,GO:0016020,GO:0016021,GO:0055085,GO:1902358	secondary active sulfate transmembrane transporter activity,sulfate transport,sulfate transmembrane transporter activity,membrane,integral component of membrane,transmembrane transport,sulfate transmembrane transport
LOC5575759	3461.46	2.14412	0.168329	12.7377	3.65104e-37	3.4729e-35	AAEL019529				GO:0003676,GO:0005515,GO:0005634	nucleic acid binding,protein binding,nucleus
LOC5567329	5738.17	-1.46972	0.115394	-12.7365	3.70594e-37	3.50162e-35	AAEL005997	allergen, putative [Source:VB Community Annotation]			GO:0008289	lipid binding
LOC110679478	170.714	5.91619	0.464901	12.7257	4.25732e-37	3.99596e-35	AAEL027452
LOC5565741	179.853	3.57855	0.281394	12.7172	4.74431e-37	4.42375e-35	AAEL004967	myo inositol monophosphatase [Source:VB Community Annotation]			GO:0006021,GO:0008934,GO:0016787,GO:0046854,GO:0046855,GO:0046872,GO:0052832,GO:0052833,GO:0052834	inositol biosynthetic process,inositol monophosphate 1-phosphatase activity,hydrolase activity,phosphatidylinositol phosphorylation,inositol phosphate dephosphorylation,metal ion binding,inositol monophosphate 3-phosphatase activity,inositol monophosphate 4-phosphatase activity,inositol monophosphate phosphatase activity
LOC5571668	225.291	3.27136	0.257316	12.7134	4.98394e-37	4.61682e-35	AAEL019611				GO:0003700,GO:0006357	DNA-binding transcription factor activity,regulation of transcription by RNA polymerase II
LOC5566298	1885.47	2.26233	0.178198	12.6956	6.25681e-37	5.7583e-35	AAEL000746	NADP-specific isocitrate dehydrogenase [Source:VB Community Annotation]			GO:0000287,GO:0004450,GO:0006097,GO:0006099,GO:0006102,GO:0016491,GO:0016616,GO:0046872,GO:0051287,GO:0055114	magnesium ion binding,isocitrate dehydrogenase (NADP+) activity,glyoxylate cycle,tricarboxylic acid cycle,isocitrate metabolic process,oxidoreductase activity,oxidoreductase activity, acting on the CH-OH group of donors, NAD or NADP as acceptor,metal ion binding,NAD binding,oxidation-reduction process
LOC5570222	178.799	2.82596	0.222819	12.6828	7.3694e-37	6.73849e-35	AAEL008186
LOC5564482	279.939	2.86739	0.226398	12.6653	9.21134e-37	8.36874e-35	AAEL014486
LOC5563721	964.542	1.65991	0.131673	12.6063	1.94872e-36	1.75919e-34	AAEL003919	cationic amino acid transporter [Source:VB Community Annotation]			GO:0016020,GO:0016021,GO:0022857,GO:0055085	membrane,integral component of membrane,transmembrane transporter activity,transmembrane transport
LOC5565099	508.801	5.62107	0.445959	12.6044	1.99601e-36	1.79047e-34	AAEL004590
LOC5564972	4775.99	1.75292	0.139097	12.6022	2.05404e-36	1.83094e-34	AAEL004523	preprotein translocase secy subunit (sec61) [Source:VB Community Annotation]			GO:0005789,GO:0015031,GO:0016020,GO:0016021	endoplasmic reticulum membrane,protein transport,membrane,integral component of membrane
LOC110681170	227.037	2.75261	0.218728	12.5846	2.56549e-36	2.27254e-34	AAEL021655
LOC5578680	498.818	2.35229	0.187004	12.5788	2.76065e-36	2.43023e-34	AAEL003622	delta(9)-desaturase, putative [Source:VB Community Annotation]			GO:0006629,GO:0006633,GO:0016020,GO:0016021,GO:0016491,GO:0016717,GO:0055114	lipid metabolic process,fatty acid biosynthetic process,membrane,integral component of membrane,oxidoreductase activity,oxidoreductase activity, acting on paired donors, with oxidation of a pair of donors resulting in the reduction of molecular oxygen to two molecules of water,oxidation-reduction process
LOC5565809	325.84	8.44184	0.671359	12.5743	2.92526e-36	2.55925e-34	AAEL005005				GO:0005515	protein binding
LOC5577036	2332.3	3.0547	0.243263	12.5572	3.63134e-36	3.15748e-34	AAEL025455				GO:0000123,GO:0005515,GO:0005634,GO:0016301,GO:0016310,GO:0016573,GO:0016740	histone acetyltransferase complex,protein binding,nucleus,kinase activity,phosphorylation,histone acetylation,transferase activity
LOC5573133	4128.88	3.62122	0.288495	12.5521	3.86979e-36	3.3443e-34	AAEL001963	protein serine/threonine kinase, putative [Source:VB Community Annotation]
LOC5579820	723.845	1.92256	0.15341	12.5322	4.9781e-36	4.27604e-34	AAEL005524	Adenosylhomocysteinase [Source:UniProtKB/TrEMBL;Acc:Q179S1]			GO:0004013,GO:0006730,GO:0016787	adenosylhomocysteinase activity,one-carbon metabolic process,hydrolase activity
LOC5566495	499.098	3.25467	0.259916	12.522	5.65803e-36	4.8308e-34	AAEL005429	2-oxoglutarate dehydrogenase [Source:VB Community Annotation]			GO:0004591,GO:0006099,GO:0016491,GO:0016624,GO:0030976,GO:0055114	oxoglutarate dehydrogenase (succinyl-transferring) activity,tricarboxylic acid cycle,oxidoreductase activity,oxidoreductase activity, acting on the aldehyde or oxo group of donors, disulfide as acceptor,thiamine pyrophosphate binding,oxidation-reduction process
LOC5575412	2227.08	1.7726	0.141727	12.5071	6.82425e-36	5.79162e-34	AAEL011815	Poly [ADP-ribose] polymerase [Source:UniProtKB/TrEMBL;Acc:Q16NZ4]			GO:0003677,GO:0003950,GO:0005634,GO:0006471,GO:0008270,GO:0016740,GO:0016757,GO:0046872,GO:0051287	DNA binding,NAD+ ADP-ribosyltransferase activity,nucleus,protein ADP-ribosylation,zinc ion binding,transferase activity,transferase activity, transferring glycosyl groups,metal ion binding,NAD binding
LOC5580003	903.273	-1.44004	0.115848	-12.4304	1.78717e-35	1.50771e-33	AAEL009639	Ubiquitin-like protein [Source:UniProtKB/TrEMBL;Acc:A0A1S4FN23]			GO:0005515,GO:0005886,GO:0016020	protein binding,plasma membrane,membrane
LOC5575931	2547.15	1.64002	0.132551	12.3728	3.67011e-35	3.0779e-33	AAEL012161				GO:0006081,GO:0016020,GO:0016021,GO:0016491,GO:0016620,GO:0055114	cellular aldehyde metabolic process,membrane,integral component of membrane,oxidoreductase activity,oxidoreductase activity, acting on the aldehyde or oxo group of donors, NAD or NADP as acceptor,oxidation-reduction process
LOC5571215	226.547	5.43636	0.439531	12.3686	3.86721e-35	3.22411e-33	AAEL007191	amino acid transporter [Source:VB Community Annotation]			GO:0016020,GO:0016021	membrane,integral component of membrane
LOC5572221	762.965	1.73908	0.140836	12.3483	4.9776e-35	4.12559e-33	AAEL009662
LOC5565883	5853.94	-2.0198	0.163794	-12.3314	6.13801e-35	5.05779e-33	AAEL019474				GO:0003676,GO:0003723	nucleic acid binding,RNA binding
LOC5563616	715.587	-1.70887	0.138962	-12.2974	9.35813e-35	7.66663e-33	AAEL000028	Clip-Domain Serine Protease family B. [Source:VB Community Annotation]	CLIPB34		GO:0004252,GO:0005576,GO:0006508,GO:0008233,GO:0008236,GO:0016787	serine-type endopeptidase activity,extracellular region,proteolysis,peptidase activity,serine-type peptidase activity,hydrolase activity
LOC5577715	661.05	4.64476	0.378909	12.2582	1.51779e-34	1.2363e-32	AAEL013351	lethal(2)essential for life protein, l2efl [Source:VB Community Annotation]			GO:0046872	metal ion binding
LOC5575863	229.453	4.7312	0.386441	12.243	1.83087e-34	1.48279e-32	AAEL012131	cationic amino acid transporter [Source:VB Community Annotation]			GO:0016020,GO:0016021,GO:0022857,GO:0055085	membrane,integral component of membrane,transmembrane transporter activity,transmembrane transport
LOC5564418	1285.35	1.912	0.156983	12.1796	3.99001e-34	3.21309e-32	AAEL014428	ABC transporter [Source:VB Community Annotation]			GO:0000166,GO:0005524,GO:0016020,GO:0016021,GO:0016887,GO:0043190,GO:0055085	nucleotide binding,ATP binding,membrane,integral component of membrane,ATPase activity,ATP-binding cassette (ABC) transporter complex,transmembrane transport
LOC5570976	1939.05	1.4428	0.118697	12.1553	5.37415e-34	4.30327e-32	AAEL008714
LOC5567582	281.568	2.85708	0.235335	12.1405	6.44396e-34	5.13091e-32	AAEL006181	amidase [Source:VB Community Annotation]			GO:0005739,GO:0016020,GO:0016021	mitochondrion,membrane,integral component of membrane
LOC5564305	2258.89	2.44499	0.201558	12.1304	7.28491e-34	5.7681e-32	AAEL001168				GO:0003700,GO:0005634,GO:0006357	DNA-binding transcription factor activity,nucleus,regulation of transcription by RNA polymerase II
LOC5576496	668.072	4.03649	0.332963	12.1229	7.9841e-34	6.28659e-32	AAEL002907				GO:0006629	lipid metabolic process
LOC5565777	1622.18	1.6166	0.133664	12.0945	1.12898e-33	8.84032e-32	AAEL004984	cullin-associated NEDD8-dissociated protein 1 [Source:VB Community Annotation]			GO:0010265	SCF complex assembly
LOC5568385	613.078	4.15631	0.343854	12.0874	1.23063e-33	9.58335e-32	AAEL006774	Fatty acyl-CoA reductase [Source:UniProtKB/TrEMBL;Acc:Q174U8]			GO:0006629,GO:0016020,GO:0016021,GO:0016491,GO:0055114,GO:0080019,GO:0102965	lipid metabolic process,membrane,integral component of membrane,oxidoreductase activity,oxidation-reduction process,fatty-acyl-CoA reductase (alcohol-forming) activity,alcohol-forming fatty acyl-CoA reductase activity
LOC5572540	534.519	4.30243	0.356935	12.0538	1.85192e-33	1.43309e-31	AAEL009876				GO:0004623,GO:0005576,GO:0006629,GO:0006644,GO:0016042,GO:0016787,GO:0046872,GO:0050482,GO:0102567,GO:0102568	phospholipase A2 activity,extracellular region,lipid metabolic process,phospholipid metabolic process,lipid catabolic process,hydrolase activity,metal ion binding,arachidonic acid secretion,phospholipase A2 activity (consuming 1,2-dipalmitoylphosphatidylcholine),phospholipase A2 activity consuming 1,2-dioleoylphosphatidylethanolamine)
LOC5574112	2522.9	-1.55605	0.129096	-12.0534	1.8605e-33	1.43309e-31	AAEL002261	GTP cyclohydrolase i [Source:VB Community Annotation]			GO:0003824,GO:0003934,GO:0005737,GO:0006729,GO:0008152,GO:0016787,GO:0035998,GO:0046654	catalytic activity,GTP cyclohydrolase I activity,cytoplasm,tetrahydrobiopterin biosynthetic process,metabolic process,hydrolase activity,7,8-dihydroneopterin 3'-triphosphate biosynthetic process,tetrahydrofolate biosynthetic process
LOC5570997	2727.99	1.54408	0.128377	12.0277	2.54205e-33	1.94749e-31	AAEL008730	anillin/rhotekin (rtkn) [Source:VB Community Annotation]
LOC110677691	686.578	2.23414	0.186112	12.0043	3.37338e-33	2.57048e-31	AAEL019908				GO:0003677,GO:0005634,GO:0008270,GO:0046872	DNA binding,nucleus,zinc ion binding,metal ion binding
LOC110675241	126.059	5.54851	0.464865	11.9357	7.70679e-33	5.84109e-31	AAEL020558				GO:0005506,GO:0016705,GO:0020037,GO:0055114	iron ion binding,oxidoreductase activity, acting on paired donors, with incorporation or reduction of molecular oxygen,heme binding,oxidation-reduction process
LOC5565770	1021.02	2.11985	0.178254	11.8923	1.29759e-32	9.78228e-31	AAEL004986	smg-7 (suppressor with morphological effect on genitalia protein 7) [Source:VB Community Annotation]			GO:0000184,GO:0005515,GO:0005737	nuclear-transcribed mRNA catabolic process, nonsense-mediated decay,protein binding,cytoplasm
LOC5563638	114.935	5.22783	0.439962	11.8825	1.45994e-32	1.0948e-30	AAEL000021
LOC110674691	2262.93	3.57526	0.301291	11.8665	1.76786e-32	1.31873e-30	AAEL020715
LOC5573849	5233.89	-1.2136	0.102534	-11.836	2.54213e-32	1.88636e-30	AAEL010766	inositol triphosphate 3-kinase c [Source:VB Community Annotation]			GO:0016301,GO:0016310,GO:0016740,GO:0032958	kinase activity,phosphorylation,transferase activity,inositol phosphate biosynthetic process
LOC5568745	126.086	5.27053	0.445763	11.8236	2.94698e-32	2.1754e-30	AAEL007094	4-nitrophenylphosphatase [Source:UniProtKB/TrEMBL;Acc:Q0IF20]			GO:0016787	hydrolase activity
LOC5566992	223.19	4.05428	0.343599	11.7995	3.92802e-32	2.87682e-30	AAEL005738	yellow protein precursor [Source:VB Community Annotation]
LOC5570219	348.741	-7.50311	0.635897	-11.7993	3.93779e-32	2.87682e-30	AAEL024456
LOC5573848	315.803	-3.17038	0.269	-11.7858	4.62128e-32	3.35884e-30	AAEL010773	Clip-Domain Serine Protease family E. Protease homologue. [Source:VB Community Annotation]	CLIPE10		GO:0004252,GO:0006508,GO:0008233	serine-type endopeptidase activity,proteolysis,peptidase activity
LOC5575445	10659	-1.67113	0.141823	-11.7833	4.76139e-32	3.44302e-30	AAEL002652
LOC5573583	1010.93	2.64031	0.224261	11.7734	5.3547e-32	3.85239e-30	AAEL002130	ecdysone inducible protein L2, putative [Source:VB Community Annotation]			GO:0005515,GO:0005886,GO:0007155,GO:0007411	protein binding,plasma membrane,cell adhesion,axon guidance
LOC5574518	1007	1.65157	0.140422	11.7615	6.16517e-32	4.41308e-30	AAEL011187	U520 [Source:VB Community Annotation]			GO:0000166,GO:0003676,GO:0004386,GO:0005524,GO:0016787	nucleotide binding,nucleic acid binding,helicase activity,ATP binding,hydrolase activity
LOC5567942	5171.27	-1.92363	0.163585	-11.7592	6.33486e-32	4.51176e-30	AAEL006389	cathepsin l [Source:VB Community Annotation]			GO:0006508,GO:0008234	proteolysis,cysteine-type peptidase activity
LOC5569050	373.839	3.91194	0.333994	11.7126	1.09845e-31	7.78417e-30	AAEL007349				GO:0005765,GO:0010008,GO:0016020,GO:0016021,GO:0046872	lysosomal membrane,endosome membrane,membrane,integral component of membrane,metal ion binding
LOC5568633	1300.94	1.46872	0.125479	11.7049	1.20306e-31	8.48305e-30	AAEL007023	estradiol 17 beta-dehydrogenase [Source:VB Community Annotation]			GO:0005777,GO:0006635,GO:0016491,GO:0055114	peroxisome,fatty acid beta-oxidation,oxidoreductase activity,oxidation-reduction process
LOC110677635	672.441	-1.49366	0.127642	-11.7019	1.24581e-31	8.70439e-30	AAEL023743
LOC5572061	127.131	3.63389	0.310539	11.7019	1.24673e-31	8.70439e-30	AAEL001719	ATP-dependent RNA helicase [Source:VB Community Annotation]			GO:0000166,GO:0003676,GO:0003724,GO:0004386,GO:0005524,GO:0016787	nucleotide binding,nucleic acid binding,RNA helicase activity,helicase activity,ATP binding,hydrolase activity
LOC110674250	325.425	4.86563	0.416031	11.6953	1.34632e-31	9.35361e-30	AAEL020427				GO:0003677,GO:0006355,GO:0043565	DNA binding,regulation of transcription, DNA-templated,sequence-specific DNA binding
LOC5564380	1893.72	1.57906	0.135539	11.6502	2.28813e-31	1.58193e-29	AAEL014413	cytochrome P450 [Source:VB Community Annotation]	CYP304C1		GO:0004497,GO:0005506,GO:0016020,GO:0016021,GO:0016705,GO:0020037,GO:0055114	monooxygenase activity,iron ion binding,membrane,integral component of membrane,oxidoreductase activity, acting on paired donors, with incorporation or reduction of molecular oxygen,heme binding,oxidation-reduction process
LOC5568482	1848.63	-1.68006	0.144322	-11.6411	2.54836e-31	1.7533e-29	AAEL006880	Rab32 [Source:UniProtKB/TrEMBL;Acc:A0A1S4FEX4]			GO:0003924,GO:0005525,GO:0005794,GO:0005802,GO:0016020,GO:0016192,GO:0031982	GTPase activity,GTP binding,Golgi apparatus,trans-Golgi network,membrane,vesicle-mediated transport,vesicle
LOC5567576	322.146	-1.83879	0.158176	-11.625	3.07768e-31	2.10725e-29	AAEL006179	tubulin alpha chain [Source:VB Community Annotation]			GO:0000166,GO:0003924,GO:0005200,GO:0005525,GO:0005874,GO:0007010,GO:0007017	nucleotide binding,GTPase activity,structural constituent of cytoskeleton,GTP binding,microtubule,cytoskeleton organization,microtubule-based process
LOC5563966	351.418	-1.89542	0.163281	-11.6084	3.73684e-31	2.54626e-29	AAEL004025	glucose dehydrogenase [Source:VB Community Annotation]			GO:0016614,GO:0050660,GO:0055114	oxidoreductase activity, acting on CH-OH group of donors,flavin adenine dinucleotide binding,oxidation-reduction process
LOC5580305	754.254	1.80073	0.155325	11.5933	4.45416e-31	3.02052e-29	AAEL002996	dolichyl glycosyltransferase [Source:VB Community Annotation]			GO:0005783,GO:0005789,GO:0006486,GO:0006490,GO:0016020,GO:0016021,GO:0016740,GO:0016757,GO:0016758,GO:0042283	endoplasmic reticulum,endoplasmic reticulum membrane,protein glycosylation,oligosaccharide-lipid intermediate biosynthetic process,membrane,integral component of membrane,transferase activity,transferase activity, transferring glycosyl groups,transferase activity, transferring hexosyl groups,dolichyl pyrophosphate Glc1Man9GlcNAc2 alpha-1,3-glucosyltransferase activity
LOC110679071	1013.94	-5.29262	0.458224	-11.5503	7.35749e-31	4.96561e-29	AAEL023170
LOC5578728	385.955	3.46394	0.300226	11.5378	8.50653e-31	5.71389e-29	AAEL013840				GO:0007165,GO:0008083,GO:0016020	signal transduction,growth factor activity,membrane
LOC5570848	144.95	3.28035	0.284595	11.5264	9.71398e-31	6.49416e-29	AAEL008624	ABC transporter [Source:VB Community Annotation]			GO:0000166,GO:0005524,GO:0016020,GO:0016021,GO:0016887,GO:0042626	nucleotide binding,ATP binding,membrane,integral component of membrane,ATPase activity,ATPase-coupled transmembrane transporter activity
LOC5565211	142.36	3.33847	0.289897	11.5161	1.09507e-30	7.28659e-29	AAEL004673				GO:0005515	protein binding
LOC23687783	5877.98	1.52704	0.132786	11.5	1.31977e-30	8.7407e-29	AAEL017363	DNA-directed RNA polymerase subunit [Source:UniProtKB/TrEMBL;Acc:J9HHP4]			GO:0003677,GO:0003899,GO:0005634,GO:0005665,GO:0006351,GO:0006366,GO:0016740,GO:0016779,GO:0046872	DNA binding,DNA-directed 5'-3' RNA polymerase activity,nucleus,RNA polymerase II, core complex,transcription, DNA-templated,transcription by RNA polymerase II,transferase activity,nucleotidyltransferase activity,metal ion binding
LOC5577139	263.647	2.776	0.241607	11.4898	1.48532e-30	9.7914e-29	AAEL003125	acyl-coa dehydrogenase [Source:VB Community Annotation]			GO:0003995,GO:0004085,GO:0006552,GO:0008470,GO:0016491,GO:0016627,GO:0050660,GO:0055114	acyl-CoA dehydrogenase activity,butyryl-CoA dehydrogenase activity,leucine catabolic process,isovaleryl-CoA dehydrogenase activity,oxidoreductase activity,oxidoreductase activity, acting on the CH-CH group of donors,flavin adenine dinucleotide binding,oxidation-reduction process
LOC5570318	16119.7	1.14191	0.0994358	11.4839	1.58974e-30	1.04312e-28	AAEL008257	heterogeneous nuclear ribonucleoprotein 27c [Source:VB Community Annotation]			GO:0003676,GO:0003723,GO:0003729	nucleic acid binding,RNA binding,mRNA binding
LOC5570041	6921.7	1.16952	0.102657	11.3924	4.56163e-30	2.97936e-28	AAEL000172				GO:0003676,GO:0005634,GO:0046872	nucleic acid binding,nucleus,metal ion binding
LOC5576269	587.653	4.70792	0.413654	11.3813	5.18266e-30	3.36944e-28	AAEL012425	sterol desaturase [Source:VB Community Annotation]			GO:0005506,GO:0008610,GO:0016020,GO:0016021,GO:0016491,GO:0055114	iron ion binding,lipid biosynthetic process,membrane,integral component of membrane,oxidoreductase activity,oxidation-reduction process
LOC5576532	2538.54	-1.41581	0.124514	-11.3707	5.8526e-30	3.78762e-28	AAEL012579	Aspartate aminotransferase [Source:UniProtKB/TrEMBL;Acc:Q16LN3]			GO:0003824,GO:0004069,GO:0006520,GO:0008483,GO:0009058,GO:0016740,GO:0030170	catalytic activity,L-aspartate:2-oxoglutarate aminotransferase activity,cellular amino acid metabolic process,transaminase activity,biosynthetic process,transferase activity,pyridoxal phosphate binding
LOC5574270	432.987	1.93325	0.170155	11.3617	6.48624e-30	4.17862e-28	AAEL011038	integrin alpha-ps [Source:VB Community Annotation]			GO:0007155,GO:0007229,GO:0008305,GO:0016020,GO:0016021	cell adhesion,integrin-mediated signaling pathway,integrin complex,membrane,integral component of membrane
LOC110680362	107.622	4.5734	0.403834	11.325	9.87349e-30	6.33199e-28	AAEL026577
LOC5571901	639.251	4.48996	0.396649	11.3197	1.04793e-29	6.69025e-28	AAEL009376				GO:0003700,GO:0005634,GO:0006355,GO:0006357,GO:0032502,GO:0043565	DNA-binding transcription factor activity,nucleus,regulation of transcription, DNA-templated,regulation of transcription by RNA polymerase II,developmental process,sequence-specific DNA binding
LOC5571610	1147.71	3.42257	0.303128	11.2908	1.45685e-29	9.25916e-28	AAEL009205				GO:0016020,GO:0016021,GO:0022857,GO:0055085	membrane,integral component of membrane,transmembrane transporter activity,transmembrane transport
LOC110674836	1088.79	3.75281	0.33314	11.265	1.95415e-29	1.23644e-27	AAEL020033				GO:0003676	nucleic acid binding
LOC5567255	2105.23	2.61274	0.232204	11.2519	2.26617e-29	1.42748e-27	AAEL005929	ATP-binding cassette transporter [Source:VB Community Annotation]			GO:0000166,GO:0005524,GO:0016020,GO:0016021,GO:0016887,GO:0042626,GO:0055085	nucleotide binding,ATP binding,membrane,integral component of membrane,ATPase activity,ATPase-coupled transmembrane transporter activity,transmembrane transport
LOC5577953	161.736	3.34668	0.297808	11.2377	2.66273e-29	1.66986e-27	AAEL013434	spaetzle-like cytokine [Source:VB Community Annotation]
LOC5570044	1972.31	1.80254	0.16052	11.2294	2.92575e-29	1.82673e-27	AAEL019940				GO:0003676	nucleic acid binding
LOC5575208	3002.55	1.40106	0.124873	11.2199	3.25578e-29	2.02387e-27	AAEL019652
LOC110679010	276.982	8.52925	0.761568	11.1996	4.0963e-29	2.53524e-27	AAEL027902				GO:0003676	nucleic acid binding
LOC5569810	1153.24	3.60199	0.322539	11.1676	5.87334e-29	3.61925e-27	AAEL001306
LOC5567209	209.653	4.14548	0.371303	11.1647	6.06991e-29	3.72419e-27	AAEL000897				GO:0005515	protein binding
LOC5573469	304.39	3.42449	0.307154	11.1491	7.23399e-29	4.41928e-27	AAEL010513	class b basic helix-loop-helix protein (bhlhb) (differentially expressed in chondrocytes) (mdec) (sharp) [Source:VB Community Annotation]			GO:0003677,GO:0006355,GO:0046983	DNA binding,regulation of transcription, DNA-templated,protein dimerization activity
LOC5563709	288.428	2.1004	0.188523	11.1414	7.89084e-29	4.79987e-27	AAEL003914	calcium/calmodulin-dependent serine protein kinase membrane-associated guanylate kinase (cask) [Source:VB Community Annotation]			GO:0005515	protein binding
LOC5578485	1728.4	-1.26506	0.113596	-11.1365	8.33573e-29	5.04881e-27	AAEL027054				GO:0005634,GO:0007275	nucleus,multicellular organism development
LOC5573487	2139.43	1.37634	0.123642	11.1317	8.79859e-29	5.30649e-27	AAEL021548				GO:0005634,GO:0005643	nucleus,nuclear pore
LOC5570054	1051.69	-2.08766	0.187624	-11.1268	9.29018e-29	5.57923e-27	AAEL000186				GO:0003839,GO:0016829	gamma-glutamylcyclotransferase activity,lyase activity
LOC5569787	4816.76	2.7838	0.250299	11.1219	9.81736e-29	5.87095e-27	AAEL023098				GO:0003723,GO:0003743,GO:0005515,GO:0006412,GO:0006413	RNA binding,translation initiation factor activity,protein binding,translation,translational initiation
LOC5564045	207.43	2.87877	0.259084	11.1113	1.10488e-28	6.57961e-27	AAEL004076	Ubiquitin-like modifier-activating enzyme 5 (Ubiquitin-activating enzyme 5) [Source:VB Community Annotation]			GO:0000166,GO:0005524,GO:0008641,GO:0046872	nucleotide binding,ATP binding,ubiquitin-like modifier activating enzyme activity,metal ion binding
LOC5571621	161.117	7.15373	0.644267	11.1037	1.20407e-28	7.1403e-27	AAEL009199	core 1 UDP-galactose:n-acetylgalactosamine-alpha-r beta 1,3- galactosyltransferase [Source:VB Community Annotation]			GO:0006486,GO:0016020,GO:0016021,GO:0016263,GO:0016266,GO:0016757	protein glycosylation,membrane,integral component of membrane,glycoprotein-N-acetylgalactosamine 3-beta-galactosyltransferase activity,O-glycan processing,transferase activity, transferring glycosyl groups
LOC5568514	543.234	3.78112	0.341813	11.062	1.91849e-28	1.13295e-26	AAEL006932	transcription factor ap-2 [Source:VB Community Annotation]			GO:0003700,GO:0005634,GO:0006355	DNA-binding transcription factor activity,nucleus,regulation of transcription, DNA-templated
LOC5574502	1455.42	-1.39003	0.125745	-11.0544	2.08793e-28	1.2279e-26	AAEL002375	NBP2b protein, putative [Source:VB Community Annotation]
LOC5569198	242.959	2.99646	0.271461	11.0383	2.49698e-28	1.46238e-26	AAEL007458	amino acid transporter [Source:VB Community Annotation]			GO:0016020,GO:0016021	membrane,integral component of membrane
LOC5573173	746.613	1.56463	0.141812	11.0331	2.64583e-28	1.54318e-26	AAEL024814				GO:0032039,GO:0034474	integrator complex,U2 snRNA 3'-end processing
LOC5574569	392.167	1.81098	0.164176	11.0307	2.71715e-28	1.57829e-26	AAEL011239	short-chain dehydrogenase [Source:VB Community Annotation]			GO:0005737,GO:0006888,GO:0016192,GO:0048471,GO:0055114	cytoplasm,endoplasmic reticulum to Golgi vesicle-mediated transport,vesicle-mediated transport,perinuclear region of cytoplasm,oxidation-reduction process
LOC5575161	421.833	-2.00657	0.182321	-11.0057	3.58752e-28	2.07535e-26	AAEL000354	dimeric dihydrodiol dehydrogenase [Source:VB Community Annotation]			GO:0016491,GO:0055114	oxidoreductase activity,oxidation-reduction process
LOC110674662	3434.9	-1.77254	0.161212	-10.9951	4.0359e-28	2.32523e-26	AAEL020106
LOC5578266	1399.19	3.73311	0.339823	10.9854	4.48996e-28	2.57636e-26	AAEL003505	jun [Source:VB Community Annotation]			GO:0003677,GO:0003700,GO:0005634,GO:0006355,GO:0006357	DNA binding,DNA-binding transcription factor activity,nucleus,regulation of transcription, DNA-templated,regulation of transcription by RNA polymerase II
LOC5565894	1560.04	1.35215	0.123212	10.9741	5.08944e-28	2.90857e-26	AAEL020638				GO:0000166,GO:0004674,GO:0005515,GO:0005524,GO:0006468,GO:0016301,GO:0016310,GO:0016740,GO:0044877	nucleotide binding,protein serine/threonine kinase activity,protein binding,ATP binding,protein phosphorylation,kinase activity,phosphorylation,transferase activity,protein-containing complex binding
LOC5564512	1404.01	1.33647	0.121971	10.9573	6.12971e-28	3.48901e-26	AAEL020434
LOC5566250	411.863	5.2359	0.477944	10.955	6.28518e-28	3.56319e-26	AAEL015109	Clip-Domain Serine Protease family D. [Source:VB Community Annotation]	CLIPD10		GO:0004252,GO:0006508	serine-type endopeptidase activity,proteolysis
LOC5569797	506.404	1.74353	0.159343	10.942	7.25559e-28	4.09695e-26	AAEL001300
LOC5569569	398.572	2.19587	0.201087	10.92	9.25116e-28	5.20304e-26	AAEL007747
LOC5568896	916.189	3.80214	0.349214	10.8877	1.31929e-27	7.39061e-26	AAEL007218				GO:0006629,GO:0016020,GO:0016021,GO:0016491,GO:0055114,GO:0080019,GO:0102965	lipid metabolic process,membrane,integral component of membrane,oxidoreductase activity,oxidation-reduction process,fatty-acyl-CoA reductase (alcohol-forming) activity,alcohol-forming fatty acyl-CoA reductase activity
LOC5564518	10881.5	1.99564	0.184396	10.8226	2.69041e-27	1.50123e-25	AAEL019716				GO:0005634,GO:0005737,GO:0005819	nucleus,cytoplasm,spindle
LOC5578018	1032.21	-1.60102	0.147991	-10.8183	2.81827e-27	1.56641e-25	AAEL003382	Ro ribonucleoprotein autoantigen, putative [Source:VB Community Annotation]			GO:0003723,GO:0005737	RNA binding,cytoplasm
LOC5575668	1415.68	1.54253	0.142801	10.802	3.36964e-27	1.86555e-25	AAEL002687	sterol carrier protein-2, putative [Source:VB Community Annotation]			GO:0003824,GO:0005737,GO:0005739,GO:0005777,GO:0006869,GO:0008289,GO:0016740,GO:0016746,GO:0016747,GO:0033814,GO:0050632	catalytic activity,cytoplasm,mitochondrion,peroxisome,lipid transport,lipid binding,transferase activity,transferase activity, transferring acyl groups,transferase activity, transferring acyl groups other than amino-acyl groups,propanoyl-CoA C-acyltransferase activity,propionyl-CoA C2-trimethyltridecanoyltransferase activity
LOC110679327	244.004	-6.3978	0.592603	-10.7961	3.59193e-27	1.98087e-25	AAEL021588
LOC5569086	870.382	3.01553	0.279904	10.7734	4.59478e-27	2.5241e-25	AAEL001220	myosin-VIIa (Protein crinkled) [Source:VB Community Annotation]	ck		GO:0000166,GO:0003774,GO:0003779,GO:0005515,GO:0005524,GO:0005737,GO:0005856,GO:0007605,GO:0008407,GO:0016459,GO:0030048,GO:0030898,GO:0032027,GO:0035317,GO:0048800,GO:0051015	nucleotide binding,motor activity,actin binding,protein binding,ATP binding,cytoplasm,cytoskeleton,sensory perception of sound,chaeta morphogenesis,myosin complex,actin filament-based movement,actin-dependent ATPase activity,myosin light chain binding,imaginal disc-derived wing hair organization,antennal morphogenesis,actin filament binding
LOC5564672	269.708	3.1317	0.291008	10.7616	5.22701e-27	2.86033e-25	AAEL014556				GO:0006144,GO:0016829,GO:0016831,GO:0019428,GO:0019628	purine nucleobase metabolic process,lyase activity,carboxy-lyase activity,allantoin biosynthetic process,urate catabolic process
LOC5570118	849.072	1.30266	0.121102	10.7568	5.50584e-27	3.00132e-25	AAEL008096	mitochondrial ornithine transporter [Source:VB Community Annotation]			GO:0016020,GO:0016021,GO:0022857	membrane,integral component of membrane,transmembrane transporter activity
LOC5569428	558.959	-1.79281	0.166773	-10.75	5.92623e-27	3.2181e-25	AAEL007632	myosin light chain kinase [Source:VB Community Annotation]			GO:0000166,GO:0004672,GO:0004674,GO:0005524,GO:0006468	nucleotide binding,protein kinase activity,protein serine/threonine kinase activity,ATP binding,protein phosphorylation
LOC5564692	667.164	2.10297	0.195718	10.7449	6.26299e-27	3.38799e-25	AAEL004392	IAP-antagonist Michelob_x-like Protein [Source:VB Community Annotation]	IMP
LOC5578530	512.164	1.76589	0.164362	10.7439	6.33092e-27	3.41171e-25	AAEL019447				GO:0000398,GO:0004386,GO:0005681	mRNA splicing, via spliceosome,helicase activity,spliceosomal complex
LOC5577048	2899.76	2.11535	0.196928	10.7417	6.4809e-27	3.47931e-25	AAEL012960	importin alpha [Source:VB Community Annotation]			GO:0005515,GO:0005634,GO:0005737,GO:0006606,GO:0008565,GO:0015031,GO:0042025,GO:0061608	protein binding,nucleus,cytoplasm,protein import into nucleus,obsolete protein transporter activity,protein transport,host cell nucleus,nuclear import signal receptor activity
LOC5580104	579.569	1.95172	0.181867	10.7316	7.23702e-27	3.87057e-25	AAEL020617				GO:0000184,GO:0004674,GO:0005515,GO:0006468,GO:0016301,GO:0016310,GO:0016740	nuclear-transcribed mRNA catabolic process, nonsense-mediated decay,protein serine/threonine kinase activity,protein binding,protein phosphorylation,kinase activity,phosphorylation,transferase activity
LOC5564778	1273.11	-1.53114	0.1427	-10.7297	7.38035e-27	3.9324e-25	AAEL004444	Zinc finger protein [Source:UniProtKB/TrEMBL;Acc:A0A1S4F7X7]			GO:0003676	nucleic acid binding
LOC110681325	176.535	2.64469	0.246851	10.7137	8.77762e-27	4.65937e-25	AAEL020349				GO:0003676	nucleic acid binding
LOC5565553	86641.6	-2.74583	0.256491	-10.7054	9.60427e-27	5.07915e-25	AAEL022140
LOC5572369	232.526	3.22402	0.3012	10.7039	9.757e-27	5.14074e-25	AAEL009748	2-hydroxyphytanoyl-coa lyase [Source:UniProtKB/TrEMBL;Acc:Q16UY3]			GO:0000287,GO:0003824,GO:0030976	magnesium ion binding,catalytic activity,thiamine pyrophosphate binding
LOC5577691	257.391	-6.43221	0.600988	-10.7027	9.88398e-27	5.18836e-25	AAEL013327
LOC5570057	449.579	-1.94341	0.181683	-10.6967	1.05484e-26	5.5167e-25	AAEL000184
LOC5567273	1125.76	-1.68024	0.157175	-10.6903	1.13023e-26	5.88923e-25	AAEL005915	monocarboxylate transporter [Source:VB Community Annotation]			GO:0016020,GO:0016021,GO:0022857,GO:0055085	membrane,integral component of membrane,transmembrane transporter activity,transmembrane transport
LOC5570068	632.906	3.14676	0.294617	10.6808	1.25138e-26	6.49662e-25	AAEL001331	mannose-1-phosphate guanyltransferase [Source:VB Community Annotation]			GO:0009058,GO:0016740,GO:0016779	biosynthetic process,transferase activity,nucleotidyltransferase activity
LOC110678629	103.97	3.87194	0.362736	10.6743	1.3432e-26	6.94785e-25	AAEL028247
LOC110678056	492.061	3.76092	0.352436	10.6712	1.38791e-26	7.15303e-25	AAEL027336				GO:0016491,GO:0016620,GO:0055114	oxidoreductase activity,oxidoreductase activity, acting on the aldehyde or oxo group of donors, NAD or NADP as acceptor,oxidation-reduction process
LOC5579028	807.21	-1.64294	0.15399	-10.6692	1.41906e-26	7.28706e-25	AAEL013963	tumor necrosis factor induced protein [Source:VB Community Annotation]			GO:0042981	regulation of apoptotic process
LOC110677012	2874.51	7.03874	0.659798	10.668	1.43666e-26	7.35082e-25	AAEL021281
LOC5563812	339.473	2.39949	0.224947	10.6669	1.45411e-26	7.41334e-25	AAEL014142	phosphatidylinositol synthase [Source:VB Community Annotation]			GO:0003881,GO:0005794,GO:0006629,GO:0008654,GO:0016020,GO:0016021,GO:0016740,GO:0016780	CDP-diacylglycerol-inositol 3-phosphatidyltransferase activity,Golgi apparatus,lipid metabolic process,phospholipid biosynthetic process,membrane,integral component of membrane,transferase activity,phosphotransferase activity, for other substituted phosphate groups
LOC5572848	1529.38	3.5336	0.332143	10.6388	1.96677e-26	9.99107e-25	AAEL010068
LOC5569680	1839.47	1.21483	0.114333	10.6254	2.27125e-26	1.14966e-24	AAEL007823	PIWI [Source:VB Community Annotation]			GO:0003676,GO:0005515,GO:0031047	nucleic acid binding,protein binding,gene silencing by RNA
LOC5567723	683.468	-1.42717	0.134364	-10.6217	2.36317e-26	1.19193e-24	AAEL006294				GO:0005515,GO:0006491,GO:0016020,GO:0016021	protein binding,N-glycan processing,membrane,integral component of membrane
LOC5578162	821.687	-1.56381	0.147709	-10.5871	3.42067e-26	1.71919e-24	AAEL013544	snail protein, putative [Source:VB Community Annotation]			GO:0003676	nucleic acid binding
LOC110679685	247.076	8.34632	0.788748	10.5817	3.62193e-26	1.81391e-24	AAEL024262				GO:0005515,GO:0006886	protein binding,intracellular protein transport
LOC5569984	10807.3	3.68408	0.348342	10.576	3.84959e-26	1.92114e-24	AAEL008073				GO:0003723	RNA binding
LOC5568297	1748.26	-1.38449	0.13094	-10.5734	3.95704e-26	1.96783e-24	AAEL006726	Innexin [Source:UniProtKB/TrEMBL;Acc:Q174Z8]	inx4		GO:0005886,GO:0005921,GO:0006811,GO:0016020,GO:0016021,GO:0030054	plasma membrane,gap junction,ion transport,membrane,integral component of membrane,cell junction
LOC5569249	1609.84	1.42343	0.134648	10.5715	4.04099e-26	2.00255e-24	AAEL020508
LOC5569887	3129.35	1.50582	0.143134	10.5203	6.96178e-26	3.43795e-24	AAEL024147				GO:0006629,GO:0006631,GO:0006633,GO:0016020,GO:0016021,GO:0016740,GO:0030176,GO:0102336,GO:0102337,GO:0102338,GO:0102756	lipid metabolic process,fatty acid metabolic process,fatty acid biosynthetic process,membrane,integral component of membrane,transferase activity,integral component of endoplasmic reticulum membrane,3-oxo-arachidoyl-CoA synthase activity,3-oxo-cerotoyl-CoA synthase activity,3-oxo-lignoceronyl-CoA synthase activity,very-long-chain 3-ketoacyl-CoA synthase activity
LOC5571823	421.559	4.64198	0.441493	10.5143	7.42526e-26	3.65343e-24	AAEL001686
LOC110678272	435.315	4.07844	0.387907	10.514	7.44966e-26	3.65343e-24	AAEL021263
LOC5578184	1846.28	1.40199	0.133388	10.5106	7.71648e-26	3.77123e-24	AAEL003469	NHP2 protein, putative [Source:VB Community Annotation]
LOC5577897	281.466	4.55348	0.433361	10.5073	7.99126e-26	3.8921e-24	AAEL003345	argininosuccinate lyase [Source:VB Community Annotation]			GO:0003824,GO:0004056,GO:0042450	catalytic activity,argininosuccinate lyase activity,arginine biosynthetic process via ornithine
LOC5568093	286.044	-2.51121	0.239201	-10.4983	8.79398e-26	4.26839e-24	AAEL006507				GO:0001510,GO:0008168,GO:0008171,GO:0008173,GO:0016740,GO:0032259	RNA methylation,methyltransferase activity,O-methyltransferase activity,RNA methyltransferase activity,transferase activity,methylation
LOC5573687	334.168	3.64379	0.347267	10.4927	9.32826e-26	4.51227e-24	AAEL013348	lethal(2)essential for life protein, l2efl [Source:VB Community Annotation]			GO:0046872	metal ion binding
LOC5568483	1681.51	1.55524	0.148265	10.4896	9.64209e-26	4.64821e-24	AAEL006884				GO:0003677	DNA binding
LOC5570924	2308.15	1.36574	0.130236	10.4867	9.94457e-26	4.77778e-24	AAEL026751				GO:0005515,GO:0008270,GO:0046872	protein binding,zinc ion binding,metal ion binding
LOC5573952	592.629	-1.65692	0.158128	-10.4783	1.08677e-25	5.20367e-24	AAEL002225	5-oxoprolyl-peptidase, putative [Source:VB Community Annotation]			GO:0005737,GO:0005829,GO:0006508,GO:0008233,GO:0008234,GO:0016787,GO:0016920	cytoplasm,cytosol,proteolysis,peptidase activity,cysteine-type peptidase activity,hydrolase activity,pyroglutamyl-peptidase activity
LOC5569823	162.326	7.41973	0.708502	10.4724	1.15656e-25	5.51915e-24	AAEL001292	cytochrome P450 [Source:VB Community Annotation]	CYP9M7		GO:0004497,GO:0005506,GO:0016020,GO:0016021,GO:0016491,GO:0016705,GO:0020037,GO:0046872,GO:0055114	monooxygenase activity,iron ion binding,membrane,integral component of membrane,oxidoreductase activity,oxidoreductase activity, acting on paired donors, with incorporation or reduction of molecular oxygen,heme binding,metal ion binding,oxidation-reduction process
LOC5573561	297.828	2.41189	0.230449	10.4661	1.23691e-25	5.88277e-24	AAEL010598				GO:0000184,GO:0003723,GO:0005515,GO:0005737	nuclear-transcribed mRNA catabolic process, nonsense-mediated decay,RNA binding,protein binding,cytoplasm
LOC5567362	2562.77	1.18837	0.113585	10.4624	1.28547e-25	6.09328e-24	AAEL006013	huntingtin interacting protein [Source:VB Community Annotation]			GO:0005515,GO:0005634,GO:0005694,GO:0006355,GO:0008168,GO:0016740,GO:0018024,GO:0032259,GO:0034968,GO:0046975,GO:0097198	protein binding,nucleus,chromosome,regulation of transcription, DNA-templated,methyltransferase activity,transferase activity,histone-lysine N-methyltransferase activity,methylation,histone lysine methylation,histone methyltransferase activity (H3-K36 specific),histone H3-K36 trimethylation
LOC5569115	126.51	6.79003	0.649296	10.4575	1.35348e-25	6.39431e-24	AAEL007373	ammonium transporter [Source:VB Community Annotation]			GO:0008519,GO:0015696,GO:0016020,GO:0016021,GO:0072488	ammonium transmembrane transporter activity,ammonium transport,membrane,integral component of membrane,ammonium transmembrane transport
LOC110674115	88.0908	5.24621	0.501731	10.4562	1.37231e-25	6.46171e-24	AAEL024316
LOC5573337	898.574	2.56323	0.245354	10.4471	1.51113e-25	7.09182e-24	AAEL010430	ras-related protein, putative [Source:VB Community Annotation]			GO:0000166,GO:0003924,GO:0005525,GO:0032482	nucleotide binding,GTPase activity,GTP binding,Rab protein signal transduction
LOC110678792	366.754	4.06024	0.38902	10.4371	1.6785e-25	7.85129e-24	AAEL021739
LOC5574978	2597.12	1.20462	0.115426	10.4364	1.69179e-25	7.88741e-24	AAEL002510	serine hydroxymethyltransferase [Source:VB Community Annotation]			GO:0003824,GO:0004372,GO:0006730,GO:0016740,GO:0019264,GO:0030170,GO:0035999	catalytic activity,glycine hydroxymethyltransferase activity,one-carbon metabolic process,transferase activity,glycine biosynthetic process from serine,pyridoxal phosphate binding,tetrahydrofolate interconversion
LOC5575075	207.27	-4.84391	0.464221	-10.4345	1.72543e-25	8.01788e-24	AAEL011642				GO:0042302	structural constituent of cuticle
LOC5566562	916.959	-1.79463	0.172833	-10.3836	2.94369e-25	1.36343e-23	AAEL019531				GO:0000166,GO:0000287,GO:0005524,GO:0015914,GO:0016020,GO:0016021,GO:0034204,GO:0140326	nucleotide binding,magnesium ion binding,ATP binding,phospholipid transport,membrane,integral component of membrane,lipid translocation,ATPase-coupled intramembrane lipid transporter activity
LOC5571684	200.994	2.84547	0.27406	10.3826	2.97407e-25	1.37301e-23	AAEL009213				GO:0005886	plasma membrane
LOC5580241	692.658	1.63871	0.158003	10.3714	3.34683e-25	1.54009e-23	AAEL012325				GO:0005737,GO:0043248,GO:0060090	cytoplasm,proteasome assembly,molecular adaptor activity
LOC5570740	475.071	2.96921	0.28663	10.359	3.80728e-25	1.7463e-23	AAEL025518				GO:0005576,GO:0008061	extracellular region,chitin binding
LOC5568420	382.766	3.22306	0.311267	10.3546	3.9866e-25	1.82265e-23	AAEL006838
LOC5567287	1160.71	-1.70577	0.164768	-10.3526	4.07325e-25	1.85628e-23	AAEL005951	lipid storage droplets surface binding protein [Source:VB Community Annotation]
LOC5565927	3622.63	1.7904	0.172958	10.3516	4.11374e-25	1.86539e-23	AAEL005069	ras-related protein Rab-1A, putative [Source:VB Community Annotation]			GO:0003924,GO:0005525	GTPase activity,GTP binding
LOC5579646	514.409	4.46525	0.431362	10.3515	4.11957e-25	1.86539e-23	AAEL003978				GO:0003676	nucleic acid binding
LOC5577774	729.094	1.56745	0.15157	10.3415	4.57453e-25	2.06481e-23	AAEL003321				GO:0005515	protein binding
LOC110681088	589.924	1.53913	0.148864	10.3392	4.68612e-25	2.10846e-23	AAEL021891
LOC5577354	2750.7	-1.1493	0.1112	-10.3354	4.87198e-25	2.18514e-23	AAEL000424	leucine aminopeptidase [Source:VB Community Annotation]			GO:0004177,GO:0004842,GO:0005515,GO:0005737,GO:0006508,GO:0008233,GO:0008235,GO:0016567,GO:0016787,GO:0016874,GO:0019538,GO:0030145,GO:0046872,GO:0061630,GO:0070006	aminopeptidase activity,ubiquitin-protein transferase activity,protein binding,cytoplasm,proteolysis,peptidase activity,metalloexopeptidase activity,protein ubiquitination,hydrolase activity,ligase activity,protein metabolic process,manganese ion binding,metal ion binding,ubiquitin protein ligase activity,metalloaminopeptidase activity
LOC5569724	7649.47	1.30282	0.126145	10.3279	5.26745e-25	2.35507e-23	AAEL007880	ornithine decarboxylase [Source:VB Community Annotation]			GO:0003824,GO:0006596	catalytic activity,polyamine biosynthetic process
LOC5576840	1123.46	2.78352	0.269614	10.3241	5.48345e-25	2.44393e-23	AAEL012825	bifunctional purine biosynthesis protein [Source:VB Community Annotation]			GO:0003824,GO:0003937,GO:0004643,GO:0006164,GO:0006189,GO:0008152,GO:0016740,GO:0016787	catalytic activity,IMP cyclohydrolase activity,phosphoribosylaminoimidazolecarboxamide formyltransferase activity,purine nucleotide biosynthetic process,'de novo' IMP biosynthetic process,metabolic process,transferase activity,hydrolase activity
LOC110679049	7650.09	1.30282	0.126204	10.3231	5.53785e-25	2.46044e-23	AAEL024196
LOC5579216	1045.87	1.43097	0.138759	10.3126	6.18069e-25	2.73746e-23	AAEL014053	vacuolar proton ATPases [Source:VB Community Annotation]			GO:0000220,GO:0006811,GO:0015078,GO:0015991,GO:0016020,GO:0016021,GO:0033179,GO:1902600	vacuolar proton-transporting V-type ATPase, V0 domain,ion transport,proton transmembrane transporter activity,GO_0015991,membrane,integral component of membrane,proton-transporting V-type ATPase, V0 domain,proton transmembrane transport
LOC5573132	3224.15	1.72316	0.167176	10.3075	6.52069e-25	2.87906e-23	AAEL002023	imaginal disc growth factor [Source:VB Community Annotation]			GO:0005576,GO:0005975,GO:0008061	extracellular region,carbohydrate metabolic process,chitin binding
LOC5579172	6654.1	3.18157	0.308822	10.3023	6.88132e-25	3.02885e-23	AAEL003888	ubiquitin [Source:VB Community Annotation]			GO:0005515	protein binding
LOC5576845	2411.43	-1.22522	0.118931	-10.3019	6.91083e-25	3.03242e-23	AAEL019694				GO:0005515	protein binding
LOC5564587	5268.24	3.4724	0.337322	10.294	7.49924e-25	3.28045e-23	AAEL004344	zinc finger protein [Source:VB Community Annotation]			GO:0003676	nucleic acid binding
LOC5567878	1709.55	9.26185	0.901821	10.2702	9.6044e-25	4.18841e-23	AAEL006326	deoxyribonuclease I, putative [Source:VB Community Annotation]			GO:0003676,GO:0016787,GO:0046872	nucleic acid binding,hydrolase activity,metal ion binding
LOC5565805	5581.82	1.11428	0.108521	10.2679	9.83133e-25	4.27422e-23	AAEL019932				GO:0005515,GO:0005634,GO:0006355	protein binding,nucleus,regulation of transcription, DNA-templated
LOC5574404	24748.5	1.23658	0.120783	10.238	1.33957e-24	5.80601e-23	AAEL011116	14-3-3 protein sigma, gamma, zeta, beta/alpha [Source:UniProtKB/TrEMBL;Acc:Q16QZ7]			GO:0019904	protein domain specific binding
LOC5576368	912.602	-2.42106	0.236523	-10.2361	1.36691e-24	5.90648e-23	AAEL014924	Cytochrome P450 [Source:UniProtKB/TrEMBL;Acc:A0A1S4F322]			GO:0004497,GO:0005506,GO:0016020,GO:0016021,GO:0016491,GO:0016705,GO:0020037,GO:0046872,GO:0055114	monooxygenase activity,iron ion binding,membrane,integral component of membrane,oxidoreductase activity,oxidoreductase activity, acting on paired donors, with incorporation or reduction of molecular oxygen,heme binding,metal ion binding,oxidation-reduction process
LOC5577490	4852.81	3.24826	0.317909	10.2176	1.65396e-24	7.12508e-23	AAEL013233	PIWI [Source:VB Community Annotation]	PIWI5		GO:0003676,GO:0005515,GO:0031047	nucleic acid binding,protein binding,gene silencing by RNA
LOC5573067	4236.67	1.06008	0.103772	10.2155	1.69083e-24	7.26185e-23	AAEL010248	fibrillarin [Source:VB Community Annotation]			GO:0003723,GO:0006364,GO:0008168,GO:0016740,GO:0032259	RNA binding,rRNA processing,methyltransferase activity,transferase activity,methylation
LOC110681266	150.017	2.60219	0.254844	10.2109	1.77221e-24	7.58837e-23	AAEL022100				GO:0006974,GO:0008283	cellular response to DNA damage stimulus,cell population proliferation
LOC5578811	442.948	-4.21163	0.412639	-10.2066	1.85296e-24	7.91025e-23	AAEL013853	C-Type Lectin (CTL) - galactose binding. [Source:VB Community Annotation]	CTLGA2		GO:0030246	carbohydrate binding
LOC5570792	5582.95	1.17318	0.115027	10.1992	1.99907e-24	8.50836e-23	AAEL008562				GO:0003676,GO:0005634,GO:0008270,GO:0046872	nucleic acid binding,nucleus,zinc ion binding,metal ion binding
LOC5579964	520.105	1.78597	0.175117	10.1987	2.00984e-24	8.52858e-23	AAEL007595				GO:0000976,GO:0003677,GO:0003700,GO:0005634,GO:0006355,GO:0006915,GO:0044212,GO:0046872	transcription regulatory region sequence-specific DNA binding,DNA binding,DNA-binding transcription factor activity,nucleus,regulation of transcription, DNA-templated,apoptotic process,GO_0044212,metal ion binding
LOC5577594	240.085	-5.50684	0.54008	-10.1963	2.05873e-24	8.70996e-23	AAEL013303
LOC5566203	1212.8	4.03885	0.396968	10.1742	2.58443e-24	1.09015e-22	AAEL018334				GO:0000166,GO:0005524,GO:0016020,GO:0016021,GO:0016887,GO:0043190,GO:0055085	nucleotide binding,ATP binding,membrane,integral component of membrane,ATPase activity,ATP-binding cassette (ABC) transporter complex,transmembrane transport
LOC5571093	94.0665	-3.18079	0.31275	-10.1704	2.68838e-24	1.13063e-22	AAEL008801
LOC5565484	120.946	7.01072	0.689787	10.1636	2.88249e-24	1.20868e-22	AAEL004814	potassium-dependent sodium-calcium exchanger, putative [Source:VB Community Annotation]			GO:0006816,GO:0015297,GO:0016020,GO:0016021,GO:0055085	calcium ion transport,antiporter activity,membrane,integral component of membrane,transmembrane transport
LOC5571252	93.3251	3.62173	0.356579	10.1569	3.088e-24	1.29104e-22	AAEL001594				GO:0003676	nucleic acid binding
LOC23687612	212.659	3.52094	0.347311	10.1377	3.75801e-24	1.56195e-22	AAEL027547				GO:0003824,GO:0005634,GO:0008484,GO:0016787,GO:0046872	catalytic activity,nucleus,sulfuric ester hydrolase activity,hydrolase activity,metal ion binding
LOC23687723	212.659	3.52094	0.347311	10.1377	3.75801e-24	1.56195e-22	AAEL017192				GO:0003824,GO:0008484	catalytic activity,sulfuric ester hydrolase activity
LOC5575285	423.027	3.45433	0.340869	10.1339	3.90701e-24	1.61912e-22	AAEL011756	aldehyde dehydrogenase [Source:VB Community Annotation]			GO:0016491,GO:0016620,GO:0055114	oxidoreductase activity,oxidoreductase activity, acting on the aldehyde or oxo group of donors, NAD or NADP as acceptor,oxidation-reduction process
LOC5569604	1973.58	1.01268	0.0999461	10.1323	3.97296e-24	1.64165e-22	AAEL001275	ef-hand protein nucb1 [Source:VB Community Annotation]			GO:0005509	calcium ion binding
LOC5573757	919.351	1.4416	0.142385	10.1246	4.2952e-24	1.76965e-22	AAEL000278	poly(p)/ATP NAD kinase [Source:VB Community Annotation]			GO:0003951,GO:0006741,GO:0016301,GO:0016310,GO:0016740,GO:0019674	NAD+ kinase activity,NADP biosynthetic process,kinase activity,phosphorylation,transferase activity,NAD metabolic process
LOC5575942	22852.5	-1.11068	0.10974	-10.121	4.45786e-24	1.83134e-22	AAEL024914	Putative synaptic vesicle transporter svop [Source:UniProtKB/TrEMBL;Acc:A0A0P6IYS1]			GO:0016020,GO:0016021,GO:0022857,GO:0055085	membrane,integral component of membrane,transmembrane transporter activity,transmembrane transport
LOC110679281	134.287	2.85544	0.282265	10.1162	4.6834e-24	1.91843e-22	AAEL022980
LOC5576190	364.684	-3.97949	0.393781	-10.1059	5.20395e-24	2.12552e-22	AAEL012381
LOC110680352	161.817	2.9745	0.294505	10.1	5.52422e-24	2.24985e-22	AAEL023185
LOC5563807	1379.15	1.53428	0.151929	10.0986	5.60298e-24	2.27539e-22	AAEL014141	Serine Protease Inhibitor (serpin) likely cleavage at S/M. [Source:VB Community Annotation]	SRPN5		GO:0004867,GO:0005615,GO:0010466,GO:0010951,GO:0030414	serine-type endopeptidase inhibitor activity,extracellular space,negative regulation of peptidase activity,negative regulation of endopeptidase activity,peptidase inhibitor activity
LOC110680273	267.34	2.40468	0.238588	10.0788	6.8568e-24	2.77661e-22	AAEL027289
LOC5578729	2232.73	-1.58775	0.157575	-10.0761	7.04373e-24	2.84418e-22	AAEL013844	diazepam binding inhibitor, putative [Source:VB Community Annotation]			GO:0000062	fatty-acyl-CoA binding
LOC110681031	258.558	1.81498	0.180163	10.0741	7.19159e-24	2.89564e-22	AAEL025146				GO:0003824,GO:0004372,GO:0019264,GO:0030170,GO:0035999	catalytic activity,glycine hydroxymethyltransferase activity,glycine biosynthetic process from serine,pyridoxal phosphate binding,tetrahydrofolate interconversion
LOC5573621	465.766	1.57288	0.156194	10.07	7.49671e-24	3.00994e-22	AAEL027116				GO:0003677,GO:0003899,GO:0005634,GO:0006351,GO:0016740,GO:0016779	DNA binding,DNA-directed 5'-3' RNA polymerase activity,nucleus,transcription, DNA-templated,transferase activity,nucleotidyltransferase activity
LOC5576491	388.767	4.54061	0.451102	10.0656	7.84172e-24	3.13957e-22	AAEL002902				GO:0005634,GO:0046983	nucleus,protein dimerization activity
LOC5569025	6335.03	6.8675	0.682451	10.063	8.05088e-24	3.21423e-22	AAEL007314
LOC5565755	7099.74	-1.31989	0.131341	-10.0493	9.25192e-24	3.68336e-22	AAEL004978	DEAD box ATP-dependent RNA helicase [Source:VB Community Annotation]			GO:0000166,GO:0003676,GO:0003724,GO:0004386,GO:0005524,GO:0016787	nucleotide binding,nucleic acid binding,RNA helicase activity,helicase activity,ATP binding,hydrolase activity
LOC5569448	937.661	-1.64522	0.163761	-10.0464	9.52599e-24	3.78184e-22	AAEL001244				GO:0005085	guanyl-nucleotide exchange factor activity
LOC5578376	358.332	-1.95354	0.19459	-10.0392	1.02455e-23	4.04661e-22	AAEL019481				GO:0003676,GO:0005515	nucleic acid binding,protein binding
LOC5569211	413.903	1.98479	0.197704	10.0392	1.025e-23	4.04661e-22	AAEL007472
LOC5577039	559.247	-2.52272	0.251522	-10.0298	1.127e-23	4.43693e-22	AAEL012955	phosphatidylethanolamine-binding protein [Source:VB Community Annotation]
LOC110681181	159.201	2.66435	0.265696	10.0278	1.15052e-23	4.517e-22	AAEL025466
LOC5574468	187.467	-7.75222	0.773743	-10.0191	1.25616e-23	4.91812e-22	AAEL002391	Carboxylic ester hydrolase [Source:UniProtKB/TrEMBL;Acc:A0A1S4F1M6]			GO:0016787,GO:0052689	hydrolase activity,carboxylic ester hydrolase activity
LOC5564539	1245.07	1.4886	0.148638	10.015	1.31007e-23	5.11505e-22	AAEL019896				GO:0000027,GO:0005524,GO:0005634,GO:0005654,GO:0005730,GO:0016887	ribosomal large subunit assembly,ATP binding,nucleus,nucleoplasm,nucleolus,ATPase activity
LOC5570568	739.033	-1.45142	0.144941	-10.0139	1.32445e-23	5.15701e-22	AAEL018155				GO:0006857,GO:0016020,GO:0016021,GO:0022857,GO:0055085	oligopeptide transport,membrane,integral component of membrane,transmembrane transporter activity,transmembrane transport
LOC5572929	1282.04	1.48111	0.148043	10.0045	1.45572e-23	5.65259e-22	AAEL010148	sodium/potassium-dependent ATPase beta-2 subunit [Source:VB Community Annotation]			GO:0005886,GO:0005890,GO:0006813,GO:0006814,GO:0016020,GO:0016021	plasma membrane,sodium:potassium-exchanging ATPase complex,potassium ion transport,sodium ion transport,membrane,integral component of membrane
LOC5579030	1140.57	1.61464	0.161625	9.99004	1.68517e-23	6.52566e-22	AAEL013970	Defective in cullin neddylation protein [Source:UniProtKB/TrEMBL;Acc:Q16HN1]
LOC5573190	1721.76	-1.03581	0.103688	-9.98966	1.69162e-23	6.53278e-22	AAEL001959
LOC5568784	1121.26	1.10139	0.110262	9.98883	1.70582e-23	6.56972e-22	AAEL007135	peroxiredoxin 5, prdx5 [Source:VB Community Annotation]			GO:0004601,GO:0005623,GO:0005782,GO:0016209,GO:0016491,GO:0045454,GO:0051920,GO:0055114,GO:0098869	peroxidase activity,obsolete cell,peroxisomal matrix,antioxidant activity,oxidoreductase activity,cell redox homeostasis,peroxiredoxin activity,oxidation-reduction process,cellular oxidant detoxification
LOC5564723	1960.31	1.0084	0.100984	9.98579	1.75892e-23	6.75589e-22	AAEL004415	fuse-binding protein-interacting repressor siahbp1 [Source:VB Community Annotation]			GO:0003676,GO:0003723,GO:0005634	nucleic acid binding,RNA binding,nucleus
LOC5578675	135.111	2.86723	0.287232	9.98227	1.82252e-23	6.98125e-22	AAEL003618	sodium/chloride dependent amino acid transporter [Source:VB Community Annotation]			GO:0005328,GO:0015293,GO:0016020,GO:0016021,GO:0055085	,symporter activity,membrane,integral component of membrane,transmembrane transport
LOC5578801	1208.93	2.12196	0.21288	9.96785	2.10732e-23	8.05041e-22	AAEL003646				GO:0003700,GO:0006355	DNA-binding transcription factor activity,regulation of transcription, DNA-templated
LOC5566468	692.177	1.22488	0.122901	9.96645	2.13727e-23	8.14289e-22	AAEL005426	annexin x [Source:VB Community Annotation]			GO:0005509,GO:0005544	calcium ion binding,calcium-dependent phospholipid binding
LOC5578682	765.079	3.7277	0.37406	9.9655	2.15779e-23	8.19904e-22	AAEL003611	stearoyl-coa desaturase [Source:VB Community Annotation]			GO:0006633,GO:0016020,GO:0016021,GO:0016491,GO:0016717,GO:0055114	fatty acid biosynthetic process,membrane,integral component of membrane,oxidoreductase activity,oxidoreductase activity, acting on paired donors, with oxidation of a pair of donors resulting in the reduction of molecular oxygen to two molecules of water,oxidation-reduction process
LOC5577590	564.52	-1.6748	0.168154	-9.95992	2.28248e-23	8.64964e-22	AAEL013288				GO:0005768,GO:0005770,GO:0016020,GO:0016021	endosome,late endosome,membrane,integral component of membrane
LOC23687580	820.064	-1.59752	0.160419	-9.95842	2.31714e-23	8.75755e-22	AAEL017160	GPCR Methuselah Family [Source:VB Community Annotation]	GPRMTH9		GO:0004888,GO:0004930,GO:0007166,GO:0007186,GO:0016021	transmembrane signaling receptor activity,G protein-coupled receptor activity,cell surface receptor signaling pathway,G protein-coupled receptor signaling pathway,integral component of membrane
LOC110679287	80.6415	4.36564	0.438649	9.95246	2.46026e-23	9.27372e-22	AAEL022591
LOC5579987	527.122	1.31504	0.132173	9.94933	2.53875e-23	9.54421e-22	AAEL001740	candidate tumor suppressor protein [Source:VB Community Annotation]			GO:0008299,GO:0016740	isoprenoid biosynthetic process,transferase activity
LOC5567757	1006.11	2.61169	0.262934	9.93288	2.99464e-23	1.12283e-21	AAEL000126	molybdopterin cofactor synthesis protein a [Source:VB Community Annotation]			GO:0003824,GO:0006777,GO:0046872,GO:0051536,GO:0051539,GO:0061799	catalytic activity,Mo-molybdopterin cofactor biosynthetic process,metal ion binding,iron-sulfur cluster binding,4 iron, 4 sulfur cluster binding,cyclic pyranopterin monophosphate synthase activity
LOC5564392	2551.61	-1.06483	0.10729	-9.9248	3.2474e-23	1.21439e-21	AAEL004234				GO:0005783,GO:0005789,GO:0016020,GO:0016021,GO:0043231,GO:0046872,GO:0051537	endoplasmic reticulum,endoplasmic reticulum membrane,membrane,integral component of membrane,intracellular membrane-bounded organelle,metal ion binding,2 iron, 2 sulfur cluster binding
LOC5564934	774.419	-2.57159	0.259222	-9.92041	3.39353e-23	1.2657e-21	AAEL022219
LOC5565499	847.421	-1.49024	0.150251	-9.91836	3.46413e-23	1.28864e-21	AAEL004805	potassium-dependent sodium-calcium exchanger, putative [Source:VB Community Annotation]			GO:0006816,GO:0015297,GO:0016020,GO:0016021,GO:0055085	calcium ion transport,antiporter activity,membrane,integral component of membrane,transmembrane transport
LOC5563629	697.484	-1.5599	0.157353	-9.9134	3.64054e-23	1.35072e-21	AAEL027228
LOC5577463	272.813	-2.25478	0.227701	-9.90237	4.06508e-23	1.50429e-21	AAEL013209
LOC5575879	323.735	-3.8541	0.389424	-9.89691	4.29324e-23	1.58459e-21	AAEL026432
LOC5567885	209.377	-1.78745	0.180948	-9.87829	5.17063e-23	1.90346e-21	AAEL006359	sulfotransferase (sult) [Source:VB Community Annotation]			GO:0008146,GO:0016740	sulfotransferase activity,transferase activity
LOC5565723	1637.29	3.82814	0.388767	9.84688	7.07022e-23	2.59602e-21	AAEL004947	elongase, putative [Source:VB Community Annotation]			GO:0006629,GO:0006631,GO:0006633,GO:0016020,GO:0016021,GO:0016740,GO:0102336,GO:0102337,GO:0102338,GO:0102756	lipid metabolic process,fatty acid metabolic process,fatty acid biosynthetic process,membrane,integral component of membrane,transferase activity,3-oxo-arachidoyl-CoA synthase activity,3-oxo-cerotoyl-CoA synthase activity,3-oxo-lignoceronyl-CoA synthase activity,very-long-chain 3-ketoacyl-CoA synthase activity
LOC5569546	995.162	-1.53047	0.155544	-9.83946	7.61168e-23	2.78761e-21	AAEL024345
LOC110674113	74.4058	5.12282	0.521001	9.83265	8.1446e-23	2.97509e-21	AAEL025310
LOC110676303	54124.9	7.00078	0.712707	9.8228	8.98101e-23	3.27001e-21	AAEL027632
LOC5572528	1301.66	-1.18453	0.120592	-9.82261	8.99812e-23	3.27001e-21	AAEL009857				GO:0008289,GO:0016020,GO:0016021,GO:0031902	lipid binding,membrane,integral component of membrane,late endosome membrane
LOC5573393	1678.83	1.74652	0.177918	9.81639	9.57086e-23	3.46925e-21	AAEL002080	septin interacting protein, putative [Source:VB Community Annotation]
LOC5566832	1007.08	-2.23417	0.227661	-9.81356	9.84358e-23	3.55901e-21	AAEL005665	Serine Protease Inhibitor (serpin) likely cleavage at T/I. [Source:VB Community Annotation]	SRPN3		GO:0004867,GO:0005615,GO:0010466,GO:0010951,GO:0030414	serine-type endopeptidase inhibitor activity,extracellular space,negative regulation of peptidase activity,negative regulation of endopeptidase activity,peptidase inhibitor activity
LOC5568318	1916.2	1.33335	0.135907	9.81076	1.01202e-22	3.6497e-21	AAEL006740
LOC5573339	1488.11	-1.08935	0.111144	-9.80124	1.11207e-22	4.00035e-21	AAEL010437	Heparan n-sulfatase [Source:UniProtKB/TrEMBL;Acc:A0A1S4FQA7]			GO:0003824,GO:0008484,GO:0016787	catalytic activity,sulfuric ester hydrolase activity,hydrolase activity
LOC5568752	147.807	5.11424	0.522077	9.79595	1.17196e-22	4.2051e-21	AAEL007105				GO:0005515,GO:0051260	protein binding,protein homooligomerization
LOC5574371	211.6	-2.09839	0.214614	-9.77749	1.40656e-22	5.03412e-21	AAEL011095	n-acetylgalactosaminyltransferase [Source:VB Community Annotation]			GO:0000139,GO:0005794,GO:0006486,GO:0016020,GO:0016021,GO:0016740,GO:0016757,GO:0030246	Golgi membrane,Golgi apparatus,protein glycosylation,membrane,integral component of membrane,transferase activity,transferase activity, transferring glycosyl groups,carbohydrate binding
LOC5573249	12710.1	0.915726	0.0936863	9.77439	1.45029e-22	5.17757e-21	AAEL010340	serine/arginine rich splicing factor [Source:VB Community Annotation]			GO:0000381,GO:0003676,GO:0003723,GO:0005634,GO:0043484	regulation of alternative mRNA splicing, via spliceosome,nucleic acid binding,RNA binding,nucleus,regulation of RNA splicing
LOC5567583	1388.64	1.43907	0.147269	9.77167	1.4897e-22	5.30489e-21	AAEL006187	translational activator gcn1 [Source:VB Community Annotation]			GO:0006417,GO:0019887,GO:0019901,GO:0033674,GO:0043022,GO:0045859	regulation of translation,protein kinase regulator activity,protein kinase binding,positive regulation of kinase activity,ribosome binding,regulation of protein kinase activity
LOC5578384	7470.06	-1.37393	0.140654	-9.76811	1.54309e-22	5.48124e-21	AAEL018263
LOC5575286	1799.84	1.17809	0.120635	9.76572	1.57993e-22	5.5981e-21	AAEL023265				GO:0006355	regulation of transcription, DNA-templated
LOC5572005	2452.01	1.44246	0.147787	9.76037	1.66553e-22	5.88668e-21	AAEL009475	carbamoyl-phosphate synthase large chain [Source:VB Community Annotation]			GO:0000166,GO:0003824,GO:0004070,GO:0004088,GO:0004151,GO:0005524,GO:0006207,GO:0006221,GO:0006520,GO:0006541,GO:0006807,GO:0008152,GO:0016597,GO:0016740,GO:0016743,GO:0016787,GO:0016810,GO:0016812,GO:0016874,GO:0044205,GO:0046872	nucleotide binding,catalytic activity,aspartate carbamoyltransferase activity,carbamoyl-phosphate synthase (glutamine-hydrolyzing) activity,dihydroorotase activity,ATP binding,'de novo' pyrimidine nucleobase biosynthetic process,pyrimidine nucleotide biosynthetic process,cellular amino acid metabolic process,glutamine metabolic process,nitrogen compound metabolic process,metabolic process,amino a…
LOC5566624	76.9768	4.60142	0.471472	9.75968	1.67683e-22	5.91186e-21	AAEL000793	venom allergen [Source:VB Community Annotation]			GO:0005576	extracellular region
LOC5567565	4804.27	1.17718	0.120649	9.75701	1.72152e-22	6.05438e-21	AAEL006169	Lysosomal aspartic protease Precursor (EC 3.4.23.-) [Source:VB Community Annotation]			GO:0004190,GO:0005764,GO:0006508,GO:0008233,GO:0016787	aspartic-type endopeptidase activity,lysosome,proteolysis,peptidase activity,hydrolase activity
LOC5574929	2804.23	2.19082	0.224599	9.75437	1.76701e-22	6.19896e-21	AAEL011527	eukaryotic translation initiation factor [Source:VB Community Annotation]			GO:0003743,GO:0006412,GO:0006413	translation initiation factor activity,translation,translational initiation
LOC5575889	108.633	3.20438	0.328697	9.74872	1.86811e-22	6.53156e-21	AAEL002057				GO:0003676,GO:0005634,GO:0008270,GO:0046872	nucleic acid binding,nucleus,zinc ion binding,metal ion binding
LOC5579419	579.881	-1.36139	0.13965	-9.74856	1.87103e-22	6.53156e-21	AAEL026018
LOC5579326	1829.11	-0.977899	0.100373	-9.74265	1.98315e-22	6.90594e-21	AAEL015575	mitochondrial import inner membrane translocase subunit tim17 [Source:VB Community Annotation]			GO:0016020,GO:0016021	membrane,integral component of membrane
LOC5571760	251.404	2.52956	0.259866	9.73408	2.15758e-22	7.49495e-21	AAEL009298	2-Keto-3-deoxy-(6-phospho-)gluconate aldolase, putative [Source:VB Community Annotation]			GO:0003824,GO:0016829	catalytic activity,lyase activity
LOC5565651	201.26	2.33248	0.239864	9.72417	2.37846e-22	8.24205e-21	AAEL004905	monocarboxylate transporter [Source:VB Community Annotation]			GO:0016020,GO:0016021,GO:0022857,GO:0055085	membrane,integral component of membrane,transmembrane transporter activity,transmembrane transport
LOC5574311	8693.89	1.87805	0.193229	9.71926	2.4958e-22	8.62756e-21	AAEL011069				GO:0005515,GO:0005737,GO:0035556	protein binding,cytoplasm,intracellular signal transduction
LOC5572063	3954.31	-0.887401	0.0913131	-9.71822	2.5214e-22	8.69483e-21	AAEL019616				GO:0000166,GO:0004672,GO:0004712,GO:0005524,GO:0006468,GO:0016301,GO:0016310,GO:0016740	nucleotide binding,protein kinase activity,protein serine/threonine/tyrosine kinase activity,ATP binding,protein phosphorylation,kinase activity,phosphorylation,transferase activity
LOC5565683	784.525	1.30482	0.134321	9.71417	2.62388e-22	9.02628e-21	AAEL004920				GO:0005515	protein binding
LOC5578774	121.625	-2.57493	0.265824	-9.68658	3.43835e-22	1.17995e-20	AAEL003656
LOC110675809	488.403	-1.49363	0.154272	-9.68183	3.60223e-22	1.2332e-20	AAEL025808				GO:0005515,GO:0019005,GO:0031146	protein binding,SCF ubiquitin ligase complex,SCF-dependent proteasomal ubiquitin-dependent protein catabolic process
LOC5576999	1066.35	-1.36774	0.141279	-9.68112	3.62723e-22	1.23876e-20	AAEL003090	malate synthase [Source:VB Community Annotation]			GO:0003824,GO:0004474,GO:0006097,GO:0006099,GO:0016740	catalytic activity,malate synthase activity,glyoxylate cycle,tricarboxylic acid cycle,transferase activity
LOC5565946	398.451	1.6193	0.167416	9.67235	3.95214e-22	1.34648e-20	AAEL005068	S-phase kinase-associated protein 2 (skp2), putative [Source:VB Community Annotation]			GO:0005515	protein binding
LOC5579869	509.513	4.43418	0.458499	9.67109	4.00108e-22	1.35989e-20	AAEL019436				GO:0005886,GO:0007608,GO:0016020,GO:0016021,GO:0050896	plasma membrane,sensory perception of smell,membrane,integral component of membrane,response to stimulus
LOC110678434	71.3611	5.06038	0.523704	9.66268	4.34361e-22	1.47277e-20	AAEL020658
LOC5577665	467.991	2.95817	0.306437	9.65342	4.75438e-22	1.60821e-20	AAEL019590				GO:0004252,GO:0006508	serine-type endopeptidase activity,proteolysis
LOC5568452	398.863	1.36211	0.141127	9.65168	4.83561e-22	1.63179e-20	AAEL006855	UDP-galactose transporter [Source:VB Community Annotation]			GO:0016020,GO:0016021,GO:0055085	membrane,integral component of membrane,transmembrane transport
LOC5572295	1010.14	2.25031	0.233516	9.63667	5.59718e-22	1.88429e-20	AAEL007800	cytidine and deoxycytidylate deaminase zinc-binding region [Source:VB Community Annotation]			GO:0003700,GO:0005634,GO:0006357	DNA-binding transcription factor activity,nucleus,regulation of transcription by RNA polymerase II
LOC5570539	216.336	3.99319	0.414412	9.6358	5.64511e-22	1.89593e-20	AAEL001438				GO:0005515	protein binding
LOC5564265	2001.57	3.42358	0.355349	9.63442	5.72116e-22	1.91693e-20	AAEL027694				GO:0004252,GO:0005044,GO:0005515,GO:0006508,GO:0006897,GO:0016020,GO:0016021	serine-type endopeptidase activity,scavenger receptor activity,protein binding,proteolysis,endocytosis,membrane,integral component of membrane
LOC5566684	5602.41	3.25979	0.338556	9.62851	6.06e-22	2.02567e-20	AAEL005567	nucleosome assembly protein [Source:VB Community Annotation]			GO:0005634,GO:0006334	nucleus,nucleosome assembly
LOC5578122	1599.84	-3.21447	0.333958	-9.62537	6.24842e-22	2.08374e-20	AAEL003425				GO:0003824,GO:0005515,GO:0005576,GO:0005975,GO:0006030,GO:0008061	catalytic activity,protein binding,extracellular region,carbohydrate metabolic process,chitin metabolic process,chitin binding
LOC5576219	403.931	1.52564	0.158509	9.62493	6.27495e-22	2.08686e-20	AAEL002843				GO:0000493,GO:0001522,GO:0003723,GO:0005634,GO:0005732,GO:0006364,GO:0042254	box H/ACA snoRNP assembly,pseudouridine synthesis,RNA binding,nucleus,small nucleolar ribonucleoprotein complex,rRNA processing,ribosome biogenesis
LOC5570694	515.786	-1.52481	0.158429	-9.62458	6.29645e-22	2.08686e-20	AAEL008497				GO:0016020,GO:0016021	membrane,integral component of membrane
LOC5565749	394.422	1.63118	0.169483	9.62449	6.30195e-22	2.08686e-20	AAEL014960				GO:0005515	protein binding
LOC5577626	913.649	-1.4116	0.147051	-9.5994	8.04128e-22	2.65662e-20	AAEL003210	tetraspanin 29fa [Source:VB Community Annotation]			GO:0016020,GO:0016021	membrane,integral component of membrane
LOC5577537	1062.58	1.22245	0.127364	9.59803	8.14873e-22	2.68586e-20	AAEL013252				GO:0000139,GO:0000166,GO:0003924,GO:0005525,GO:0005768,GO:0005794,GO:0005802,GO:0005829,GO:0006895,GO:0016020,GO:0031901,GO:0032456,GO:0042742,GO:0045335,GO:0055037,GO:0090382	Golgi membrane,nucleotide binding,GTPase activity,GTP binding,endosome,Golgi apparatus,trans-Golgi network,cytosol,Golgi to endosome transport,membrane,early endosome membrane,endocytic recycling,defense response to bacterium,phagocytic vesicle,recycling endosome,phagosome maturation
LOC5574815	824.451	1.38076	0.143978	9.59005	8.80391e-22	2.89508e-20	AAEL002488	DEAD box ATP-dependent RNA helicase [Source:VB Community Annotation]			GO:0000166,GO:0003676,GO:0003724,GO:0004386,GO:0004518,GO:0004527,GO:0005515,GO:0005524,GO:0016787,GO:0090305	nucleotide binding,nucleic acid binding,RNA helicase activity,helicase activity,nuclease activity,exonuclease activity,protein binding,ATP binding,hydrolase activity,nucleic acid phosphodiester bond hydrolysis
LOC5565411	1822.76	1.36538	0.142418	9.5871	9.05939e-22	2.97219e-20	AAEL014851	mediator complex subunit rgr-1 [Source:VB Community Annotation]			GO:0003712,GO:0005634,GO:0006357,GO:0016592	transcription coregulator activity,nucleus,regulation of transcription by RNA polymerase II,mediator complex
LOC5564282	1008.46	1.71988	0.179753	9.568	1.08995e-21	3.56763e-20	AAEL014378				GO:0016020,GO:0016021	membrane,integral component of membrane
LOC5564183	1794.45	2.24272	0.234572	9.56093	1.16705e-21	3.8112e-20	AAEL004121	ubiquitin-conjugating enzyme E2 q [Source:VB Community Annotation]
LOC23687857	5194.81	1.0381	0.108658	9.55387	1.24939e-21	4.0707e-20	AAEL017437				GO:0005634,GO:0005730,GO:0042254	nucleus,nucleolus,ribosome biogenesis
LOC5570661	921.913	2.63709	0.276048	9.55303	1.25958e-21	4.0945e-20	AAEL008478
LOC5574683	1106.62	-1.19179	0.124766	-9.55222	1.26941e-21	4.117e-20	AAEL011323	Hepatocyte nuclear factor 4 isoform A nuclear receptor [Source:VB Community Annotation]	Hnf4		GO:0003677,GO:0003700,GO:0003707,GO:0005634,GO:0006355,GO:0008270,GO:0042025,GO:0043401,GO:0043565,GO:0046872	DNA binding,DNA-binding transcription factor activity,steroid hormone receptor activity,nucleus,regulation of transcription, DNA-templated,zinc ion binding,host cell nucleus,steroid hormone mediated signaling pathway,sequence-specific DNA binding,metal ion binding
LOC5566892	278.101	1.90512	0.199467	9.55103	1.2841e-21	4.15516e-20	AAEL000812				GO:0004930,GO:0005886,GO:0007165,GO:0007186,GO:0016020,GO:0016021	G protein-coupled receptor activity,plasma membrane,signal transduction,G protein-coupled receptor signaling pathway,membrane,integral component of membrane
LOC23687871	3217.83	-2.2878	0.239886	-9.53703	1.46976e-21	4.74507e-20	AAEL017451	Angiotensin-converting enzyme [Source:UniProtKB/TrEMBL;Acc:J9HF68]			GO:0004180,GO:0006508,GO:0008233,GO:0008237,GO:0008241,GO:0016020,GO:0016787,GO:0046872	carboxypeptidase activity,proteolysis,peptidase activity,metallopeptidase activity,peptidyl-dipeptidase activity,membrane,hydrolase activity,metal ion binding
LOC5568450	1123.6	1.67589	0.175742	9.53607	1.48343e-21	4.77832e-20	AAEL006863				GO:0016020,GO:0016021	membrane,integral component of membrane
LOC5573541	225.356	-2.08754	0.218949	-9.53439	1.50773e-21	4.8456e-20	AAEL010583	ubiquitin conjugating enzyme 7 interacting protein [Source:VB Community Annotation]			GO:0046872	metal ion binding
LOC5569083	555.466	2.19345	0.230364	9.52166	1.70434e-21	5.46508e-20	AAEL001209	sodium-dependent phosphate transporter [Source:VB Community Annotation]			GO:0016020,GO:0016021,GO:0022857,GO:0055085	membrane,integral component of membrane,transmembrane transporter activity,transmembrane transport
LOC110679519	1198.55	1.11179	0.117065	9.49719	2.15638e-21	6.89897e-20	AAEL023611				GO:0003824	catalytic activity
LOC5579397	1432.8	3.22878	0.340163	9.49186	2.26953e-21	7.2446e-20	AAEL008471				GO:0005524,GO:0005576,GO:0006605,GO:0006886	ATP binding,extracellular region,protein targeting,intracellular protein transport
LOC5578906	3431.75	-0.878756	0.0925891	-9.49092	2.28998e-21	7.29345e-20	AAEL013905				GO:0005515,GO:0016422,GO:0080009,GO:0099122	protein binding,mRNA (2'-O-methyladenosine-N6-)-methyltransferase activity,mRNA methylation,RNA polymerase II C-terminal domain binding
LOC5573601	382.827	-1.7932	0.188947	-9.49051	2.29901e-21	7.30579e-20	AAEL002116	supercoiling factor, putative [Source:VB Community Annotation]			GO:0005509,GO:0016020,GO:0016021	calcium ion binding,membrane,integral component of membrane
LOC5576765	3075.15	2.09004	0.220463	9.48022	2.53747e-21	8.04553e-20	AAEL012746	chaperonin [Source:VB Community Annotation]			GO:0000166,GO:0005524,GO:0005737,GO:0006457,GO:0051082	nucleotide binding,ATP binding,cytoplasm,protein folding,unfolded protein binding
LOC5568941	998.726	1.10906	0.117017	9.47774	2.59847e-21	8.22056e-20	AAEL007235	mitochondrial uncoupling protein [Source:VB Community Annotation]			GO:0006839,GO:0016020,GO:0016021,GO:0022857,GO:0031966	mitochondrial transport,membrane,integral component of membrane,transmembrane transporter activity,mitochondrial membrane
LOC5564097	955.367	3.72153	0.392977	9.47009	2.79601e-21	8.82579e-20	AAEL014318				GO:0016020,GO:0016021	membrane,integral component of membrane
LOC5572140	78.3765	3.77252	0.39844	9.46823	2.84639e-21	8.96485e-20	AAEL022562				GO:0004252,GO:0006508	serine-type endopeptidase activity,proteolysis
LOC5574919	262.669	-1.89559	0.200323	-9.46265	3.00223e-21	9.43473e-20	AAEL011521	GPCR Methuselah Family [Source:VB Community Annotation]	GPRMTH6		GO:0004888,GO:0004930,GO:0007166,GO:0007186,GO:0016021	transmembrane signaling receptor activity,G protein-coupled receptor activity,cell surface receptor signaling pathway,G protein-coupled receptor signaling pathway,integral component of membrane
LOC5568623	96.9451	-3.07678	0.325327	-9.45751	3.15369e-21	9.88877e-20	AAEL006971				GO:0030246	carbohydrate binding
LOC5568940	3123.79	-1.33694	0.141493	-9.44884	3.42619e-21	1.07195e-19	AAEL007236				GO:0008168,GO:0016740,GO:0032259	methyltransferase activity,transferase activity,methylation
LOC5567906	142.889	-6.74087	0.713955	-9.44158	3.67199e-21	1.14632e-19	AAEL006335				GO:0016020,GO:0016021,GO:0016747	membrane,integral component of membrane,transferase activity, transferring acyl groups other than amino-acyl groups
LOC5575800	535.53	-1.76057	0.186683	-9.43078	4.07043e-21	1.26792e-19	AAEL012078	Gamma-glutamylcyclotransferase [Source:UniProtKB/TrEMBL;Acc:Q16N66]			GO:0003839,GO:0006751,GO:0016829,GO:0061928	gamma-glutamylcyclotransferase activity,glutathione catabolic process,lyase activity,glutathione specific gamma-glutamylcyclotransferase activity
LOC23687495	15059	0.990503	0.105061	9.42788	4.18452e-21	1.3006e-19	AAEL017075				GO:0005730,GO:0046872	nucleolus,metal ion binding
LOC5566918	81.8314	4.34453	0.460831	9.4276	4.19589e-21	1.30128e-19	AAEL024932
LOC5573705	20406.2	-0.996443	0.105976	-9.40254	5.32607e-21	1.64818e-19	AAEL010691	ribonucleoside-diphosphate reductase small chain [Source:VB Community Annotation]			GO:0009263,GO:0016491,GO:0055114	deoxyribonucleotide biosynthetic process,oxidoreductase activity,oxidation-reduction process
LOC5565748	320.03	1.71842	0.182996	9.39051	5.97078e-21	1.84366e-19	AAEL014961	gdp mannose-4,6-dehydratase [Source:VB Community Annotation]			GO:0008446,GO:0016829,GO:0019673,GO:0042351	GDP-mannose 4,6-dehydratase activity,lyase activity,GDP-mannose metabolic process,'de novo' GDP-L-fucose biosynthetic process
LOC5570621	1524.46	-1.19584	0.127381	-9.38791	6.12049e-21	1.88578e-19	AAEL008422				GO:0003676	nucleic acid binding
LOC5573800	528.504	1.67691	0.178803	9.37856	6.68806e-21	2.05618e-19	AAEL019579				GO:0004252,GO:0006508,GO:0008233,GO:0008236,GO:0016020,GO:0016021,GO:0016787	serine-type endopeptidase activity,proteolysis,peptidase activity,serine-type peptidase activity,membrane,integral component of membrane,hydrolase activity
LOC110674148	1156.8	6.4799	0.690963	9.37807	6.71924e-21	2.06129e-19	AAEL027610				GO:0000166,GO:0005524	nucleotide binding,ATP binding
LOC5568263	428.941	2.46931	0.263485	9.37174	7.13477e-21	2.18404e-19	AAEL006687	exportin [Source:VB Community Annotation]			GO:0006886,GO:0008536	intracellular protein transport,Ran GTPase binding
LOC5569999	3225.25	1.44456	0.154258	9.36457	7.63571e-21	2.33235e-19	AAEL000181	polybromo-1 [Source:VB Community Annotation]			GO:0003677,GO:0003682,GO:0005515,GO:0005634,GO:0006338,GO:0016586	DNA binding,chromatin binding,protein binding,nucleus,chromatin remodeling,RSC-type complex
LOC5574044	647.033	1.32043	0.141026	9.363	7.75035e-21	2.36227e-19	AAEL023907				GO:0003676,GO:0003723	nucleic acid binding,RNA binding
LOC110675128	5355.66	-2.10361	0.224695	-9.36204	7.82154e-21	2.37886e-19	AAEL026302
LOC5576136	873.373	-1.18432	0.126692	-9.34803	8.92947e-21	2.71001e-19	AAEL024236				GO:0003677,GO:0003700,GO:0006355	DNA binding,DNA-binding transcription factor activity,regulation of transcription, DNA-templated
LOC5569013	1064.11	1.37509	0.147245	9.33879	9.74384e-21	2.95084e-19	AAEL007298	Fatty acyl-CoA reductase [Source:UniProtKB/TrEMBL;Acc:Q172Q8]			GO:0006629,GO:0016020,GO:0016021,GO:0016491,GO:0055114,GO:0080019,GO:0102965	lipid metabolic process,membrane,integral component of membrane,oxidoreductase activity,oxidation-reduction process,fatty-acyl-CoA reductase (alcohol-forming) activity,alcohol-forming fatty acyl-CoA reductase activity
LOC5569144	3895.39	-0.974185	0.104346	-9.33607	9.99803e-21	3.02137e-19	AAEL007392	mitochondrial import receptor subunit tom20 [Source:VB Community Annotation]			GO:0005739,GO:0005741,GO:0005742,GO:0006605,GO:0006886,GO:0016020,GO:0016021	mitochondrion,mitochondrial outer membrane,mitochondrial outer membrane translocase complex,protein targeting,intracellular protein transport,membrane,integral component of membrane
LOC5578362	468.177	-1.42996	0.153238	-9.33165	1.04236e-20	3.14327e-19	AAEL026564	Galectin [Source:UniProtKB/TrEMBL;Acc:Q0IG26]			GO:0030246	carbohydrate binding
LOC5572553	3613.89	1.29335	0.138666	9.32707	1.08833e-20	3.27339e-19	AAEL020592				GO:0005515,GO:0046872,GO:0046907	protein binding,metal ion binding,intracellular transport
LOC5578709	937.818	1.58838	0.170301	9.3269	1.09013e-20	3.27339e-19	AAEL013818	spliceosome associated protein [Source:VB Community Annotation]			GO:0003723,GO:0005515,GO:0005634,GO:0005681,GO:0006396,GO:0006397,GO:0008380	RNA binding,protein binding,nucleus,spliceosomal complex,RNA processing,mRNA processing,RNA splicing
LOC5578905	112.28	7.21382	0.773953	9.32074	1.15531e-20	3.46177e-19	AAEL013906	bone morphogenetic protein 5/7, bmp5/7 [Source:VB Community Annotation]			GO:0005576,GO:0007165,GO:0008083	extracellular region,signal transduction,growth factor activity
LOC5576479	614.791	-1.27628	0.137049	-9.31258	1.24766e-20	3.7306e-19	AAEL002905				GO:0016020,GO:0016021	membrane,integral component of membrane
LOC5567202	1981.19	3.0477	0.327349	9.31024	1.27544e-20	3.80563e-19	AAEL000894	hunchback protein [Source:VB Community Annotation]			GO:0000981,GO:0003676,GO:0006357,GO:0007275,GO:0035282,GO:0040034	DNA-binding transcription factor activity, RNA polymerase II-specific,nucleic acid binding,regulation of transcription by RNA polymerase II,multicellular organism development,segmentation,regulation of development, heterochronic
LOC5568274	3122.5	-1.03659	0.111411	-9.30416	1.35057e-20	4.02135e-19	AAEL022413				GO:0003676,GO:0003723	nucleic acid binding,RNA binding
LOC5571073	205.38	2.14021	0.230107	9.30094	1.39207e-20	4.13622e-19	AAEL026276				GO:0016020,GO:0016021,GO:0022857,GO:0055085	membrane,integral component of membrane,transmembrane transporter activity,transmembrane transport
LOC5567734	3215.03	-1.63076	0.17539	-9.29793	1.43213e-20	4.24635e-19	AAEL024283				GO:0003676,GO:0003677,GO:0005515	nucleic acid binding,DNA binding,protein binding
LOC5576703	791.863	-1.40598	0.151692	-9.26862	1.88572e-20	5.5796e-19	AAEL011791
LOC110678495	352.381	1.78944	0.193231	9.2606	2.03283e-20	6.00152e-19	AAEL020467
LOC5579417	243.16	-3.61553	0.39043	-9.26039	2.03678e-20	6.00152e-19	AAEL015458	transferrin [Source:VB Community Annotation]	Tf1		GO:0005576,GO:0005615,GO:0006811,GO:0046872,GO:0055072	extracellular region,extracellular space,ion transport,metal ion binding,iron ion homeostasis
LOC5574637	1173.6	1.19666	0.129627	9.23149	2.66883e-20	7.84757e-19	AAEL011271	programmed cell death 6-interacting protein [Source:VB Community Annotation]			GO:0005515	protein binding
LOC110676984	96.1955	3.58623	0.388838	9.22296	2.89015e-20	8.48077e-19	AAEL010348	sugar transporter [Source:VB Community Annotation]			GO:0016020,GO:0016021,GO:0022857,GO:0055085	membrane,integral component of membrane,transmembrane transporter activity,transmembrane transport
LOC5570810	700.015	2.46079	0.266853	9.22148	2.93015e-20	8.58036e-19	AAEL008574	acyl-CoA oxidase [Source:VB Community Annotation]			GO:0003997,GO:0005777,GO:0006629,GO:0006631,GO:0006635,GO:0016491,GO:0016627,GO:0050660,GO:0055114,GO:0071949	acyl-CoA oxidase activity,peroxisome,lipid metabolic process,fatty acid metabolic process,fatty acid beta-oxidation,oxidoreductase activity,oxidoreductase activity, acting on the CH-CH group of donors,flavin adenine dinucleotide binding,oxidation-reduction process,FAD binding
LOC5567473	580.927	3.60402	0.391264	9.21123	3.22403e-20	9.42149e-19	AAEL000931	Alkaline phosphatase [Source:UniProtKB/TrEMBL;Acc:Q1HQK7]			GO:0003824,GO:0004035,GO:0016311,GO:0016787,GO:0016791,GO:0031225	catalytic activity,alkaline phosphatase activity,dephosphorylation,hydrolase activity,phosphatase activity,anchored component of membrane
LOC110675757	221.863	-1.79302	0.194663	-9.21086	3.23522e-20	9.43472e-19	AAEL025770
LOC110680285	496.129	3.28899	0.357118	9.20982	3.26666e-20	9.50684e-19	AAEL026175				GO:0005319,GO:0006869	lipid transporter activity,lipid transport
LOC5568622	4138.56	-1.628	0.176866	-9.20476	3.4244e-20	9.94551e-19	AAEL006968				GO:0030246	carbohydrate binding
LOC5564640	4600.75	0.953641	0.103692	9.19691	3.68402e-20	1.06776e-18	AAEL022608				GO:0003677,GO:0005515,GO:0016514,GO:0071564,GO:0071565	DNA binding,protein binding,SWI/SNF complex,npBAF complex,nBAF complex
LOC5565030	264.102	2.52738	0.274869	9.19484	3.75565e-20	1.0863e-18	AAEL026380				GO:0000287,GO:0003824,GO:0030976	magnesium ion binding,catalytic activity,thiamine pyrophosphate binding
LOC5565084	60.6458	4.70594	0.512108	9.18935	3.95228e-20	1.14085e-18	AAEL014719	inosine-uridine preferring nucleoside hydrolase [Source:VB Community Annotation]			GO:0016020,GO:0016021	membrane,integral component of membrane
LOC110680777	9282.96	-1.52111	0.165601	-9.1854	4.1001e-20	1.18111e-18	AAEL024387	Putative serine protease [Source:UniProtKB/TrEMBL;Acc:A0A0P6ITL8]			GO:0006508,GO:0008233	proteolysis,peptidase activity
LOC110680424	149.344	8.04953	0.876617	9.1825	4.21201e-20	1.21089e-18	AAEL026213
LOC23687795	837.656	-1.19199	0.130029	-9.16709	4.85969e-20	1.39426e-18	AAEL017375				GO:0009263,GO:0016491,GO:0055114	deoxyribonucleotide biosynthetic process,oxidoreductase activity,oxidation-reduction process
LOC5573885	3028.88	1.93272	0.21111	9.15504	5.43369e-20	1.55579e-18	AAEL010798	ubiquitin-conjugating enzyme E2 g [Source:VB Community Annotation]			GO:0000166,GO:0005524,GO:0016740	nucleotide binding,ATP binding,transferase activity
LOC110676764	89.613	3.65078	0.398959	9.15077	5.65307e-20	1.61534e-18	AAEL028011
LOC5564995	345.419	1.55863	0.170399	9.14698	5.85448e-20	1.66953e-18	AAEL004526				GO:0005515,GO:0005730,GO:0006364,GO:0032040	protein binding,nucleolus,rRNA processing,small-subunit processome
LOC5564410	138.628	3.83342	0.419296	9.14251	6.10169e-20	1.73653e-18	AAEL019686
LOC5568465	19957.4	-2.15392	0.235627	-9.14121	6.17595e-20	1.75414e-18	AAEL006860	40S ribosomal protein S28 [Source:UniProtKB/TrEMBL;Acc:Q1HR28]	RpS28		GO:0003735,GO:0005840,GO:0006412	structural constituent of ribosome,ribosome,translation
LOC5572673	300.177	-1.63802	0.179291	-9.13609	6.47526e-20	1.83548e-18	AAEL009948	aldehyde dehydrogenase [Source:VB Community Annotation]	ALDH9948	ALDH	GO:0016491,GO:0016620,GO:0055114	oxidoreductase activity,oxidoreductase activity, acting on the aldehyde or oxo group of donors, NAD or NADP as acceptor,oxidation-reduction process
LOC5567548	128.138	-3.5135	0.385347	-9.11777	7.66834e-20	2.16933e-18	AAEL006137	Serine Protease Inhibitor (serpin) homologue - unlikely to be inhibitory. [Source:VB Community Annotation]	SRPN19		GO:0004867,GO:0005615,GO:0010466,GO:0010951,GO:0030414	serine-type endopeptidase inhibitor activity,extracellular space,negative regulation of peptidase activity,negative regulation of endopeptidase activity,peptidase inhibitor activity
LOC5570686	49192.3	-1.3065	0.143394	-9.11123	8.14513e-20	2.29962e-18	AAEL008500	DEAD box ATP-dependent RNA helicase [Source:VB Community Annotation]			GO:0000166,GO:0003676,GO:0003724,GO:0004386,GO:0005524,GO:0016787	nucleotide binding,nucleic acid binding,RNA helicase activity,helicase activity,ATP binding,hydrolase activity
LOC5565221	897.233	-1.15034	0.126344	-9.10485	8.63874e-20	2.43413e-18	AAEL004682				GO:0005737,GO:0120009,GO:0120013	cytoplasm,intermembrane lipid transfer,lipid transfer activity
LOC5564049	497.334	1.85149	0.203483	9.09901	9.11609e-20	2.56354e-18	AAEL004064	meiotic checkpoint regulator cut4 [Source:VB Community Annotation]			GO:0005680,GO:0007049,GO:0051301	anaphase-promoting complex,cell cycle,cell division
LOC5579041	2422.89	1.01738	0.111861	9.09506	9.45313e-20	2.65305e-18	AAEL013989	protein translocation complex beta subunit, putative [Source:VB Community Annotation]			GO:0005783,GO:0005784,GO:0005789,GO:0006886,GO:0015031,GO:0016020,GO:0016021	endoplasmic reticulum,Sec61 translocon complex,endoplasmic reticulum membrane,intracellular protein transport,protein transport,membrane,integral component of membrane
LOC5567770	715.48	-1.77599	0.195318	-9.09281	9.6511e-20	2.70326e-18	AAEL000111	nitrilase, putative [Source:VB Community Annotation]			GO:0006807	nitrogen compound metabolic process
LOC5578057	417.463	3.57367	0.393088	9.09127	9.78932e-20	2.73657e-18	AAEL013489	sugar transporter [Source:VB Community Annotation]			GO:0016020,GO:0016021,GO:0022857,GO:0055085	membrane,integral component of membrane,transmembrane transporter activity,transmembrane transport
LOC5567545	862.676	-1.66359	0.183026	-9.08937	9.96169e-20	2.77927e-18	AAEL006123	trypsin, putative [Source:VB Community Annotation]			GO:0004252,GO:0006508	serine-type endopeptidase activity,proteolysis
LOC110676568	8043.2	-1.47521	0.162545	-9.0757	1.12953e-19	3.14515e-18	AAEL020990
LOC5565019	926.757	1.52508	0.1681	9.07245	1.1637e-19	3.23395e-18	AAEL014699	ABC transporter [Source:UniProtKB/TrEMBL;Acc:A0A1S4G2N2]			GO:0000166,GO:0005524,GO:0016020,GO:0016021,GO:0016887,GO:0042626,GO:0055085	nucleotide binding,ATP binding,membrane,integral component of membrane,ATPase activity,ATPase-coupled transmembrane transporter activity,transmembrane transport
LOC5569504	1658.4	1.54087	0.169845	9.07223	1.1661e-19	3.23427e-18	AAEL018144				GO:0004672,GO:0005524,GO:0006468	protein kinase activity,ATP binding,protein phosphorylation
LOC5579467	52148.4	0.793535	0.0874964	9.06935	1.19735e-19	3.31445e-18	AAEL023603				GO:0000786,GO:0003677,GO:0005634,GO:0005694,GO:0046982	nucleosome,DNA binding,nucleus,chromosome,protein heterodimerization activity
LOC5574244	716.081	1.25566	0.138455	9.06913	1.19975e-19	3.31463e-18	AAEL021342	V-type proton ATPase subunit [Source:UniProtKB/TrEMBL;Acc:Q1HQS1]			GO:0006811,GO:0015078,GO:0015991,GO:0033179,GO:1902600	ion transport,proton transmembrane transporter activity,GO_0015991,proton-transporting V-type ATPase, V0 domain,proton transmembrane transport
LOC5570592	1648.12	1.52104	0.167735	9.06812	1.21084e-19	3.33762e-18	AAEL008403				GO:0005515	protein binding
LOC5571325	561.365	3.40377	0.375363	9.06795	1.21278e-19	3.33762e-18	AAEL008963	tyrosine aminotransferase [Source:VB Community Annotation]			GO:0003824,GO:0004838,GO:0006520,GO:0006559,GO:0006572,GO:0008483,GO:0009058,GO:0009072,GO:0030170	catalytic activity,L-tyrosine:2-oxoglutarate aminotransferase activity,cellular amino acid metabolic process,L-phenylalanine catabolic process,tyrosine catabolic process,transaminase activity,biosynthetic process,aromatic amino acid family metabolic process,pyridoxal phosphate binding
LOC110676547	540.304	-1.42875	0.157565	-9.06771	1.2154e-19	3.33835e-18	AAEL026564	Galectin [Source:UniProtKB/TrEMBL;Acc:Q0IG26]
LOC5567771	1537.81	-1.8383	0.202747	-9.06695	1.2239e-19	3.3552e-18	AAEL027575
LOC110680825	1360.71	1.23086	0.135899	9.05717	1.33877e-19	3.66302e-18	AAEL022058				GO:0005198,GO:0005737,GO:0005886,GO:0005912,GO:0007155,GO:0015629,GO:0016020,GO:0030054,GO:0045296,GO:0051015	structural molecule activity,cytoplasm,plasma membrane,adherens junction,cell adhesion,actin cytoskeleton,membrane,cell junction,cadherin binding,actin filament binding
LOC5579517	207.323	-4.55301	0.503296	-9.04638	1.47785e-19	4.03577e-18	AAEL014993
LOC5576729	956.737	-1.49306	0.165193	-9.03824	1.59208e-19	4.33932e-18	AAEL002950
LOC110674010	98.0216	-2.41783	0.267734	-9.0307	1.70582e-19	4.64041e-18	AAEL019650
LOC5567702	644.232	-1.20685	0.133875	-9.01472	1.9737e-19	5.35886e-18	AAEL006275				GO:0016020,GO:0016021	membrane,integral component of membrane
LOC5569114	1788.25	6.17108	0.684685	9.01302	2.00466e-19	5.43251e-18	AAEL007377	ammonium transporter [Source:VB Community Annotation]			GO:0008519,GO:0015696,GO:0016020,GO:0016021,GO:0072488	ammonium transmembrane transporter activity,ammonium transport,membrane,integral component of membrane,ammonium transmembrane transport
LOC5571653	221.239	1.75218	0.194482	9.00947	2.07057e-19	5.60041e-18	AAEL001635				GO:0005515	protein binding
LOC110673991	525.683	1.77878	0.197593	9.00224	2.21151e-19	5.97023e-18	AAEL002938	skd/vacuolar sorting [Source:VB Community Annotation]
LOC5565160	3374.53	1.66873	0.18539	9.00123	2.23198e-19	6.01403e-18	AAEL023895				GO:0003676,GO:0003723,GO:0005515	nucleic acid binding,RNA binding,protein binding
LOC5567181	1470.43	-2.06242	0.229335	-8.99306	2.4045e-19	6.46661e-18	AAEL000923
LOC5567254	217.928	2.33587	0.259803	8.99095	2.45112e-19	6.57949e-18	AAEL025460				GO:0000166,GO:0005524,GO:0016020,GO:0016021,GO:0016887,GO:0042626,GO:0055085	nucleotide binding,ATP binding,membrane,integral component of membrane,ATPase activity,ATPase-coupled transmembrane transporter activity,transmembrane transport
LOC5579485	258.825	-1.8044	0.200762	-8.98775	2.52338e-19	6.76067e-18	AAEL011012	Septin [Source:UniProtKB/TrEMBL;Acc:A0A1S4FS27]			GO:0000166,GO:0005525	nucleotide binding,GTP binding
LOC5564943	246.662	-1.87492	0.208905	-8.975	2.83352e-19	7.57727e-18	AAEL004486	valacyclovir hydrolase [Source:VB Community Annotation]			GO:0016020,GO:0016021	membrane,integral component of membrane
LOC5566787	1107.37	-1.04389	0.116324	-8.97398	2.85977e-19	7.63307e-18	AAEL019539				GO:0016020,GO:0016021,GO:0016409,GO:0016740,GO:0016746,GO:0019706	membrane,integral component of membrane,palmitoyltransferase activity,transferase activity,transferase activity, transferring acyl groups,protein-cysteine S-palmitoyltransferase activity
LOC5578929	1422.95	1.20917	0.134866	8.96568	3.08378e-19	8.21549e-18	AAEL003754	actin binding [Source:VB Community Annotation]			GO:0005198,GO:0005737,GO:0005886,GO:0005912,GO:0007155,GO:0015629,GO:0016020,GO:0030054,GO:0045296,GO:0051015	structural molecule activity,cytoplasm,plasma membrane,adherens junction,cell adhesion,actin cytoskeleton,membrane,cell junction,cadherin binding,actin filament binding
LOC5567896	312.216	-1.67257	0.186632	-8.96187	3.1922e-19	8.48837e-18	AAEL006354	epoxide hydrolase [Source:VB Community Annotation]			GO:0003824,GO:0016020,GO:0016021	catalytic activity,membrane,integral component of membrane
LOC5579044	6598.48	0.791572	0.0883839	8.95606	3.36495e-19	8.93097e-18	AAEL013982	RNA binding motif protein 4,lark [Source:VB Community Annotation]			GO:0003676,GO:0003723,GO:0008270	nucleic acid binding,RNA binding,zinc ion binding
LOC5579854	627.531	1.83385	0.204957	8.94746	3.63756e-19	9.63647e-18	AAEL005856	signal recognition particle receptor alpha subunit (sr-alpha) [Source:VB Community Annotation]			GO:0000166,GO:0003924,GO:0005047,GO:0005525,GO:0005785,GO:0006614,GO:0006886	nucleotide binding,GTPase activity,signal recognition particle binding,GTP binding,signal recognition particle receptor complex,SRP-dependent cotranslational protein targeting to membrane,intracellular protein transport
LOC5570505	4844.29	1.07724	0.120532	8.93735	3.98619e-19	1.05403e-17	AAEL001411	myosin heavy chain, nonmuscle or smooth muscle [Source:VB Community Annotation]			GO:0000166,GO:0003774,GO:0003779,GO:0005515,GO:0005524,GO:0016459,GO:0030016,GO:0032982,GO:0051015	nucleotide binding,motor activity,actin binding,protein binding,ATP binding,myosin complex,myofibril,myosin filament,actin filament binding
LOC5570597	810.872	-1.25471	0.1405	-8.93031	4.24829e-19	1.12125e-17	AAEL008412	Mitochondrial import inner membrane translocase subunit TIM44 [Source:UniProtKB/TrEMBL;Acc:Q16YW1]			GO:0005739,GO:0005743,GO:0015031,GO:0016020,GO:0030150,GO:0051087	mitochondrion,mitochondrial inner membrane,protein transport,membrane,protein import into mitochondrial matrix,chaperone binding
LOC5571809	274.193	2.33416	0.261511	8.92566	4.43068e-19	1.16721e-17	AAEL001682	nuclear movement protein nudc [Source:VB Community Annotation]			GO:0005737,GO:0005856,GO:0005874,GO:0007049,GO:0051301	cytoplasm,cytoskeleton,microtubule,cell cycle,cell division
LOC5573059	668.285	2.04406	0.229047	8.92419	4.48954e-19	1.18052e-17	AAEL010254
LOC5569638	978.82	-1.52888	0.171398	-8.92004	4.66107e-19	1.22336e-17	AAEL007783	centromere protein-A, putative [Source:VB Community Annotation]			GO:0000786,GO:0003677,GO:0046982	nucleosome,DNA binding,protein heterodimerization activity
LOC5564678	534.391	1.67573	0.187887	8.91881	4.71321e-19	1.23476e-17	AAEL004389	mannosidase alpha class 2a [Source:VB Community Annotation]			GO:0003824,GO:0004559,GO:0005975,GO:0006013,GO:0008152,GO:0016787,GO:0016798,GO:0030246,GO:0046872	catalytic activity,alpha-mannosidase activity,carbohydrate metabolic process,mannose metabolic process,metabolic process,hydrolase activity,hydrolase activity, acting on glycosyl bonds,carbohydrate binding,metal ion binding
LOC5564426	953.13	-1.72851	0.193857	-8.9164	4.81681e-19	1.25957e-17	AAEL014440	juvenile hormone-inducible protein, putative [Source:VB Community Annotation]
LOC5575495	28832.2	-1.08501	0.12169	-8.91619	4.82586e-19	1.25961e-17	AAEL011870	rap55 [Source:VB Community Annotation]			GO:0006397	mRNA processing
LOC5567588	1318.2	-1.13298	0.127184	-8.90824	5.18512e-19	1.3509e-17	AAEL006188				GO:0005856,GO:0005886,GO:0008360,GO:0016020,GO:0017048,GO:0035023	cytoskeleton,plasma membrane,regulation of cell shape,membrane,Rho GTPase binding,regulation of Rho protein signal transduction
LOC5572766	1008.58	-1.12119	0.125888	-8.90624	5.27907e-19	1.37285e-17	AAEL023342	Putative mitochondrial solute carrier protein [Source:UniProtKB/TrEMBL;Acc:A0A0P6IUA4]			GO:0005347,GO:0015867,GO:0016020,GO:0016021,GO:0022857,GO:0055085	ATP transmembrane transporter activity,ATP transport,membrane,integral component of membrane,transmembrane transporter activity,transmembrane transport
LOC5572622	270.276	3.22501	0.362757	8.89028	6.09558e-19	1.58228e-17	AAEL009936				GO:0016020,GO:0016021	membrane,integral component of membrane
LOC5571056	1691.23	-0.916267	0.10319	-8.87944	6.71993e-19	1.74116e-17	AAEL018163
LOC5574373	727.559	1.26031	0.142015	8.8745	7.02498e-19	1.81688e-17	AAEL011103	centromere/kinetochore protein zw10 [Source:VB Community Annotation]			GO:0000278,GO:0000775,GO:0000776,GO:0000777,GO:0005634,GO:0005694,GO:0005737,GO:0007049,GO:0051301	mitotic cell cycle,chromosome, centromeric region,kinetochore,condensed chromosome kinetochore,nucleus,chromosome,cytoplasm,cell cycle,cell division
LOC5577475	107.15	-4.72862	0.533709	-8.85992	8.00694e-19	2.06707e-17	AAEL013222				GO:0005576,GO:0006030,GO:0008061	extracellular region,chitin metabolic process,chitin binding
LOC5568047	391.333	-2.20052	0.24895	-8.83919	9.64136e-19	2.48449e-17	AAEL006486				GO:0016020,GO:0016021	membrane,integral component of membrane
LOC110678855	66.7101	-5.62976	0.637065	-8.83702	9.83044e-19	2.52862e-17	AAEL025367
LOC5571167	110.521	-3.60125	0.407899	-8.82878	1.05822e-18	2.71705e-17	AAEL008873	pupal cuticle protein 78E, putative [Source:VB Community Annotation]			GO:0042302	structural constituent of cuticle
LOC5572685	3043.07	-1.11525	0.126349	-8.82673	1.07782e-18	2.75987e-17	AAEL021169
LOC110681235	1225.85	1.64614	0.186497	8.82663	1.07879e-18	2.75987e-17	AAEL025170				GO:0004014,GO:0006597,GO:0008295	adenosylmethionine decarboxylase activity,spermine biosynthetic process,spermidine biosynthetic process
LOC5566424	1072.84	-1.4499	0.164525	-8.81263	1.22248e-18	3.12184e-17	AAEL005383	Adenosine monophosphate-protein transferase FICD homolog (EC 2.7.7.n1) [Source:VB Community Annotation]			GO:0000166,GO:0005515,GO:0005524,GO:0016020,GO:0016021,GO:0016740,GO:0016779,GO:0016787,GO:0018117,GO:0070733	nucleotide binding,protein binding,ATP binding,membrane,integral component of membrane,transferase activity,nucleotidyltransferase activity,hydrolase activity,protein adenylylation,protein adenylyltransferase activity
LOC5578271	670.467	-1.46743	0.166592	-8.80853	1.26801e-18	3.23229e-17	AAEL003491	proline synthetase associated protein [Source:VB Community Annotation]			GO:0030170	pyridoxal phosphate binding
LOC5566227	1802.58	-1.55818	0.17692	-8.80726	1.28242e-18	3.26315e-17	AAEL005254	dynactin P62 subunit [Source:VB Community Annotation]			GO:0005869	dynactin complex
LOC5573778	2480.05	0.890661	0.101232	8.79821	1.39019e-18	3.53103e-17	AAEL000293	ebna2 binding protein P100 [Source:VB Community Annotation]			GO:0004518,GO:0004521,GO:0005737,GO:0016442,GO:0031047,GO:0090305,GO:0090502	nuclease activity,endoribonuclease activity,cytoplasm,RISC complex,gene silencing by RNA,nucleic acid phosphodiester bond hydrolysis,RNA phosphodiester bond hydrolysis, endonucleolytic
LOC5573104	291.156	-1.70474	0.193888	-8.7924	1.464e-18	3.71185e-17	AAEL010287				GO:0003676	nucleic acid binding
LOC5570018	569.334	3.51944	0.400411	8.78957	1.50128e-18	3.79957e-17	AAEL000199	arginyl-tRNA synthetase [Source:VB Community Annotation]			GO:0000166,GO:0004812,GO:0004814,GO:0005524,GO:0005737,GO:0006412,GO:0006418,GO:0006420,GO:0016874	nucleotide binding,aminoacyl-tRNA ligase activity,arginine-tRNA ligase activity,ATP binding,cytoplasm,translation,tRNA aminoacylation for protein translation,arginyl-tRNA aminoacylation,ligase activity
LOC5571230	1476.57	-1.95968	0.223027	-8.78675	1.5395e-18	3.88937e-17	AAEL019485				GO:0004721,GO:0005516,GO:0006470,GO:0016787,GO:0033192,GO:0097720	phosphoprotein phosphatase activity,calmodulin binding,protein dephosphorylation,hydrolase activity,calmodulin-dependent protein phosphatase activity,calcineurin-mediated signaling
LOC5573016	459.107	-1.18537	0.134995	-8.78085	1.62239e-18	4.09149e-17	AAEL001946	four and a half lim domains [Source:VB Community Annotation]			GO:0005634,GO:0008270,GO:0046872	nucleus,zinc ion binding,metal ion binding
LOC23687759	211.155	1.79802	0.204919	8.77433	1.71922e-18	4.32797e-17	AAEL022698				GO:0005515,GO:0051260	protein binding,protein homooligomerization
LOC5567414	814.968	2.282	0.260173	8.77108	1.76957e-18	4.44682e-17	AAEL025199				GO:0000166,GO:0003824,GO:0004329,GO:0004486,GO:0004488,GO:0005524,GO:0006730,GO:0016874,GO:0035999,GO:0055114	nucleotide binding,catalytic activity,formate-tetrahydrofolate ligase activity,methylenetetrahydrofolate dehydrogenase [NAD(P)+] activity,methylenetetrahydrofolate dehydrogenase (NADP+) activity,ATP binding,one-carbon metabolic process,ligase activity,tetrahydrofolate interconversion,oxidation-reduction process
LOC5567644	831.11	-1.20529	0.137623	-8.75789	1.98942e-18	4.99046e-17	AAEL006236	dtdp-glucose 4-6-dehydratase [Source:VB Community Annotation]
LOC110674150	1248.84	6.34935	0.725945	8.74633	2.20402e-18	5.519e-17	AAEL017975	heat shock protein HSP70 [Source:VB Community Annotation]	HSP70Ba
LOC110679302	525.729	2.92686	0.334752	8.74338	2.26239e-18	5.65518e-17	AAEL027514				GO:0008083	growth factor activity
LOC5573407	2537.71	0.944941	0.108113	8.74034	2.32402e-18	5.79901e-17	AAEL002077	UV excision repair protein rad23 [Source:VB Community Annotation]			GO:0003684,GO:0005515,GO:0005634,GO:0005654,GO:0005737,GO:0005829,GO:0006281,GO:0006289,GO:0006974,GO:0031593,GO:0042025,GO:0043130,GO:0043161	damaged DNA binding,protein binding,nucleus,nucleoplasm,cytoplasm,cytosol,DNA repair,nucleotide-excision repair,cellular response to DNA damage stimulus,polyubiquitin modification-dependent protein binding,host cell nucleus,ubiquitin binding,proteasome-mediated ubiquitin-dependent protein catabolic process
LOC5564110	331.909	-1.38057	0.157987	-8.73855	2.36131e-18	5.88169e-17	AAEL004107	nucleoside diphosphate kinase, putative [Source:VB Community Annotation]			GO:0000166,GO:0004550,GO:0005524,GO:0006165,GO:0006183,GO:0006228,GO:0006241,GO:0016301,GO:0016310,GO:0016740	nucleotide binding,nucleoside diphosphate kinase activity,ATP binding,nucleoside diphosphate phosphorylation,GTP biosynthetic process,UTP biosynthetic process,CTP biosynthetic process,kinase activity,phosphorylation,transferase activity
LOC5566353	279.025	-3.78151	0.433481	-8.72357	2.69555e-18	6.70246e-17	AAEL005336	d-3-phosphoglycerate dehydrogenase [Source:VB Community Annotation]			GO:0016491,GO:0016616,GO:0051287,GO:0055114	oxidoreductase activity,oxidoreductase activity, acting on the CH-OH group of donors, NAD or NADP as acceptor,NAD binding,oxidation-reduction process
LOC5578745	14929.4	0.923371	0.105903	8.71906	2.80527e-18	6.96306e-17	AAEL019555
LOC5574387	9974.62	0.903614	0.103804	8.70502	3.17524e-18	7.86761e-17	AAEL019777				GO:0005515	protein binding
LOC5566902	166.339	-3.78581	0.434946	-8.70408	3.20152e-18	7.91887e-17	AAEL018135				GO:0055114	oxidation-reduction process
LOC5567131	1011.71	1.1851	0.136162	8.70357	3.21595e-18	7.9407e-17	AAEL023516				GO:0001671,GO:0051087,GO:0051879	ATPase activator activity,chaperone binding,Hsp90 protein binding
LOC5564260	1462.69	1.26903	0.145849	8.70096	3.29088e-18	8.11159e-17	AAEL019632				GO:0000902	cell morphogenesis
LOC5575816	97.0757	-2.70478	0.310921	-8.69926	3.34062e-18	8.21989e-17	AAEL027091				GO:0016021,GO:0035461,GO:0051180,GO:0090482	integral component of membrane,vitamin transmembrane transport,vitamin transport,vitamin transmembrane transporter activity
LOC5565063	659.972	-1.22381	0.140843	-8.68918	3.65074e-18	8.9674e-17	AAEL004554
LOC5573627	696.317	1.16515	0.134267	8.6779	4.03129e-18	9.88503e-17	AAEL010619				GO:0000166,GO:0003777,GO:0005524,GO:0007018,GO:0008017	nucleotide binding,microtubule motor activity,ATP binding,microtubule-based movement,microtubule binding
LOC5571279	542.686	2.86694	0.330448	8.67591	4.10244e-18	1.00421e-16	AAEL001565	peptidyl-glycine alpha-amidating monooxygenase [Source:VB Community Annotation]			GO:0003824,GO:0004598,GO:0005515,GO:0006518,GO:0016020,GO:0016021,GO:0016829,GO:0046872	catalytic activity,peptidylamidoglycolate lyase activity,protein binding,peptide metabolic process,membrane,integral component of membrane,lyase activity,metal ion binding
LOC110681528	1075.97	2.39898	0.276555	8.67454	4.15238e-18	1.01468e-16	AAEL026218				GO:0016020,GO:0016021	membrane,integral component of membrane
LOC5568403	9920.15	-1.38192	0.159331	-8.67328	4.19839e-18	1.02416e-16	AAEL006820	lipid storage droplets surface binding protein 2 (lsd2) [Source:VB Community Annotation]
LOC5571400	171.896	-2.97066	0.342632	-8.67011	4.31698e-18	1.05128e-16	AAEL009024	GPCR Calcitonin/Diuretic Hormone Family [Source:VB Community Annotation]	GPRCAL3		GO:0004888,GO:0004930,GO:0005886,GO:0007166,GO:0007186,GO:0016020,GO:0016021	transmembrane signaling receptor activity,G protein-coupled receptor activity,plasma membrane,cell surface receptor signaling pathway,G protein-coupled receptor signaling pathway,membrane,integral component of membrane
LOC5578779	2978.95	-2.58628	0.298395	-8.66728	4.42554e-18	1.07403e-16	AAEL003706	Histone H2A [Source:UniProtKB/TrEMBL;Acc:Q17ER8]			GO:0000786,GO:0003677,GO:0005634,GO:0005694,GO:0046982	nucleosome,DNA binding,nucleus,chromosome,protein heterodimerization activity
LOC5578782	2978.95	-2.58628	0.298395	-8.66728	4.42554e-18	1.07403e-16	AAEL003706	Histone H2A [Source:UniProtKB/TrEMBL;Acc:Q17ER8]			GO:0000786,GO:0003677,GO:0005634,GO:0005694,GO:0046982	nucleosome,DNA binding,nucleus,chromosome,protein heterodimerization activity
LOC5569650	848.714	-1.02256	0.118015	-8.66461	4.53049e-18	1.09762e-16	AAEL007797				GO:0004842,GO:0016567,GO:0046872	ubiquitin-protein transferase activity,protein ubiquitination,metal ion binding
LOC5576871	91.3327	-7.26825	0.839242	-8.6605	4.69703e-18	1.13602e-16	AAEL022352				GO:0042302	structural constituent of cuticle
LOC5564631	2855.07	-0.911019	0.105231	-8.65736	4.82831e-18	1.1627e-16	AAEL004356				GO:0046872	metal ion binding
LOC5576605	515.919	1.74666	0.201755	8.65735	4.82875e-18	1.1627e-16	AAEL025774				GO:0005524	ATP binding
LOC110681004	74.5755	4.78259	0.552436	8.65727	4.83194e-18	1.1627e-16	AAEL022969
LOC5576501	1022.26	1.20932	0.139835	8.64819	5.23245e-18	1.25694e-16	AAEL012552	NADH-ubiquinone oxidoreductase [Source:VB Community Annotation]			GO:0005743,GO:0008137,GO:0009055,GO:0016020,GO:0016491,GO:0016651,GO:0042773,GO:0046872,GO:0051536,GO:0051539,GO:0055114	mitochondrial inner membrane,NADH dehydrogenase (ubiquinone) activity,electron transfer activity,membrane,oxidoreductase activity,oxidoreductase activity, acting on NAD(P)H,ATP synthesis coupled electron transport,metal ion binding,iron-sulfur cluster binding,4 iron, 4 sulfur cluster binding,oxidation-reduction process
LOC5574466	75.7223	-3.34195	0.386668	-8.64295	5.47819e-18	1.31374e-16	AAEL024216				GO:0016787,GO:0052689	hydrolase activity,carboxylic ester hydrolase activity
LOC5571406	1947.2	1.03574	0.119935	8.63583	5.83022e-18	1.39581e-16	AAEL018168				GO:0003824,GO:0016853	catalytic activity,isomerase activity
LOC5574527	751.041	-1.30896	0.151623	-8.63305	5.97392e-18	1.4278e-16	AAEL011199				GO:0008033,GO:0008168,GO:0016740,GO:0030488,GO:0032259,GO:0046872,GO:0106050	tRNA processing,methyltransferase activity,transferase activity,tRNA methylation,methylation,metal ion binding,tRNA 2'-O-methyltransferase activity
LOC5574999	62.8627	3.43959	0.398462	8.63216	6.02048e-18	1.4365e-16	AAEL002520	apolipoprotein D, putative [Source:VB Community Annotation]			GO:0009507,GO:0046422,GO:0055114	chloroplast,violaxanthin de-epoxidase activity,oxidation-reduction process
LOC110676724	1309.75	-1.06465	0.123362	-8.63035	6.11667e-18	1.457e-16	AAEL027808				GO:0046872	metal ion binding
LOC5564603	4421.79	1.06569	0.123563	8.62471	6.42535e-18	1.52796e-16	AAEL010086	DNA replication licensing factor MCM4 [Source:VB Community Annotation]			GO:0000166,GO:0003677,GO:0003678,GO:0004386,GO:0005524,GO:0005634,GO:0006260,GO:0006270,GO:0016787,GO:0032508,GO:0042555	nucleotide binding,DNA binding,DNA helicase activity,helicase activity,ATP binding,nucleus,DNA replication,DNA replication initiation,hydrolase activity,DNA duplex unwinding,MCM complex
LOC5577687	1694.15	1.25641	0.14577	8.61909	6.74881e-18	1.60219e-16	AAEL013320	translocon-associated protein, delta subunit [Source:VB Community Annotation]			GO:0005783,GO:0016020,GO:0016021	endoplasmic reticulum,membrane,integral component of membrane
LOC5568301	811.475	2.02045	0.23487	8.60241	7.80623e-18	1.85013e-16	AAEL006744	Exonuclease nef-sp [Source:UniProtKB/TrEMBL;Acc:A0A1S4FEG0]			GO:0003676	nucleic acid binding
LOC5580212	76.2618	3.01969	0.351038	8.60219	7.82124e-18	1.85059e-16	AAEL011926	brachyury [Source:VB Community Annotation]			GO:0003677,GO:0003700,GO:0005634,GO:0006355	DNA binding,DNA-binding transcription factor activity,nucleus,regulation of transcription, DNA-templated
LOC5578008	566.425	2.58052	0.300256	8.59439	8.37083e-18	1.97733e-16	AAEL003377	signal recognition particle [Source:VB Community Annotation]			GO:0005515,GO:0005737,GO:0005786,GO:0006614,GO:0008312,GO:0048500	protein binding,cytoplasm,signal recognition particle, endoplasmic reticulum targeting,SRP-dependent cotranslational protein targeting to membrane,7S RNA binding,signal recognition particle
LOC110674128	53.8036	4.93933	0.575428	8.58376	9.18227e-18	2.1654e-16	AAEL021820
LOC110677939	230.37	-2.40509	0.280253	-8.58186	9.33518e-18	2.1978e-16	AAEL023596
LOC5574245	3005.58	-0.841927	0.0981147	-8.58105	9.40088e-18	2.2096e-16	AAEL011019	dynein light intermediate chain [Source:VB Community Annotation]			GO:0000166,GO:0003774,GO:0003777,GO:0005524,GO:0005737,GO:0005856,GO:0005868,GO:0005874,GO:0007018,GO:0030286	nucleotide binding,motor activity,microtubule motor activity,ATP binding,cytoplasm,cytoskeleton,cytoplasmic dynein complex,microtubule,microtubule-based movement,dynein complex
LOC5578900	491.323	2.19863	0.256277	8.57908	9.56314e-18	2.24401e-16	AAEL013904	3-hydroxyisobutyrate dehydrogenase [Source:UniProtKB/TrEMBL;Acc:Q16HU0]			GO:0006574,GO:0008442,GO:0009083,GO:0016491,GO:0050661,GO:0051287,GO:0055114	valine catabolic process,3-hydroxyisobutyrate dehydrogenase activity,branched-chain amino acid catabolic process,oxidoreductase activity,NADP binding,NAD binding,oxidation-reduction process
LOC5564490	1471.39	1.47652	0.172194	8.57478	9.9276e-18	2.32568e-16	AAEL019535				GO:0003677,GO:0005634,GO:0005694,GO:0008168,GO:0008270,GO:0016740,GO:0018024,GO:0032259,GO:0034968	DNA binding,nucleus,chromosome,methyltransferase activity,zinc ion binding,transferase activity,histone-lysine N-methyltransferase activity,methylation,histone lysine methylation
LOC23687787	5820.48	-1.80557	0.2106	-8.57346	1.00419e-17	2.34858e-16	AAEL017367
LOC5578974	1371.11	-0.951854	0.111156	-8.56323	1.0975e-17	2.56258e-16	AAEL019746
LOC5569747	328.366	1.30969	0.15304	8.55787	1.14971e-17	2.68008e-16	AAEL025379
LOC5571827	416.375	2.41613	0.282423	8.55501	1.17859e-17	2.74287e-16	AAEL001696	paired box protein, putative [Source:VB Community Annotation]			GO:0000981,GO:0003677,GO:0005634,GO:0006355,GO:0006357,GO:0043565	DNA-binding transcription factor activity, RNA polymerase II-specific,DNA binding,nucleus,regulation of transcription, DNA-templated,regulation of transcription by RNA polymerase II,sequence-specific DNA binding
LOC5575324	1252.93	1.33639	0.156313	8.54942	1.23711e-17	2.87436e-16	AAEL002600	serine protease [Source:VB Community Annotation]			GO:0004252,GO:0006508	serine-type endopeptidase activity,proteolysis
LOC5566255	1732.18	-1.34984	0.157903	-8.54853	1.24662e-17	2.8917e-16	AAEL005286				GO:0046872	metal ion binding
LOC5563935	62.9437	3.98421	0.46614	8.54724	1.26068e-17	2.91956e-16	AAEL014244	glucosyl/glucuronosyl transferases [Source:VB Community Annotation]			GO:0008194,GO:0015020,GO:0016020,GO:0016021,GO:0016740,GO:0016757,GO:0016758	UDP-glycosyltransferase activity,glucuronosyltransferase activity,membrane,integral component of membrane,transferase activity,transferase activity, transferring glycosyl groups,transferase activity, transferring hexosyl groups
LOC23687980	1043.95	2.27203	0.265841	8.5466	1.26769e-17	2.93098e-16	AAEL017560				GO:0005515	protein binding
LOC5565264	232.012	-1.81239	0.212121	-8.54414	1.29498e-17	2.9892e-16	AAEL004700	cdkl1/4 [Source:VB Community Annotation]			GO:0000166,GO:0004672,GO:0004674,GO:0005524,GO:0006468	nucleotide binding,protein kinase activity,protein serine/threonine kinase activity,ATP binding,protein phosphorylation
LOC110674472	127.397	10.2594	1.20148	8.53902	1.35364e-17	3.11802e-16	AAEL025312				GO:0005515	protein binding
LOC5579808	748.07	-1.87932	0.22009	-8.53889	1.35518e-17	3.11802e-16	AAEL003971
LOC5563637	57.8558	4.40103	0.515819	8.53212	1.43689e-17	3.30065e-16	AAEL000057	Toll-like receptor [Source:VB Community Annotation]	TOLL5B		GO:0002224,GO:0004888,GO:0005515,GO:0006955,GO:0007165,GO:0016020,GO:0016021	toll-like receptor signaling pathway,transmembrane signaling receptor activity,protein binding,immune response,signal transduction,membrane,integral component of membrane
LOC5574493	1893.18	-2.14077	0.250916	-8.53181	1.4407e-17	3.30405e-16	AAEL002406				GO:0016020,GO:0016021,GO:0055114	membrane,integral component of membrane,oxidation-reduction process
LOC5580209	1376.28	1.41509	0.165954	8.52698	1.50218e-17	3.43948e-16	AAEL011927	mind bomb [Source:VB Community Annotation]			GO:0004842,GO:0005515,GO:0005737,GO:0007219,GO:0008270,GO:0016567,GO:0016740,GO:0046872	ubiquitin-protein transferase activity,protein binding,cytoplasm,Notch signaling pathway,zinc ion binding,protein ubiquitination,transferase activity,metal ion binding
LOC5568111	260.88	2.45041	0.287426	8.52534	1.5236e-17	3.47868e-16	AAEL006547	THO complex, putative [Source:VB Community Annotation]			GO:0005515	protein binding
LOC5567291	116.507	2.85288	0.334637	8.5253	1.52421e-17	3.47868e-16	AAEL005944	mitochondrial ribosomal protein, S23, putative [Source:VB Community Annotation]	mRpS23		GO:0003735,GO:0005739,GO:0005840,GO:0006412	structural constituent of ribosome,mitochondrion,ribosome,translation
LOC5564673	2773.91	2.30293	0.270157	8.5244	1.53609e-17	3.50016e-16	AAEL014557	homeobox protein caudal [Source:VB Community Annotation]	cad		GO:0000981,GO:0003677,GO:0005634,GO:0006355,GO:0006357,GO:0043565	DNA-binding transcription factor activity, RNA polymerase II-specific,DNA binding,nucleus,regulation of transcription, DNA-templated,regulation of transcription by RNA polymerase II,sequence-specific DNA binding
LOC5573994	8786.45	1.08113	0.126853	8.52266	1.55928e-17	3.5473e-16	AAEL010843				GO:0003743,GO:0006413	translation initiation factor activity,translational initiation
LOC5571606	652.348	-1.20605	0.141697	-8.5115	1.71705e-17	3.89995e-16	AAEL009190				GO:0016757,GO:0030176,GO:0035252	transferase activity, transferring glycosyl groups,integral component of endoplasmic reticulum membrane,UDP-xylosyltransferase activity
LOC5571152	701.643	-1.53428	0.180272	-8.51092	1.72555e-17	3.91299e-16	AAEL008843				GO:0046872	metal ion binding
LOC5568969	221.734	-2.48313	0.291815	-8.50925	1.75059e-17	3.96344e-16	AAEL022580
LOC5576909	107.062	3.47194	0.408261	8.50421	1.8284e-17	4.13301e-16	AAEL012856				GO:0016020,GO:0016021	membrane,integral component of membrane
LOC23687992	95.4462	2.49394	0.293303	8.50296	1.84813e-17	4.17094e-16	AAEL017572				GO:0000166,GO:0005524,GO:0016020,GO:0016021,GO:0016887,GO:0042626,GO:0055085	nucleotide binding,ATP binding,membrane,integral component of membrane,ATPase activity,ATPase-coupled transmembrane transporter activity,transmembrane transport
LOC5576563	105.442	3.86662	0.454864	8.50061	1.88596e-17	4.24955e-16	AAEL023505				GO:0004252,GO:0006508	serine-type endopeptidase activity,proteolysis
LOC5571390	691.525	2.20713	0.259922	8.4915	2.03981e-17	4.58892e-16	AAEL009038	prolylcarboxypeptidase, putative [Source:VB Community Annotation]			GO:0006508,GO:0008236,GO:0016787	proteolysis,serine-type peptidase activity,hydrolase activity
LOC5574214	528.092	1.52536	0.179661	8.49021	2.06263e-17	4.6329e-16	AAEL024525				GO:0004888,GO:0004930,GO:0005886,GO:0007165,GO:0007166,GO:0007186,GO:0016020,GO:0016021	transmembrane signaling receptor activity,G protein-coupled receptor activity,plasma membrane,signal transduction,cell surface receptor signaling pathway,G protein-coupled receptor signaling pathway,membrane,integral component of membrane
LOC5576409	467.34	-2.00812	0.236536	-8.48972	2.07132e-17	4.64507e-16	AAEL023114
LOC5576357	756.103	-1.20949	0.142474	-8.4892	2.08061e-17	4.65065e-16	AAEL002856
LOC5564683	41370.3	-1.09244	0.128688	-8.48904	2.08358e-17	4.65065e-16	AAEL004388	heme peroxidase [Source:VB Community Annotation]	HPX8A		GO:0004601,GO:0006979,GO:0020037,GO:0048477,GO:0055114,GO:0098869	peroxidase activity,response to oxidative stress,heme binding,oogenesis,oxidation-reduction process,cellular oxidant detoxification
LOC5578864	532.15	-2.04684	0.241116	-8.48903	2.08365e-17	4.65065e-16	AAEL015450	ribonuclease UK114, putative [Source:VB Community Annotation]
LOC5580276	2429.44	-0.963101	0.113469	-8.48778	2.10628e-17	4.6886e-16	AAEL003013	dual specificity mitogen-activated protein kinase kinase 4 MAPKK4 [Source:VB Community Annotation]			GO:0000166,GO:0004672,GO:0004674,GO:0005524,GO:0006468,GO:0016301,GO:0016310	nucleotide binding,protein kinase activity,protein serine/threonine kinase activity,ATP binding,protein phosphorylation,kinase activity,phosphorylation
LOC5573101	1421.74	2.24498	0.264498	8.48772	2.10727e-17	4.6886e-16	AAEL010291
LOC5563654	1470.85	1.07542	0.126735	8.48558	2.14645e-17	4.76829e-16	AAEL000091	sumo-1-activating enzyme E1a [Source:VB Community Annotation]			GO:0006464,GO:0008641	cellular protein modification process,ubiquitin-like modifier activating enzyme activity
LOC5568488	115.49	-2.1845	0.257475	-8.48432	2.16981e-17	4.81263e-16	AAEL006899	DNA-J/hsp40 [Source:VB Community Annotation]			GO:0006457,GO:0051082	protein folding,unfolded protein binding
LOC5577415	2449.85	-1.06121	0.125188	-8.47696	2.31159e-17	5.11909e-16	AAEL003162	formin 1,2/cappuccino [Source:VB Community Annotation]			GO:0005884,GO:0008017,GO:0045010	actin filament,microtubule binding,actin nucleation
LOC5571738	1378.83	-1.32133	0.156024	-8.46878	2.4798e-17	5.48304e-16	AAEL009259
LOC110681326	90.7263	2.38422	0.281865	8.45872	2.70337e-17	5.96804e-16	AAEL020173
LOC5566128	330.959	-1.37731	0.162851	-8.45749	2.73187e-17	6.02159e-16	AAEL025883
LOC5577734	1265.34	1.99545	0.236054	8.45336	2.83049e-17	6.22927e-16	AAEL019516				GO:0005515	protein binding
LOC5569142	2022.79	0.875585	0.103689	8.44438	3.05667e-17	6.71662e-16	AAEL007404
LOC5572486	722.841	0.984616	0.116625	8.44256	3.10459e-17	6.81136e-16	AAEL009817				GO:0003824,GO:0016791	catalytic activity,phosphatase activity
LOC110677877	407.127	2.36439	0.280091	8.4415	3.13298e-17	6.86302e-16	AAEL028239	Putative ubiquitin domain-containing protein 1 [Source:UniProtKB/TrEMBL;Acc:A0A0P6IUS9]			GO:0005515	protein binding
LOC5569794	2075.43	3.33822	0.395851	8.43303	3.3682e-17	7.36689e-16	AAEL001299				GO:0016021	integral component of membrane
LOC5576943	960.736	-1.12851	0.133996	-8.42195	3.70265e-17	8.08593e-16	AAEL018699				GO:0005515,GO:0016020,GO:0016021	protein binding,membrane,integral component of membrane
LOC5571204	4714.62	1.08763	0.12916	8.42079	3.73954e-17	8.15392e-16	AAEL026355				GO:0005515,GO:0005634	protein binding,nucleus
LOC5565223	666.989	-1.35941	0.161442	-8.42041	3.75154e-17	8.16752e-16	AAEL027866				GO:0005267,GO:0006811,GO:0016020,GO:0016021,GO:0071805	potassium channel activity,ion transport,membrane,integral component of membrane,potassium ion transmembrane transport
LOC5564713	28259.2	-2.28267	0.271242	-8.4156	3.90875e-17	8.49674e-16	AAEL014583	60S acidic ribosomal protein P2 [Source:UniProtKB/TrEMBL;Acc:Q1HRM9]	RpLP2		GO:0003735,GO:0005840,GO:0006414	structural constituent of ribosome,ribosome,translational elongation
LOC5575411	950.754	1.2934	0.153709	8.41458	3.94319e-17	8.55847e-16	AAEL011817	nonsense-mediated mRNA decay protein 1 (rent1) [Source:VB Community Annotation]			GO:0000184,GO:0003677,GO:0004386,GO:0005524,GO:0005737,GO:0008270	nuclear-transcribed mRNA catabolic process, nonsense-mediated decay,DNA binding,helicase activity,ATP binding,cytoplasm,zinc ion binding
LOC5571287	255.662	-2.26697	0.269523	-8.41103	4.06435e-17	8.80795e-16	AAEL001559				GO:0000166,GO:0004672,GO:0004674,GO:0005524,GO:0006468	nucleotide binding,protein kinase activity,protein serine/threonine kinase activity,ATP binding,protein phosphorylation
LOC110676831	20525.2	-1.9568	0.232863	-8.40323	4.34361e-17	9.39877e-16	AAEL025362	60S ribosomal protein L10 [Source:UniProtKB/TrEMBL;Acc:Q1HRT6]
LOC5574358	754.139	2.64305	0.314626	8.40061	4.44172e-17	9.59641e-16	AAEL002358				GO:0005515	protein binding
LOC5579861	124.732	4.44696	0.529388	8.40019	4.45758e-17	9.61602e-16	AAEL005979	Class B Scavenger Receptor (CD36 domain). [Source:VB Community Annotation]	SCRB3		GO:0005886,GO:0016020,GO:0016021	plasma membrane,membrane,integral component of membrane
LOC5575618	62.3729	5.51087	0.657209	8.38527	5.06102e-17	1.09012e-15	AAEL011957	elongase, putative [Source:VB Community Annotation]			GO:0006629,GO:0006631,GO:0006633,GO:0016020,GO:0016021,GO:0016740,GO:0102336,GO:0102337,GO:0102338,GO:0102756	lipid metabolic process,fatty acid metabolic process,fatty acid biosynthetic process,membrane,integral component of membrane,transferase activity,3-oxo-arachidoyl-CoA synthase activity,3-oxo-cerotoyl-CoA synthase activity,3-oxo-lignoceronyl-CoA synthase activity,very-long-chain 3-ketoacyl-CoA synthase activity
LOC5568743	791.83	2.14577	0.255958	8.38329	5.14675e-17	1.1069e-15	AAEL007092	Phospholipase B-like [Source:UniProtKB/TrEMBL;Acc:Q0IF22]			GO:0004620,GO:0006629,GO:0016020,GO:0016021,GO:0016042,GO:0016787	phospholipase activity,lipid metabolic process,membrane,integral component of membrane,lipid catabolic process,hydrolase activity
LOC5576471	2302.51	-0.787023	0.0939021	-8.38131	5.23431e-17	1.12403e-15	AAEL002890
LOC5575690	1182.01	-1.05599	0.125998	-8.38104	5.24613e-17	1.12486e-15	AAEL019794				GO:0005975,GO:0006486,GO:0016020,GO:0016021,GO:0016740,GO:0016757	carbohydrate metabolic process,protein glycosylation,membrane,integral component of membrane,transferase activity,transferase activity, transferring glycosyl groups
LOC5572220	143.271	3.19276	0.380994	8.38007	5.28943e-17	1.13243e-15	AAEL009627
LOC5575638	109.272	2.46653	0.294686	8.37002	5.76069e-17	1.23147e-15	AAEL011965	nuclear lamin L1 alpha, putative [Source:VB Community Annotation]
LOC5575093	4016.78	2.0709	0.247504	8.36714	5.90326e-17	1.26004e-15	AAEL011648	cyclin d [Source:VB Community Annotation]			GO:0005634,GO:0042025	nucleus,host cell nucleus
LOC5573966	1455.29	1.20609	0.144213	8.36324	6.10166e-17	1.30043e-15	AAEL010827	programmed cell death protein 11 (pre-rRNA processing protein rrp5) [Source:VB Community Annotation]			GO:0003676,GO:0005515,GO:0005730,GO:0006364,GO:0006396	nucleic acid binding,protein binding,nucleolus,rRNA processing,RNA processing
LOC5568538	6927.73	0.934421	0.111781	8.35943	6.30238e-17	1.3412e-15	AAEL006956	suppressor of ty [Source:VB Community Annotation]			GO:0003676,GO:0003677,GO:0005634,GO:0006139,GO:0032968	nucleic acid binding,DNA binding,nucleus,nucleobase-containing compound metabolic process,positive regulation of transcription elongation from RNA polymerase II promoter
LOC5572566	1826.13	6.55459	0.784114	8.35922	6.31326e-17	1.3415e-15	AAEL009888	sodium-coupled cation-chloride cotransporter [Source:VB Community Annotation]	CCC2		GO:0006811,GO:0015293,GO:0015377,GO:0016020,GO:0016021,GO:0022857,GO:0055085,GO:1902476	ion transport,symporter activity,cation:chloride symporter activity,membrane,integral component of membrane,transmembrane transporter activity,transmembrane transport,chloride transmembrane transport
LOC5574559	4463.36	3.19492	0.382853	8.34504	7.1187e-17	1.51038e-15	AAEL011234	reticulon/nogo receptor [Source:VB Community Annotation]			GO:0005515,GO:0016020,GO:0016021	protein binding,membrane,integral component of membrane
LOC5576369	336.168	-1.36501	0.163628	-8.34212	7.29729e-17	1.5453e-15	AAEL002855
LOC5565116	971.746	1.77191	0.212409	8.34199	7.30511e-17	1.5453e-15	AAEL019586				GO:0005515,GO:0016020	protein binding,membrane
LOC110680753	2196.25	1.04307	0.125064	8.34025	7.41341e-17	1.56587e-15	AAEL011751	ccar1 [Source:VB Community Annotation]			GO:0005737,GO:0006355	cytoplasm,regulation of transcription, DNA-templated
LOC5573545	3939.31	0.998054	0.119671	8.34	7.42895e-17	1.56682e-15	AAEL010585	spermatogenesis associated factor [Source:VB Community Annotation]			GO:0005524,GO:0016787,GO:0016887	ATP binding,hydrolase activity,ATPase activity
LOC23687855	681.746	2.29186	0.275174	8.32876	8.16911e-17	1.72037e-15	AAEL017435				GO:0005515	protein binding
LOC5574847	91.9656	2.97772	0.357815	8.32193	8.65415e-17	1.81981e-15	AAEL011452
LOC5568099	3013.26	1.75422	0.210812	8.32125	8.70386e-17	1.82755e-15	AAEL006552	WD-repeat protein [Source:VB Community Annotation]			GO:0005515	protein binding
LOC5575236	3603.13	-0.85101	0.102281	-8.32029	8.7752e-17	1.83981e-15	AAEL012830	anti-silencing protein [Source:VB Community Annotation]			GO:0000166,GO:0005524,GO:0005634,GO:0006333,GO:0016311,GO:0017111,GO:0098519	nucleotide binding,ATP binding,nucleus,chromatin assembly or disassembly,dephosphorylation,nucleoside-triphosphatase activity,nucleotide phosphatase activity, acting on free nucleotides
LOC5574799	1712.58	-0.983751	0.118294	-8.31618	9.08412e-17	1.90176e-15	AAEL002487	P53 regulated pa26 nuclear protein sestrin [Source:VB Community Annotation]			GO:0005634,GO:0005737,GO:1901031	nucleus,cytoplasm,regulation of response to reactive oxygen species
LOC5572266	1181.29	-1.24599	0.149841	-8.31538	9.14622e-17	1.91194e-15	AAEL001761	exonuclease [Source:VB Community Annotation]			GO:0003676,GO:0006364,GO:0008408,GO:0090305	nucleic acid binding,rRNA processing,3'-5' exonuclease activity,nucleic acid phosphodiester bond hydrolysis
LOC110679692	4197.91	-2.60225	0.313011	-8.3136	9.28417e-17	1.93792e-15	AAEL021284
LOC5567179	130.689	2.04093	0.245506	8.31315	9.31917e-17	1.94236e-15	AAEL000922	polyribonucleotide nucleotidyltransferase [Source:VB Community Annotation]			GO:0003676,GO:0003723,GO:0004654,GO:0005737,GO:0006396,GO:0006402,GO:0016740,GO:0016779	nucleic acid binding,RNA binding,polyribonucleotide nucleotidyltransferase activity,cytoplasm,RNA processing,mRNA catabolic process,transferase activity,nucleotidyltransferase activity
LOC5563777	660.461	2.33163	0.280491	8.31269	9.35603e-17	1.94573e-15	AAEL019599				GO:0004672,GO:0005524,GO:0006468,GO:0016020,GO:0016021	protein kinase activity,ATP binding,protein phosphorylation,membrane,integral component of membrane
LOC5567330	48.7213	3.83852	0.461771	8.3126	9.36281e-17	1.94573e-15	AAEL006753
LOC5575684	525.638	-1.37291	0.165219	-8.30967	9.59712e-17	1.99151e-15	AAEL011995				GO:0005623,GO:0016020,GO:0016021,GO:0045454	obsolete cell,membrane,integral component of membrane,cell redox homeostasis
LOC23687890	1955.94	-0.975033	0.117447	-8.30187	1.02488e-16	2.12364e-15	AAEL024411				GO:0000166,GO:0004672,GO:0005524,GO:0006468	nucleotide binding,protein kinase activity,ATP binding,protein phosphorylation
LOC5579180	1768.78	-1.29016	0.155488	-8.29749	1.06337e-16	2.20017e-15	AAEL003896	serine/threonine protein kinase [Source:VB Community Annotation]			GO:0000166,GO:0004672,GO:0005524,GO:0006468	nucleotide binding,protein kinase activity,ATP binding,protein phosphorylation
LOC5563579	717.747	-1.06079	0.127895	-8.29416	1.09352e-16	2.25926e-15	AAEL000088	brefeldin A-sensitive peripheral Golgi protein, putative [Source:VB Community Annotation]			GO:0005794,GO:0007030,GO:0015031,GO:0016020	Golgi apparatus,Golgi organization,protein transport,membrane
LOC110681383	1932.64	0.985852	0.118893	8.29191	1.11447e-16	2.29919e-15	AAEL025151				GO:0005623,GO:0005783,GO:0015031,GO:0016020,GO:0016021,GO:0031204	obsolete cell,endoplasmic reticulum,protein transport,membrane,integral component of membrane,posttranslational protein targeting to membrane, translocation
LOC5564550	5810.35	0.902791	0.108899	8.29016	1.13094e-16	2.32976e-15	AAEL004320	WOC protein, putative [Source:VB Community Annotation]
LOC5567031	3375.93	2.54139	0.306627	8.28823	1.14948e-16	2.36452e-15	AAEL005766	Fructose-bisphosphate aldolase [Source:UniProtKB/TrEMBL;Acc:Q178U8]			GO:0003824,GO:0004332,GO:0006096,GO:0016829	catalytic activity,fructose-bisphosphate aldolase activity,glycolytic process,lyase activity
LOC5578034	288.463	-1.36068	0.1642	-8.28673	1.16404e-16	2.391e-15	AAEL013473	cAMP-specific 3,5-cyclic phosphodiesterase [Source:VB Community Annotation]			GO:0004114,GO:0007165,GO:0008081,GO:0016787,GO:0046872	3',5'-cyclic-nucleotide phosphodiesterase activity,signal transduction,phosphoric diester hydrolase activity,hydrolase activity,metal ion binding
LOC5579050	1535.48	1.12073	0.135282	8.28442	1.18689e-16	2.43441e-15	AAEL013985	DEAD box ATP-dependent RNA helicase [Source:VB Community Annotation]			GO:0000166,GO:0003676,GO:0003724,GO:0004386,GO:0005524,GO:0016787	nucleotide binding,nucleic acid binding,RNA helicase activity,helicase activity,ATP binding,hydrolase activity
LOC5576411	1577.14	-0.857684	0.103593	-8.27937	1.23832e-16	2.53623e-15	AAEL012503	Partner of Y14 and mago (Protein wibg homolog) [Source:VB Community Annotation]	Pym		GO:0000184,GO:0005634,GO:0005737,GO:0035145,GO:1903259	nuclear-transcribed mRNA catabolic process, nonsense-mediated decay,nucleus,cytoplasm,exon-exon junction complex,exon-exon junction complex disassembly
LOC5566322	4728.34	1.6041	0.193894	8.27306	1.30567e-16	2.66884e-15	AAEL005289	ornithine aminotransferase [Source:VB Community Annotation]			GO:0003824,GO:0004587,GO:0008483,GO:0030170,GO:0050155,GO:0055129	catalytic activity,ornithine-oxo-acid transaminase activity,transaminase activity,pyridoxal phosphate binding,ornithine(lysine) transaminase activity,L-proline biosynthetic process
LOC5572069	350.621	-1.38794	0.167769	-8.27295	1.30683e-16	2.66884e-15	AAEL027566				GO:0000166,GO:0004672,GO:0004674,GO:0004675,GO:0005524,GO:0006468,GO:0007178,GO:0016020,GO:0016021,GO:0016301,GO:0016310,GO:0016740,GO:0046872	nucleotide binding,protein kinase activity,protein serine/threonine kinase activity,transmembrane receptor protein serine/threonine kinase activity,ATP binding,protein phosphorylation,transmembrane receptor protein serine/threonine kinase signaling pathway,membrane,integral component of membrane,kinase activity,phosphorylation,transferase activity,metal ion binding
LOC5564635	3996.69	1.11389	0.134738	8.26705	1.37311e-16	2.80016e-15	AAEL022046				GO:0000166,GO:0003774,GO:0003779,GO:0005515,GO:0005524,GO:0007165,GO:0016459,GO:0035556	nucleotide binding,motor activity,actin binding,protein binding,ATP binding,signal transduction,myosin complex,intracellular signal transduction
LOC5564628	263.899	-1.64681	0.199354	-8.26074	1.44777e-16	2.94817e-15	AAEL014550	homeobox protein pknox1 [Source:VB Community Annotation]			GO:0003677,GO:0005634,GO:0006355	DNA binding,nucleus,regulation of transcription, DNA-templated
LOC5566425	508.163	-1.55436	0.18818	-8.25996	1.45722e-16	2.96316e-15	AAEL005379
LOC5571884	5966.3	-1.2736	0.154282	-8.25503	1.51862e-16	3.08357e-15	AAEL009362	cationic amino acid transporter [Source:VB Community Annotation]			GO:0016020,GO:0016021,GO:0022857,GO:0055085	membrane,integral component of membrane,transmembrane transporter activity,transmembrane transport
LOC5574553	405.636	2.69733	0.326777	8.25434	1.52741e-16	3.09698e-15	AAEL011227				GO:0005515	protein binding
LOC5575475	990.643	-1.57003	0.190215	-8.25398	1.53207e-16	3.102e-15	AAEL021703
LOC5569763	89.9355	-3.43707	0.416439	-8.25347	1.53855e-16	3.11068e-15	AAEL007910
LOC5568166	567.694	2.70073	0.327806	8.23882	1.7392e-16	3.51135e-15	AAEL006609	zinc finger protein [Source:VB Community Annotation]			GO:0003676	nucleic acid binding
LOC5572656	67.4334	4.34858	0.527991	8.23609	1.77934e-16	3.58728e-15	AAEL001878	lipase [Source:VB Community Annotation]			GO:0004806,GO:0005576,GO:0006629,GO:0052689	triglyceride lipase activity,extracellular region,lipid metabolic process,carboxylic ester hydrolase activity
LOC110676106	952.852	-1.44256	0.175157	-8.23581	1.7835e-16	3.59056e-15	AAEL026111				GO:0003924,GO:0005200,GO:0005525,GO:0005874,GO:0007017	GTPase activity,structural constituent of cytoskeleton,GTP binding,microtubule,microtubule-based process
LOC5573394	375.893	-1.35286	0.164305	-8.23384	1.81309e-16	3.64495e-15	AAEL028141
LOC5577809	284.734	1.70263	0.206908	8.22891	1.8892e-16	3.79257e-15	AAEL013389	coproporphyrinogen iii oxidase [Source:VB Community Annotation]			GO:0004109,GO:0006779,GO:0006782,GO:0016020,GO:0016021,GO:0016491,GO:0055114	coproporphyrinogen oxidase activity,porphyrin-containing compound biosynthetic process,protoporphyrinogen IX biosynthetic process,membrane,integral component of membrane,oxidoreductase activity,oxidation-reduction process
LOC110674129	49.0602	4.80047	0.583599	8.22564	1.94156e-16	3.89218e-15	AAEL027387
LOC110680778	953.483	1.15005	0.139815	8.22546	1.94435e-16	3.89227e-15	AAEL005877
LOC5570339	5153.87	-0.884004	0.107549	-8.21953	2.0431e-16	4.08418e-15	AAEL019977				GO:0005085,GO:0005089,GO:0005515,GO:0007411,GO:0007417,GO:0035556	guanyl-nucleotide exchange factor activity,Rho guanyl-nucleotide exchange factor activity,protein binding,axon guidance,central nervous system development,intracellular signal transduction
LOC110676139	101.609	2.54735	0.310181	8.21248	2.16664e-16	4.32503e-15	AAEL026446
LOC110679288	81.477	-3.78155	0.460703	-8.20821	2.24509e-16	4.46749e-15	AAEL027329
LOC5572614	375.582	1.93222	0.235404	8.20809	2.24729e-16	4.46749e-15	AAEL020840				GO:0003676	nucleic acid binding
LOC5578775	882.065	1.10098	0.134134	8.20808	2.24746e-16	4.46749e-15	AAEL003651				GO:0003824,GO:0016020,GO:0016021	catalytic activity,membrane,integral component of membrane
LOC5564602	348.03	1.21145	0.147661	8.20432	2.31906e-16	4.60336e-15	AAEL014522
LOC5568208	669.979	-1.14866	0.140199	-8.19305	2.54679e-16	5.04835e-15	AAEL006648	pantothenate kinase [Source:VB Community Annotation]
LOC5565797	496.231	-1.16984	0.142842	-8.18978	2.61706e-16	5.1804e-15	AAEL005000				GO:0005634	nucleus
LOC5578071	129.586	2.69188	0.328814	8.18662	2.68664e-16	5.31071e-15	AAEL013504	T-box transcription factor tbx6 [Source:UniProtKB/TrEMBL;Acc:A0A1S4FZR2]			GO:0003677,GO:0003700,GO:0005634,GO:0006355	DNA binding,DNA-binding transcription factor activity,nucleus,regulation of transcription, DNA-templated
LOC110681072	757.529	1.30302	0.159187	8.18547	2.71243e-16	5.35422e-15	AAEL022508				GO:0005515,GO:0005524,GO:0005694,GO:0051276	protein binding,ATP binding,chromosome,chromosome organization
LOC5570847	164.908	-3.11097	0.380124	-8.1841	2.74357e-16	5.40816e-15	AAEL008620	D7 protein, putative [Source:VB Community Annotation]			GO:0005549	odorant binding
LOC110676223	554.103	1.03313	0.126324	8.17839	2.87656e-16	5.66243e-15	AAEL027472				GO:0000166,GO:0003676,GO:0003724,GO:0004386,GO:0005524,GO:0016787	nucleotide binding,nucleic acid binding,RNA helicase activity,helicase activity,ATP binding,hydrolase activity
LOC5574288	1501.44	1.09423	0.133802	8.17797	2.8867e-16	5.6745e-15	AAEL011049	condensin, XCAP-G'-subunit, putative [Source:VB Community Annotation]			GO:0000796,GO:0005694,GO:0007049,GO:0007076,GO:0030261,GO:0051301	condensin complex,chromosome,cell cycle,mitotic chromosome condensation,chromosome condensation,cell division
LOC5564327	2644.16	-1.30612	0.159769	-8.17504	2.95764e-16	5.8059e-15	AAEL000584	sex-determining region y protein, sry [Source:VB Community Annotation]			GO:0003677,GO:0005634,GO:0006355	DNA binding,nucleus,regulation of transcription, DNA-templated
LOC5576034	451.727	1.67653	0.20522	8.16944	3.09822e-16	6.07345e-15	AAEL012265	transcription initiation factor RRN3 [Source:VB Community Annotation]
LOC5565026	95.882	2.74953	0.336643	8.1675	3.14838e-16	6.16326e-15	AAEL026588
LOC5571752	4249.12	-1.04504	0.127986	-8.16528	3.20678e-16	6.26458e-15	AAEL009274				GO:0005634,GO:0005737,GO:0005819	nucleus,cytoplasm,spindle
LOC23687709	688.883	-1.30273	0.159546	-8.1652	3.20898e-16	6.26458e-15	AAEL017289				GO:0003676	nucleic acid binding
LOC5569901	1912.79	0.974543	0.119388	8.1628	3.27339e-16	6.38154e-15	AAEL007987	SEC63 protein, putative [Source:VB Community Annotation]	sec63		GO:0005623,GO:0005783,GO:0015031,GO:0016020,GO:0016021,GO:0031204	obsolete cell,endoplasmic reticulum,protein transport,membrane,integral component of membrane,posttranslational protein targeting to membrane, translocation
LOC5565185	357.601	-1.30042	0.15935	-8.16076	3.32925e-16	6.48151e-15	AAEL004630				GO:0005515	protein binding
LOC5578809	568.951	-1.41838	0.173818	-8.16014	3.34641e-16	6.50599e-15	AAEL013847	diacylglycerol kinase, zeta, iota [Source:VB Community Annotation]			GO:0003951,GO:0004143,GO:0005515,GO:0007165,GO:0007205,GO:0016301,GO:0016310,GO:0035556	NAD+ kinase activity,diacylglycerol kinase activity,protein binding,signal transduction,protein kinase C-activating G protein-coupled receptor signaling pathway,kinase activity,phosphorylation,intracellular signal transduction
LOC5567893	308.354	-1.70983	0.209655	-8.15541	3.47995e-16	6.75634e-15	AAEL006338	sulfotransferase (sult) [Source:VB Community Annotation]			GO:0008146,GO:0016740	sulfotransferase activity,transferase activity
LOC5569110	1574.36	1.11218	0.136463	8.15009	3.63666e-16	7.05095e-15	AAEL007374	yellow protein precursor, putative [Source:VB Community Annotation]
LOC110680812	81.8455	3.30499	0.405549	8.14943	3.65655e-16	7.07982e-15	AAEL028140
LOC5574993	24120.2	-1.91829	0.235448	-8.1474	3.71837e-16	7.18969e-15	AAEL025362	60S ribosomal protein L10 [Source:UniProtKB/TrEMBL;Acc:Q1HRT6]			GO:0003735,GO:0005840,GO:0006412	structural constituent of ribosome,ribosome,translation
LOC5564837	1143.72	-0.942044	0.115631	-8.147	3.73061e-16	7.20354e-15	AAEL018022				GO:0003677,GO:0003824,GO:0005634,GO:0005975	DNA binding,catalytic activity,nucleus,carbohydrate metabolic process
LOC5566878	428.34	2.79135	0.342685	8.14554	3.77595e-16	7.28116e-15	AAEL021073				GO:0005515	protein binding
LOC5573381	138.334	2.72481	0.334532	8.14515	3.78826e-16	7.28831e-15	AAEL028161				GO:0000166,GO:0004672,GO:0005524,GO:0006468	nucleotide binding,protein kinase activity,ATP binding,protein phosphorylation
LOC5564875	2704.86	-1.10355	0.135487	-8.14509	3.78994e-16	7.28831e-15	AAEL004462
LOC5566027	1094.94	-1.09202	0.134142	-8.14073	3.92914e-16	7.54576e-15	AAEL005100
LOC23687805	8891.33	0.719455	0.0883826	8.14023	3.94515e-16	7.55908e-15	AAEL017385
LOC5575630	587.161	1.26716	0.155668	8.14019	3.94674e-16	7.55908e-15	AAEL019944				GO:0003676,GO:0003723,GO:0005515,GO:0006396	nucleic acid binding,RNA binding,protein binding,RNA processing
LOC5570220	495.338	1.57367	0.193368	8.13823	4.01115e-16	7.67206e-15	AAEL008151
LOC5571026	509.073	-1.24365	0.152853	-8.13622	4.07799e-16	7.78941e-15	AAEL008758	F-box/SPRY domain-containing protein 1 [Source:VB Community Annotation]			GO:0005515,GO:0007274,GO:0007399,GO:0016567,GO:0030054,GO:0031594,GO:0045202,GO:0045886	protein binding,neuromuscular synaptic transmission,nervous system development,protein ubiquitination,cell junction,neuromuscular junction,synapse,negative regulation of synaptic growth at neuromuscular junction
LOC110674749	4080.44	-1.20832	0.148553	-8.1339	4.15699e-16	7.92962e-15	AAEL027190
LOC5568092	307.909	-1.28436	0.157933	-8.13232	4.21145e-16	8.0227e-15	AAEL006515				GO:0001510,GO:0008168,GO:0008171,GO:0008173,GO:0016740,GO:0032259	RNA methylation,methyltransferase activity,O-methyltransferase activity,RNA methyltransferase activity,transferase activity,methylation
LOC5577284	1369.09	2.66125	0.32745	8.12721	4.39273e-16	8.3568e-15	AAEL013138				GO:0005515	protein binding
LOC5576876	468.579	-3.51141	0.432299	-8.12263	4.56178e-16	8.66678e-15	AAEL003049	pupal cuticle protein 78E, putative [Source:VB Community Annotation]			GO:0042302	structural constituent of cuticle
LOC5568788	1481.84	1.93547	0.238298	8.12207	4.58286e-16	8.69517e-15	AAEL007132	dynein heavy chain [Source:VB Community Annotation]			GO:0000166,GO:0003774,GO:0003777,GO:0005524,GO:0005737,GO:0005856,GO:0005874,GO:0007018,GO:0008569,GO:0030286	nucleotide binding,motor activity,microtubule motor activity,ATP binding,cytoplasm,cytoskeleton,microtubule,microtubule-based movement,ATP-dependent microtubule motor activity, minus-end-directed,dynein complex
LOC110675643	153.233	1.95252	0.240663	8.11307	4.93558e-16	9.35186e-15	AAEL004896				GO:0002098,GO:0005515,GO:0005634,GO:0005737,GO:0008033,GO:0033588	tRNA wobble uridine modification,protein binding,nucleus,cytoplasm,tRNA processing,Elongator holoenzyme complex
LOC110675562	480.342	-1.45353	0.17924	-8.10939	5.08751e-16	9.62688e-15	AAEL027087				GO:0016274,GO:0018216	protein-arginine N-methyltransferase activity,peptidyl-arginine methylation
LOC110675449	49.4409	5.18983	0.640018	8.10889	5.10844e-16	9.65359e-15	AAEL026131
LOC5568578	66.8392	6.45618	0.796236	8.10837	5.13036e-16	9.6821e-15	AAEL001146	n-acetylgalactosaminyltransferase [Source:VB Community Annotation]			GO:0000139,GO:0005794,GO:0006486,GO:0016020,GO:0016021,GO:0016740,GO:0016757,GO:0030246	Golgi membrane,Golgi apparatus,protein glycosylation,membrane,integral component of membrane,transferase activity,transferase activity, transferring glycosyl groups,carbohydrate binding
LOC5571854	967.554	0.928699	0.114636	8.10128	5.43822e-16	1.02495e-14	AAEL009345	prohibitin [Source:VB Community Annotation]			GO:0005739,GO:0005743,GO:0016020	mitochondrion,mitochondrial inner membrane,membrane
LOC110675599	53.3219	5.32513	0.657466	8.09948	5.51946e-16	1.03887e-14	AAEL024870				GO:0016747	transferase activity, transferring acyl groups other than amino-acyl groups
LOC5572229	4150.92	0.966592	0.119426	8.09365	5.79025e-16	1.0884e-14	AAEL018182				GO:0003676	nucleic acid binding
LOC5564270	200.91	-3.39577	0.419693	-8.09107	5.91436e-16	1.11025e-14	AAEL014369				GO:0042302	structural constituent of cuticle
LOC5563971	108.524	2.15533	0.266426	8.0898	5.97628e-16	1.12039e-14	AAEL004023	juvenile hormone-inducible protein, putative [Source:VB Community Annotation]
LOC5580013	130.947	1.85657	0.229688	8.08302	6.31832e-16	1.18295e-14	AAEL009640
LOC5568129	282.274	-1.50131	0.185895	-8.07612	6.68601e-16	1.2485e-14	AAEL006570				GO:0016020,GO:0016021	membrane,integral component of membrane
LOC5568774	282.274	-1.50131	0.185895	-8.07612	6.68601e-16	1.2485e-14	AAEL015457				GO:0016020,GO:0016021	membrane,integral component of membrane
LOC5570787	65.9248	2.95811	0.3665	8.07124	6.95859e-16	1.29768e-14	AAEL008559	glutaminase [Source:VB Community Annotation]			GO:0004359,GO:0005515,GO:0006541,GO:0016787	glutaminase activity,protein binding,glutamine metabolic process,hydrolase activity
LOC5580063	559.901	-0.990529	0.12288	-8.06098	7.56875e-16	1.40962e-14	AAEL002159				GO:0003676,GO:0003677,GO:0005634,GO:0006281,GO:0006974,GO:0008270,GO:0046872	nucleic acid binding,DNA binding,nucleus,DNA repair,cellular response to DNA damage stimulus,zinc ion binding,metal ion binding
LOC5569385	196.035	1.7674	0.219282	8.05991	7.6353e-16	1.42015e-14	AAEL019779				GO:0005515	protein binding
LOC5570554	531.956	1.20729	0.149803	8.05921	7.67878e-16	1.42636e-14	AAEL008367	fk506-binding protein [Source:VB Community Annotation]			GO:0000413,GO:0003755,GO:0016853	protein peptidyl-prolyl isomerization,peptidyl-prolyl cis-trans isomerase activity,isomerase activity
LOC5565048	687.465	2.90136	0.360278	8.0531	8.07249e-16	1.49753e-14	AAEL004567	fermitin, putative [Source:VB Community Annotation]			GO:0007155,GO:0007229	cell adhesion,integrin-mediated signaling pathway
LOC5564238	4745.1	-1.28978	0.160255	-8.04832	8.39375e-16	1.55482e-14	AAEL004172	tubulin alpha chain [Source:VB Community Annotation]			GO:0000166,GO:0003924,GO:0005200,GO:0005525,GO:0005874,GO:0007010,GO:0007017	nucleotide binding,GTPase activity,structural constituent of cytoskeleton,GTP binding,microtubule,cytoskeleton organization,microtubule-based process
LOC5571665	670.343	-1.31554	0.163457	-8.04818	8.40327e-16	1.55482e-14	AAEL001670				GO:0006506,GO:0016020,GO:0016021,GO:0016787	GPI anchor biosynthetic process,membrane,integral component of membrane,hydrolase activity
LOC5577432	2573.12	-1.0271	0.127667	-8.04513	8.61505e-16	1.59193e-14	AAEL013170	phosphatidylcholine-sterol acyltransferase (lecithin-cholesterol acyltransferase) [Source:VB Community Annotation]			GO:0006629,GO:0008374	lipid metabolic process,O-acyltransferase activity
LOC5572512	281.741	2.08116	0.25875	8.0431	8.75908e-16	1.61644e-14	AAEL009842	Galectin [Source:UniProtKB/TrEMBL;Acc:Q16UP1]	GALE12		GO:0030246	carbohydrate binding
LOC5574653	1168.65	-0.974692	0.121243	-8.03916	9.04582e-16	1.66718e-14	AAEL011287	ubiquitin specific protease [Source:VB Community Annotation]			GO:0004843,GO:0006508,GO:0006511,GO:0008233,GO:0016579,GO:0036459	thiol-dependent ubiquitin-specific protease activity,proteolysis,ubiquitin-dependent protein catabolic process,peptidase activity,protein deubiquitination,thiol-dependent ubiquitinyl hydrolase activity
LOC5573515	512.07	1.5727	0.195749	8.03424	9.41603e-16	1.73316e-14	AAEL010561				GO:0005634,GO:0008270,GO:0071565	nucleus,zinc ion binding,nBAF complex
LOC5580262	13810.8	1.23938	0.154322	8.03112	9.65873e-16	1.77472e-14	AAEL018244	DNA topoisomerase 2 [Source:UniProtKB/TrEMBL;Acc:A0A1S4G770]			GO:0000166,GO:0003677,GO:0003916,GO:0003918,GO:0005524,GO:0006259,GO:0006265,GO:0016853,GO:0046872	nucleotide binding,DNA binding,DNA topoisomerase activity,DNA topoisomerase type II (double strand cut, ATP-hydrolyzing) activity,ATP binding,DNA metabolic process,DNA topological change,isomerase activity,metal ion binding
LOC110677905	213.929	-2.53709	0.315911	-8.03102	9.66687e-16	1.77472e-14	AAEL025766
LOC5568418	4984.25	-0.884466	0.110136	-8.0307	9.69177e-16	1.77699e-14	AAEL006847	Defective in cullin neddylation protein [Source:UniProtKB/TrEMBL;Acc:Q174N9]
LOC5563928	65.4278	4.3596	0.543125	8.02688	9.99825e-16	1.83082e-14	AAEL023586				GO:0016020,GO:0016021	membrane,integral component of membrane
LOC5575329	1486.49	-0.928463	0.115794	-8.01823	1.07283e-15	1.96197e-14	AAEL002595	serine protease [Source:VB Community Annotation]			GO:0004252,GO:0006508	serine-type endopeptidase activity,proteolysis
LOC5563642	189.468	1.79697	0.224294	8.01164	1.13188e-15	2.06728e-14	AAEL023601				GO:0004518,GO:0004519,GO:0004527,GO:0005634,GO:0006281,GO:0006302,GO:0006974,GO:0008408,GO:0016787,GO:0030145,GO:0030870,GO:0051321,GO:0090305	nuclease activity,endonuclease activity,exonuclease activity,nucleus,DNA repair,double-strand break repair,cellular response to DNA damage stimulus,3'-5' exonuclease activity,hydrolase activity,manganese ion binding,Mre11 complex,meiotic cell cycle,nucleic acid phosphodiester bond hydrolysis
LOC110681384	196.552	-1.80442	0.225283	-8.00959	1.15095e-15	2.09941e-14	AAEL023315
LOC5575448	1503.53	-0.793757	0.0991183	-8.00817	1.16427e-15	2.12097e-14	AAEL002645	mannosyl-oligosaccharide alpha-1,2-mannosidase, putative [Source:VB Community Annotation]			GO:0003824,GO:0004571,GO:0005509,GO:0005975,GO:0008152,GO:0016020,GO:0016787,GO:0016798,GO:1904382	catalytic activity,mannosyl-oligosaccharide 1,2-alpha-mannosidase activity,calcium ion binding,carbohydrate metabolic process,metabolic process,membrane,hydrolase activity,hydrolase activity, acting on glycosyl bonds,mannose trimming involved in glycoprotein ERAD pathway
LOC5565302	349.254	1.94484	0.242928	8.00584	1.1865e-15	2.15871e-14	AAEL004734				GO:0005515	protein binding
LOC5571724	466.423	1.72718	0.215814	8.00313	1.21298e-15	2.20404e-14	AAEL009250				GO:0005515	protein binding
LOC5565032	95.2679	2.21735	0.277088	8.00233	1.22085e-15	2.21296e-14	AAEL004553				GO:0005737,GO:0120009,GO:0120013	cytoplasm,intermembrane lipid transfer,lipid transfer activity
LOC5577025	849.318	2.45024	0.306192	8.00232	1.22101e-15	2.21296e-14	AAEL012932	Methyltransferase-like protein [Source:UniProtKB/TrEMBL;Acc:Q16KM2]			GO:0008168,GO:0016740,GO:0032259	methyltransferase activity,transferase activity,methylation
LOC5578648	1383.33	-1.37709	0.172232	-7.99558	1.28962e-15	2.33433e-14	AAEL013799				GO:0003676	nucleic acid binding
LOC5576264	815.388	-0.980294	0.122617	-7.99478	1.29804e-15	2.34561e-14	AAEL012418	deoxyribonuclease ii [Source:VB Community Annotation]			GO:0004531,GO:0006259,GO:0016787	deoxyribonuclease II activity,DNA metabolic process,hydrolase activity
LOC5579231	217.879	1.53358	0.191825	7.99467	1.29916e-15	2.34561e-14	AAEL014072	tip60 [Source:VB Community Annotation]			GO:0004402,GO:0005634,GO:0006355,GO:0016573,GO:0016740,GO:0035267	histone acetyltransferase activity,nucleus,regulation of transcription, DNA-templated,histone acetylation,transferase activity,NuA4 histone acetyltransferase complex
LOC110678643	235.633	-2.32462	0.290804	-7.99377	1.30875e-15	2.35992e-14	AAEL025087
LOC5564851	12008.1	-1.18961	0.148892	-7.98971	1.35257e-15	2.43584e-14	AAEL000604
LOC5563981	59.1848	4.92678	0.61672	7.98867	1.36402e-15	2.45332e-14	AAEL004003	glucose dehydrogenase [Source:VB Community Annotation]			GO:0016020,GO:0016021,GO:0016614,GO:0050660,GO:0055114	membrane,integral component of membrane,oxidoreductase activity, acting on CH-OH group of donors,flavin adenine dinucleotide binding,oxidation-reduction process
LOC5571961	838.001	-1.01517	0.127108	-7.98672	1.38571e-15	2.48919e-14	AAEL012369
LOC5568081	917.351	1.22578	0.15362	7.97928	1.47191e-15	2.64068e-14	AAEL006516	vacuolar ATP synthase subunit h [Source:VB Community Annotation]			GO:0000221,GO:0005515,GO:0006811,GO:0015991,GO:0046961,GO:1902600	vacuolar proton-transporting V-type ATPase, V1 domain,protein binding,ion transport,GO_0015991,proton-transporting ATPase activity, rotational mechanism,proton transmembrane transport
LOC5566767	600.113	-1.45705	0.182653	-7.97713	1.4977e-15	2.68356e-14	AAEL022025
LOC5569133	590.9	-1.1011	0.138054	-7.97588	1.51303e-15	2.70759e-14	AAEL019707				GO:0016020,GO:0016021	membrane,integral component of membrane
LOC5580231	118.105	-5.70296	0.715066	-7.97543	1.51846e-15	2.71389e-14	AAEL012207	myosin light chain 1, [Source:VB Community Annotation]			GO:0005509	calcium ion binding
LOC5567173	3539.12	-0.99367	0.124653	-7.97151	1.56745e-15	2.79539e-14	AAEL019532				GO:0005515,GO:0005516,GO:0016020	protein binding,calmodulin binding,membrane
LOC5574837	157.209	-4.51546	0.566453	-7.97147	1.568e-15	2.79539e-14	AAEL011440
LOC5564119	546.948	-1.18664	0.148946	-7.96692	1.62677e-15	2.89651e-14	AAEL019770				GO:0003677,GO:0003700,GO:0005634,GO:0006355	DNA binding,DNA-binding transcription factor activity,nucleus,regulation of transcription, DNA-templated
LOC23687757	636.91	-2.6289	0.330055	-7.96504	1.65173e-15	2.93726e-14	AAEL023894				GO:0016491,GO:0055114	oxidoreductase activity,oxidation-reduction process
LOC5577197	1975.6	1.22568	0.153957	7.96117	1.70416e-15	3.0267e-14	AAEL018255
LOC5578341	1604.23	-0.941286	0.118245	-7.96047	1.71381e-15	3.04003e-14	AAEL003535
LOC5565268	1357.23	1.11677	0.140302	7.95976	1.72372e-15	3.05378e-14	AAEL004686	RuvB-like helicase 1 (EC 3.6.4.12) (Pontin) [Source:VB Community Annotation]	pont		GO:0000166,GO:0003678,GO:0003713,GO:0004386,GO:0005524,GO:0005634,GO:0006281,GO:0006310,GO:0006325,GO:0006974,GO:0007049,GO:0016787,GO:0031011,GO:0032508,GO:0035267,GO:0042127,GO:0043139,GO:0043141,GO:0051301,GO:0090263,GO:0097255,GO:1903508	nucleotide binding,DNA helicase activity,transcription coactivator activity,helicase activity,ATP binding,nucleus,DNA repair,DNA recombination,chromatin organization,cellular response to DNA damage stimulus,cell cycle,hydrolase activity,Ino80 complex,DNA duplex unwinding,NuA4 histone acetyltransferase complex,regulation of cell population proliferation,5'-3' DNA helicase activity,GO_0043141,cell …
LOC5565801	107.498	2.44024	0.306756	7.95499	1.79139e-15	3.16971e-14	AAEL005001	aquaporin [Source:VB Community Annotation]			GO:0015267,GO:0016020,GO:0016021,GO:0055085	channel activity,membrane,integral component of membrane,transmembrane transport
LOC110681081	231.869	1.52705	0.19207	7.95047	1.85798e-15	3.28344e-14	AAEL028067
LOC5569735	2187.59	0.870607	0.109528	7.94871	1.88464e-15	3.32641e-14	AAEL007882	histone H1, putative [Source:VB Community Annotation]			GO:0003677,GO:0005634	DNA binding,nucleus
LOC5567813	1364	1.69138	0.213119	7.93629	2.08324e-15	3.67236e-14	AAEL000984				GO:0005085,GO:0005096,GO:0005634,GO:0005737,GO:0043547,GO:2000431	guanyl-nucleotide exchange factor activity,GTPase activator activity,nucleus,cytoplasm,positive regulation of GTPase activity,regulation of cytokinesis, actomyosin contractile ring assembly
LOC5576838	1885.45	0.79704	0.100442	7.93535	2.09911e-15	3.69573e-14	AAEL012826	replication factor a 1, rfa1 [Source:VB Community Annotation]			GO:0003676,GO:0003677,GO:0005634,GO:0006260,GO:0006281,GO:0006310,GO:0046872	nucleic acid binding,DNA binding,nucleus,DNA replication,DNA repair,DNA recombination,metal ion binding
LOC5569124	19410.7	-0.795297	0.100249	-7.93322	2.13529e-15	3.75477e-14	AAEL007385	Ferritin subunit Precursor (EC 1.16.3.1)(Ferritin heavy chain-like protein)(AeFer(H)) [Source:VB Community Annotation]			GO:0004322,GO:0005576,GO:0006826,GO:0006879,GO:0008199,GO:0016491,GO:0046872,GO:0055114	ferroxidase activity,extracellular region,iron ion transport,cellular iron ion homeostasis,ferric iron binding,oxidoreductase activity,metal ion binding,oxidation-reduction process
LOC5567753	321.815	2.05342	0.25893	7.9304	2.18436e-15	3.83629e-14	AAEL000152				GO:0005737,GO:0030030	cytoplasm,cell projection organization
LOC5563740	48.85	5.1719	0.652785	7.92282	2.32189e-15	4.07279e-14	AAEL014086				GO:0016020,GO:0016021	membrane,integral component of membrane
LOC110679868	8575.61	0.919797	0.116099	7.92249	2.32795e-15	4.07837e-14	AAEL027050	Putative 52k active chromatin boundary protein [Source:UniProtKB/TrEMBL;Acc:A0A0P6IYK3]			GO:0003676,GO:0003723,GO:0005634	nucleic acid binding,RNA binding,nucleus
LOC5576284	1441.82	0.836992	0.105671	7.92076	2.36071e-15	4.13066e-14	AAEL012442				GO:0003677,GO:0005634	DNA binding,nucleus
LOC5570991	6444.89	2.94948	0.372479	7.91851	2.40379e-15	4.20085e-14	AAEL008722				GO:0003676,GO:0046872	nucleic acid binding,metal ion binding
LOC110680590	69.5244	4.15074	0.524682	7.91097	2.55391e-15	4.45771e-14	AAEL022297				GO:0003824,GO:0009058,GO:0030170	catalytic activity,biosynthetic process,pyridoxal phosphate binding
LOC5577406	11000	-1.09116	0.137949	-7.90987	2.57662e-15	4.49181e-14	AAEL003179	protein arginine n-methyltransferase 1, [Source:VB Community Annotation]			GO:0006479,GO:0008168,GO:0016274,GO:0016740,GO:0018216,GO:0032259,GO:0035246	protein methylation,methyltransferase activity,protein-arginine N-methyltransferase activity,transferase activity,peptidyl-arginine methylation,methylation,peptidyl-arginine N-methylation
LOC5576552	824.461	-0.919162	0.116289	-7.90409	2.69891e-15	4.69922e-14	AAEL012610
LOC5568820	2312.9	1.6635	0.210495	7.9028	2.72708e-15	4.74244e-14	AAEL001176	s-adenosylmethionine decarboxylase [Source:VB Community Annotation]			GO:0004014,GO:0006557,GO:0006596,GO:0006597,GO:0008295,GO:0016829,GO:0016831	adenosylmethionine decarboxylase activity,S-adenosylmethioninamine biosynthetic process,polyamine biosynthetic process,spermine biosynthetic process,spermidine biosynthetic process,lyase activity,carboxy-lyase activity
LOC110679417	457.203	3.8821	0.491297	7.90174	2.75046e-15	4.77724e-14	AAEL026886
LOC110675298	45.9978	5.08264	0.643399	7.89967	2.79639e-15	4.85108e-14	AAEL023358
LOC5567061	3650.32	0.830605	0.105172	7.8976	2.84317e-15	4.92619e-14	AAEL005802	structural maintenance of chromosomes 1 smc1 [Source:VB Community Annotation]			GO:0005515,GO:0005524,GO:0005634,GO:0005694,GO:0007064,GO:0008278,GO:0051276	protein binding,ATP binding,nucleus,chromosome,mitotic sister chromatid cohesion,cohesin complex,chromosome organization
LOC5574454	1428.62	-1.13248	0.143574	-7.88775	3.07692e-15	5.32468e-14	AAEL011171	low-Mr GTP-binding protein Rab31, putative [Source:VB Community Annotation]			GO:0003924,GO:0005525	GTPase activity,GTP binding
LOC110677951	330.664	-1.23238	0.156488	-7.87526	3.40047e-15	5.87741e-14	AAEL022152
LOC5580252	3578.11	0.934384	0.118671	7.87371	3.44286e-15	5.94345e-14	AAEL012546	DNA replication licensing factor MCM6 [Source:VB Community Annotation]			GO:0000166,GO:0003677,GO:0003678,GO:0004386,GO:0005524,GO:0005634,GO:0006260,GO:0006270,GO:0016787,GO:0032508,GO:0042555	nucleotide binding,DNA binding,DNA helicase activity,helicase activity,ATP binding,nucleus,DNA replication,DNA replication initiation,hydrolase activity,DNA duplex unwinding,MCM complex
LOC110680773	114.268	2.21471	0.281899	7.85638	3.95384e-15	6.81725e-14	AAEL023067
LOC5573350	403.473	-1.1873	0.151641	-7.82969	4.89092e-15	8.42272e-14	AAEL010444
LOC5569585	238.621	2.76016	0.352539	7.82938	4.90287e-15	8.43306e-14	AAEL001281				GO:0005452,GO:0006811,GO:0006820,GO:0008509,GO:0015698,GO:0016020,GO:0016021,GO:0098656	inorganic anion exchanger activity,ion transport,anion transport,anion transmembrane transporter activity,inorganic anion transport,membrane,integral component of membrane,anion transmembrane transport
LOC5574496	1962.07	-1.39756	0.178555	-7.82704	4.99475e-15	8.58068e-14	AAEL002399	Aspartate aminotransferase [Source:UniProtKB/TrEMBL;Acc:Q5K6H3]			GO:0003824,GO:0004069,GO:0006520,GO:0008483,GO:0009058,GO:0016740,GO:0030170	catalytic activity,L-aspartate:2-oxoglutarate aminotransferase activity,cellular amino acid metabolic process,transaminase activity,biosynthetic process,transferase activity,pyridoxal phosphate binding
LOC110681207	210.309	-2.30338	0.294438	-7.82296	5.15937e-15	8.85275e-14	AAEL025224				GO:0004672,GO:0004674,GO:0004703,GO:0005524,GO:0006468,GO:0007165	protein kinase activity,protein serine/threonine kinase activity,G protein-coupled receptor kinase activity,ATP binding,protein phosphorylation,signal transduction
LOC5564975	53.9762	3.25255	0.415855	7.82137	5.2253e-15	8.95504e-14	AAEL004511				GO:0016020,GO:0016021	membrane,integral component of membrane
LOC5572987	1182.64	1.34925	0.172529	7.8204	5.26578e-15	9.01351e-14	AAEL001918
LOC110677651	49.0317	-3.52981	0.451499	-7.81798	5.3677e-15	9.1769e-14	AAEL025744
LOC5570295	140.094	2.15749	0.275971	7.81781	5.37515e-15	9.17855e-14	AAEL008232	sugar transporter [Source:VB Community Annotation]			GO:0016020,GO:0016021,GO:0022857,GO:0055085	membrane,integral component of membrane,transmembrane transporter activity,transmembrane transport
LOC5568215	1065.77	-0.897844	0.114865	-7.81653	5.42988e-15	9.26085e-14	AAEL006655	chromatin regulatory protein sir2 [Source:VB Community Annotation]			GO:0016740,GO:0070403	transferase activity,NAD+ binding
LOC5570080	780.211	1.85355	0.237163	7.81553	5.47313e-15	9.3234e-14	AAEL001336	charged multivesicular body protein 2a [Source:VB Community Annotation]			GO:0007034	vacuolar transport
LOC5565629	3905.08	0.806664	0.103242	7.81331	5.57062e-15	9.47808e-14	AAEL014913	Pyruvate kinase [Source:UniProtKB/TrEMBL;Acc:Q16F38]			GO:0000166,GO:0000287,GO:0003824,GO:0004743,GO:0005524,GO:0006096,GO:0016301,GO:0016310,GO:0016740,GO:0030955,GO:0046872	nucleotide binding,magnesium ion binding,catalytic activity,pyruvate kinase activity,ATP binding,glycolytic process,kinase activity,phosphorylation,transferase activity,potassium ion binding,metal ion binding
LOC5568072	1082.71	1.56851	0.200819	7.8106	5.6918e-15	9.67265e-14	AAEL006514	sodium-dependent phosphate transporter [Source:VB Community Annotation]			GO:0016020,GO:0016021,GO:0022857,GO:0055085	membrane,integral component of membrane,transmembrane transporter activity,transmembrane transport
LOC5578914	242.272	1.8183	0.23283	7.80954	5.73974e-15	9.74243e-14	AAEL003742	glucosylceramidase [Source:VB Community Annotation]			GO:0004348,GO:0006629,GO:0006665,GO:0008152,GO:0016787,GO:0016798	glucosylceramidase activity,lipid metabolic process,sphingolipid metabolic process,metabolic process,hydrolase activity,hydrolase activity, acting on glycosyl bonds
LOC5567364	2445.81	-0.911606	0.116779	-7.80623	5.89219e-15	9.98924e-14	AAEL006035				GO:0003746,GO:0005634,GO:0006368,GO:0006414,GO:0008023	translation elongation factor activity,nucleus,transcription elongation from RNA polymerase II promoter,translational elongation,transcription elongation factor complex
LOC5578985	404.436	-1.36773	0.175242	-7.8048	5.95941e-15	1.00911e-13	AAEL003797
LOC5572213	306.008	2.44135	0.312825	7.80418	5.98876e-15	1.01287e-13	AAEL009629	endoU protein, putative [Source:VB Community Annotation]			GO:0003723,GO:0004518,GO:0004519,GO:0004521,GO:0016787,GO:0046872,GO:0090305,GO:0090502	RNA binding,nuclease activity,endonuclease activity,endoribonuclease activity,hydrolase activity,metal ion binding,nucleic acid phosphodiester bond hydrolysis,RNA phosphodiester bond hydrolysis, endonucleolytic
LOC5572863	1771.38	-1.28612	0.164971	-7.79602	6.38923e-15	1.07815e-13	AAEL010081				GO:0003824,GO:0005783,GO:0005789,GO:0006506,GO:0016020,GO:0016021,GO:0016740,GO:0051377	catalytic activity,endoplasmic reticulum,endoplasmic reticulum membrane,GPI anchor biosynthetic process,membrane,integral component of membrane,transferase activity,mannose-ethanolamine phosphotransferase activity
LOC5579175	313.144	1.98272	0.254325	7.796	6.38995e-15	1.07815e-13	AAEL003893	DNA repair protein xp-c / rad4 [Source:VB Community Annotation]			GO:0003677,GO:0003684,GO:0005634,GO:0006281,GO:0006289,GO:0006974	DNA binding,damaged DNA binding,nucleus,DNA repair,nucleotide-excision repair,cellular response to DNA damage stimulus
LOC5564597	244.858	-1.58188	0.202973	-7.79354	6.51571e-15	1.09806e-13	AAEL021738				GO:0000166,GO:0005524,GO:0016020,GO:0016021,GO:0016887,GO:0042626,GO:0055085	nucleotide binding,ATP binding,membrane,integral component of membrane,ATPase activity,ATPase-coupled transmembrane transporter activity,transmembrane transport
LOC5568858	1980.22	-0.968415	0.124273	-7.79262	6.56332e-15	1.10477e-13	AAEL007171	Protein phosphatase 2c [Source:UniProtKB/TrEMBL;Acc:A0A1S4FFR8]			GO:0003824,GO:0004721,GO:0004722,GO:0006470,GO:0016787,GO:0016791,GO:0043169,GO:0046872	catalytic activity,phosphoprotein phosphatase activity,protein serine/threonine phosphatase activity,protein dephosphorylation,hydrolase activity,phosphatase activity,cation binding,metal ion binding
LOC5570999	1685.74	1.49288	0.191675	7.78857	6.77709e-15	1.1394e-13	AAEL008741	importin (ran-binding protein) [Source:VB Community Annotation]			GO:0005515,GO:0005634,GO:0006886,GO:0008536	protein binding,nucleus,intracellular protein transport,Ran GTPase binding
LOC5565458	16091.2	-0.875235	0.112377	-7.7884	6.78653e-15	1.13964e-13	AAEL000672	cyclin a [Source:VB Community Annotation]			GO:0005634,GO:0042025	nucleus,host cell nucleus
LOC5577808	1095.16	-1.36205	0.175082	-7.77949	7.28173e-15	1.22135e-13	AAEL013394				GO:0004140,GO:0005524,GO:0015937,GO:0016020,GO:0016021,GO:0016310	dephospho-CoA kinase activity,ATP binding,coenzyme A biosynthetic process,membrane,integral component of membrane,phosphorylation
LOC5578628	1360.12	-1.27049	0.163328	-7.77881	7.32102e-15	1.22649e-13	AAEL019997
LOC5578298	326.825	-1.34394	0.172854	-7.77497	7.54629e-15	1.26273e-13	AAEL013617	chimerin (rho- GTPase-activating protein) [Source:VB Community Annotation]			GO:0005096,GO:0007165,GO:0035556,GO:0043547,GO:0046872,GO:0051056	GTPase activator activity,signal transduction,intracellular signal transduction,positive regulation of GTPase activity,metal ion binding,regulation of small GTPase mediated signal transduction
LOC5575004	1737.49	-0.991828	0.127582	-7.77401	7.60389e-15	1.27087e-13	AAEL024950				GO:0004842,GO:0005515,GO:0006511,GO:0016567,GO:0061630	ubiquitin-protein transferase activity,protein binding,ubiquitin-dependent protein catabolic process,protein ubiquitination,ubiquitin protein ligase activity
LOC5579842	141.379	9.44475	1.21498	7.77359	7.62925e-15	1.27361e-13	AAEL005855	amino acid transporter [Source:VB Community Annotation]			GO:0016020,GO:0016021	membrane,integral component of membrane
LOC5579065	1306	-0.854376	0.109942	-7.77114	7.778e-15	1.29691e-13	AAEL014003				GO:0005515	protein binding
LOC5564027	320.139	1.94992	0.250987	7.76903	7.90879e-15	1.31717e-13	AAEL014281				GO:0005634,GO:0005730,GO:0008270,GO:0046872	nucleus,nucleolus,zinc ion binding,metal ion binding
LOC5569869	436.579	-1.14573	0.147513	-7.76697	8.03858e-15	1.33722e-13	AAEL007971	tyrosine transporter [Source:VB Community Annotation]			GO:0016020,GO:0016021,GO:0055085	membrane,integral component of membrane,transmembrane transport
LOC5576817	137.615	3.08902	0.397915	7.76302	8.29323e-15	1.37796e-13	AAEL027037				GO:0004252,GO:0006508	serine-type endopeptidase activity,proteolysis
LOC5563771	2127.13	0.844689	0.108891	7.75718	8.68412e-15	1.44122e-13	AAEL019480				GO:0000166,GO:0004672,GO:0004713,GO:0004715,GO:0005515,GO:0005524,GO:0006468,GO:0016301,GO:0016310,GO:0016740,GO:0018108,GO:0035556,GO:0046872	nucleotide binding,protein kinase activity,protein tyrosine kinase activity,non-membrane spanning protein tyrosine kinase activity,protein binding,ATP binding,protein phosphorylation,kinase activity,phosphorylation,transferase activity,peptidyl-tyrosine phosphorylation,intracellular signal transduction,metal ion binding
LOC5567271	169.365	-1.78783	0.230518	-7.75569	8.78677e-15	1.45655e-13	AAEL005923				GO:0003676	nucleic acid binding
LOC5571300	770.017	2.63134	0.339611	7.74808	9.32903e-15	1.54463e-13	AAEL001543				GO:0000166,GO:0005524,GO:0006605,GO:0006886,GO:0015031,GO:0016020,GO:0017038	nucleotide binding,ATP binding,protein targeting,intracellular protein transport,protein transport,membrane,protein import
LOC5566747	74.2224	3.06015	0.394986	7.74749	9.37269e-15	1.55005e-13	AAEL005606				GO:0005515	protein binding
LOC5573302	1146.87	-1.16355	0.150191	-7.74713	9.39929e-15	1.55264e-13	AAEL022867				GO:0016020,GO:0016021,GO:0016740,GO:0016746	membrane,integral component of membrane,transferase activity,transferase activity, transferring acyl groups
LOC5564696	343.638	-1.43493	0.18524	-7.74633	9.45857e-15	1.5592e-13	AAEL004396	GPCR Octopamine/Tyramine Family [Source:VB Community Annotation]	GPROAR4		GO:0004930,GO:0007165,GO:0007186,GO:0016020,GO:0016021	G protein-coupled receptor activity,signal transduction,G protein-coupled receptor signaling pathway,membrane,integral component of membrane
LOC110675535	430.56	2.89587	0.373839	7.7463	9.46106e-15	1.5592e-13	AAEL024066
LOC23687576	580.671	1.08605	0.140261	7.74306	9.70491e-15	1.59753e-13	AAEL017156	DNA-directed RNA polymerase subunit beta [Source:UniProtKB/TrEMBL;Acc:J9E9F1]			GO:0003677,GO:0003899,GO:0006351,GO:0016740,GO:0016779,GO:0032549,GO:0046872	DNA binding,DNA-directed 5'-3' RNA polymerase activity,transcription, DNA-templated,transferase activity,nucleotidyltransferase activity,ribonucleoside binding,metal ion binding
LOC5564596	3498.01	-0.988508	0.127781	-7.73598	1.02609e-14	1.6871e-13	AAEL019475				GO:0000812,GO:0003713,GO:0005634,GO:0006338,GO:0007219,GO:0016607,GO:0031151,GO:0034729,GO:0043486,GO:0045944,GO:0051726	Swr1 complex,transcription coactivator activity,nucleus,chromatin remodeling,Notch signaling pathway,nuclear speck,histone methyltransferase activity (H3-K79 specific),histone H3-K79 methylation,histone exchange,positive regulation of transcription by RNA polymerase II,regulation of cell cycle
LOC5569397	48.0322	-6.35288	0.821229	-7.73582	1.02739e-14	1.68728e-13	AAEL007603	odorant binding protein (OBP10) [Source:VB Community Annotation]	OBP10		GO:0005549	odorant binding
LOC5568807	378.719	2.14353	0.277176	7.73346	1.04659e-14	1.71587e-13	AAEL001177	signal recognition particle, 14kD, putative [Source:VB Community Annotation]			GO:0005737,GO:0005786,GO:0006614,GO:0008312,GO:0030942,GO:0048500	cytoplasm,signal recognition particle, endoplasmic reticulum targeting,SRP-dependent cotranslational protein targeting to membrane,7S RNA binding,endoplasmic reticulum signal peptide binding,signal recognition particle
LOC5570170	456.991	-1.97235	0.255044	-7.73339	1.04722e-14	1.71587e-13	AAEL008137				GO:0005515	protein binding
LOC110674056	256.464	-2.18187	0.282156	-7.73285	1.05168e-14	1.72119e-13	AAEL026343				GO:0000166,GO:0003676,GO:0003779,GO:0003824,GO:0004386,GO:0005524,GO:0006310,GO:0044237	nucleotide binding,nucleic acid binding,actin binding,catalytic activity,helicase activity,ATP binding,DNA recombination,cellular metabolic process
LOC110681310	66.2727	-2.95878	0.383512	-7.71496	1.2102e-14	1.97834e-13	AAEL023742				GO:0016021,GO:0051180,GO:0090482	integral component of membrane,vitamin transport,vitamin transmembrane transporter activity
LOC5577462	1300.54	-1.26024	0.163419	-7.71168	1.24174e-14	2.02756e-13	AAEL013211				GO:0000166,GO:0004371,GO:0005524,GO:0006071,GO:0016301,GO:0016310,GO:0016740,GO:0034012	nucleotide binding,glycerone kinase activity,ATP binding,glycerol metabolic process,kinase activity,phosphorylation,transferase activity,FAD-AMP lyase (cyclizing) activity
LOC5577631	754.555	1.07986	0.140116	7.7069	1.28907e-14	2.10025e-13	AAEL003229				GO:0000281,GO:0000724,GO:0032266,GO:0046872	mitotic cytokinesis,double-strand break repair via homologous recombination,phosphatidylinositol-3-phosphate binding,metal ion binding
LOC110675513	559.216	5.92832	0.769223	7.70689	1.28922e-14	2.10025e-13	AAEL024984
LOC5575774	1848.3	-1.09276	0.141856	-7.70329	1.32606e-14	2.15778e-13	AAEL002711
LOC5577062	225.179	3.03362	0.393917	7.70115	1.34845e-14	2.1917e-13	AAEL026027				GO:0004857,GO:0004867,GO:0005576,GO:0010466,GO:0010951,GO:0030414,GO:0043086	enzyme inhibitor activity,serine-type endopeptidase inhibitor activity,extracellular region,negative regulation of peptidase activity,negative regulation of endopeptidase activity,peptidase inhibitor activity,negative regulation of catalytic activity
LOC5568205	538.224	-1.18783	0.15427	-7.69964	1.36448e-14	2.2152e-13	AAEL006652				GO:0005198,GO:0051536,GO:0097428	structural molecule activity,iron-sulfur cluster binding,protein maturation by iron-sulfur cluster transfer
LOC5566551	3989.22	0.974902	0.126683	7.69561	1.40825e-14	2.28366e-13	AAEL005471	Sec61 protein complex gamma subunit, putative [Source:VB Community Annotation]			GO:0005623,GO:0005789,GO:0006605,GO:0006886,GO:0015031,GO:0015450,GO:0016020,GO:0016021,GO:0071806	obsolete cell,endoplasmic reticulum membrane,protein targeting,intracellular protein transport,protein transport,P-P-bond-hydrolysis-driven protein transmembrane transporter activity,membrane,integral component of membrane,protein transmembrane transport
LOC5570305	353.457	-1.31971	0.171734	-7.68461	1.53464e-14	2.48576e-13	AAEL008256	cyclin A3, putative [Source:VB Community Annotation]			GO:0005634,GO:0042025	nucleus,host cell nucleus
LOC5567483	1968.41	2.26966	0.295476	7.68138	1.57388e-14	2.54642e-13	AAEL000973				GO:0005179,GO:0005576,GO:0007165	hormone activity,extracellular region,signal transduction
LOC5574895	694.38	-1.16026	0.151205	-7.6734	1.67495e-14	2.70685e-13	AAEL019416				GO:0008270,GO:0046872	zinc ion binding,metal ion binding
LOC5565821	2485.97	-1.3205	0.172098	-7.67295	1.68091e-14	2.71338e-13
LOC5575828	2659.75	0.807701	0.105277	7.67214	1.69154e-14	2.72744e-13	AAEL012095	26S protease regulatory subunit [Source:VB Community Annotation]			GO:0000166,GO:0000502,GO:0005524,GO:0005737,GO:0016787,GO:0016887,GO:0030163,GO:0036402,GO:1901800	nucleotide binding,proteasome complex,ATP binding,cytoplasm,hydrolase activity,ATPase activity,protein catabolic process,proteasome-activating ATPase activity,positive regulation of proteasomal protein catabolic process
LOC5573821	319.1	1.67205	0.218156	7.66445	1.79594e-14	2.89248e-13	AAEL010743	cysteine desulfurylase [Source:VB Community Annotation]			GO:0003824,GO:0030170,GO:0031071,GO:0044571,GO:0046872,GO:0051536	catalytic activity,pyridoxal phosphate binding,cysteine desulfurase activity,[2Fe-2S] cluster assembly,metal ion binding,iron-sulfur cluster binding
LOC5572556	1051.17	2.27494	0.297042	7.65863	1.87928e-14	3.02327e-13	AAEL009893				GO:0005515,GO:0005634,GO:0006355,GO:0046872	protein binding,nucleus,regulation of transcription, DNA-templated,metal ion binding
LOC5579026	1186.32	-1.26313	0.165016	-7.65456	1.93976e-14	3.11704e-13	AAEL013965				GO:0046872	metal ion binding
LOC5571932	1119.44	1.15175	0.150486	7.65353	1.9554e-14	3.13861e-13	AAEL009387	hexokinase [Source:VB Community Annotation]			GO:0000166,GO:0001678,GO:0004396,GO:0005524,GO:0005536,GO:0005623,GO:0005975,GO:0006096,GO:0016301,GO:0016310,GO:0016740,GO:0016773,GO:0019318,GO:0046835	nucleotide binding,cellular glucose homeostasis,hexokinase activity,ATP binding,glucose binding,obsolete cell,carbohydrate metabolic process,glycolytic process,kinase activity,phosphorylation,transferase activity,phosphotransferase activity, alcohol group as acceptor,hexose metabolic process,carbohydrate phosphorylation
LOC5569462	732.488	-1.50206	0.196361	-7.64946	2.01827e-14	3.23585e-13	AAEL027751				GO:0005524,GO:0006464	ATP binding,cellular protein modification process
LOC5565718	6601.81	1.15967	0.151634	7.64786	2.04359e-14	3.27274e-13	AAEL014959	heterogeneous nuclear ribonucleoprotein k [Source:VB Community Annotation]			GO:0003676,GO:0003723	nucleic acid binding,RNA binding
LOC5577191	1018.49	1.16232	0.151992	7.64724	2.05344e-14	3.28481e-13	AAEL013076	signal recognition particle 54 kda protein [Source:VB Community Annotation]			GO:0000166,GO:0003723,GO:0003924,GO:0005525,GO:0005737,GO:0005786,GO:0006614,GO:0008312,GO:0045047,GO:0048500	nucleotide binding,RNA binding,GTPase activity,GTP binding,cytoplasm,signal recognition particle, endoplasmic reticulum targeting,SRP-dependent cotranslational protein targeting to membrane,7S RNA binding,protein targeting to ER,signal recognition particle
LOC5573786	422.48	-1.48203	0.193808	-7.6469	2.05884e-14	3.28974e-13	AAEL000282	syntaxin, putative [Source:VB Community Annotation]			GO:0000149,GO:0005737,GO:0006888,GO:0016020,GO:0016192,GO:0097111,GO:0097352	SNARE binding,cytoplasm,endoplasmic reticulum to Golgi vesicle-mediated transport,membrane,vesicle-mediated transport,endoplasmic reticulum-Golgi intermediate compartment organization,autophagosome maturation
LOC5567368	1855.93	1.10957	0.145105	7.64668	2.06228e-14	3.29151e-13	AAEL024841				GO:0000139,GO:0005198,GO:0005515,GO:0005794,GO:0006886,GO:0015031,GO:0016020,GO:0016192,GO:0030117,GO:0030663,GO:0031410	Golgi membrane,structural molecule activity,protein binding,Golgi apparatus,intracellular protein transport,protein transport,membrane,vesicle-mediated transport,membrane coat,COPI-coated vesicle membrane,cytoplasmic vesicle
LOC5570372	65.6411	-4.68826	0.613238	-7.64509	2.08806e-14	3.32892e-13	AAEL008282	GPCR Neurokinin/Tachykinin Family [Source:VB Community Annotation]	GPRNPR4		GO:0004930,GO:0007186,GO:0016020,GO:0016021	G protein-coupled receptor activity,G protein-coupled receptor signaling pathway,membrane,integral component of membrane
LOC5573767	1269.77	2.46989	0.323083	7.64476	2.09341e-14	3.3337e-13	AAEL000281				GO:0016020,GO:0016021	membrane,integral component of membrane
LOC5580274	144.578	-2.33553	0.305529	-7.6442	2.10246e-14	3.34435e-13	AAEL002994				GO:0016020,GO:0016021	membrane,integral component of membrane
LOC5576078	745.073	1.77959	0.23284	7.64299	2.12229e-14	3.37211e-13	AAEL012310	actin [Source:VB Community Annotation]			GO:0005524,GO:0005885,GO:0007015,GO:0034314	ATP binding,Arp2/3 protein complex,actin filament organization,Arp2/3 complex-mediated actin nucleation
LOC5572457	334.084	2.0947	0.27414	7.64097	2.15598e-14	3.42181e-13	AAEL001796	Nuclear hormone receptor (HR78) [Source:VB Community Annotation]			GO:0003677,GO:0003700,GO:0003707,GO:0005634,GO:0006355,GO:0008270,GO:0042025,GO:0043565,GO:0046872	DNA binding,DNA-binding transcription factor activity,steroid hormone receptor activity,nucleus,regulation of transcription, DNA-templated,zinc ion binding,host cell nucleus,sequence-specific DNA binding,metal ion binding
LOC5569243	802.187	1.27968	0.167485	7.64056	2.16285e-14	3.42886e-13	AAEL007505	iroquois-class homeodomain protein irx [Source:VB Community Annotation]			GO:0000981,GO:0003677,GO:0005634,GO:0006355,GO:0006357,GO:0043565	DNA-binding transcription factor activity, RNA polymerase II-specific,DNA binding,nucleus,regulation of transcription, DNA-templated,regulation of transcription by RNA polymerase II,sequence-specific DNA binding
LOC5567820	539.126	-0.985379	0.12897	-7.64037	2.16603e-14	3.43007e-13	AAEL001000	1-acyl-sn-glycerol-3-phosphate acyltransferase [Source:UniProtKB/TrEMBL;Acc:A0A1S4EXH8]			GO:0003841,GO:0006629,GO:0008654,GO:0016020,GO:0016021,GO:0016740,GO:0016746	1-acylglycerol-3-phosphate O-acyltransferase activity,lipid metabolic process,phospholipid biosynthetic process,membrane,integral component of membrane,transferase activity,transferase activity, transferring acyl groups
LOC5572708	1561.32	0.92534	0.121135	7.63893	2.19032e-14	3.46467e-13	AAEL010869				GO:0005813,GO:0016301,GO:0016310,GO:0034454,GO:0060271,GO:0071539	centrosome,kinase activity,phosphorylation,microtubule anchoring at centrosome,cilium assembly,protein localization to centrosome
LOC5570737	1247.81	-1.3112	0.171657	-7.6385	2.19767e-14	3.47242e-13	AAEL008510	sphingosine kinase a, b [Source:VB Community Annotation]			GO:0003951,GO:0016301,GO:0016310	NAD+ kinase activity,kinase activity,phosphorylation
LOC5575451	109.526	-3.5864	0.469584	-7.6374	2.21654e-14	3.49833e-13	AAEL002633	cytochrome P450 [Source:VB Community Annotation]	CYP9J31		GO:0004497,GO:0005506,GO:0016020,GO:0016021,GO:0016491,GO:0016705,GO:0020037,GO:0046872,GO:0055114	monooxygenase activity,iron ion binding,membrane,integral component of membrane,oxidoreductase activity,oxidoreductase activity, acting on paired donors, with incorporation or reduction of molecular oxygen,heme binding,metal ion binding,oxidation-reduction process
LOC5570241	727.317	2.61935	0.343087	7.63465	2.26436e-14	3.56983e-13	AAEL008190	bhlh factor math6 (atoh8 protein) (bhlh transcription factor) [Source:VB Community Annotation]			GO:0003700,GO:0006355,GO:0030154,GO:0046983	DNA-binding transcription factor activity,regulation of transcription, DNA-templated,cell differentiation,protein dimerization activity
LOC5570078	674.271	2.36403	0.309668	7.63407	2.27455e-14	3.58191e-13	AAEL018214				GO:0005085,GO:0005089,GO:0005856,GO:0005912,GO:0008092,GO:0030054,GO:0035023	guanyl-nucleotide exchange factor activity,Rho guanyl-nucleotide exchange factor activity,cytoskeleton,adherens junction,cytoskeletal protein binding,cell junction,regulation of Rho protein signal transduction
LOC5566687	1170.38	2.38126	0.312018	7.63179	2.31509e-14	3.6417e-13	AAEL005558				GO:0003700,GO:0006355	DNA-binding transcription factor activity,regulation of transcription, DNA-templated
LOC5569159	7220.33	-0.978283	0.128261	-7.62729	2.39748e-14	3.76713e-13	AAEL023413				GO:0003676	nucleic acid binding
LOC5565437	833.02	-1.2128	0.159144	-7.62072	2.52264e-14	3.95939e-13	AAEL000661	t-cell specific transcription factor, tcf [Source:VB Community Annotation]			GO:0003677,GO:0005634,GO:0016055	DNA binding,nucleus,Wnt signaling pathway
LOC5567408	167.82	1.84438	0.242186	7.61555	2.62565e-14	4.11652e-13	AAEL025772				GO:0000346,GO:0003743,GO:0005515,GO:0006406,GO:0006412,GO:0006413	transcription export complex,translation initiation factor activity,protein binding,mRNA export from nucleus,translation,translational initiation
LOC5566233	187.979	1.60504	0.21082	7.6133	2.67176e-14	4.18419e-13	AAEL005258	syntaxin, putative [Source:VB Community Annotation]			GO:0016020,GO:0016021	membrane,integral component of membrane
LOC5572828	954.631	0.962203	0.126463	7.60855	2.77179e-14	4.33604e-13	AAEL001883	Mediator of RNA polymerase II transcription subunit 17 (Med17) [Source:VB Community Annotation]	Med17		GO:0003712,GO:0005634,GO:0006357,GO:0016592	transcription coregulator activity,nucleus,regulation of transcription by RNA polymerase II,mediator complex
LOC110679644	191.111	1.56385	0.205594	7.60652	2.81578e-14	4.4e-13	AAEL019419
LOC5564670	469.157	-1.18012	0.155176	-7.60506	2.84761e-14	4.44485e-13	AAEL014554				GO:0003676,GO:0005634,GO:0008270,GO:0046872	nucleic acid binding,nucleus,zinc ion binding,metal ion binding
LOC5569714	85.1891	3.27224	0.430458	7.60175	2.9215e-14	4.55517e-13	AAEL028221
LOC5565476	1541.51	-1.10261	0.145062	-7.60097	2.93927e-14	4.57782e-13	AAEL004799				GO:0003676	nucleic acid binding
LOC5572361	87.0942	3.62272	0.476669	7.60007	2.9596e-14	4.60444e-13	AAEL009753	sodium-dependent phosphate transporter [Source:VB Community Annotation]			GO:0016020,GO:0016021,GO:0022857,GO:0042302,GO:0055085	membrane,integral component of membrane,transmembrane transporter activity,structural constituent of cuticle,transmembrane transport
LOC5576518	400.882	2.45385	0.322897	7.59948	2.97315e-14	4.62045e-13	AAEL012578	Phosphoserine aminotransferase [Source:UniProtKB/TrEMBL;Acc:Q1HRL1]			GO:0003824,GO:0004648,GO:0006564,GO:0008483,GO:0008652,GO:0016740	catalytic activity,O-phospho-L-serine:2-oxoglutarate aminotransferase activity,L-serine biosynthetic process,transaminase activity,cellular amino acid biosynthetic process,transferase activity
LOC5569442	1156.02	-1.56072	0.205404	-7.59828	3.00087e-14	4.65841e-13	AAEL022844				GO:0006812,GO:0006829,GO:0008324,GO:0016020,GO:0016021,GO:0055085,GO:0098655	cation transport,zinc ion transport,cation transmembrane transporter activity,membrane,integral component of membrane,transmembrane transport,cation transmembrane transport
LOC5564140	902.831	1.08495	0.142885	7.59316	3.12201e-14	4.83694e-13	AAEL004083	WD-repeat protein [Source:VB Community Annotation]			GO:0005515	protein binding
LOC5571097	13248.7	-1.16862	0.153904	-7.59313	3.1227e-14	4.83694e-13	AAEL001511
LOC5566609	201.926	2.07003	0.272648	7.59229	3.14293e-14	4.86296e-13	AAEL000787	Ubiquitin carboxyl-terminal hydrolase calypso (EC 3.4.19.12) [Source:VB Community Annotation]	calypso		GO:0000790,GO:0003682,GO:0004843,GO:0005634,GO:0006325,GO:0006342,GO:0006508,GO:0006511,GO:0008233,GO:0008234,GO:0016787,GO:0035517,GO:0035522	nuclear chromatin,chromatin binding,thiol-dependent ubiquitin-specific protease activity,nucleus,chromatin organization,chromatin silencing,proteolysis,ubiquitin-dependent protein catabolic process,peptidase activity,cysteine-type peptidase activity,hydrolase activity,PR-DUB complex,monoubiquitinated histone H2A deubiquitination
LOC5579472	2761.65	1.84336	0.242894	7.58917	3.21963e-14	4.9762e-13	AAEL007650	Chaperonin [Source:UniProtKB/TrEMBL;Acc:A0A1S4FHA0]			GO:0000166,GO:0005524,GO:0005737,GO:0005829,GO:0005832,GO:0006457,GO:0051082	nucleotide binding,ATP binding,cytoplasm,cytosol,chaperonin-containing T-complex,protein folding,unfolded protein binding
LOC5571232	643.823	-1.76522	0.232703	-7.58573	3.30612e-14	5.10432e-13	AAEL024784				GO:0004252,GO:0006508	serine-type endopeptidase activity,proteolysis
LOC5577367	941.592	-0.931963	0.122917	-7.58207	3.40092e-14	5.2393e-13	AAEL000421	protein farnesyltransferase alpha subunit/rab geranylgeranyl transferase alpha subunit [Source:VB Community Annotation]			GO:0008318,GO:0018342	protein prenyltransferase activity,protein prenylation
LOC23687932	408.499	3.45192	0.455274	7.58207	3.40094e-14	5.2393e-13	AAEL017512				GO:0004553,GO:0004566,GO:0005764,GO:0005975,GO:0008152,GO:0016787,GO:0016798	hydrolase activity, hydrolyzing O-glycosyl compounds,beta-glucuronidase activity,lysosome,carbohydrate metabolic process,metabolic process,hydrolase activity,hydrolase activity, acting on glycosyl bonds
LOC5573437	212.816	3.16843	0.417893	7.58191	3.40502e-14	5.23989e-13	AAEL010479	sugar transporter [Source:VB Community Annotation]			GO:0016020,GO:0016021,GO:0022857,GO:0055085	membrane,integral component of membrane,transmembrane transporter activity,transmembrane transport
LOC5564323	3409.75	1.47767	0.194962	7.57929	3.47461e-14	5.34117e-13	AAEL000572	AMP dependent ligase [Source:UniProtKB/TrEMBL;Acc:A0A1S4EW84]			GO:0003824,GO:0016020,GO:0016021	catalytic activity,membrane,integral component of membrane
LOC23687745	56.0489	2.85442	0.376615	7.57913	3.47871e-14	5.34169e-13	AAEL024669				GO:0004252,GO:0005576,GO:0006508,GO:0008233,GO:0008236,GO:0016787	serine-type endopeptidase activity,extracellular region,proteolysis,peptidase activity,serine-type peptidase activity,hydrolase activity
LOC5565133	139.41	2.66612	0.35179	7.57872	3.4897e-14	5.35275e-13	AAEL014744				GO:0046872	metal ion binding
LOC5569018	1586.03	0.96864	0.12788	7.57462	3.60184e-14	5.5188e-13	AAEL007312				GO:0005813,GO:0008017,GO:0034453	centrosome,microtubule binding,microtubule anchoring
LOC110680464	558.449	-1.37635	0.181724	-7.57384	3.62361e-14	5.54615e-13	AAEL022585
LOC5572845	998.514	1.46833	0.193892	7.57295	3.64856e-14	5.57278e-13	AAEL010057				GO:0005737,GO:0019901	cytoplasm,protein kinase binding
LOC5568245	635.354	-1.57813	0.20839	-7.57293	3.64887e-14	5.57278e-13	AAEL006675	RNA-binding protein, putative [Source:UniProtKB/TrEMBL;Acc:A0A1S4FEF6]			GO:0003676,GO:0003723,GO:1990904	nucleic acid binding,RNA binding,ribonucleoprotein complex
LOC5570127	3785.11	0.941842	0.124406	7.57072	3.71164e-14	5.66254e-13	AAEL008107	F14p3.9 protein (auxin transport protein) [Source:UniProtKB/TrEMBL;Acc:A0A1S4FIN3]			GO:0005515,GO:0008270,GO:0046872	protein binding,zinc ion binding,metal ion binding
LOC5565423	1519.67	2.28595	0.302131	7.56609	3.84615e-14	5.86145e-13	AAEL000656	pangolin [Source:VB Community Annotation]			GO:0003677,GO:0005634,GO:0016055	DNA binding,nucleus,Wnt signaling pathway
LOC5573467	3259.42	-0.935214	0.123674	-7.56193	3.97135e-14	6.04574e-13	AAEL010506	GTP-binding protein alpha subunit, gna [Source:VB Community Annotation]			GO:0001664,GO:0003924,GO:0005525,GO:0007165,GO:0007186,GO:0019001,GO:0031683	G protein-coupled receptor binding,GTPase activity,GTP binding,signal transduction,G protein-coupled receptor signaling pathway,guanyl nucleotide binding,G-protein beta/gamma-subunit complex binding
LOC5573491	512.035	-1.82263	0.241122	-7.55894	4.06359e-14	6.17953e-13	AAEL010536	alpha-amylase [Source:VB Community Annotation]			GO:0003824,GO:0005975,GO:0008152,GO:0016798	catalytic activity,carbohydrate metabolic process,metabolic process,hydrolase activity, acting on glycosyl bonds
LOC5570149	1225.92	6.19573	0.819783	7.55777	4.10033e-14	6.22872e-13	AAEL008132	CRAL/TRIO domain-containing protein [Source:VB Community Annotation]
LOC5571662	2168.88	0.832112	0.110142	7.55493	4.19095e-14	6.35957e-13	AAEL001655	structural maintenance of chromosomes 4 smc4 [Source:VB Community Annotation]			GO:0005515,GO:0005524,GO:0005634,GO:0005694,GO:0051276	protein binding,ATP binding,nucleus,chromosome,chromosome organization
LOC5576003	1002.99	1.64916	0.218344	7.55304	4.25227e-14	6.44571e-13	AAEL025078				GO:0000139,GO:0005198,GO:0005515,GO:0005643,GO:0005764,GO:0005765,GO:0015031,GO:0016192,GO:0030127,GO:0051028,GO:0090114,GO:1904263	Golgi membrane,structural molecule activity,protein binding,nuclear pore,lysosome,lysosomal membrane,protein transport,vesicle-mediated transport,COPII vesicle coat,mRNA transport,COPII-coated vesicle budding,positive regulation of TORC1 signaling
LOC5571933	1381.25	0.960969	0.127319	7.54772	4.42941e-14	6.70706e-13	AAEL009416	PHD finger domain [Source:UniProtKB/TrEMBL;Acc:A0A1S4FM94]			GO:0003676,GO:0003677,GO:0005634,GO:0016787,GO:0042025,GO:0046872	nucleic acid binding,DNA binding,nucleus,hydrolase activity,host cell nucleus,metal ion binding
LOC110675554	308.17	-2.35222	0.311715	-7.54606	4.48616e-14	6.78573e-13	AAEL025499
LOC5568474	5550.97	-0.966115	0.128079	-7.54309	4.58976e-14	6.93503e-13	AAEL006890
LOC5568915	826.371	2.99972	0.397904	7.5388	4.74309e-14	7.15909e-13	AAEL007205	gata-binding factor-c (transcription factor gata-c) [Source:VB Community Annotation]			GO:0003700,GO:0005634,GO:0006355,GO:0006357,GO:0008270,GO:0043565,GO:0046872	DNA-binding transcription factor activity,nucleus,regulation of transcription, DNA-templated,regulation of transcription by RNA polymerase II,zinc ion binding,sequence-specific DNA binding,metal ion binding
LOC5579809	4885.53	1.37796	0.182816	7.53742	4.79377e-14	7.22789e-13	AAEL005528				GO:0003676,GO:0003723,GO:0010494	nucleic acid binding,RNA binding,cytoplasmic stress granule
LOC5566611	220.419	1.64563	0.218357	7.53641	4.8308e-14	7.27597e-13	AAEL000785				GO:0003725	double-stranded RNA binding
LOC5570984	127.524	3.69002	0.489732	7.53478	4.89146e-14	7.35952e-13	AAEL020513
LOC5580279	4102.1	0.805343	0.10693	7.5315	5.01594e-14	7.5388e-13	AAEL002986				GO:0003676,GO:0003723	nucleic acid binding,RNA binding
LOC5569676	1727.73	1.0711	0.142374	7.52317	5.34645e-14	8.02704e-13	AAEL007827				GO:0005515,GO:0006508,GO:0008237,GO:0070122	protein binding,proteolysis,metallopeptidase activity,isopeptidase activity
LOC5569558	350.009	-1.23271	0.163953	-7.5187	5.53252e-14	8.29762e-13	AAEL007757				GO:0005524,GO:0016020,GO:0016021	ATP binding,membrane,integral component of membrane
LOC5564858	6320.47	0.639262	0.085048	7.51649	5.62676e-14	8.43003e-13	AAEL004467				GO:0005634,GO:0005719,GO:0045892	nucleus,nuclear euchromatin,negative regulation of transcription, DNA-templated
LOC110677709	320.488	2.83006	0.376576	7.51523	5.68093e-14	8.5022e-13	AAEL027706				GO:0005085,GO:0006897,GO:0007165,GO:0016020,GO:0043087	guanyl-nucleotide exchange factor activity,endocytosis,signal transduction,membrane,regulation of GTPase activity
LOC5575209	47.2624	5.10954	0.680598	7.50743	6.03005e-14	9.0096e-13	AAEL019722				GO:0003824,GO:0016020,GO:0016021	catalytic activity,membrane,integral component of membrane
LOC5570562	63.1527	-2.83284	0.377341	-7.50737	6.03267e-14	9.0096e-13	AAEL008378	preproacrosin, putative [Source:VB Community Annotation]			GO:0004252,GO:0006508	serine-type endopeptidase activity,proteolysis
LOC110675371	1480.24	-1.28475	0.171172	-7.50565	6.11229e-14	9.11889e-13	AAEL027353
LOC5567879	52.727	6.10905	0.814137	7.50372	6.20336e-14	9.24503e-13	AAEL006348	deoxyribonuclease I, putative [Source:VB Community Annotation]			GO:0003676,GO:0016787,GO:0046872	nucleic acid binding,hydrolase activity,metal ion binding
LOC5571818	1760.54	-1.10003	0.146603	-7.50344	6.21631e-14	9.2546e-13	AAEL019836				GO:0003676,GO:0003723,GO:0003729	nucleic acid binding,RNA binding,mRNA binding
LOC23687673	2027.08	1.00268	0.133653	7.50213	6.27876e-14	9.33776e-13	AAEL014271				GO:0005509	calcium ion binding
LOC5569945	6262.16	-0.91445	0.121906	-7.50129	6.31904e-14	9.38444e-13	AAEL008041	bleomycin hydrolase [Source:VB Community Annotation]			GO:0004197,GO:0005737,GO:0006508,GO:0008233,GO:0008234,GO:0016787	cysteine-type endopeptidase activity,cytoplasm,proteolysis,peptidase activity,cysteine-type peptidase activity,hydrolase activity
LOC5567974	445.119	-1.14591	0.152766	-7.50109	6.32878e-14	9.38444e-13	AAEL006407
LOC5568062	82.1301	3.26409	0.435149	7.50107	6.33001e-14	9.38444e-13	AAEL006482	sugar transporter [Source:VB Community Annotation]			GO:0016020,GO:0016021,GO:0022857,GO:0055085	membrane,integral component of membrane,transmembrane transporter activity,transmembrane transport
LOC5576477	7646.61	2.38232	0.317935	7.49309	6.72704e-14	9.96263e-13	AAEL002887	Armadillo segment polarity protein [Source:UniProtKB/Swiss-Prot;Acc:Q17GS9]	arm		GO:0005515,GO:0005737,GO:0005886,GO:0005912,GO:0007155,GO:0007275,GO:0007367,GO:0008134,GO:0014017,GO:0016020,GO:0016055,GO:0030054,GO:0045296,GO:0060070	protein binding,cytoplasm,plasma membrane,adherens junction,cell adhesion,multicellular organism development,segment polarity determination,transcription factor binding,neuroblast fate commitment,membrane,Wnt signaling pathway,cell junction,cadherin binding,canonical Wnt signaling pathway
LOC5576108	1465.76	1.0659	0.142285	7.49135	6.81682e-14	1.00851e-12	AAEL002800	DNA polymerase epsilon, catalytic subunit [Source:VB Community Annotation]			GO:0000166,GO:0003676,GO:0003677,GO:0003887,GO:0005634,GO:0006260,GO:0006281,GO:0008270,GO:0008622,GO:0016740,GO:0016779,GO:0046872,GO:0051536,GO:0051539,GO:0071897	nucleotide binding,nucleic acid binding,DNA binding,DNA-directed DNA polymerase activity,nucleus,DNA replication,DNA repair,zinc ion binding,epsilon DNA polymerase complex,transferase activity,nucleotidyltransferase activity,metal ion binding,iron-sulfur cluster binding,4 iron, 4 sulfur cluster binding,DNA biosynthetic process
LOC5576978	461.977	0.988644	0.132039	7.48749	7.02042e-14	1.03754e-12	AAEL003077				GO:0003676,GO:0003723,GO:0005634,GO:0006355,GO:0032021	nucleic acid binding,RNA binding,nucleus,regulation of transcription, DNA-templated,NELF complex
LOC5574645	295.532	1.33119	0.177829	7.4858	7.11105e-14	1.04984e-12	AAEL011278	apolipoprotein D, putative [Source:VB Community Annotation]
LOC5569213	1200.32	2.21996	0.296593	7.48487	7.16157e-14	1.0562e-12	AAEL023657				GO:0004489,GO:0006555,GO:0016491,GO:0035999,GO:0055114	methylenetetrahydrofolate reductase (NAD(P)H) activity,methionine metabolic process,oxidoreductase activity,tetrahydrofolate interconversion,oxidation-reduction process
LOC110675460	173.451	2.60007	0.347638	7.47924	7.47558e-14	1.10075e-12	AAEL021183				GO:0007093,GO:1990423	mitotic cell cycle checkpoint,RZZ complex
LOC110676244	528.06	1.6164	0.21612	7.47917	7.47919e-14	1.10075e-12	AAEL027354				GO:0005975,GO:0016773	carbohydrate metabolic process,phosphotransferase activity, alcohol group as acceptor
LOC5563804	343.497	2.37867	0.318069	7.47847	7.5194e-14	1.10552e-12	AAEL014136				GO:0016020,GO:0016021	membrane,integral component of membrane
LOC5564866	55.3626	3.70516	0.495548	7.4769	7.60984e-14	1.11766e-12	AAEL004479	organic cation transporter [Source:VB Community Annotation]			GO:0016020,GO:0016021,GO:0022857,GO:0055085	membrane,integral component of membrane,transmembrane transporter activity,transmembrane transport
LOC5574596	673.288	0.979782	0.131065	7.47553	7.68934e-14	1.12817e-12	AAEL002426				GO:0016020,GO:0016021	membrane,integral component of membrane
LOC5574742	589.961	-1.14237	0.152834	-7.47455	7.74666e-14	1.1354e-12	AAEL011385				GO:0016042	lipid catabolic process
LOC5574467	69.1626	-6.85385	0.91703	-7.47397	7.78106e-14	1.13846e-12	AAEL002373	juvenile hormone-inducible protein, putative [Source:VB Community Annotation]
LOC5573593	91.6791	2.12923	0.284888	7.47393	7.7836e-14	1.13846e-12	AAEL002088	sodium channel, auxiliary protein, putative [Source:VB Community Annotation]			GO:0016020,GO:0016021	membrane,integral component of membrane
LOC5570053	1279.9	-1.05957	0.141801	-7.47222	7.8851e-14	1.15212e-12	AAEL000204
LOC23687965	12442.2	-0.72082	0.0964713	-7.47186	7.90662e-14	1.15407e-12	AAEL017545
LOC5564953	2050.98	1.70592	0.228415	7.46853	8.10952e-14	1.18247e-12	AAEL012363
LOC5566099	2817.64	1.34281	0.179874	7.46529	8.31157e-14	1.21069e-12	AAEL015065	spectrin [Source:VB Community Annotation]			GO:0003779,GO:0005509,GO:0005515,GO:0005516,GO:0005737,GO:0005856,GO:0051693	actin binding,calcium ion binding,protein binding,calmodulin binding,cytoplasm,cytoskeleton,actin filament capping
LOC5564186	2345.13	0.873456	0.117053	7.46208	8.51655e-14	1.23927e-12	AAEL026297				GO:0002224,GO:0004888,GO:0005515,GO:0006955,GO:0007165,GO:0016020,GO:0016021	toll-like receptor signaling pathway,transmembrane signaling receptor activity,protein binding,immune response,signal transduction,membrane,integral component of membrane
LOC5568344	2347.05	0.982036	0.131737	7.45454	9.01817e-14	1.31092e-12	AAEL019499				GO:0005515,GO:0006355,GO:0046983	protein binding,regulation of transcription, DNA-templated,protein dimerization activity
LOC5566303	807.532	-1.18051	0.158364	-7.45439	9.02815e-14	1.31102e-12	AAEL005290				GO:0008289	lipid binding
LOC5568875	383.97	-1.4511	0.194719	-7.45225	9.17591e-14	1.33112e-12	AAEL020233				GO:0008418,GO:0016787,GO:0016811,GO:0070773	protein-N-terminal asparagine amidohydrolase activity,hydrolase activity,hydrolase activity, acting on carbon-nitrogen (but not peptide) bonds, in linear amides,protein-N-terminal glutamine amidohydrolase activity
LOC110677883	552.55	-3.24525	0.435626	-7.44962	9.36123e-14	1.35661e-12	AAEL024420				GO:0032039	integrator complex
LOC5566509	188.11	2.58077	0.346437	7.44946	9.37242e-14	1.35685e-12	AAEL005433				GO:0000776,GO:0000777,GO:0007049,GO:0007093,GO:1990423	kinetochore,condensed chromosome kinetochore,cell cycle,mitotic cell cycle checkpoint,RZZ complex
LOC5575611	1754.96	2.93603	0.394145	7.4491	9.39821e-14	1.35919e-12	AAEL027674				GO:0003677,GO:0005634,GO:0006355,GO:0046983	DNA binding,nucleus,regulation of transcription, DNA-templated,protein dimerization activity
LOC5574609	4866.41	-0.959555	0.12882	-7.44881	9.41889e-14	1.36079e-12	AAEL008686				GO:0016301,GO:0016310,GO:0023052	kinase activity,phosphorylation,signaling
LOC5577984	8350.72	-1.0233	0.137386	-7.44831	9.45409e-14	1.36449e-12	AAEL013458	glutamine synthetase 1, 2 (glutamate-amonia ligase) (gs) [Source:VB Community Annotation]			GO:0000166,GO:0003824,GO:0004356,GO:0005524,GO:0006542,GO:0006807,GO:0016874	nucleotide binding,catalytic activity,glutamate-ammonia ligase activity,ATP binding,glutamine biosynthetic process,nitrogen compound metabolic process,ligase activity
LOC5569752	457.267	2.63156	0.353659	7.44097	9.9949e-14	1.44108e-12	AAEL007904	cleavage and polyadenylation specificity factor [Source:VB Community Annotation]			GO:0005634,GO:0006397	nucleus,mRNA processing
LOC5571381	520.355	-1.26785	0.170449	-7.43828	1.02002e-13	1.46918e-12	AAEL025929				GO:0004364,GO:0005515,GO:0005737	glutathione transferase activity,protein binding,cytoplasm
LOC5564655	529.394	1.30748	0.175861	7.43476	1.04759e-13	1.50737e-12	AAEL004364				GO:0005515	protein binding
LOC5564509	5207.79	1.09431	0.147275	7.43037	1.08293e-13	1.55664e-12	AAEL004297	ATP-citrate synthase [Source:VB Community Annotation]			GO:0000166,GO:0003824,GO:0003878,GO:0005524,GO:0005737,GO:0005829,GO:0006085,GO:0006101,GO:0006629,GO:0016740,GO:0046872,GO:0046912,GO:0048037	nucleotide binding,catalytic activity,ATP citrate synthase activity,ATP binding,cytoplasm,cytosol,acetyl-CoA biosynthetic process,citrate metabolic process,lipid metabolic process,transferase activity,metal ion binding,transferase activity, transferring acyl groups, acyl groups converted into alkyl on transfer,obsolete cofactor binding
LOC5574477	3148.47	-2.02003	0.271966	-7.42751	1.10657e-13	1.589e-12	AAEL002404	receptor protein tyrosine kinase [Source:VB Community Annotation]			GO:0004672,GO:0004713,GO:0005515,GO:0005524,GO:0006468,GO:0016020,GO:0016021,GO:0018108	protein kinase activity,protein tyrosine kinase activity,protein binding,ATP binding,protein phosphorylation,membrane,integral component of membrane,peptidyl-tyrosine phosphorylation
LOC5576990	478.62	2.93428	0.395227	7.42429	1.13383e-13	1.62649e-12	AAEL003051				GO:0005634,GO:0042025,GO:0043565	nucleus,host cell nucleus,sequence-specific DNA binding
LOC5570910	104.008	3.06741	0.41319	7.42374	1.13861e-13	1.6317e-12	AAEL018240				GO:0016020,GO:0016021	membrane,integral component of membrane
LOC5576406	5866.13	-1.1408	0.153899	-7.41267	1.23778e-13	1.77203e-12	AAEL012499	Histone H2A [Source:UniProtKB/TrEMBL;Acc:Q16LW9]			GO:0000786,GO:0003677,GO:0005634,GO:0005694,GO:0046982	nucleosome,DNA binding,nucleus,chromosome,protein heterodimerization activity
LOC5576035	655.127	-1.14681	0.154776	-7.4095	1.26779e-13	1.81316e-12	AAEL012263	Zinc finger protein [Source:UniProtKB/TrEMBL;Acc:A0A1S4FVL8]			GO:0003676,GO:0046872	nucleic acid binding,metal ion binding
LOC110678711	156.594	-2.15132	0.290629	-7.40228	1.33865e-13	1.91257e-12	AAEL023288				GO:0008270	zinc ion binding
LOC5563890	2617.7	0.880382	0.118971	7.4	1.36189e-13	1.94381e-12	AAEL014212	androgen induced inhibitor of proliferation (as3) / pds5 [Source:VB Community Annotation]			GO:0005634,GO:0007049,GO:0007064,GO:0051301	nucleus,cell cycle,mitotic sister chromatid cohesion,cell division
LOC110676861	130.139	-4.53666	0.613423	-7.39564	1.40726e-13	2.00654e-12	AAEL023187				GO:0005201,GO:0005581	extracellular matrix structural constituent,collagen trimer
LOC5570088	431.878	2.7846	0.376738	7.39134	1.45359e-13	2.07052e-12	AAEL001355				GO:0016020,GO:0016021	membrane,integral component of membrane
LOC5575839	267.395	2.67557	0.362034	7.39036	1.4643e-13	2.08369e-12	AAEL012102
LOC5566168	1248.67	-1.39313	0.188588	-7.38718	1.49976e-13	2.132e-12	AAEL019784				GO:0003682	chromatin binding
LOC5566725	1980.27	-1.17989	0.160031	-7.37287	1.66988e-13	2.37146e-12	AAEL005617	UTP-glucose-1-phosphate uridylyltransferase 2 [Source:VB Community Annotation]			GO:0003983,GO:0006011,GO:0016740,GO:0016779,GO:0070569	UTP:glucose-1-phosphate uridylyltransferase activity,UDP-glucose metabolic process,transferase activity,nucleotidyltransferase activity,uridylyltransferase activity
LOC5579263	3727.46	1.98424	0.269303	7.36805	1.73139e-13	2.45635e-12	AAEL011873	ubiquitin-conjugating enzyme variant 1A [Source:VB Community Annotation]	Uev1A
LOC5578856	290.814	3.47611	0.471839	7.36715	1.74311e-13	2.47051e-12	AAEL003713	leucine-rich transmembrane protein [Source:VB Community Annotation]			GO:0005515,GO:0016020,GO:0016021	protein binding,membrane,integral component of membrane
LOC5573576	797.665	-1.13217	0.15371	-7.36564	1.76298e-13	2.49618e-12	AAEL002104				GO:0003676,GO:0005634,GO:0008270,GO:0046872	nucleic acid binding,nucleus,zinc ion binding,metal ion binding
LOC5572825	1241.99	3.23933	0.439837	7.36486	1.77337e-13	2.50838e-12	AAEL001912	forkhead protein/ forkhead protein domain [Source:VB Community Annotation]			GO:0003677,GO:0003700,GO:0005634,GO:0006355,GO:0007275,GO:0043565	DNA binding,DNA-binding transcription factor activity,nucleus,regulation of transcription, DNA-templated,multicellular organism development,sequence-specific DNA binding
LOC110680552	610.936	-1.10516	0.150079	-7.36384	1.787e-13	2.52515e-12	AAEL022803
LOC5579127	83.3693	-2.9248	0.397206	-7.36343	1.79248e-13	2.53035e-12	AAEL003853	nephrin [Source:VB Community Annotation]			GO:0005515	protein binding
LOC5579215	955.464	-0.93782	0.127411	-7.36058	1.8311e-13	2.58231e-12	AAEL025786				GO:0005634,GO:0005737	nucleus,cytoplasm
LOC5575748	3945.2	-0.825445	0.112148	-7.36035	1.83435e-13	2.58432e-12	AAEL012057	enhancer of polycomb [Source:VB Community Annotation]			GO:0005634,GO:0006357,GO:0032777,GO:0035267	nucleus,regulation of transcription by RNA polymerase II,Piccolo NuA4 histone acetyltransferase complex,NuA4 histone acetyltransferase complex
LOC5574367	2723.7	-1.14979	0.15623	-7.35962	1.84438e-13	2.59587e-12	AAEL011085				GO:0008270	zinc ion binding
LOC5569343	298.354	2.64485	0.359518	7.35667	1.88561e-13	2.65126e-12	AAEL007554				GO:0005515	protein binding
LOC5569410	382.4	1.92615	0.26183	7.35649	1.88811e-13	2.65215e-12	AAEL020983
LOC5572327	43.8626	-3.40593	0.463025	-7.35581	1.89774e-13	2.66303e-12	AAEL009723	fibrinogen and fibronectin [Source:VB Community Annotation]
LOC5571774	2868.03	0.830929	0.112996	7.35362	1.92913e-13	2.70441e-12	AAEL021394				GO:0003677	DNA binding
LOC5571458	2122.79	1.45176	0.197588	7.34742	2.02069e-13	2.82997e-12	AAEL009093	crumbs [Source:VB Community Annotation]			GO:0005509,GO:0016020,GO:0016021	calcium ion binding,membrane,integral component of membrane
LOC5570942	1569.21	-1.69815	0.231153	-7.34644	2.03555e-13	2.84796e-12	AAEL008678				GO:0005515,GO:0005737,GO:0005856,GO:0005874,GO:0007049,GO:0008017,GO:0051010,GO:0051301,GO:0070507	protein binding,cytoplasm,cytoskeleton,microtubule,cell cycle,microtubule binding,microtubule plus-end binding,cell division,regulation of microtubule cytoskeleton organization
LOC5568209	451.888	-1.00143	0.136335	-7.34534	2.05231e-13	2.86858e-12	AAEL006656				GO:0005886,GO:0016020,GO:0016021,GO:0046983	plasma membrane,membrane,integral component of membrane,protein dimerization activity
LOC5567700	172.866	-1.85941	0.253163	-7.34473	2.06179e-13	2.87899e-12	AAEL006274	glucose transporter (sugar transporter [Source:VB Community Annotation]			GO:0016020,GO:0016021,GO:0022857,GO:0055085	membrane,integral component of membrane,transmembrane transporter activity,transmembrane transport
LOC5565921	6143.62	-1.02327	0.139383	-7.34143	2.11317e-13	2.94768e-12	AAEL000703	glycogen phosphorylase [Source:VB Community Annotation]			GO:0004645,GO:0005975,GO:0005977,GO:0008184,GO:0016740,GO:0016757,GO:0030170,GO:0102250,GO:0102499	1,4-alpha-oligoglucan phosphorylase activity,carbohydrate metabolic process,glycogen metabolic process,glycogen phosphorylase activity,transferase activity,transferase activity, transferring glycosyl groups,pyridoxal phosphate binding,linear malto-oligosaccharide phosphorylase activity,SHG alpha-glucan phosphorylase activity
LOC5573724	414.794	-1.21055	0.164895	-7.34131	2.11514e-13	2.94768e-12	AAEL022743				GO:0042025	host cell nucleus
LOC5578126	24055	-1.04457	0.142373	-7.33684	2.18695e-13	3.04437e-12	AAEL020073				GO:0003723,GO:0005515,GO:0006355,GO:0006417,GO:0017148,GO:0030371,GO:0043488	RNA binding,protein binding,regulation of transcription, DNA-templated,regulation of translation,negative regulation of translation,translation repressor activity,regulation of mRNA stability
LOC5577698	67.4811	3.1577	0.430396	7.33673	2.18882e-13	3.04437e-12	AAEL021542				GO:0005509,GO:0005515	calcium ion binding,protein binding
LOC5571262	2225.78	0.845251	0.115224	7.33569	2.2058e-13	3.06498e-12	AAEL001569
LOC5570014	1860.17	-0.824019	0.112336	-7.33534	2.21165e-13	3.0701e-12	AAEL000179	ubiquitin-conjugating enzyme E2 l [Source:VB Community Annotation]			GO:0000166,GO:0005524,GO:0016740	nucleotide binding,ATP binding,transferase activity
LOC5569268	120.335	2.0878	0.284853	7.32938	2.31217e-13	3.2065e-12	AAEL007512	ATP-dependent RNA and DNA helicase [Source:VB Community Annotation]			GO:0000166,GO:0003724,GO:0004386,GO:0005524,GO:0016787,GO:0016817	nucleotide binding,RNA helicase activity,helicase activity,ATP binding,hydrolase activity,hydrolase activity, acting on acid anhydrides
LOC110676920	189.24	2.16269	0.29518	7.32669	2.35907e-13	3.26834e-12	AAEL018041				GO:0008194,GO:0016020,GO:0016021,GO:0016740,GO:0016757,GO:0016758	UDP-glycosyltransferase activity,membrane,integral component of membrane,transferase activity,transferase activity, transferring glycosyl groups,transferase activity, transferring hexosyl groups
LOC5579891	327.044	2.12273	0.289794	7.32497	2.38951e-13	3.30728e-12	AAEL001036	ikappab kinase complex-associated protein [Source:VB Community Annotation]			GO:0002098,GO:0005634,GO:0005737,GO:0008033,GO:0033588	tRNA wobble uridine modification,nucleus,cytoplasm,tRNA processing,Elongator holoenzyme complex
LOC5578456	479.304	-2.05542	0.280739	-7.32148	2.45251e-13	3.39116e-12	AAEL000511	Acetylcholinesterase (Fragment) [Source:UniProtKB/TrEMBL;Acc:Q6A2E2]			GO:0003990,GO:0004104,GO:0016787,GO:0030054,GO:0042135,GO:0045202,GO:0052689	acetylcholinesterase activity,cholinesterase activity,hydrolase activity,cell junction,neurotransmitter catabolic process,synapse,carboxylic ester hydrolase activity
LOC5578282	56.2551	-6.9968	0.955757	-7.3207	2.46688e-13	3.40771e-12	AAEL013603	short-chain dehydrogenase [Source:VB Community Annotation]			GO:0016020,GO:0016021,GO:0055114	membrane,integral component of membrane,oxidation-reduction process
LOC5568435	816.358	-0.999248	0.136502	-7.32037	2.47286e-13	3.41264e-12	AAEL006839	ring finger protein [Source:VB Community Annotation]			GO:0005634,GO:0046872	nucleus,metal ion binding
LOC5565528	147.93	-1.88968	0.258277	-7.31648	2.54567e-13	3.50971e-12	AAEL004861	peroxisomal integral membrane protein Per8p, putative [Source:VB Community Annotation]			GO:0046872	metal ion binding
LOC110677056	421.236	-1.23859	0.169331	-7.31462	2.58109e-13	3.55508e-12	AAEL024274
LOC5568216	308.72	1.269	0.173628	7.30871	2.69713e-13	3.71131e-12	AAEL006640	DEAD box ATP-dependent RNA helicase [Source:VB Community Annotation]			GO:0000166,GO:0003676,GO:0003723,GO:0003724,GO:0004386,GO:0005524,GO:0016787	nucleotide binding,nucleic acid binding,RNA binding,RNA helicase activity,helicase activity,ATP binding,hydrolase activity
LOC5577301	105.894	3.03168	0.414893	7.30714	2.72886e-13	3.75132e-12	AAEL013154				GO:0003676,GO:0003677,GO:0005634,GO:0008270,GO:0046872	nucleic acid binding,DNA binding,nucleus,zinc ion binding,metal ion binding
LOC5573058	455.432	-1.26978	0.173901	-7.30172	2.8411e-13	3.90183e-12	AAEL010247
LOC5564984	737.285	-1.22773	0.168166	-7.30073	2.86219e-13	3.92699e-12	AAEL019853				GO:0004252,GO:0006508	serine-type endopeptidase activity,proteolysis
LOC5577579	3363.12	-0.857668	0.117481	-7.30049	2.86718e-13	3.93004e-12	AAEL025976				GO:0005634	nucleus
LOC5574026	352.462	-1.58751	0.217544	-7.29745	2.93283e-13	4.01614e-12	AAEL010867	serine protease [Source:VB Community Annotation]			GO:0004252,GO:0006508,GO:0008233,GO:0008236,GO:0016787	serine-type endopeptidase activity,proteolysis,peptidase activity,serine-type peptidase activity,hydrolase activity
LOC110679018	148.337	2.58495	0.354359	7.29471	2.99299e-13	4.09455e-12	AAEL020147
LOC5568888	1657.98	-1.09531	0.150196	-7.29259	3.0406e-13	4.15568e-12	AAEL007196
LOC5577380	2790.49	-0.948243	0.130052	-7.29128	3.0703e-13	4.19223e-12	AAEL000415	AMP dependent coa ligase [Source:VB Community Annotation]			GO:0003824	catalytic activity
LOC110678556	678.137	-1.20761	0.165647	-7.29027	3.09326e-13	4.21952e-12	AAEL028036
LOC5572420	54.886	-3.42063	0.469224	-7.28998	3.09998e-13	4.22462e-12	AAEL009796	cuticle protein, putative [Source:VB Community Annotation]			GO:0042302	structural constituent of cuticle
LOC5571092	91.4886	-2.20856	0.303084	-7.28695	3.17053e-13	4.31477e-12	AAEL018165				GO:0003677,GO:0003700,GO:0005634,GO:0006355	DNA binding,DNA-binding transcription factor activity,nucleus,regulation of transcription, DNA-templated
LOC110680482	172.843	1.9337	0.265367	7.28688	3.17222e-13	4.31477e-12	AAEL025772
LOC5564969	4628.71	-0.724209	0.0993957	-7.28612	3.19006e-13	4.33487e-12	AAEL020151
LOC5578273	60.7736	9.19309	1.26196	7.28475	3.22275e-13	4.3751e-12	AAEL027951				GO:0002224,GO:0004888,GO:0005515,GO:0006955,GO:0007165,GO:0016020,GO:0016021	toll-like receptor signaling pathway,transmembrane signaling receptor activity,protein binding,immune response,signal transduction,membrane,integral component of membrane
LOC5578052	2555.63	-1.04377	0.143302	-7.28371	3.24771e-13	4.40476e-12	AAEL013487	RHO guanyl-nucleotide exchange factor, putative [Source:VB Community Annotation]			GO:0005085,GO:0005737	guanyl-nucleotide exchange factor activity,cytoplasm
LOC5578549	558.852	1.08066	0.148379	7.28308	3.26273e-13	4.42091e-12	AAEL003562	polypeptide of 976 aa, putative [Source:VB Community Annotation]			GO:0005515	protein binding
LOC5574530	384.025	1.63428	0.224426	7.28203	3.28825e-13	4.45123e-12	AAEL011196				GO:0005515	protein binding
LOC110678647	1378.55	1.47321	0.202372	7.27971	3.34544e-13	4.52432e-12	AAEL026946				GO:0005515	protein binding
LOC5565544	25817.8	-0.688815	0.0946299	-7.27904	3.36192e-13	4.54228e-12	AAEL004855	ADP,ATP carrier protein [Source:VB Community Annotation]			GO:0005347,GO:0005471,GO:0005743,GO:0015867,GO:0016020,GO:0016021,GO:0022857,GO:0055085,GO:0140021,GO:1990544	ATP transmembrane transporter activity,ATP:ADP antiporter activity,mitochondrial inner membrane,ATP transport,membrane,integral component of membrane,transmembrane transporter activity,transmembrane transport,mitochondrial ADP transmembrane transport,mitochondrial ATP transmembrane transport
LOC5577126	347.8	2.1286	0.292548	7.27607	3.43683e-13	4.63906e-12	AAEL020720
LOC5574246	39.2378	3.92623	0.539657	7.27542	3.45353e-13	4.65717e-12	AAEL011013	single-minded [Source:VB Community Annotation]			GO:0003677,GO:0003700,GO:0005515,GO:0005634,GO:0005667,GO:0005737,GO:0006355,GO:0046983	DNA binding,DNA-binding transcription factor activity,protein binding,nucleus,transcription regulator complex,cytoplasm,regulation of transcription, DNA-templated,protein dimerization activity
LOC5569199	705.854	-0.875366	0.120337	-7.27431	3.48199e-13	4.69109e-12	AAEL007468	zinc finger protein, putative [Source:VB Community Annotation]			GO:0003676,GO:0005634,GO:0008270,GO:0046872	nucleic acid binding,nucleus,zinc ion binding,metal ion binding
LOC5577365	1479.33	0.88495	0.121727	7.26998	3.59539e-13	4.83927e-12	AAEL000450	ras GTPase activating protein [Source:VB Community Annotation]			GO:0005096,GO:0005515,GO:0007165,GO:0043087,GO:0043547,GO:0046580	GTPase activator activity,protein binding,signal transduction,regulation of GTPase activity,positive regulation of GTPase activity,negative regulation of Ras protein signal transduction
LOC110676496	538.261	2.50288	0.344443	7.26647	3.69005e-13	4.96196e-12	AAEL026390
LOC5569017	162.2	2.13926	0.294693	7.25928	3.89167e-13	5.22812e-12	AAEL007303				GO:0002039,GO:0018024,GO:0034968	p53 binding,histone-lysine N-methyltransferase activity,histone lysine methylation
LOC5566939	1532.62	5.54011	0.763406	7.25709	3.95501e-13	5.30818e-12	AAEL005700	cytochrome P450 [Source:VB Community Annotation]	CYP325X4		GO:0004497,GO:0005506,GO:0016020,GO:0016021,GO:0016491,GO:0016705,GO:0020037,GO:0046872,GO:0055114	monooxygenase activity,iron ion binding,membrane,integral component of membrane,oxidoreductase activity,oxidoreductase activity, acting on paired donors, with incorporation or reduction of molecular oxygen,heme binding,metal ion binding,oxidation-reduction process
LOC5565943	809.659	0.978904	0.134902	7.25642	3.97466e-13	5.3295e-12	AAEL005070
LOC5568529	677.141	-1.00003	0.137817	-7.25618	3.98181e-13	5.33404e-12	AAEL006945	golgi SNAP receptor complex member, putative [Source:VB Community Annotation]			GO:0000139,GO:0005794,GO:0005801,GO:0006888,GO:0015031,GO:0016020,GO:0016021,GO:0016192	Golgi membrane,Golgi apparatus,cis-Golgi network,endoplasmic reticulum to Golgi vesicle-mediated transport,protein transport,membrane,integral component of membrane,vesicle-mediated transport
LOC5567861	913.015	-0.979376	0.135094	-7.24961	4.17965e-13	5.59379e-12	AAEL006317	short-chain dehydrogenase [Source:VB Community Annotation]			GO:0004454,GO:0006000,GO:0016020,GO:0016021,GO:0046835,GO:0055114	ketohexokinase activity,fructose metabolic process,membrane,integral component of membrane,carbohydrate phosphorylation,oxidation-reduction process
LOC5567758	1408.93	2.26528	0.312503	7.24881	4.20447e-13	5.62169e-12	AAEL000128	P130 [Source:VB Community Annotation]			GO:0005634,GO:0006357,GO:0007049,GO:0051726	nucleus,regulation of transcription by RNA polymerase II,cell cycle,regulation of cell cycle
LOC110681152	503.755	-1.27434	0.175921	-7.24384	4.36142e-13	5.82605e-12	AAEL024506				GO:0005515	protein binding
LOC5572071	2865.12	1.71599	0.23699	7.24076	4.46175e-13	5.95446e-12	AAEL001715	chaperonin [Source:VB Community Annotation]			GO:0000166,GO:0005524,GO:0005737,GO:0006457,GO:0051082	nucleotide binding,ATP binding,cytoplasm,protein folding,unfolded protein binding
LOC5578431	69.6537	2.51262	0.347148	7.23788	4.55747e-13	6.07145e-12	AAEL000516	juvenile hormone-inducible protein, putative [Source:VB Community Annotation]
LOC5565850	388.477	-1.3128	0.18138	-7.23787	4.55798e-13	6.07145e-12	AAEL005019	lactosylceramide 4-alpha-galactosyltransferase (alpha- 1,4-galactosyltransferase) [Source:VB Community Annotation]			GO:0016020,GO:0016021	membrane,integral component of membrane
LOC110676042	7101.37	2.2981	0.317704	7.23346	4.70824e-13	6.26572e-12	AAEL027928				GO:0046872	metal ion binding
LOC5573889	374.486	1.68387	0.232814	7.23269	4.73504e-13	6.29547e-12	AAEL010800				GO:0005515,GO:0046872	protein binding,metal ion binding
LOC5564080	66.3468	2.48303	0.343321	7.23238	4.7459e-13	6.304e-12	AAEL019601				GO:0005515,GO:0016301,GO:0016310	protein binding,kinase activity,phosphorylation
LOC5566650	108.317	4.25241	0.588024	7.2317	4.76998e-13	6.33005e-12	AAEL015644				GO:0000166,GO:0005524,GO:0008559,GO:0016020,GO:0016021,GO:0016887,GO:0042626,GO:0042908,GO:0055085	nucleotide binding,ATP binding,ATPase-coupled xenobiotic transmembrane transporter activity,membrane,integral component of membrane,ATPase activity,ATPase-coupled transmembrane transporter activity,xenobiotic transport,transmembrane transport
LOC5575374	444.844	2.1748	0.300803	7.22998	4.83064e-13	6.39907e-12	AAEL011780	DNA mismatch repair protein muts [Source:VB Community Annotation]			GO:0000166,GO:0003677,GO:0005524,GO:0006281,GO:0006298,GO:0006974,GO:0030983	nucleotide binding,DNA binding,ATP binding,DNA repair,mismatch repair,cellular response to DNA damage stimulus,mismatched DNA binding
LOC5572601	2717.48	0.842372	0.116511	7.22997	4.83102e-13	6.39907e-12	AAEL009932	lethal giant larva homologue [Source:VB Community Annotation]			GO:0005515,GO:0006887	protein binding,exocytosis
LOC5565834	215.366	2.0508	0.283789	7.22649	4.95635e-13	6.55895e-12	AAEL005032
LOC5573684	7085.14	2.29585	0.317741	7.22556	4.99043e-13	6.59788e-12	AAEL010660	alpha-B-crystallin, putative [Source:VB Community Annotation]			GO:0046872	metal ion binding
LOC5573239	514.867	-1.11495	0.154332	-7.22431	5.03634e-13	6.65238e-12	AAEL010332				GO:0003676,GO:0005634,GO:0008270	nucleic acid binding,nucleus,zinc ion binding
LOC5574436	497.542	1.01977	0.141209	7.22174	5.13273e-13	6.77338e-12	AAEL011162	Anaphase Promoting Complex, putative [Source:VB Community Annotation]			GO:0005515	protein binding
LOC5570313	3711.74	0.897204	0.124244	7.2213	5.14939e-13	6.78905e-12	AAEL008248	Eukaryotic translation initiation factor 2A [Source:UniProtKB/TrEMBL;Acc:A0A1S4FJ71]			GO:0003743,GO:0005515,GO:0006412,GO:0006413,GO:0006417	translation initiation factor activity,protein binding,translation,translational initiation,regulation of translation
LOC5580158	209.838	-1.63727	0.226808	-7.21875	5.24672e-13	6.91095e-12	AAEL019509				GO:0005515	protein binding
LOC110679636	85.0919	8.71132	1.20699	7.21739	5.29935e-13	6.97378e-12	AAEL024568
LOC5572167	727.156	-0.925852	0.128298	-7.21642	5.33747e-13	7.01744e-12	AAEL023148				GO:0005515	protein binding
LOC5564530	612.006	1.99503	0.27662	7.21215	5.50751e-13	7.23429e-12	AAEL013092	Cation chloride cotransporter [Source:UniProtKB/TrEMBL;Acc:A0A1S4FYI0]			GO:0005215,GO:0006811,GO:0016020,GO:0016021,GO:0022857,GO:0055085	transporter activity,ion transport,membrane,integral component of membrane,transmembrane transporter activity,transmembrane transport
LOC5567853	1518.13	-1.02843	0.142626	-7.21062	5.56984e-13	7.30939e-12	AAEL006308	px serine/threonine kinase (pxk) [Source:VB Community Annotation]			GO:0004672,GO:0005524,GO:0006468,GO:0035091	protein kinase activity,ATP binding,protein phosphorylation,phosphatidylinositol binding
LOC5577714	38086.6	-1.49992	0.208121	-7.20694	5.72237e-13	7.5026e-12	AAEL013338	lethal(2)essential for life protein, l2efl [Source:VB Community Annotation]			GO:0046872	metal ion binding
LOC110680617	47.807	3.95217	0.548408	7.20662	5.73591e-13	7.5134e-12	AAEL026549
LOC110675781	1525.05	-1.66449	0.231024	-7.20485	5.81099e-13	7.60472e-12	AAEL009968				GO:0000166,GO:0009166,GO:0016787,GO:0016788,GO:0046872	nucleotide binding,nucleotide catabolic process,hydrolase activity,hydrolase activity, acting on ester bonds,metal ion binding
LOC5572471	96.3518	2.17404	0.301927	7.20055	5.99719e-13	7.84116e-12	AAEL009813	glutamate receptor 7 (ampa) [Source:VB Community Annotation]			GO:0004970,GO:0005216,GO:0005886,GO:0006811,GO:0015276,GO:0016020,GO:0016021,GO:0030054,GO:0034220,GO:0035235,GO:0038023,GO:0045202,GO:0045211	ionotropic glutamate receptor activity,ion channel activity,plasma membrane,ion transport,ligand-gated ion channel activity,membrane,integral component of membrane,cell junction,ion transmembrane transport,ionotropic glutamate receptor signaling pathway,signaling receptor activity,synapse,postsynaptic membrane
LOC5570230	1811.2	-1.36716	0.190043	-7.19397	6.29317e-13	8.22057e-12	AAEL008152	short-chain dehydrogenase [Source:VB Community Annotation]			GO:0016491,GO:0055114	oxidoreductase activity,oxidation-reduction process
LOC5570029	715.88	1.18835	0.165203	7.19326	6.32632e-13	8.25625e-12	AAEL000194	phosphatidylinositol 4-kinase [Source:VB Community Annotation]			GO:0016301,GO:0016310,GO:0016740,GO:0046854,GO:0048015	kinase activity,phosphorylation,transferase activity,phosphatidylinositol phosphorylation,phosphatidylinositol-mediated signaling
LOC5569266	438.296	6.27917	0.873327	7.18994	6.48184e-13	8.45144e-12	AAEL018141				GO:0006629,GO:0006633,GO:0016020,GO:0016021,GO:0016491,GO:0016717,GO:0055114	lipid metabolic process,fatty acid biosynthetic process,membrane,integral component of membrane,oxidoreductase activity,oxidoreductase activity, acting on paired donors, with oxidation of a pair of donors resulting in the reduction of molecular oxygen to two molecules of water,oxidation-reduction process
LOC5568325	315.502	-1.55711	0.216591	-7.18917	6.51854e-13	8.48518e-12	AAEL006718	Sugar transporter SWEET [Source:UniProtKB/TrEMBL;Acc:Q174X0]			GO:0000139,GO:0005886,GO:0008643,GO:0016020,GO:0016021	Golgi membrane,plasma membrane,carbohydrate transport,membrane,integral component of membrane
LOC5572258	77.506	-4.38055	0.609329	-7.18915	6.5197e-13	8.48518e-12	AAEL009685	oxidoreductase [Source:VB Community Annotation]			GO:0055114	oxidation-reduction process
LOC5573764	1630.73	0.760795	0.105899	7.18415	6.76284e-13	8.79269e-12	AAEL000257
LOC5573242	542.501	1.0786	0.150139	7.18403	6.76838e-13	8.79269e-12	AAEL010345				GO:0016020,GO:0016021	membrane,integral component of membrane
LOC5568196	2276.41	-1.19572	0.16652	-7.1806	6.94048e-13	9.00547e-12	AAEL006633	Inhibitor of Apoptosis (IAP) containing Baculoviral IAP Repeat(s) (BIR domains). [Source:VB Community Annotation]	IAP2		GO:0046872	metal ion binding
LOC5565046	332.54	-1.54817	0.215607	-7.18052	6.94488e-13	9.00547e-12	AAEL004571	o-sialoglycoprotein endopeptidase [Source:VB Community Annotation]			GO:0002949,GO:0004222,GO:0005739,GO:0008033,GO:0016740,GO:0016746,GO:0016747,GO:0046872,GO:0061711	tRNA threonylcarbamoyladenosine modification,metalloendopeptidase activity,mitochondrion,tRNA processing,transferase activity,transferase activity, transferring acyl groups,transferase activity, transferring acyl groups other than amino-acyl groups,metal ion binding,N(6)-L-threonylcarbamoyladenine synthase activity
LOC5564122	1466.61	-1.20331	0.167598	-7.17973	6.98498e-13	9.04919e-12	AAEL004104				GO:0005515	protein binding
LOC5564622	41.1612	-4.7606	0.663324	-7.17689	7.13138e-13	9.23042e-12	AAEL014544	prophenoloxidase [Source:VB Community Annotation]	PPO6		GO:0004497,GO:0016491,GO:0046872,GO:0055114	monooxygenase activity,oxidoreductase activity,metal ion binding,oxidation-reduction process
LOC5571448	816.491	-0.965014	0.134474	-7.17621	7.16708e-13	9.26816e-12	AAEL009077	Alkaline phosphatase [Source:UniProtKB/TrEMBL;Acc:A0A0P6JST2]	ALP1		GO:0003824,GO:0004035,GO:0016311,GO:0016787,GO:0016791,GO:0031225	catalytic activity,alkaline phosphatase activity,dephosphorylation,hydrolase activity,phosphatase activity,anchored component of membrane
LOC5570559	1052.04	0.852386	0.118853	7.17178	7.40284e-13	9.56431e-12	AAEL008366	pyruvate dehydrogenase [Source:VB Community Annotation]			GO:0003826,GO:0003863,GO:0005759,GO:0009083,GO:0016491,GO:0016624,GO:0055114	alpha-ketoacid dehydrogenase activity,3-methyl-2-oxobutanoate dehydrogenase (2-methylpropanoyl-transferring) activity,mitochondrial matrix,branched-chain amino acid catabolic process,oxidoreductase activity,oxidoreductase activity, acting on the aldehyde or oxo group of donors, disulfide as acceptor,oxidation-reduction process
LOC5578317	1986.61	-1.03521	0.144416	-7.16825	7.59609e-13	9.80504e-12	AAEL013635				GO:0003676,GO:0006508,GO:0008233,GO:0008234	nucleic acid binding,proteolysis,peptidase activity,cysteine-type peptidase activity
LOC5571508	208.404	2.41192	0.336533	7.16697	7.66748e-13	9.88819e-12	AAEL001631				GO:0005515,GO:0046872	protein binding,metal ion binding
LOC23687649	121.415	3.16609	0.441772	7.1668	7.67712e-13	9.89162e-12	AAEL017229				GO:0003676,GO:0006355	nucleic acid binding,regulation of transcription, DNA-templated
LOC5580054	1775.92	2.60342	0.363337	7.16529	7.76199e-13	9.9871e-12	AAEL027078				GO:0016579,GO:0036459	protein deubiquitination,thiol-dependent ubiquitinyl hydrolase activity
LOC5566777	1413.7	2.21505	0.309139	7.16524	7.76532e-13	9.9871e-12	AAEL024210				GO:0005515,GO:0007275	protein binding,multicellular organism development
LOC5567373	437.368	2.36307	0.329824	7.16465	7.79838e-13	1.00205e-11	AAEL006028				GO:0005319,GO:0006869	lipid transporter activity,lipid transport
LOC5578927	19311.2	1.77505	0.247809	7.163	7.89314e-13	1.01331e-11	AAEL003750				GO:0005634	nucleus
LOC110675493	13046	-1.15555	0.161341	-7.16213	7.94318e-13	1.01881e-11	AAEL028043	60S ribosomal protein L28, putative [Source:UniProtKB/TrEMBL;Acc:Q1HRJ1]			GO:0003735,GO:0005840,GO:0006412	structural constituent of ribosome,ribosome,translation
LOC5565351	851.941	-0.966194	0.134917	-7.1614	7.98583e-13	1.02336e-11	AAEL004773	leucine carboxyl methyltransferase [Source:VB Community Annotation]			GO:0008168,GO:0016740,GO:0018423,GO:0032259	methyltransferase activity,transferase activity,protein C-terminal leucine carboxyl O-methyltransferase activity,methylation
LOC5565958	104.539	2.64253	0.369057	7.16024	8.05386e-13	1.03114e-11	AAEL005080	protein phosphatase-5 [Source:VB Community Annotation]			GO:0004721,GO:0005515,GO:0006470,GO:0016787,GO:0046872	phosphoprotein phosphatase activity,protein binding,protein dephosphorylation,hydrolase activity,metal ion binding
LOC5573850	454.037	-1.15484	0.161361	-7.15688	8.2534e-13	1.05574e-11	AAEL010768				GO:0016491,GO:0055114,GO:0070988	oxidoreductase activity,oxidation-reduction process,demethylation
LOC5572979	786.634	-1.22464	0.171188	-7.15376	8.44342e-13	1.07907e-11	AAEL022405				GO:0003676,GO:0005634,GO:0008270	nucleic acid binding,nucleus,zinc ion binding
LOC5575408	475.475	1.92202	0.268702	7.15296	8.49294e-13	1.08351e-11	AAEL011819	Cohesin loading complex subunit SCC4 homolog [Source:VB Community Annotation]			GO:0000785,GO:0005515,GO:0005634,GO:0005654,GO:0007049,GO:0007059,GO:0007064,GO:0032116,GO:0034088,GO:0051301	chromatin,protein binding,nucleus,nucleoplasm,cell cycle,chromosome segregation,mitotic sister chromatid cohesion,SMC loading complex,maintenance of mitotic sister chromatid cohesion,cell division
LOC5567188	191.387	2.17164	0.303601	7.15295	8.49351e-13	1.08351e-11	AAEL000855	mannosyltransferase 1, [Source:VB Community Annotation]			GO:0000030,GO:0004169,GO:0005783,GO:0005789,GO:0006486,GO:0006493,GO:0016020,GO:0016021,GO:0016740,GO:0016757,GO:0035269,GO:0097502	mannosyltransferase activity,dolichyl-phosphate-mannose-protein mannosyltransferase activity,endoplasmic reticulum,endoplasmic reticulum membrane,protein glycosylation,protein O-linked glycosylation,membrane,integral component of membrane,transferase activity,transferase activity, transferring glycosyl groups,protein O-linked mannosylation,mannosylation
LOC5575506	103.48	-2.26569	0.316933	-7.14882	8.75294e-13	1.11561e-11	AAEL018228				GO:0016020,GO:0016021,GO:0022857,GO:0055085	membrane,integral component of membrane,transmembrane transporter activity,transmembrane transport
LOC5565616	2165.19	-0.872286	0.122066	-7.146	8.93442e-13	1.13771e-11	AAEL004869				GO:0003676	nucleic acid binding
LOC5580073	6103.8	-1.04004	0.145547	-7.14574	8.95097e-13	1.1388e-11	AAEL002158	secreted ferritin G subunit precursor, putative [Source:VB Community Annotation]			GO:0004322,GO:0005623,GO:0006826,GO:0006879,GO:0008199,GO:0016491,GO:0046872,GO:0055114	ferroxidase activity,obsolete cell,iron ion transport,cellular iron ion homeostasis,ferric iron binding,oxidoreductase activity,metal ion binding,oxidation-reduction process
LOC110677125	299.973	1.13674	0.159118	7.14401	9.06491e-13	1.15123e-11	AAEL021286
LOC110680292	299.973	1.13674	0.159118	7.14401	9.06491e-13	1.15123e-11	AAEL025781
LOC110681459	350.169	-1.14608	0.160443	-7.14319	9.11926e-13	1.15709e-11	AAEL024885
LOC5574363	790.168	-0.980678	0.137352	-7.1399	9.34019e-13	1.18407e-11	AAEL011081				GO:0002953,GO:0016311	5'-deoxynucleotidase activity,dephosphorylation
LOC5573790	1806.3	0.764547	0.107095	7.13893	9.40584e-13	1.19132e-11	AAEL010716	preprotein translocase secy subunit (sec61) [Source:VB Community Annotation]			GO:0005789,GO:0015031,GO:0016020,GO:0016021	endoplasmic reticulum membrane,protein transport,membrane,integral component of membrane
LOC5564171	928.427	-0.938204	0.131444	-7.13766	9.493e-13	1.20129e-11	AAEL004128				GO:0005515	protein binding
LOC5570704	2604.76	6.33454	0.887801	7.13509	9.67244e-13	1.2229e-11	AAEL022657				GO:0016747	transferase activity, transferring acyl groups other than amino-acyl groups
LOC5567070	19199.2	-1.40302	0.196641	-7.13491	9.68531e-13	1.22344e-11	AAEL005817	60S ribosomal protein L26 [Source:UniProtKB/TrEMBL;Acc:Q178R6]	RpL26		GO:0003723,GO:0003735,GO:0005840,GO:0006412,GO:0015934	RNA binding,structural constituent of ribosome,ribosome,translation,large ribosomal subunit
LOC5568233	275.115	1.9542	0.273908	7.13451	9.71305e-13	1.22585e-11	AAEL006667	phosphatidyltransferase [Source:VB Community Annotation]			GO:0008654,GO:0016020,GO:0016021,GO:0016740,GO:0016780	phospholipid biosynthetic process,membrane,integral component of membrane,transferase activity,phosphotransferase activity, for other substituted phosphate groups
LOC5569406	45.1437	8.7622	1.22834	7.13335	9.79536e-13	1.23514e-11	AAEL007607				GO:0016020,GO:0016021	membrane,integral component of membrane
LOC5578584	93.1773	4.2783	0.600226	7.12781	1.0198e-12	1.28476e-11	AAEL013770	zinc finger protein [Source:VB Community Annotation]			GO:0003676,GO:0005515,GO:0005634	nucleic acid binding,protein binding,nucleus
LOC5569768	86.6189	2.11026	0.296124	7.12626	1.03133e-12	1.29814e-11	AAEL007897	spaetzle-like cytokine [Source:VB Community Annotation]	SPZ4		GO:0016020,GO:0016021	membrane,integral component of membrane
LOC5567216	2004.36	2.52918	0.355016	7.12414	1.04736e-12	1.31715e-11	AAEL000893	sex-determining region y protein, sry [Source:VB Community Annotation]			GO:0003677,GO:0005634	DNA binding,nucleus
LOC5577278	12417.6	0.845279	0.118766	7.11721	1.10137e-12	1.38384e-11	AAEL027786				GO:0000166,GO:0004386,GO:0005524,GO:0005634,GO:0016787,GO:0046872	nucleotide binding,helicase activity,ATP binding,nucleus,hydrolase activity,metal ion binding
LOC5568362	104.206	2.80853	0.394837	7.11314	1.13435e-12	1.42401e-11	AAEL001098	clip-domain serine protease, putative [Source:VB Community Annotation]			GO:0004252,GO:0006508	serine-type endopeptidase activity,proteolysis
LOC5575330	72.1914	3.02118	0.424913	7.1101	1.15961e-12	1.45444e-11	AAEL002632	Proacrosin, putative [Source:UniProtKB/TrEMBL;Acc:A0A1S4F2B4]			GO:0004252,GO:0006508	serine-type endopeptidase activity,proteolysis
LOC5576685	358.657	-1.35198	0.190166	-7.10946	1.16502e-12	1.45993e-11	AAEL012710				GO:0010038	response to metal ion
LOC5580130	513.868	1.57748	0.221985	7.10625	1.19235e-12	1.49286e-11	AAEL002451	zinc finger protein [Source:VB Community Annotation]			GO:0000981,GO:0003676,GO:0003677,GO:0005634,GO:0006355,GO:0006357,GO:0043565	DNA-binding transcription factor activity, RNA polymerase II-specific,nucleic acid binding,DNA binding,nucleus,regulation of transcription, DNA-templated,regulation of transcription by RNA polymerase II,sequence-specific DNA binding
LOC5569441	1477.16	0.892795	0.125641	7.10592	1.1952e-12	1.49511e-11	AAEL001238	bap28 [Source:VB Community Annotation]			GO:0005634,GO:0005730,GO:0006364,GO:0042254	nucleus,nucleolus,rRNA processing,ribosome biogenesis
LOC5570832	1803.08	-1.21893	0.171677	-7.10018	1.24599e-12	1.55727e-11	AAEL008595	Protein maelstrom homolog [Source:UniProtKB/Swiss-Prot;Acc:Q16YA8]	mael		GO:0003677,GO:0005634,GO:0005737,GO:0007275,GO:0030154,GO:0031047,GO:0051321,GO:0060964	DNA binding,nucleus,cytoplasm,multicellular organism development,cell differentiation,gene silencing by RNA,meiotic cell cycle,regulation of gene silencing by miRNA
LOC5571661	739.55	1.13548	0.160039	7.095	1.2935e-12	1.61522e-11	AAEL001657	DEAD box ATP-dependent RNA helicase [Source:VB Community Annotation]			GO:0000166,GO:0003676,GO:0003724,GO:0004386,GO:0005524,GO:0016787	nucleotide binding,nucleic acid binding,RNA helicase activity,helicase activity,ATP binding,hydrolase activity
LOC110675822	113.337	-2.54961	0.359402	-7.09404	1.30252e-12	1.62505e-11	AAEL025795
LOC5578714	3129.39	-0.651735	0.0918922	-7.09239	1.31819e-12	1.64316e-11	AAEL013826	serine/threonine protein kinase lats [Source:VB Community Annotation]			GO:0000166,GO:0000278,GO:0004672,GO:0004674,GO:0005524,GO:0006468,GO:0016301,GO:0016310,GO:0016740,GO:0035329	nucleotide binding,mitotic cell cycle,protein kinase activity,protein serine/threonine kinase activity,ATP binding,protein phosphorylation,kinase activity,phosphorylation,transferase activity,hippo signaling
LOC5571398	539.906	1.00873	0.142243	7.09157	1.32599e-12	1.65143e-11	AAEL009039				GO:0006886,GO:0015031,GO:0016020,GO:0016192,GO:0030117,GO:0030123,GO:0030665	intracellular protein transport,protein transport,membrane,vesicle-mediated transport,membrane coat,AP-3 adaptor complex,clathrin-coated vesicle membrane
LOC5571896	1264.4	-1.14726	0.16181	-7.09012	1.33994e-12	1.66733e-11	AAEL009372				GO:0017178,GO:0017183	diphthine-ammonia ligase activity,peptidyl-diphthamide biosynthetic process from peptidyl-histidine
LOC5568068	1069.8	-1.097	0.154762	-7.08826	1.35807e-12	1.68841e-11	AAEL006523	crk [Source:VB Community Annotation]			GO:0005515	protein binding
LOC5575133	248.771	2.29121	0.323256	7.08792	1.36145e-12	1.69113e-11	AAEL000314	malate dehydrogenase [Source:VB Community Annotation]			GO:0016491,GO:0055114	oxidoreductase activity,oxidation-reduction process
LOC5576629	126.018	1.85794	0.262174	7.08668	1.37368e-12	1.70483e-11	AAEL012658	rgs-gaip interacting protein gipc [Source:VB Community Annotation]			GO:0005515	protein binding
LOC110675577	106.661	-1.89575	0.267629	-7.08352	1.40541e-12	1.74269e-11	AAEL019884
LOC5569029	94.1081	3.11703	0.44012	7.08223	1.41852e-12	1.7574e-11	AAEL007321				GO:0016020,GO:0016021	membrane,integral component of membrane
LOC5575925	9001.04	0.774561	0.10938	7.0814	1.42709e-12	1.76647e-11	AAEL012171	RNA recognition motif protein split ends [Source:VB Community Annotation]			GO:0003676,GO:0003723	nucleic acid binding,RNA binding
LOC5568312	2029.63	-0.939729	0.132781	-7.07726	1.47028e-12	1.81835e-11	AAEL006752	Misexpression suppressor of ras, putative [Source:VB Community Annotation]
LOC5568567	99.2678	-1.78634	0.252497	-7.07468	1.49793e-12	1.85093e-11	AAEL001127	defective proboscis extension response, putative [Source:VB Community Annotation]
LOC5564153	424.48	0.99745	0.141078	7.07019	1.54717e-12	1.9101e-11	AAEL014331	protein phosphatase 2c [Source:VB Community Annotation]			GO:0003824,GO:0004721,GO:0004722,GO:0006470,GO:0016787,GO:0016791,GO:0043169,GO:0046872	catalytic activity,phosphoprotein phosphatase activity,protein serine/threonine phosphatase activity,protein dephosphorylation,hydrolase activity,phosphatase activity,cation binding,metal ion binding
LOC5570448	371.285	1.89233	0.267732	7.06803	1.57152e-12	1.93849e-11	AAEL008347	monocarboxylate transporter [Source:VB Community Annotation]			GO:0016020,GO:0016021,GO:0022857,GO:0055085	membrane,integral component of membrane,transmembrane transporter activity,transmembrane transport
LOC5571506	958.651	-1.08458	0.153477	-7.06677	1.58582e-12	1.95441e-11	AAEL019988				GO:0004930,GO:0007165,GO:0007186,GO:0016020,GO:0016021	G protein-coupled receptor activity,signal transduction,G protein-coupled receptor signaling pathway,membrane,integral component of membrane
LOC5567073	2265.73	-0.972898	0.137679	-7.06642	1.58983e-12	1.95766e-11	AAEL005796	eukaryotic translation initiation factor 4e type [Source:VB Community Annotation]			GO:0003723,GO:0003743,GO:0005737,GO:0006412,GO:0006413	RNA binding,translation initiation factor activity,cytoplasm,translation,translational initiation
LOC5563810	407.991	2.27765	0.322349	7.06578	1.59721e-12	1.96504e-11	AAEL014144	rapsynoid [Source:VB Community Annotation]			GO:0005515	protein binding
LOC5580309	548.339	2.35249	0.333038	7.06373	1.62094e-12	1.99251e-11	AAEL002999	GTPase_rho [Source:VB Community Annotation]			GO:0003924,GO:0005525,GO:0007264	GTPase activity,GTP binding,small GTPase mediated signal transduction
LOC5576665	368.51	-1.20133	0.170148	-7.0605	1.65909e-12	2.03748e-11	AAEL012676				GO:0003676,GO:0006139,GO:0008408,GO:0046872,GO:0090305	nucleic acid binding,nucleobase-containing compound metabolic process,3'-5' exonuclease activity,metal ion binding,nucleic acid phosphodiester bond hydrolysis
LOC5565612	738.634	-1.0238	0.145007	-7.06039	1.66041e-12	2.03748e-11	AAEL004873
LOC5567637	195.78	-1.53555	0.217559	-7.05808	1.68823e-12	2.06983e-11	AAEL006224	short-chain dehydrogenase [Source:VB Community Annotation]			GO:0016491,GO:0055114	oxidoreductase activity,oxidation-reduction process
LOC5568518	47.0297	6.37894	0.903941	7.05682	1.7036e-12	2.08687e-11	AAEL006930	TOLL pathway signalling NF-kappaB Relish-like transcription factor [Source:VB Community Annotation]	REL1B		GO:0003677,GO:0003700,GO:0005634,GO:0005737,GO:0006355,GO:0006357,GO:0042025	DNA binding,DNA-binding transcription factor activity,nucleus,cytoplasm,regulation of transcription, DNA-templated,regulation of transcription by RNA polymerase II,host cell nucleus
LOC5579176	8623.41	0.876387	0.124201	7.05621	1.71107e-12	2.09421e-11	AAEL019783				GO:0005634,GO:0006606	nucleus,protein import into nucleus
LOC110680504	27358.3	0.769489	0.109061	7.05556	1.71904e-12	2.10215e-11	AAEL025856				GO:0003676	nucleic acid binding
LOC5576312	375.413	1.17542	0.16665	7.05325	1.74789e-12	2.13559e-11	AAEL028013				GO:0003824,GO:0008483,GO:0030170	catalytic activity,transaminase activity,pyridoxal phosphate binding
LOC5576522	62.7361	2.88311	0.408805	7.05254	1.75679e-12	2.14462e-11	AAEL012582	RrnaAD, ribosomal RNA adenine dimethylase, putative [Source:VB Community Annotation]			GO:0000154,GO:0000179,GO:0003712,GO:0003723,GO:0005739,GO:0006355,GO:0006364,GO:0006391,GO:0008168,GO:0008649,GO:0016740,GO:0031167,GO:0032259	rRNA modification,rRNA (adenine-N6,N6-)-dimethyltransferase activity,transcription coregulator activity,RNA binding,mitochondrion,regulation of transcription, DNA-templated,rRNA processing,transcription initiation from mitochondrial promoter,methyltransferase activity,rRNA methyltransferase activity,transferase activity,rRNA methylation,methylation
LOC5579060	212.525	1.96387	0.278497	7.0517	1.76749e-12	2.15582e-11	AAEL013992				GO:0016020,GO:0016021	membrane,integral component of membrane
LOC5574423	945.117	-0.821583	0.116604	-7.04594	1.8421e-12	2.24489e-11	AAEL011140				GO:0016020,GO:0016021	membrane,integral component of membrane
LOC5575084	1005.3	1.01133	0.143537	7.04577	1.84439e-12	2.24576e-11	AAEL011637	fms interacting protein [Source:VB Community Annotation]			GO:0005634	nucleus
LOC5576798	159.455	2.27995	0.323781	7.04164	1.89988e-12	2.31133e-11	AAEL012774	protease m1 zinc metalloprotease [Source:VB Community Annotation]			GO:0004177,GO:0006508,GO:0008233,GO:0008237,GO:0008270,GO:0016787,GO:0046872	aminopeptidase activity,proteolysis,peptidase activity,metallopeptidase activity,zinc ion binding,hydrolase activity,metal ion binding
LOC5572653	434.04	1.58733	0.225481	7.03975	1.92582e-12	2.34088e-11	AAEL001876	decapentaplegic, deca [Source:VB Community Annotation]			GO:0005576,GO:0007165,GO:0008083	extracellular region,signal transduction,growth factor activity
LOC5571882	2119.11	-1.43619	0.204163	-7.03453	1.99939e-12	2.42822e-11	AAEL012134	pur-alpha [Source:VB Community Annotation]			GO:0000977,GO:0003677,GO:0005634,GO:0032422	RNA polymerase II transcription regulatory region sequence-specific DNA binding,DNA binding,nucleus,purine-rich negative regulatory element binding
LOC5579951	1590.6	-1.17788	0.16762	-7.02708	2.10897e-12	2.55912e-11	AAEL006786	GTPase_rho [Source:VB Community Annotation]			GO:0003924,GO:0005525,GO:0007264	GTPase activity,GTP binding,small GTPase mediated signal transduction
LOC5575798	102.486	2.15694	0.306971	7.02654	2.11725e-12	2.56697e-11	AAEL012077	NAD dehydrogenase [Source:VB Community Annotation]			GO:0005515,GO:0016491,GO:0055114	protein binding,oxidoreductase activity,oxidation-reduction process
LOC5576214	9868.65	-0.784009	0.11167	-7.02076	2.2067e-12	2.67313e-11	AAEL002827	ATP synthase beta subunit [Source:VB Community Annotation]			GO:0000166,GO:0005524,GO:0006754,GO:0006811,GO:0015986,GO:0016020,GO:0045261,GO:0046034,GO:0046933,GO:0046961,GO:1902600	nucleotide binding,ATP binding,ATP biosynthetic process,ion transport,ATP synthesis coupled proton transport,membrane,proton-transporting ATP synthase complex, catalytic core F(1),ATP metabolic process,proton-transporting ATP synthase activity, rotational mechanism,proton-transporting ATPase activity, rotational mechanism,proton transmembrane transport
LOC110675404	169.077	-2.4223	0.345146	-7.0182	2.24752e-12	2.72025e-11	AAEL022838
LOC5573955	440.994	-1.09366	0.155841	-7.01781	2.25372e-12	2.72542e-11	AAEL002179				GO:0003690,GO:0006355	double-stranded DNA binding,regulation of transcription, DNA-templated
LOC5575790	6363.3	0.908221	0.129454	7.01576	2.28696e-12	2.76326e-11	AAEL012062	Na+/K+ ATPase alpha subunit [Source:VB Community Annotation]			GO:0000166,GO:0005524,GO:0006811,GO:0006813,GO:0008556,GO:0016020,GO:0016021,GO:0046872,GO:0071805	nucleotide binding,ATP binding,ion transport,potassium ion transport,potassium transmembrane transporter activity, phosphorylative mechanism,membrane,integral component of membrane,metal ion binding,potassium ion transmembrane transport
LOC110674015	95.118	2.99795	0.42749	7.01291	2.33408e-12	2.81779e-11	AAEL028201				GO:0007093,GO:1990423	mitotic cell cycle checkpoint,RZZ complex
LOC110677044	1023.34	0.847763	0.120905	7.01182	2.35244e-12	2.83734e-11	AAEL023166				GO:0003676,GO:0003677	nucleic acid binding,DNA binding
LOC5572448	430.505	1.16713	0.166455	7.01171	2.35428e-12	2.83734e-11	AAEL001800	hsp70 binding protein [Source:VB Community Annotation]
LOC5564249	4376.57	0.798428	0.113937	7.00764	2.42376e-12	2.9186e-11	AAEL004195	membrane associated progesterone receptor [Source:VB Community Annotation]			GO:0016020,GO:0016021	membrane,integral component of membrane
LOC5570578	502.875	1.33374	0.190336	7.00731	2.42944e-12	2.92296e-11	AAEL008389	ankyrin repeat-rich membrane-spanning protein [Source:VB Community Annotation]			GO:0005515,GO:0016020,GO:0016021	protein binding,membrane,integral component of membrane
LOC5575111	1675.94	-1.27456	0.181936	-7.00554	2.46027e-12	2.95641e-11	AAEL011658	plasma glutamate carboxypeptidase [Source:VB Community Annotation]			GO:0005764,GO:0005783,GO:0005794,GO:0006508,GO:0016020,GO:0016021,GO:0070573	lysosome,endoplasmic reticulum,Golgi apparatus,proteolysis,membrane,integral component of membrane,metallodipeptidase activity
LOC5567717	421.407	-0.982072	0.140186	-7.00548	2.46141e-12	2.95641e-11	AAEL006286
LOC5577097	567.082	1.14929	0.164116	7.00288	2.5076e-12	3.00933e-11	AAEL012989	Nuclear pore complex protein Nup85 [Source:UniProtKB/TrEMBL;Acc:Q16KI2]			GO:0005634,GO:0005643,GO:0006913,GO:0015031,GO:0016020,GO:0017056,GO:0031080,GO:0031965,GO:0051028	nucleus,nuclear pore,nucleocytoplasmic transport,protein transport,membrane,structural constituent of nuclear pore,nuclear pore outer ring,nuclear membrane,mRNA transport
LOC5570366	316.075	-1.12413	0.160528	-7.00265	2.5116e-12	3.01158e-11	AAEL008274				GO:0005515	protein binding
LOC110679411	483.211	-1.05341	0.150451	-7.00171	2.52861e-12	3.02941e-11	AAEL014377	Nibrin [Source:UniProtKB/TrEMBL;Acc:A0A1S4G1J0]			GO:0000723,GO:0000781,GO:0005515,GO:0005634,GO:0006281,GO:0006302,GO:0006974,GO:0007049,GO:0007093,GO:0007095,GO:0030870,GO:0051321	telomere maintenance,chromosome, telomeric region,protein binding,nucleus,DNA repair,double-strand break repair,cellular response to DNA damage stimulus,cell cycle,mitotic cell cycle checkpoint,mitotic G2 DNA damage checkpoint,Mre11 complex,meiotic cell cycle
LOC5579902	1393.86	-0.845356	0.120762	-7.0002	2.55594e-12	3.05957e-11	AAEL001044	tyrosyl-tRNA synthetase [Source:VB Community Annotation]	Aats-tyr		GO:0000049,GO:0000166,GO:0003723,GO:0004812,GO:0004831,GO:0005524,GO:0005737,GO:0006412,GO:0006418,GO:0006437,GO:0016874	tRNA binding,nucleotide binding,RNA binding,aminoacyl-tRNA ligase activity,tyrosine-tRNA ligase activity,ATP binding,cytoplasm,translation,tRNA aminoacylation for protein translation,tyrosyl-tRNA aminoacylation,ligase activity
LOC5574865	113.082	-1.79753	0.256998	-6.99434	2.66518e-12	3.18765e-11	AAEL011472
LOC5578151	3137.64	0.807483	0.115458	6.99375	2.67638e-12	3.19835e-11	AAEL013537	Transcription elongation factor SPT5 [Source:UniProtKB/TrEMBL;Acc:A0A1S4FZD5]			GO:0003746,GO:0005515,GO:0005634,GO:0006355,GO:0006357,GO:0006414,GO:0032784	translation elongation factor activity,protein binding,nucleus,regulation of transcription, DNA-templated,regulation of transcription by RNA polymerase II,translational elongation,regulation of DNA-templated transcription, elongation
LOC5573765	75.5798	-2.47281	0.353584	-6.99355	2.68011e-12	3.2001e-11	AAEL000266	GPCR Orphan/Putative Class A Family [Source:VB Community Annotation]	GPRNNA21		GO:0004930,GO:0007186,GO:0016020,GO:0016021	G protein-coupled receptor activity,G protein-coupled receptor signaling pathway,membrane,integral component of membrane
LOC5564353	2233.58	-1.10418	0.157944	-6.99096	2.73013e-12	3.25709e-11	AAEL004221	glycogen synthase [Source:VB Community Annotation]			GO:0004373,GO:0005978,GO:0016740,GO:0016757	glycogen (starch) synthase activity,glycogen biosynthetic process,transferase activity,transferase activity, transferring glycosyl groups
LOC5566056	198.973	-1.75833	0.251523	-6.99073	2.73459e-12	3.25965e-11	AAEL005153
LOC5579960	782.463	1.36539	0.195379	6.98842	2.78007e-12	3.31109e-11	AAEL023547				GO:0005085,GO:0005515,GO:0005737,GO:0007264	guanyl-nucleotide exchange factor activity,protein binding,cytoplasm,small GTPase mediated signal transduction
LOC5570114	79.6703	-4.2532	0.608764	-6.98662	2.81585e-12	3.35089e-11	AAEL008079	trypsin-alpha, putative [Source:VB Community Annotation]			GO:0004252,GO:0006508,GO:0016020,GO:0016021	serine-type endopeptidase activity,proteolysis,membrane,integral component of membrane
LOC110675672	132.274	-2.17114	0.310788	-6.98591	2.83011e-12	3.36503e-11	AAEL024296
LOC5568619	704.844	-0.981594	0.140525	-6.98521	2.8443e-12	3.37906e-11	AAEL006983				GO:0003676	nucleic acid binding
LOC5577674	337.732	1.22762	0.175771	6.98421	2.86458e-12	3.40031e-11	AAEL018259				GO:0003677,GO:0003684,GO:0005634,GO:0006281,GO:0006289,GO:0006974	DNA binding,damaged DNA binding,nucleus,DNA repair,nucleotide-excision repair,cellular response to DNA damage stimulus
LOC5571011	1454.98	-0.783077	0.11215	-6.98241	2.90152e-12	3.44128e-11	AAEL008736	p31A, putative [Source:VB Community Annotation]			GO:0003677,GO:0005634,GO:0006355	DNA binding,nucleus,regulation of transcription, DNA-templated
LOC5569717	840.607	1.02294	0.146508	6.98212	2.90764e-12	3.44565e-11	AAEL025868
LOC5579340	267.316	-1.46222	0.209502	-6.97952	2.96185e-12	3.50696e-11	AAEL015557	alpha methylacyl-coa racemase [Source:VB Community Annotation]			GO:0003824,GO:0008410,GO:0042754,GO:0045892	catalytic activity,CoA-transferase activity,negative regulation of circadian rhythm,negative regulation of transcription, DNA-templated
LOC5564777	449.459	-1.27173	0.182244	-6.97816	2.99068e-12	3.53814e-11	AAEL004422				GO:0005737,GO:0008168,GO:0008988,GO:0016740,GO:0031167,GO:0032259	cytoplasm,methyltransferase activity,rRNA (adenine-N6-)-methyltransferase activity,transferase activity,rRNA methylation,methylation
LOC5569276	359.233	-1.84173	0.263933	-6.97804	2.99334e-12	3.53833e-11	AAEL007527				GO:0005737,GO:0046872	cytoplasm,metal ion binding
LOC5577105	947.63	-0.978457	0.140282	-6.97491	3.06071e-12	3.61495e-11	AAEL013005
LOC5569713	560.101	1.40301	0.201197	6.97331	3.09563e-12	3.65069e-11	AAEL007854	pelota [Source:VB Community Annotation]			GO:0004518,GO:0004519,GO:0005634,GO:0005737,GO:0016787,GO:0046872,GO:0070481,GO:0070966,GO:0071025,GO:0090305	nuclease activity,endonuclease activity,nucleus,cytoplasm,hydrolase activity,metal ion binding,nuclear-transcribed mRNA catabolic process, non-stop decay,nuclear-transcribed mRNA catabolic process, no-go decay,RNA surveillance,nucleic acid phosphodiester bond hydrolysis
LOC110675150	8243.45	-0.797685	0.114392	-6.97329	3.09612e-12	3.65069e-11	AAEL020753				GO:0008073	ornithine decarboxylase inhibitor activity
LOC5567068	1571.39	1.36685	0.196096	6.97033	3.16193e-12	3.72519e-11	AAEL005798	ATP synthase subunit beta vacuolar [Source:VB Community Annotation]			GO:0005524,GO:0006811,GO:0015991,GO:0033180,GO:0046034,GO:1902600	ATP binding,ion transport,GO_0015991,proton-transporting V-type ATPase, V1 domain,ATP metabolic process,proton transmembrane transport
LOC5566195	288.683	3.17368	0.455329	6.97007	3.1679e-12	3.72912e-11	AAEL005242				GO:0005634,GO:0005737	nucleus,cytoplasm
LOC5565483	431.846	-1.29535	0.185861	-6.96945	3.1819e-12	3.7425e-11	AAEL004821	potassium-dependent sodium-calcium exchanger, putative [Source:VB Community Annotation]			GO:0006816,GO:0015297,GO:0016020,GO:0016021,GO:0055085	calcium ion transport,antiporter activity,membrane,integral component of membrane,transmembrane transport
LOC5578957	520.584	-1.33423	0.19161	-6.96326	3.32479e-12	3.90731e-11	AAEL013942	aminoadipate-semialdehyde dehydrogenase [Source:VB Community Annotation]			GO:0000287,GO:0008897,GO:0016740	magnesium ion binding,holo-[acyl-carrier-protein] synthase activity,transferase activity
LOC5573410	383.652	-0.977434	0.140382	-6.96269	3.33829e-12	3.91993e-11	AAEL002078				GO:0046872	metal ion binding
LOC5565588	397.818	1.98982	0.285808	6.9621	3.35244e-12	3.93227e-11	AAEL004870	cytochrome P450 [Source:VB Community Annotation]	CYP18A1		GO:0004497,GO:0005506,GO:0016020,GO:0016021,GO:0016491,GO:0016705,GO:0020037,GO:0046872,GO:0055114	monooxygenase activity,iron ion binding,membrane,integral component of membrane,oxidoreductase activity,oxidoreductase activity, acting on paired donors, with incorporation or reduction of molecular oxygen,heme binding,metal ion binding,oxidation-reduction process
LOC5575967	2223.28	-1.69898	0.244036	-6.96202	3.35434e-12	3.93227e-11	AAEL012217	protease m1 zinc metalloprotease [Source:VB Community Annotation]			GO:0004177,GO:0006508,GO:0008233,GO:0008237,GO:0008270,GO:0016787,GO:0046872	aminopeptidase activity,proteolysis,peptidase activity,metallopeptidase activity,zinc ion binding,hydrolase activity,metal ion binding
LOC5571531	174.872	-1.46713	0.210784	-6.96035	3.39424e-12	3.97575e-11	AAEL009120	cytochrome P450 [Source:VB Community Annotation]	CYP6S3		GO:0004497,GO:0005506,GO:0005789,GO:0016020,GO:0016491,GO:0016705,GO:0020037,GO:0031090,GO:0046872,GO:0055114	monooxygenase activity,iron ion binding,endoplasmic reticulum membrane,membrane,oxidoreductase activity,oxidoreductase activity, acting on paired donors, with incorporation or reduction of molecular oxygen,heme binding,organelle membrane,metal ion binding,oxidation-reduction process
LOC5575514	4708.14	-1.34067	0.192656	-6.95889	3.42965e-12	4.0139e-11	AAEL011892	receptor for activated C kinase, putative [Source:VB Community Annotation]			GO:0005515	protein binding
LOC5579501	979.048	0.830386	0.119395	6.95496	3.52667e-12	4.12405e-11	AAEL025171				GO:0005515	protein binding
LOC5567927	1174.91	-1.16406	0.167433	-6.95239	3.59153e-12	4.19644e-11	AAEL006372	sulphate transporter [Source:VB Community Annotation]			GO:0008271,GO:0008272,GO:0015116,GO:0016020,GO:0016021,GO:0055085,GO:1902358	secondary active sulfate transmembrane transporter activity,sulfate transport,sulfate transmembrane transporter activity,membrane,integral component of membrane,transmembrane transport,sulfate transmembrane transport
LOC5575637	336.006	-1.3223	0.190214	-6.95162	3.61107e-12	4.21579e-11	AAEL011969	protein-s isoprenylcysteine o-methyltransferase [Source:VB Community Annotation]			GO:0004671,GO:0005783,GO:0005789,GO:0006481,GO:0008168,GO:0016020,GO:0016021,GO:0016740,GO:0032259	protein C-terminal S-isoprenylcysteine carboxyl O-methyltransferase activity,endoplasmic reticulum,endoplasmic reticulum membrane,C-terminal protein methylation,methyltransferase activity,membrane,integral component of membrane,transferase activity,methylation
LOC5566484	442.024	3.45194	0.49706	6.94472	3.79199e-12	4.42336e-11	AAEL005401				GO:0016020,GO:0016021,GO:0048037	membrane,integral component of membrane,obsolete cofactor binding
LOC110681333	461.254	1.20643	0.173777	6.9424	3.85504e-12	4.49322e-11	AAEL023005				GO:0097428	protein maturation by iron-sulfur cluster transfer
LOC5575281	93.8435	-1.80558	0.260155	-6.94042	3.90928e-12	4.55269e-11	AAEL011743
LOC5567410	214.677	2.36254	0.340503	6.93838	3.96613e-12	4.6151e-11	AAEL006069
LOC5572149	75.1768	-3.94782	0.569083	-6.93717	4.00034e-12	4.65109e-11	AAEL009567	apolipoprotein D, putative [Source:VB Community Annotation]			GO:0031409	pigment binding
LOC5574688	4177.26	-0.921503	0.132845	-6.93668	4.01428e-12	4.66347e-11	AAEL011330				GO:0000775,GO:0005634,GO:0005694,GO:0007049,GO:0051301	chromosome, centromeric region,nucleus,chromosome,cell cycle,cell division
LOC23687875	27994.9	1.28427	0.185177	6.93535	4.05218e-12	4.70365e-11	AAEL017455
LOC5565650	793.12	-1.1559	0.166685	-6.93467	4.07161e-12	4.72233e-11	AAEL004916				GO:0015012,GO:0016020,GO:0016021,GO:0030210,GO:0047464	heparan sulfate proteoglycan biosynthetic process,membrane,integral component of membrane,heparin biosynthetic process,heparosan-N-sulfate-glucuronate 5-epimerase activity
LOC5569067	2343.89	0.791806	0.114191	6.93405	4.08948e-12	4.73918e-11	AAEL001218	alanyl-tRNA synthetase [Source:VB Community Annotation]	Aats-ala		GO:0000049,GO:0000166,GO:0003676,GO:0003723,GO:0004812,GO:0004813,GO:0005524,GO:0005737,GO:0006412,GO:0006419,GO:0008270,GO:0016874,GO:0043039,GO:0046872	tRNA binding,nucleotide binding,nucleic acid binding,RNA binding,aminoacyl-tRNA ligase activity,alanine-tRNA ligase activity,ATP binding,cytoplasm,translation,alanyl-tRNA aminoacylation,zinc ion binding,ligase activity,tRNA aminoacylation,metal ion binding
LOC5578301	381.414	1.83259	0.264425	6.93047	4.1945e-12	4.85692e-11	AAEL013620	ras-related protein Rab, putative [Source:VB Community Annotation]			GO:0003924,GO:0005525	GTPase activity,GTP binding
LOC5572877	538.435	-1.18088	0.170401	-6.93004	4.20736e-12	4.86783e-11	AAEL010109				GO:0016020,GO:0016021	membrane,integral component of membrane
LOC5568600	1787.33	-0.731171	0.10551	-6.92988	4.21187e-12	4.86907e-11	AAEL001102	adenosine kinase [Source:VB Community Annotation]			GO:0004001,GO:0006166,GO:0016301,GO:0016310,GO:0016740,GO:0016773,GO:0044209	adenosine kinase activity,purine ribonucleoside salvage,kinase activity,phosphorylation,transferase activity,phosphotransferase activity, alcohol group as acceptor,AMP salvage
LOC5570368	1445.59	1.15286	0.166372	6.92944	4.22523e-12	4.87891e-11	AAEL008260				GO:0000981,GO:0003677,GO:0005634,GO:0006355,GO:0006357,GO:0043565	DNA-binding transcription factor activity, RNA polymerase II-specific,DNA binding,nucleus,regulation of transcription, DNA-templated,regulation of transcription by RNA polymerase II,sequence-specific DNA binding
LOC5575911	1092.6	-1.11206	0.160485	-6.92937	4.22727e-12	4.87891e-11	AAEL021400				GO:0005515	protein binding
LOC5567104	131.353	1.74434	0.251761	6.92853	4.25235e-12	4.90387e-11	AAEL005831				GO:0000166,GO:0004812,GO:0004828,GO:0005524,GO:0006418,GO:0006434	nucleotide binding,aminoacyl-tRNA ligase activity,serine-tRNA ligase activity,ATP binding,tRNA aminoacylation for protein translation,seryl-tRNA aminoacylation
LOC5573696	190.056	-1.3866	0.200152	-6.92773	4.27656e-12	4.92778e-11	AAEL010684	Trehalose 6-phosphate phosphatase [Source:UniProtKB/TrEMBL;Acc:A0A1S4FR40]			GO:0003824,GO:0004805,GO:0005992,GO:0016311,GO:0016787	catalytic activity,trehalose-phosphatase activity,trehalose biosynthetic process,dephosphorylation,hydrolase activity
LOC5572544	2005.18	1.1513	0.166232	6.92587	4.33317e-12	4.98896e-11	AAEL009878				GO:0005634,GO:0006397,GO:0008380	nucleus,mRNA processing,RNA splicing
LOC5573435	481.184	1.08194	0.156236	6.92502	4.35927e-12	5.01493e-11	AAEL025393
LOC5564874	1582.81	-0.877369	0.126729	-6.92318	4.41626e-12	5.07637e-11	AAEL004460	sulfatase [Source:VB Community Annotation]			GO:0003824,GO:0005783,GO:0005794,GO:0005795,GO:0008449,GO:0008484,GO:0009986,GO:0016787,GO:0030203	catalytic activity,endoplasmic reticulum,Golgi apparatus,Golgi stack,N-acetylglucosamine-6-sulfatase activity,sulfuric ester hydrolase activity,cell surface,hydrolase activity,glycosaminoglycan metabolic process
LOC5571783	2560.11	2.10227	0.303664	6.92302	4.42107e-12	5.07778e-11	AAEL009320	chaperonin [Source:VB Community Annotation]			GO:0000166,GO:0005524,GO:0005737,GO:0006457,GO:0051082	nucleotide binding,ATP binding,cytoplasm,protein folding,unfolded protein binding
LOC110679706	421.759	-1.13934	0.16462	-6.92107	4.48251e-12	5.14418e-11	AAEL026331
LOC110681240	110.499	1.6852	0.243497	6.92085	4.48957e-12	5.14812e-11	AAEL025230				GO:0005634	nucleus
LOC5566935	3189.5	-0.829869	0.119965	-6.9176	4.59374e-12	5.2633e-11	AAEL005709	n-acetyltransferase separation anxiety [Source:VB Community Annotation]			GO:0008080	N-acetyltransferase activity
LOC5573325	926.553	-1.37822	0.199335	-6.91411	4.70812e-12	5.39e-11	AAEL010412
LOC5576192	354.101	2.12529	0.307405	6.91364	4.72366e-12	5.40343e-11	AAEL012395	ATP-binding cassette transporter [Source:VB Community Annotation]			GO:0000166,GO:0005524,GO:0016020,GO:0016021,GO:0016887,GO:0042626,GO:0055085	nucleotide binding,ATP binding,membrane,integral component of membrane,ATPase activity,ATPase-coupled transmembrane transporter activity,transmembrane transport
LOC110674153	34.6087	3.84225	0.555848	6.91242	4.76454e-12	5.44579e-11	AAEL023321				GO:0000166,GO:0005524	nucleotide binding,ATP binding
LOC5566296	606.881	-0.899454	0.130219	-6.90724	4.94179e-12	5.64383e-11	AAEL000724				GO:0003723,GO:0005634,GO:0005737,GO:0061015	RNA binding,nucleus,cytoplasm,snRNA import into nucleus
LOC110673981	425.635	-1.08407	0.157036	-6.9033	5.08071e-12	5.79782e-11	AAEL010650	sodium/solute symporter [Source:VB Community Annotation]			GO:0016020,GO:0016021,GO:0022857,GO:0055085	membrane,integral component of membrane,transmembrane transporter activity,transmembrane transport
LOC5564281	1889.06	-0.709292	0.102826	-6.89796	5.27553e-12	6.0153e-11	AAEL014375	clathrin coat assembly protein ap17 [Source:VB Community Annotation]			GO:0005886,GO:0005905,GO:0006886,GO:0008565,GO:0015031,GO:0016020,GO:0016192,GO:0030117,GO:0030122,GO:0035615,GO:0072583	plasma membrane,clathrin-coated pit,intracellular protein transport,obsolete protein transporter activity,protein transport,membrane,vesicle-mediated transport,membrane coat,AP-2 adaptor complex,clathrin adaptor activity,clathrin-dependent endocytosis
LOC5564417	127.223	-2.77423	0.402215	-6.89738	5.29695e-12	6.03486e-11	AAEL014425
LOC5568114	821.304	-0.78244	0.113445	-6.89707	5.30877e-12	6.04347e-11	AAEL006551				GO:0005634,GO:0005737,GO:0006629,GO:0016020,GO:0016021,GO:0031965,GO:0035307,GO:0071595	nucleus,cytoplasm,lipid metabolic process,membrane,integral component of membrane,nuclear membrane,positive regulation of protein dephosphorylation,Nem1-Spo7 phosphatase complex
LOC5565892	4513.74	1.83772	0.266472	6.89647	5.33089e-12	6.06379e-11	AAEL000713	reticulon/nogo [Source:VB Community Annotation]			GO:0005783,GO:0005789,GO:0016020,GO:0016021	endoplasmic reticulum,endoplasmic reticulum membrane,membrane,integral component of membrane
LOC5578363	798.098	0.943578	0.136864	6.89426	5.41453e-12	6.15399e-11	AAEL003529	zinc finger protein [Source:VB Community Annotation]			GO:0003676,GO:0003677,GO:0005524,GO:0005634,GO:0006260,GO:0008270,GO:0046872	nucleic acid binding,DNA binding,ATP binding,nucleus,DNA replication,zinc ion binding,metal ion binding
LOC5574556	661.736	2.87008	0.416374	6.89304	5.46107e-12	6.2019e-11	AAEL011231				GO:0003677,GO:0003700,GO:0005634,GO:0006355,GO:0008270,GO:0042025,GO:0043565,GO:0046872	DNA binding,DNA-binding transcription factor activity,nucleus,regulation of transcription, DNA-templated,zinc ion binding,host cell nucleus,sequence-specific DNA binding,metal ion binding
LOC110675929	223.539	-1.57383	0.228327	-6.89288	5.46756e-12	6.2043e-11	AAEL021011
LOC5565787	41.3494	8.63737	1.25337	6.89134	5.52695e-12	6.26668e-11	AAEL014967	kinesin light chain 1 and [Source:VB Community Annotation]			GO:0003777,GO:0005515,GO:0005737,GO:0005856,GO:0005871,GO:0005874	microtubule motor activity,protein binding,cytoplasm,cytoskeleton,kinesin complex,microtubule
LOC5573851	4638.96	-1.27902	0.185665	-6.88886	5.62416e-12	6.3718e-11	AAEL010777	thioredoxin (TRX), putative [Source:VB Community Annotation]			GO:0005623,GO:0006662,GO:0015035,GO:0045454,GO:0055114	obsolete cell,glycerol ether metabolic process,protein disulfide oxidoreductase activity,cell redox homeostasis,oxidation-reduction process
LOC5567111	393.087	1.61955	0.235215	6.88541	5.76211e-12	6.52288e-11	AAEL024497				GO:0016787,GO:0046872	hydrolase activity,metal ion binding
LOC5575622	174.357	-1.58445	0.230371	-6.87783	6.07726e-12	6.87414e-11	AAEL011950				GO:0006508,GO:0008233,GO:0008234,GO:0071567	proteolysis,peptidase activity,cysteine-type peptidase activity,UFM1 hydrolase activity
LOC5571706	245.005	1.88995	0.275085	6.87042	6.40135e-12	7.23495e-11	AAEL009232	long-chain-fatty-acid coa ligase [Source:VB Community Annotation]			GO:0003824,GO:0016020,GO:0016021	catalytic activity,membrane,integral component of membrane
LOC5577309	13570.4	-1.40364	0.204583	-6.861	6.83791e-12	7.72221e-11	AAEL019789	40S ribosomal protein S3a [Source:UniProtKB/Swiss-Prot;Acc:Q1HRR3]			GO:0003735,GO:0005737,GO:0005840,GO:0006412,GO:0022627	structural constituent of ribosome,cytoplasm,ribosome,translation,cytosolic small ribosomal subunit
LOC5564796	843.715	-0.904494	0.131855	-6.85977	6.89737e-12	7.78316e-11	AAEL004437	dual-specificity protein phosphatase, putative [Source:VB Community Annotation]			GO:0004721,GO:0004725,GO:0006470,GO:0008138,GO:0016311,GO:0016787,GO:0016791,GO:0035335	phosphoprotein phosphatase activity,protein tyrosine phosphatase activity,protein dephosphorylation,protein tyrosine/serine/threonine phosphatase activity,dephosphorylation,hydrolase activity,phosphatase activity,peptidyl-tyrosine dephosphorylation
LOC5564133	2094.82	-1.0711	0.156145	-6.85965	6.90291e-12	7.78321e-11	AAEL004088	aldo-keto reductase [Source:VB Community Annotation]			GO:0016491,GO:0055114	oxidoreductase activity,oxidation-reduction process
LOC5576542	333.309	-1.16165	0.169398	-6.85749	7.00822e-12	7.89567e-11	AAEL027209				GO:0004843,GO:0006508,GO:0006511,GO:0008233,GO:0016020,GO:0016021,GO:0016579,GO:0036459	thiol-dependent ubiquitin-specific protease activity,proteolysis,ubiquitin-dependent protein catabolic process,peptidase activity,membrane,integral component of membrane,protein deubiquitination,thiol-dependent ubiquitinyl hydrolase activity
LOC110680553	822.996	1.3763	0.200909	6.85036	7.36629e-12	8.29249e-11	AAEL022056				GO:0005524,GO:0033180,GO:0046034,GO:1902600	ATP binding,proton-transporting V-type ATPase, V1 domain,ATP metabolic process,proton transmembrane transport
LOC5572110	840	-1.46054	0.213221	-6.84989	7.39088e-12	8.31357e-11	AAEL018257				GO:0003676,GO:0003677	nucleic acid binding,DNA binding
LOC5572617	374.267	1.74623	0.255121	6.84471	7.66328e-12	8.61313e-11	AAEL019859				GO:0005515	protein binding
LOC5571730	149.515	2.42611	0.35449	6.84394	7.70458e-12	8.65269e-11	AAEL009262
LOC5580255	1447.77	-0.969839	0.141892	-6.83503	8.19894e-12	9.2006e-11	AAEL012588	Hsp70-interacting protein, putative [Source:VB Community Annotation]			GO:0004842,GO:0005515,GO:0016567	ubiquitin-protein transferase activity,protein binding,protein ubiquitination
LOC5573379	187.275	-2.51336	0.367733	-6.83474	8.21529e-12	9.21166e-11	AAEL010472	helix-loop-helix protein hen [Source:VB Community Annotation]			GO:0046983	protein dimerization activity
LOC5566217	102.275	3.04726	0.445942	6.8333	8.29809e-12	9.29714e-11	AAEL005279	methionyl-tRNA formyltransferase [Source:VB Community Annotation]			GO:0003824,GO:0004479,GO:0006412,GO:0006413,GO:0009058,GO:0016740,GO:0016742,GO:0071951	catalytic activity,methionyl-tRNA formyltransferase activity,translation,translational initiation,biosynthetic process,transferase activity,hydroxymethyl-, formyl- and related transferase activity,conversion of methionyl-tRNA to N-formyl-methionyl-tRNA
LOC5565550	1273.59	-1.07873	0.157891	-6.83214	8.36575e-12	9.36555e-11	AAEL004854				GO:0005634,GO:0005737	nucleus,cytoplasm
LOC5579148	273.123	-1.28611	0.188372	-6.82751	8.64025e-12	9.66521e-11	AAEL014020
LOC5569475	1498.87	0.872016	0.127776	6.82457	8.81867e-12	9.85702e-11	AAEL007658	partitioning defective 3, par-3 [Source:VB Community Annotation]			GO:0005515,GO:0007049,GO:0051301	protein binding,cell cycle,cell division
LOC5568851	186.208	2.35379	0.345047	6.82166	8.99933e-12	1.0051e-10	AAEL007164
LOC5568900	740.301	1.40517	0.206093	6.81811	9.22485e-12	1.02948e-10	AAEL007206
LOC5564179	2012.08	2.15544	0.316168	6.81739	9.27078e-12	1.03379e-10	AAEL004141	phosphatidylinositol transfer protein/retinal degeneration b protein [Source:VB Community Annotation]			GO:0005548,GO:0015914	phospholipid transporter activity,phospholipid transport
LOC110676024	68.6664	2.99256	0.439217	6.81339	9.53238e-12	1.06213e-10	AAEL024713
LOC5574190	5290.83	1.16913	0.17161	6.81269	9.57877e-12	1.06646e-10	AAEL002308	butyrate response factor 1 (TIS11B protein) [Source:VB Community Annotation]			GO:0046872	metal ion binding
LOC5566636	872.438	-0.759463	0.111507	-6.81089	9.69977e-12	1.07908e-10	AAEL005510	WD-repeat protein [Source:VB Community Annotation]			GO:0005515	protein binding
LOC5572044	466.611	2.46125	0.361437	6.80963	9.78525e-12	1.08774e-10	AAEL000256	Class B Scavenger Receptor (CD36 domain). [Source:VB Community Annotation]	SCRB9		GO:0005886,GO:0016020,GO:0016021	plasma membrane,membrane,integral component of membrane
LOC110680473	125.187	1.73609	0.255036	6.80725	9.94805e-12	1.10497e-10	AAEL020891
LOC5567857	2491.57	1.05433	0.154931	6.80517	1.00928e-11	1.12016e-10	AAEL006315	26S proteasome regulatory subunit rpn1 [Source:VB Community Annotation]			GO:0000502,GO:0008540,GO:0022624,GO:0030234,GO:0042176,GO:0050790	proteasome complex,proteasome regulatory particle, base subcomplex,proteasome accessory complex,enzyme regulator activity,regulation of protein catabolic process,regulation of catalytic activity
LOC5570857	4131.75	-1.22108	0.179463	-6.80406	1.01708e-11	1.12794e-10	AAEL008634	jnk [Source:VB Community Annotation]			GO:0000165,GO:0004672,GO:0004674,GO:0004707,GO:0005524,GO:0006468,GO:0016301,GO:0016310,GO:0016740	MAPK cascade,protein kinase activity,protein serine/threonine kinase activity,MAP kinase activity,ATP binding,protein phosphorylation,kinase activity,phosphorylation,transferase activity
LOC110679662	33.5723	4.09374	0.601712	6.80348	1.0212e-11	1.13162e-10	AAEL020074
LOC5571590	500.166	-0.992619	0.14593	-6.80201	1.03166e-11	1.14233e-10	AAEL009177
LOC5567423	1353.86	-1.06417	0.156474	-6.80092	1.0395e-11	1.1501e-10	AAEL006070	Phosphoglycerate mutase [Source:UniProtKB/TrEMBL;Acc:Q177P3]			GO:0003824,GO:0004082,GO:0004619,GO:0006096,GO:0016853,GO:0016868	catalytic activity,bisphosphoglycerate mutase activity,phosphoglycerate mutase activity,glycolytic process,isomerase activity,intramolecular transferase activity, phosphotransferases
LOC5575441	714.872	-1.0632	0.156347	-6.80022	1.04456e-11	1.1548e-10	AAEL002636				GO:0016020,GO:0016021,GO:0016787	membrane,integral component of membrane,hydrolase activity
LOC110676734	1291.07	-1.58008	0.232422	-6.79832	1.05845e-11	1.16833e-10	AAEL019636	Histone H2B [Source:UniProtKB/TrEMBL;Acc:Q17ES2]
LOC5578778	1291.07	-1.58008	0.232422	-6.79832	1.05845e-11	1.16833e-10	AAEL015683	Histone H2B [Source:UniProtKB/TrEMBL;Acc:Q17ES2]			GO:0000786,GO:0003677,GO:0005634,GO:0005694,GO:0046982	nucleosome,DNA binding,nucleus,chromosome,protein heterodimerization activity
LOC5570552	1996.85	-1.2918	0.190054	-6.79702	1.06803e-11	1.17799e-10	AAEL008370	Class B Scavenger Receptor (CD36 domain). [Source:VB Community Annotation]	SCRB17		GO:0005886,GO:0016020,GO:0016021	plasma membrane,membrane,integral component of membrane
LOC5578748	9275.16	1.17165	0.172395	6.79633	1.07316e-11	1.18273e-10	AAEL003670	myelinprotein expression factor [Source:VB Community Annotation]			GO:0003676,GO:0003723,GO:0006904,GO:0016192	nucleic acid binding,RNA binding,vesicle docking involved in exocytosis,vesicle-mediated transport
LOC110674003	307.142	1.09677	0.161537	6.7896	1.12449e-11	1.23833e-10	AAEL007884	conserved membrane protein at 44E, putative [Source:VB Community Annotation]			GO:0072659	protein localization to plasma membrane
LOC110679138	229.513	-1.64984	0.243099	-6.78668	1.14746e-11	1.26265e-10	AAEL018047				GO:0046872	metal ion binding
LOC5567163	23874.4	-1.20676	0.177818	-6.78648	1.14901e-11	1.26338e-10	AAEL005901	40S ribosomal protein S3a [Source:UniProtKB/Swiss-Prot;Acc:Q1HRR3]	RpS3a
LOC23687633	3438.88	0.873215	0.128677	6.78612	1.15191e-11	1.26558e-10	AAEL017213	DNA-directed RNA polymerase subunit beta [Source:UniProtKB/TrEMBL;Acc:J9E9C4]			GO:0003677,GO:0003899,GO:0006351,GO:0016740,GO:0016779,GO:0032549,GO:0046872	DNA binding,DNA-directed 5'-3' RNA polymerase activity,transcription, DNA-templated,transferase activity,nucleotidyltransferase activity,ribonucleoside binding,metal ion binding
LOC5566704	226.524	-1.25461	0.184991	-6.78202	1.1851e-11	1.30105e-10	AAEL005584				GO:0003676	nucleic acid binding
LOC5578935	996.936	-1.08563	0.160106	-6.78073	1.19569e-11	1.31165e-10	AAEL003770				GO:0003824,GO:0004140,GO:0005524,GO:0009058,GO:0015937,GO:0016301,GO:0016310	catalytic activity,dephospho-CoA kinase activity,ATP binding,biosynthetic process,coenzyme A biosynthetic process,kinase activity,phosphorylation
LOC5572598	310.934	1.4768	0.218012	6.77393	1.25333e-11	1.37382e-10	AAEL024775				GO:0003743,GO:0005737,GO:0005852	translation initiation factor activity,cytoplasm,eukaryotic translation initiation factor 3 complex
LOC5564155	42.5266	3.38461	0.499742	6.77273	1.26376e-11	1.38418e-10	AAEL014334	lachesin, putative [Source:VB Community Annotation]
LOC5579119	58.075	7.26345	1.07259	6.7719	1.271e-11	1.39104e-10	AAEL003840	galectin [Source:VB Community Annotation]	GALE11		GO:0016020,GO:0016021,GO:0030246	membrane,integral component of membrane,carbohydrate binding
LOC5563704	716.594	1.92347	0.284058	6.77139	1.27548e-11	1.39486e-10	AAEL003909
LOC110674732	461.373	2.11392	0.312473	6.76512	1.33199e-11	1.45554e-10	AAEL025436
LOC5566772	15695.1	-1.34335	0.198607	-6.76384	1.34386e-11	1.46738e-10	AAEL005629	60S ribosomal protein L35, putative [Source:VB Community Annotation]	RpL7a		GO:0003735,GO:0005840,GO:0006412	structural constituent of ribosome,ribosome,translation
LOC5571891	548.574	-0.832399	0.123076	-6.76329	1.3489e-11	1.47174e-10	AAEL009375	plekhh1 [Source:VB Community Annotation]			GO:0005856	cytoskeleton
LOC5575526	834.662	-1.074	0.158802	-6.76316	1.35014e-11	1.47197e-10	AAEL011900	N-acetyllactosaminide beta-1,3-N-acetylglucosaminyltransferase, putative [Source:VB Community Annotation]			GO:0016020,GO:0016021,GO:0016740	membrane,integral component of membrane,transferase activity
LOC23687604	720.851	-1.46052	0.216001	-6.76161	1.36463e-11	1.48661e-10	AAEL017184				GO:0003779,GO:0005515,GO:0016567	actin binding,protein binding,protein ubiquitination
LOC5565763	640.054	2.6084	0.385803	6.76097	1.37074e-11	1.49213e-10	AAEL018103				GO:0005319,GO:0006869,GO:0045735	lipid transporter activity,lipid transport,nutrient reservoir activity
LOC5575727	566.01	-1.00194	0.148202	-6.76068	1.37349e-11	1.49398e-10	AAEL012040				GO:0003676,GO:0005634,GO:0008270,GO:0046872	nucleic acid binding,nucleus,zinc ion binding,metal ion binding
LOC5573053	796.868	2.27669	0.33704	6.75496	1.42877e-11	1.55214e-10	AAEL010222	transcription factor GATA-4 (GATA binding factor-4) [Source:VB Community Annotation]			GO:0003700,GO:0005634,GO:0006355,GO:0006357,GO:0008270,GO:0043565,GO:0046872	DNA-binding transcription factor activity,nucleus,regulation of transcription, DNA-templated,regulation of transcription by RNA polymerase II,zinc ion binding,sequence-specific DNA binding,metal ion binding
LOC5575202	53.2641	3.73471	0.552888	6.75492	1.42915e-11	1.55214e-10	AAEL025585				GO:0003676,GO:0005634,GO:0008270,GO:0046872	nucleic acid binding,nucleus,zinc ion binding,metal ion binding
LOC5568649	210.079	2.46271	0.364836	6.7502	1.47646e-11	1.60229e-10	AAEL007018	udp-glucose 4-epimerase [Source:VB Community Annotation]			GO:0003974,GO:0003978,GO:0005975,GO:0006012,GO:0016853	UDP-N-acetylglucosamine 4-epimerase activity,UDP-glucose 4-epimerase activity,carbohydrate metabolic process,galactose metabolic process,isomerase activity
LOC110679353	4574.06	-0.582032	0.0862461	-6.7485	1.49378e-11	1.61984e-10	AAEL025697				GO:0000166,GO:0005524,GO:0006457,GO:0051082	nucleotide binding,ATP binding,protein folding,unfolded protein binding
LOC110677849	195.896	1.77125	0.262516	6.74722	1.50705e-11	1.63298e-10	AAEL019625				GO:0003682,GO:0030154	chromatin binding,cell differentiation
LOC5567412	1176.32	-1.29847	0.192506	-6.74509	1.5293e-11	1.65582e-10	AAEL022183				GO:0003824,GO:0004571,GO:0005509,GO:0005975,GO:0008152,GO:0016020,GO:0016787,GO:0016798	catalytic activity,mannosyl-oligosaccharide 1,2-alpha-mannosidase activity,calcium ion binding,carbohydrate metabolic process,metabolic process,membrane,hydrolase activity,hydrolase activity, acting on glycosyl bonds
LOC5570502	709.866	1.19256	0.176911	6.741	1.57299e-11	1.70183e-10	AAEL001403				GO:0030431,GO:0032222,GO:1903818	sleep,regulation of synaptic transmission, cholinergic,positive regulation of voltage-gated potassium channel activity
LOC5572474	326.333	1.22385	0.181567	6.74049	1.57858e-11	1.70657e-10	AAEL009810	sideroflexin 1,2,3 [Source:VB Community Annotation]			GO:0005739,GO:0006811,GO:0006865,GO:0015075,GO:0016020,GO:0016021,GO:0031966,GO:0034220,GO:0055085	mitochondrion,ion transport,amino acid transport,ion transmembrane transporter activity,membrane,integral component of membrane,mitochondrial membrane,ion transmembrane transport,transmembrane transport
LOC5571253	594.537	1.97997	0.293838	6.73831	1.60242e-11	1.73103e-10	AAEL001566	bone morphogenetic protein [Source:VB Community Annotation]			GO:0004222,GO:0005509,GO:0006508,GO:0008233,GO:0008237,GO:0008270,GO:0016787,GO:0046872	metalloendopeptidase activity,calcium ion binding,proteolysis,peptidase activity,metallopeptidase activity,zinc ion binding,hydrolase activity,metal ion binding
LOC5573015	7756.7	-0.82163	0.121947	-6.73759	1.6104e-11	1.73833e-10	AAEL001916	eukaryotic translation initiation factor 4e [Source:VB Community Annotation]			GO:0003723,GO:0003743,GO:0005737,GO:0006412,GO:0006413	RNA binding,translation initiation factor activity,cytoplasm,translation,translational initiation
LOC5578975	2733.02	-1.03489	0.15365	-6.73541	1.6347e-11	1.76322e-10	AAEL024153				GO:1990817	RNA adenylyltransferase activity
LOC5563882	470.215	-1.07051	0.158943	-6.73515	1.63765e-11	1.76409e-10	AAEL014204	6-phosphogluconolactonase [Source:UniProtKB/TrEMBL;Acc:Q16H01]			GO:0005975,GO:0006098,GO:0016787,GO:0017057	carbohydrate metabolic process,pentose-phosphate shunt,hydrolase activity,6-phosphogluconolactonase activity
LOC110678859	1066.49	0.932373	0.138435	6.73512	1.638e-11	1.76409e-10	AAEL022213	26S proteasome non-ATPase regulatory subunit [Source:UniProtKB/TrEMBL;Acc:A0A1S4FP45]			GO:0000502,GO:0030234,GO:0050790	proteasome complex,enzyme regulator activity,regulation of catalytic activity
LOC5563823	1588.95	-1.01984	0.151508	-6.73128	1.68183e-11	1.80991e-10	AAEL014158				GO:0016020,GO:0016021	membrane,integral component of membrane
LOC5574141	319.709	-1.1688	0.17373	-6.72769	1.7238e-11	1.85368e-10	AAEL010955				GO:0016020,GO:0016021	membrane,integral component of membrane
LOC110677854	3240.78	5.33061	0.792743	6.72426	1.76484e-11	1.89637e-10	AAEL028093
LOC110679098	3299.18	1.51138	0.224782	6.72375	1.77109e-11	1.90164e-10	AAEL024343				GO:0003676,GO:0003723,GO:0005634,GO:0006397,GO:0008380	nucleic acid binding,RNA binding,nucleus,mRNA processing,RNA splicing
LOC5575432	794.443	-1.30598	0.194238	-6.7236	1.77287e-11	1.90211e-10	AAEL011830	Probable methylthioribulose-1-phosphate dehydratase (MTRu-1-P dehydratase)(EC 4.2.1.109) [Source:VB Community Annotation]			GO:0005737,GO:0008270,GO:0008652,GO:0009086,GO:0016829,GO:0019284,GO:0019509,GO:0046570,GO:0046872	cytoplasm,zinc ion binding,cellular amino acid biosynthetic process,methionine biosynthetic process,lyase activity,L-methionine salvage from S-adenosylmethionine,L-methionine salvage from methylthioadenosine,methylthioribulose 1-phosphate dehydratase activity,metal ion binding
LOC5569499	683.1	2.01405	0.299621	6.72198	1.7927e-11	1.92194e-10	AAEL007692				GO:0003677,GO:0005634,GO:0006260	DNA binding,nucleus,DNA replication
LOC5564852	134.56	-1.61569	0.240568	-6.71612	1.86623e-11	1.99925e-10	AAEL000596	myosin [Source:VB Community Annotation]			GO:0000166,GO:0003774,GO:0003779,GO:0004672,GO:0004713,GO:0005515,GO:0005524,GO:0005856,GO:0006468,GO:0007601,GO:0016459,GO:0018108,GO:0050896	nucleotide binding,motor activity,actin binding,protein kinase activity,protein tyrosine kinase activity,protein binding,ATP binding,cytoskeleton,protein phosphorylation,visual perception,myosin complex,peptidyl-tyrosine phosphorylation,response to stimulus
LOC5574020	1466.32	0.921572	0.137227	6.71569	1.87184e-11	2.00375e-10	AAEL024441				GO:0005634,GO:0046872,GO:0046982	nucleus,metal ion binding,protein heterodimerization activity
LOC5568353	666.554	2.363	0.351878	6.7154	1.87556e-11	2.00621e-10	AAEL001071	glutathione S-transferase (GSTD5) [Source:VB Community Annotation]	GSTD5		GO:0005515	protein binding
LOC110674754	51.0449	-5.63162	0.838674	-6.71491	1.88188e-11	2.01145e-10	AAEL020868
LOC5567220	329.558	-1.75667	0.261672	-6.71326	1.90317e-11	2.03268e-10	AAEL000898				GO:0016787,GO:0052689	hydrolase activity,carboxylic ester hydrolase activity
LOC5574013	104.183	2.78331	0.414694	6.71171	1.92358e-11	2.05293e-10	AAEL010864	TRP-phosphatase, putative [Source:VB Community Annotation]			GO:0005515	protein binding
LOC5565071	53.7305	-3.80232	0.566603	-6.71073	1.93649e-11	2.06515e-10	AAEL004569				GO:0016020,GO:0016021	membrane,integral component of membrane
LOC5565754	1912.6	1.98319	0.29566	6.70768	1.97748e-11	2.10728e-10	AAEL014965	nova [Source:VB Community Annotation]			GO:0003676,GO:0003723	nucleic acid binding,RNA binding
LOC5564255	851.921	0.912837	0.136106	6.70683	1.98896e-11	2.11792e-10	AAEL004193	rhophilin [Source:VB Community Annotation]			GO:0005515,GO:0007165	protein binding,signal transduction
LOC5563554	6796.16	0.753874	0.112428	6.70537	2.00902e-11	2.13767e-10	AAEL000081	peroxisome assembly factor-2 (peroxisomal-type ATPase 1) [Source:VB Community Annotation]			GO:0005524,GO:0016887	ATP binding,ATPase activity
LOC5566228	17558.4	-1.27631	0.190407	-6.70305	2.04114e-11	2.17022e-10	AAEL005266	40S ribosomal protein S14 [Source:UniProtKB/Swiss-Prot;Acc:Q1HR24]	RpS14		GO:0003674,GO:0003735,GO:0005575,GO:0005840,GO:0006412,GO:0008150	molecular_function,structural constituent of ribosome,cellular_component,ribosome,translation,biological_process
LOC5568207	434.248	-1.20083	0.179191	-6.70138	2.06463e-11	2.19355e-10	AAEL006650	potassium channel beta [Source:VB Community Annotation]			GO:0005244,GO:0005249,GO:0005737,GO:0006811,GO:0006813,GO:0034220,GO:0034765,GO:0071805	voltage-gated ion channel activity,voltage-gated potassium channel activity,cytoplasm,ion transport,potassium ion transport,ion transmembrane transport,regulation of ion transmembrane transport,potassium ion transmembrane transport
LOC5574939	1812.69	-0.718042	0.107155	-6.70098	2.07029e-11	2.19792e-10	AAEL011532
LOC5568559	972.114	-0.963457	0.143794	-6.70024	2.08079e-11	2.20741e-10	AAEL018173				GO:0003676	nucleic acid binding
LOC5565539	235.458	-1.47593	0.220354	-6.69799	2.1131e-11	2.23904e-10	AAEL027153
LOC5576566	222.192	2.64646	0.395116	6.69794	2.11376e-11	2.23904e-10	AAEL026260				GO:0005515,GO:0007165	protein binding,signal transduction
LOC5578788	3472.08	-1.47547	0.220354	-6.69589	2.14357e-11	2.26892e-10	AAEL015682	Histone H2B [Source:UniProtKB/TrEMBL;Acc:Q17ER2]			GO:0000786,GO:0003677,GO:0005634,GO:0005694,GO:0046982	nucleosome,DNA binding,nucleus,chromosome,protein heterodimerization activity
LOC5564312	266.757	-1.21511	0.181484	-6.69541	2.15065e-11	2.27471e-10	AAEL000593	mitochondrial 18 kda protein (mtp18) [Source:VB Community Annotation]
LOC5575138	790.892	-1.2298	0.183719	-6.69394	2.17244e-11	2.29605e-10	AAEL000327	Ecdysone-induced protein 78C Nuclear receptor [Source:VB Community Annotation]	E78		GO:0003677,GO:0003700,GO:0003707,GO:0004879,GO:0005634,GO:0006355,GO:0008270,GO:0030522,GO:0042025,GO:0043565,GO:0046872	DNA binding,DNA-binding transcription factor activity,steroid hormone receptor activity,nuclear receptor activity,nucleus,regulation of transcription, DNA-templated,zinc ion binding,intracellular receptor signaling pathway,host cell nucleus,sequence-specific DNA binding,metal ion binding
LOC5568468	750.241	0.923099	0.137935	6.69226	2.19743e-11	2.32073e-10	AAEL006887	mRNA turnover protein 4 mrt4 [Source:VB Community Annotation]			GO:0000027,GO:0005634,GO:0005730,GO:0005737,GO:0042254	ribosomal large subunit assembly,nucleus,nucleolus,cytoplasm,ribosome biogenesis
LOC110675637	43.4235	-2.77975	0.415462	-6.69074	2.22051e-11	2.34335e-10	AAEL022351
LOC5578335	5709.12	5.48478	0.819802	6.69037	2.22606e-11	2.34747e-10	AAEL003547
LOC5566706	829.724	-1.18771	0.177591	-6.68791	2.26385e-11	2.38555e-10	AAEL005585				GO:0003676	nucleic acid binding
LOC5575707	1258.8	-1.33102	0.199331	-6.67745	2.43139e-11	2.56018e-10	AAEL012015	DEAD box ATP-dependent RNA helicase [Source:VB Community Annotation]			GO:0000166,GO:0003676,GO:0003724,GO:0004386,GO:0005524,GO:0016787	nucleotide binding,nucleic acid binding,RNA helicase activity,helicase activity,ATP binding,hydrolase activity
LOC5569590	854.94	-0.7307	0.109437	-6.67688	2.44083e-11	2.56822e-10	AAEL001247
LOC5564558	142.419	1.95295	0.292519	6.6763	2.45051e-11	2.57649e-10	AAEL004309				GO:0003676	nucleic acid binding
LOC5565670	259.886	2.47581	0.370872	6.67563	2.46175e-11	2.58639e-10	AAEL014931	sarm1 [Source:VB Community Annotation]			GO:0002376,GO:0005515,GO:0005737,GO:0007165,GO:0016787,GO:0034128,GO:0035591,GO:0045087,GO:0048678,GO:0050135,GO:0061809	immune system process,protein binding,cytoplasm,signal transduction,hydrolase activity,negative regulation of MyD88-independent toll-like receptor signaling pathway,signaling adaptor activity,innate immune response,response to axon injury,NAD(P)+ nucleosidase activity,NAD+ nucleotidase, cyclic ADP-ribose generating
LOC5575422	467.664	0.949366	0.142247	6.67408	2.48794e-11	2.61196e-10	AAEL011826				GO:0016020,GO:0016021	membrane,integral component of membrane
LOC5572454	749.735	1.39465	0.209028	6.6721	2.52175e-11	2.64551e-10	AAEL001815				GO:0005515	protein binding
LOC5563667	127.679	1.86572	0.27996	6.66423	2.66058e-11	2.78908e-10	AAEL000550	werner helicase interacting protein [Source:VB Community Annotation]			GO:0000166,GO:0003677,GO:0006260,GO:0006281,GO:0006310,GO:0009378,GO:0032508	nucleotide binding,DNA binding,DNA replication,DNA repair,DNA recombination,four-way junction helicase activity,DNA duplex unwinding
LOC5578225	1612.23	-1.52354	0.228658	-6.66296	2.68371e-11	2.81125e-10	AAEL013565				GO:0005262,GO:0005739,GO:0005743,GO:0006811,GO:0006816,GO:0015292,GO:0016020,GO:0016021,GO:0051560,GO:0070588	calcium channel activity,mitochondrion,mitochondrial inner membrane,ion transport,calcium ion transport,uniporter activity,membrane,integral component of membrane,mitochondrial calcium ion homeostasis,calcium ion transmembrane transport
LOC5570603	503.642	-0.869599	0.13058	-6.65953	2.74698e-11	2.8754e-10	AAEL008420				GO:0003676,GO:0005634,GO:0008270,GO:0046872	nucleic acid binding,nucleus,zinc ion binding,metal ion binding
LOC5568637	1221.52	-0.852662	0.128047	-6.65897	2.75753e-11	2.88432e-10	AAEL007017
LOC5568303	9603.13	1.40507	0.211008	6.65884	2.75998e-11	2.88475e-10	AAEL006751
LOC5564279	258.199	-1.22577	0.184346	-6.64929	2.94518e-11	3.07605e-10	AAEL020504
LOC5572546	818.428	2.3387	0.352017	6.64371	3.05891e-11	3.19249e-10	AAEL009869	low-density lipoprotein receptor (ldl) [Source:VB Community Annotation]			GO:0005509,GO:0005515,GO:0006897,GO:0016020,GO:0016021	calcium ion binding,protein binding,endocytosis,membrane,integral component of membrane
LOC5576721	239.242	-1.09	0.164134	-6.6409	3.11775e-11	3.24911e-10	AAEL023334
LOC5579244	239.242	-1.09	0.164134	-6.6409	3.11775e-11	3.24911e-10	AAEL023330
LOC5569511	1076.27	-0.702297	0.105771	-6.63977	3.14176e-11	3.27172e-10	AAEL007687	transmembrane 9 superfamily protein member 4 [Source:VB Community Annotation]			GO:0016020,GO:0016021	membrane,integral component of membrane
LOC5564681	2896.94	0.94031	0.141645	6.63851	3.16873e-11	3.29739e-10	AAEL008334				GO:0005515,GO:0007155,GO:0007165	protein binding,cell adhesion,signal transduction
LOC5567327	46.5973	3.16935	0.477592	6.63611	3.22074e-11	3.34905e-10	AAEL005992	adam (a disintegrin and metalloprotease) [Source:VB Community Annotation]			GO:0004222,GO:0006508,GO:0008237,GO:0016020,GO:0016021	metalloendopeptidase activity,proteolysis,metallopeptidase activity,membrane,integral component of membrane
LOC5568491	580.889	0.988876	0.149056	6.63424	3.26172e-11	3.38917e-10	AAEL006904				GO:0016020,GO:0016021	membrane,integral component of membrane
LOC5577482	449.444	-1.14987	0.173365	-6.6327	3.29611e-11	3.4224e-10	AAEL013225	NADH-cytochrome B5 reductase [Source:VB Community Annotation]			GO:0004128,GO:0016020,GO:0016021,GO:0016491,GO:0055114	cytochrome-b5 reductase activity, acting on NAD(P)H,membrane,integral component of membrane,oxidoreductase activity,oxidation-reduction process
LOC110681169	243.664	-1.15438	0.174183	-6.6274	3.41644e-11	3.54475e-10	AAEL026506				GO:0030001,GO:0046872	metal ion transport,metal ion binding
LOC5566358	1991	-0.837909	0.126602	-6.61846	3.62961e-11	3.76317e-10	AAEL005312				GO:0005515	protein binding
LOC5571322	1253.1	-0.80907	0.122347	-6.61293	3.76782e-11	3.9036e-10	AAEL008959	ras-related protein Rab-39B, putative [Source:VB Community Annotation]			GO:0003924,GO:0005525,GO:0005886,GO:0006914,GO:0016020,GO:0032482	GTPase activity,GTP binding,plasma membrane,autophagy,membrane,Rab protein signal transduction
LOC5566009	476.391	-1.00862	0.15253	-6.61261	3.77595e-11	3.90917e-10	AAEL005106				GO:0016310,GO:0034356,GO:0050262	phosphorylation,NAD biosynthesis via nicotinamide riboside salvage pathway,ribosylnicotinamide kinase activity
LOC5567485	52.3361	-4.42134	0.668828	-6.61058	3.82807e-11	3.96024e-10	AAEL000937				GO:0005179,GO:0005576,GO:0007165	hormone activity,extracellular region,signal transduction
LOC5575648	348.324	0.970314	0.146871	6.60658	3.93293e-11	4.06575e-10	AAEL014265
LOC110681166	42.1003	-5.85936	0.886991	-6.60588	3.95155e-11	4.07905e-10	AAEL025081
LOC110681167	42.1003	-5.85936	0.886991	-6.60588	3.95155e-11	4.07905e-10	AAEL021348
LOC5577893	4590.07	0.8414	0.127377	6.60557	3.95988e-11	4.08468e-10	AAEL013407	Catalase [Source:UniProtKB/TrEMBL;Acc:Q16J86]	Cat	CAT1B	GO:0004096,GO:0004601,GO:0006979,GO:0016491,GO:0020037,GO:0042744,GO:0046872,GO:0055114,GO:0098869	catalase activity,peroxidase activity,response to oxidative stress,oxidoreductase activity,heme binding,hydrogen peroxide catabolic process,metal ion binding,oxidation-reduction process,cellular oxidant detoxification
LOC5580010	2661.08	-0.824824	0.124926	-6.60249	4.04308e-11	4.16746e-10	AAEL009637	cathepsin b [Source:VB Community Annotation]			GO:0004197,GO:0006508,GO:0008233,GO:0008234,GO:0016787,GO:0050790	cysteine-type endopeptidase activity,proteolysis,peptidase activity,cysteine-type peptidase activity,hydrolase activity,regulation of catalytic activity
LOC5565132	728.774	0.87754	0.132984	6.59885	4.14372e-11	4.26809e-10	AAEL022505				GO:0004222,GO:0005515,GO:0006508,GO:0008180,GO:0008233,GO:0008237,GO:0016787,GO:0046872,GO:0070122	metalloendopeptidase activity,protein binding,proteolysis,COP9 signalosome,peptidase activity,metallopeptidase activity,hydrolase activity,metal ion binding,isopeptidase activity
LOC110676083	332.156	-1.47341	0.223346	-6.59699	4.19593e-11	4.31873e-10	AAEL020680
LOC110681514	38.6619	3.19054	0.483663	6.59662	4.2064e-11	4.32637e-10	AAEL026867				GO:0003677	DNA binding
LOC5565400	11140.3	-0.639946	0.0970166	-6.59625	4.21682e-11	4.33394e-10	AAEL004783	Ornithine decarboxylase antizyme (ODC-Az) [Source:VB Community Annotation]	Oda		GO:0008073,GO:0043086	ornithine decarboxylase inhibitor activity,negative regulation of catalytic activity
LOC5565987	375.222	-2.67067	0.405081	-6.59293	4.31232e-11	4.42887e-10	AAEL019467				GO:0005096,GO:0005515,GO:0043547,GO:0051056	GTPase activator activity,protein binding,positive regulation of GTPase activity,regulation of small GTPase mediated signal transduction
LOC5564040	547.456	0.914718	0.13876	6.59208	4.33713e-11	4.45113e-10	AAEL004050	diphosphomevalonate decarboxylase [Source:VB Community Annotation]			GO:0000166,GO:0004163,GO:0005524,GO:0005829,GO:0006629,GO:0006694,GO:0006695,GO:0008202,GO:0008203,GO:0008299,GO:0016126,GO:0016829,GO:0016831,GO:0019287	nucleotide binding,diphosphomevalonate decarboxylase activity,ATP binding,cytosol,lipid metabolic process,steroid biosynthetic process,cholesterol biosynthetic process,steroid metabolic process,cholesterol metabolic process,isoprenoid biosynthetic process,sterol biosynthetic process,lyase activity,carboxy-lyase activity,isopentenyl diphosphate biosynthetic process, mevalonate pathway
LOC5569033	32.1122	4.77792	0.724879	6.59134	4.35866e-11	4.46999e-10	AAEL019963				GO:0004252,GO:0006508	serine-type endopeptidase activity,proteolysis
LOC23687404	8032.29	-0.91021	0.138128	-6.5896	4.41026e-11	4.51964e-10	AAEL016984	Glyceraldehyde-3-phosphate dehydrogenase [Source:UniProtKB/TrEMBL;Acc:J9HYM2]			GO:0000166,GO:0004365,GO:0006006,GO:0006096,GO:0016491,GO:0016620,GO:0050661,GO:0051287,GO:0055114	nucleotide binding,glyceraldehyde-3-phosphate dehydrogenase (NAD+) (phosphorylating) activity,glucose metabolic process,glycolytic process,oxidoreductase activity,oxidoreductase activity, acting on the aldehyde or oxo group of donors, NAD or NADP as acceptor,NADP binding,NAD binding,oxidation-reduction process
LOC5568746	170.672	1.69788	0.257686	6.58896	4.4292e-11	4.53577e-10	AAEL007098	4-nitrophenylphosphatase [Source:UniProtKB/TrEMBL;Acc:Q0IF19]			GO:0016787	hydrolase activity
LOC5574331	379.389	-1.12782	0.171338	-6.58241	4.62883e-11	4.73678e-10	AAEL002331	Mannose-6-phosphate isomerase [Source:UniProtKB/TrEMBL;Acc:Q17IJ3]			GO:0004476,GO:0005975,GO:0008270,GO:0009298,GO:0016853,GO:0046872	mannose-6-phosphate isomerase activity,carbohydrate metabolic process,zinc ion binding,GDP-mannose biosynthetic process,isomerase activity,metal ion binding
LOC5568658	1423.1	-0.751316	0.114202	-6.57884	4.74137e-11	4.84845e-10	AAEL007001	mitochondrial import receptor subunit tom40 [Source:VB Community Annotation]			GO:0005741,GO:0008320,GO:0015031,GO:0016020,GO:0016021,GO:0030150,GO:0055085	mitochondrial outer membrane,protein transmembrane transporter activity,protein transport,membrane,integral component of membrane,protein import into mitochondrial matrix,transmembrane transport
LOC5571481	438.988	-1.16841	0.17764	-6.57739	4.78792e-11	4.89003e-10	AAEL001624
LOC5575234	737.732	1.21908	0.185346	6.57735	4.78894e-11	4.89003e-10	AAEL011693	mitotic control protein dis3 [Source:VB Community Annotation]			GO:0000178,GO:0003723,GO:0004540,GO:0005634,GO:0090501	exosome (RNase complex),RNA binding,ribonuclease activity,nucleus,RNA phosphodiester bond hydrolysis
LOC5569034	2521.97	-0.686424	0.104365	-6.57716	4.79524e-11	4.89294e-10	AAEL007328
LOC5568363	487.847	1.54804	0.235563	6.57168	4.97508e-11	5.07279e-10	AAEL001077	Clip-Domain Serine Protease family B. Protease homologue. [Source:VB Community Annotation]	CLIPB45		GO:0004252,GO:0006508	serine-type endopeptidase activity,proteolysis
LOC5564738	790.241	-0.810536	0.12337	-6.56998	5.03222e-11	5.12737e-10	AAEL026229				GO:0005515,GO:0005887,GO:0007399,GO:0007411,GO:0016020,GO:0016021,GO:0030513,GO:0038023,GO:0055072	protein binding,integral component of plasma membrane,nervous system development,axon guidance,membrane,integral component of membrane,positive regulation of BMP signaling pathway,signaling receptor activity,iron ion homeostasis
LOC5578434	58.5461	2.97373	0.452885	6.56618	5.16213e-11	5.25595e-10	AAEL000505
LOC5576894	8521.54	0.779871	0.118776	6.56591	5.17162e-11	5.26184e-10	AAEL003046	saposin [Source:VB Community Annotation]			GO:0005576,GO:0005764,GO:0006629,GO:0006665	extracellular region,lysosome,lipid metabolic process,sphingolipid metabolic process
LOC5575803	1009.11	1.19371	0.181813	6.56561	5.18213e-11	5.26875e-10	AAEL012079
LOC5577427	2715.24	-0.964349	0.147162	-6.55296	5.6408e-11	5.73097e-10	AAEL027111				GO:0004672,GO:0005524,GO:0006468,GO:0035556	protein kinase activity,ATP binding,protein phosphorylation,intracellular signal transduction
LOC5568458	263.458	-1.69984	0.259468	-6.55127	5.70498e-11	5.79202e-10	AAEL019631				GO:0000166,GO:0004672,GO:0004674,GO:0004703,GO:0005524,GO:0006468,GO:0007165,GO:0016301,GO:0016310,GO:0016740	nucleotide binding,protein kinase activity,protein serine/threonine kinase activity,G protein-coupled receptor kinase activity,ATP binding,protein phosphorylation,signal transduction,kinase activity,phosphorylation,transferase activity
LOC5566545	413.595	-1.72158	0.262817	-6.55049	5.73484e-11	5.81817e-10	AAEL005479	synaptogyrin, [Source:VB Community Annotation]			GO:0016020,GO:0016021	membrane,integral component of membrane
LOC5563841	5489.76	3.8533	0.588305	6.54983	5.76042e-11	5.83995e-10	AAEL014171
LOC5572840	2578.01	1.77522	0.271078	6.54875	5.80189e-11	5.87778e-10	AAEL010063	chaperonin [Source:VB Community Annotation]			GO:0000166,GO:0005524,GO:0005737,GO:0006457,GO:0051082	nucleotide binding,ATP binding,cytoplasm,protein folding,unfolded protein binding
LOC110675930	55.1223	7.18814	1.09779	6.54782	5.83836e-11	5.91051e-10	AAEL024818				GO:0005515	protein binding
LOC110678950	2952.65	-0.784535	0.119837	-6.54669	5.8826e-11	5.95104e-10	AAEL021314
LOC5571135	316.74	-2.06116	0.314881	-6.54582	5.91687e-11	5.98144e-10	AAEL008829
LOC5570028	202.362	-1.24992	0.190979	-6.54483	5.95646e-11	6.01717e-10	AAEL000174	retinal protein [Source:VB Community Annotation]			GO:0007399,GO:0008289	nervous system development,lipid binding
LOC5570512	485.164	-0.99403	0.151904	-6.54379	5.99778e-11	6.0546e-10	AAEL001424	mitochondrial inner membrane protease subunit [Source:VB Community Annotation]			GO:0005739,GO:0005743,GO:0006465,GO:0006508,GO:0006627,GO:0008236,GO:0016020,GO:0042720	mitochondrion,mitochondrial inner membrane,signal peptide processing,proteolysis,protein processing involved in protein targeting to mitochondrion,serine-type peptidase activity,membrane,mitochondrial inner membrane peptidase complex
LOC5579053	1481.72	-1.03159	0.157668	-6.54282	6.037e-11	6.08985e-10	AAEL013994				GO:0004843,GO:0005515,GO:0016579,GO:0030433,GO:0046872,GO:0101005,GO:1904265	thiol-dependent ubiquitin-specific protease activity,protein binding,protein deubiquitination,ubiquitin-dependent ERAD pathway,metal ion binding,ubiquitinyl hydrolase activity,GO_1904265
LOC5567979	1237.6	-0.757515	0.11578	-6.54268	6.04256e-11	6.09112e-10	AAEL006412	sodium- and chloride-dependent neurotransmitter transporter [Source:VB Community Annotation]			GO:0005034,GO:0005328,GO:0006836,GO:0015293,GO:0016020,GO:0016021,GO:0019226,GO:0042065,GO:0055085	osmosensor activity,,neurotransmitter transport,symporter activity,membrane,integral component of membrane,transmission of nerve impulse,glial cell growth,transmembrane transport
LOC5580187	1102.04	-1.91274	0.292618	-6.53666	6.29091e-11	6.33696e-10	AAEL002554	anosmin, putative [Source:VB Community Annotation]			GO:0005515,GO:0005576,GO:0010466,GO:0030414	protein binding,extracellular region,negative regulation of peptidase activity,peptidase inhibitor activity
LOC110674000	229.323	1.62839	0.249168	6.53533	6.34691e-11	6.38883e-10	AAEL025565
LOC5566320	68.3694	-1.99437	0.305499	-6.52825	6.65428e-11	6.69036e-10	AAEL023443
LOC5577242	283.477	-1.1487	0.17596	-6.52821	6.6559e-11	6.69036e-10	AAEL003136	copper chaperone Atox1, putative [Source:VB Community Annotation]			GO:0030001,GO:0046872	metal ion transport,metal ion binding
LOC5579391	359.909	1.31075	0.200807	6.5274	6.69216e-11	6.72204e-10	AAEL015493				GO:0005737,GO:0005764,GO:0016020,GO:0016021,GO:0048471	cytoplasm,lysosome,membrane,integral component of membrane,perinuclear region of cytoplasm
LOC110674005	193.27	1.5669	0.240132	6.52519	6.79173e-11	6.81437e-10	AAEL014355	symbol, putative [Source:VB Community Annotation]			GO:0016020,GO:0016021	membrane,integral component of membrane
LOC5573581	315.46	2.24673	0.344319	6.52514	6.7937e-11	6.81437e-10	AAEL002107	sulfide quinone reductase [Source:VB Community Annotation]			GO:0016491,GO:0055114	oxidoreductase activity,oxidation-reduction process
LOC5567275	2026.59	-1.47958	0.226803	-6.52363	6.86271e-11	6.87669e-10	AAEL005938				GO:0003676	nucleic acid binding
LOC5566712	878.988	-0.815202	0.124963	-6.52357	6.86553e-11	6.87669e-10	AAEL019630				GO:0003676,GO:0003677	nucleic acid binding,DNA binding
LOC5579661	386.172	-1.06746	0.163687	-6.52134	6.96804e-11	6.97444e-10	AAEL003961	short-chain dehydrogenase [Source:VB Community Annotation]			GO:0016020,GO:0016021,GO:0016491,GO:0055114	membrane,integral component of membrane,oxidoreductase activity,oxidation-reduction process
LOC5567482	48.2306	3.47478	0.532954	6.51984	7.03811e-11	7.0396e-10	AAEL019703				GO:0005515,GO:0016020,GO:0042802	protein binding,membrane,identical protein binding
LOC5577331	2880.86	-0.803377	0.123239	-6.51887	7.08375e-11	7.08025e-10	AAEL021314				GO:0000139,GO:0008643,GO:0015165,GO:0016020,GO:0016021,GO:0090481	Golgi membrane,carbohydrate transport,pyrimidine nucleotide-sugar transmembrane transporter activity,membrane,integral component of membrane,pyrimidine nucleotide-sugar transmembrane transport
LOC5571749	151.962	2.71777	0.417174	6.51472	7.28274e-11	7.27402e-10	AAEL009271	testin [Source:VB Community Annotation]			GO:0005737,GO:0008270,GO:0046872	cytoplasm,zinc ion binding,metal ion binding
LOC5570734	1420.11	-1.27484	0.195719	-6.51362	7.33623e-11	7.32228e-10	AAEL008511				GO:0005515,GO:0008270	protein binding,zinc ion binding
LOC5571649	58.8396	2.63089	0.40394	6.51307	7.36282e-11	7.34365e-10	AAEL001640	multicopper oxidase [Source:VB Community Annotation]			GO:0005507,GO:0016491,GO:0046872,GO:0055114	copper ion binding,oxidoreductase activity,metal ion binding,oxidation-reduction process
LOC5579113	806.334	-0.824916	0.12668	-6.51183	7.42429e-11	7.39975e-10	AAEL003817	kappa b-ras [Source:VB Community Annotation]			GO:0003924,GO:0005525,GO:0007165,GO:0007249,GO:0016020	GTPase activity,GTP binding,signal transduction,I-kappaB kinase/NF-kappaB signaling,membrane
LOC5575223	1000.56	-1.10415	0.169568	-6.51153	7.43869e-11	7.40889e-10	AAEL010608	succinate dehydrogenase [Source:VB Community Annotation]			GO:0005743,GO:0006099,GO:0008177,GO:0016020,GO:0016491,GO:0016627,GO:0022900,GO:0050660,GO:0055114	mitochondrial inner membrane,tricarboxylic acid cycle,succinate dehydrogenase (ubiquinone) activity,membrane,oxidoreductase activity,oxidoreductase activity, acting on the CH-CH group of donors,electron transport chain,flavin adenine dinucleotide binding,oxidation-reduction process
LOC5570866	887.195	-0.936368	0.143824	-6.51053	7.48841e-11	7.45317e-10	AAEL018160				GO:0000166,GO:0004672,GO:0004674,GO:0005524,GO:0006468	nucleotide binding,protein kinase activity,protein serine/threonine kinase activity,ATP binding,protein phosphorylation
LOC5578654	776.286	-0.943352	0.144914	-6.50973	7.52881e-11	7.48813e-10	AAEL024913				GO:0016787	hydrolase activity
LOC5574181	1067.59	-0.787414	0.120984	-6.50841	7.59487e-11	7.54853e-10	AAEL002299	high affinity copper transporter, putative [Source:VB Community Annotation]			GO:0005375,GO:0006811,GO:0006825,GO:0006878,GO:0016020,GO:0016021,GO:0035434	copper ion transmembrane transporter activity,ion transport,copper ion transport,cellular copper ion homeostasis,membrane,integral component of membrane,copper ion transmembrane transport
LOC110679177	1684.84	-0.942774	0.144873	-6.50761	7.63564e-11	7.58373e-10	AAEL025122				GO:0004190,GO:0006508,GO:0008233,GO:0016787	aspartic-type endopeptidase activity,proteolysis,peptidase activity,hydrolase activity
LOC5571126	1609.28	1.71229	0.263156	6.50676	7.67879e-11	7.61682e-10	AAEL001516	vesicle associated protein, putative [Source:VB Community Annotation]			GO:0005515,GO:0005737,GO:0005783,GO:0005789,GO:0006888,GO:0016192	protein binding,cytoplasm,endoplasmic reticulum,endoplasmic reticulum membrane,endoplasmic reticulum to Golgi vesicle-mediated transport,vesicle-mediated transport
LOC5569705	938.804	0.927804	0.142591	6.50674	7.67969e-11	7.61682e-10	AAEL007858	ran GTPase-activating protein [Source:VB Community Annotation]			GO:0005096,GO:0005515,GO:0007165,GO:0043547	GTPase activator activity,protein binding,signal transduction,positive regulation of GTPase activity
LOC110675657	906.704	2.31882	0.356395	6.50631	7.70206e-11	7.63365e-10	AAEL023802
LOC5569746	4113.86	-1.2468	0.191649	-6.50566	7.73519e-11	7.65949e-10	AAEL007875				GO:0005515	protein binding
LOC5568653	44.9972	-3.35415	0.51558	-6.50559	7.73893e-11	7.65949e-10	AAEL006989	cytochrome P450 [Source:VB Community Annotation]	CYP6AG7		GO:0004497,GO:0005506,GO:0016020,GO:0016021,GO:0016491,GO:0016705,GO:0020037,GO:0046872,GO:0055114	monooxygenase activity,iron ion binding,membrane,integral component of membrane,oxidoreductase activity,oxidoreductase activity, acting on paired donors, with incorporation or reduction of molecular oxygen,heme binding,metal ion binding,oxidation-reduction process
LOC5568947	144.566	2.61632	0.402271	6.50387	7.82784e-11	7.74208e-10	AAEL007233	zinc finger protein [Source:VB Community Annotation]			GO:0003676	nucleic acid binding
LOC5565767	5569.37	-1.19729	0.184144	-6.5019	7.93099e-11	7.83863e-10	AAEL004976
LOC110680425	50.0385	7.9433	1.22223	6.49902	8.08449e-11	7.98477e-10	AAEL020981				GO:0016021,GO:0055085	integral component of membrane,transmembrane transport
LOC5567251	90.8484	1.75666	0.270317	6.4985	8.11231e-11	8.00667e-10	AAEL005939	mpv17 protein [Source:VB Community Annotation]			GO:0016020,GO:0016021	membrane,integral component of membrane
LOC5568065	222.534	1.79905	0.276846	6.49838	8.11907e-11	8.00776e-10	AAEL006501	DNA replication complex GINS protein SLD5 [Source:UniProtKB/TrEMBL;Acc:Q175W9]			GO:0005634,GO:0006260,GO:0006261	nucleus,DNA replication,DNA-dependent DNA replication
LOC23687389	206.468	-1.2975	0.199729	-6.49629	8.23246e-11	8.11396e-10	AAEL016969
LOC5579498	84.8705	-2.16556	0.333461	-6.49418	8.34871e-11	8.22281e-10	AAEL021147	Preproallatostatin [Source:UniProtKB/TrEMBL;Acc:Q93103]			GO:0005184,GO:0007165	neuropeptide hormone activity,signal transduction
LOC5564571	170.212	2.41664	0.372394	6.48946	8.6145e-11	8.4787e-10	AAEL014518
LOC5575626	191.986	1.47942	0.227997	6.48877	8.65425e-11	8.51192e-10	AAEL011952	kelch repeat protein [Source:VB Community Annotation]			GO:0005515	protein binding
LOC5570330	141.043	2.23479	0.344481	6.48742	8.73166e-11	8.5821e-10	AAEL001392
LOC5567218	110.03	-2.58021	0.397765	-6.48677	8.76989e-11	8.6137e-10	AAEL000905				GO:0016787,GO:0052689	hydrolase activity,carboxylic ester hydrolase activity
LOC5577527	2401.39	0.802599	0.12374	6.48617	8.80484e-11	8.64204e-10	AAEL005791				GO:0005515,GO:0005634,GO:0005737,GO:0007051	protein binding,nucleus,cytoplasm,spindle organization
LOC5567722	2438.38	-0.630458	0.0972096	-6.48555	8.84087e-11	8.67139e-10	AAEL021386				GO:0007275,GO:0016020,GO:0016021	multicellular organism development,membrane,integral component of membrane
LOC5569926	1439.67	-0.818051	0.126137	-6.48542	8.8487e-11	8.67307e-10	AAEL008020	sorting nexin [Source:VB Community Annotation]			GO:0016020,GO:0016021,GO:0035091	membrane,integral component of membrane,phosphatidylinositol binding
LOC5576174	836.12	1.71794	0.265039	6.48183	9.06193e-11	8.87593e-10	AAEL012370	Brain chitinase and chia [Source:UniProtKB/TrEMBL;Acc:A0A1S4FVX1]			GO:0004553,GO:0005975,GO:0008061,GO:0008152,GO:0016787,GO:0016798	hydrolase activity, hydrolyzing O-glycosyl compounds,carbohydrate metabolic process,chitin binding,metabolic process,hydrolase activity,hydrolase activity, acting on glycosyl bonds
LOC5566631	31.2106	-8.59509	1.32621	-6.48093	9.11561e-11	8.92235e-10	AAEL021888
LOC110676403	82.98	-4.00836	0.619065	-6.47486	9.49004e-11	9.28242e-10	AAEL022392
LOC5563639	934.482	-0.926931	0.143241	-6.47112	9.72779e-11	9.50841e-10	AAEL000020
LOC5579201	590.365	-1.25551	0.194059	-6.46972	9.81828e-11	9.59024e-10	AAEL014038	NIF3-like protein 1, putative [Source:VB Community Annotation]
LOC5566116	1098.49	-0.847609	0.131054	-6.46761	9.95622e-11	9.71828e-10	AAEL005174
LOC110681445	34.3346	3.97591	0.615054	6.46433	1.01748e-10	9.92476e-10	AAEL021184
LOC5567844	746.357	-1.15719	0.179053	-6.46285	1.02752e-10	1.00159e-09	AAEL000980				GO:0003676,GO:0005634,GO:0008270,GO:0046872	nucleic acid binding,nucleus,zinc ion binding,metal ion binding
LOC5570867	91.2619	-1.77522	0.274692	-6.4626	1.02922e-10	1.00255e-09	AAEL008641	GTP-binding protein (o) alpha subunit, gnao [Source:VB Community Annotation]			GO:0003924,GO:0005525,GO:0007165,GO:0007186,GO:0007188,GO:0019001,GO:0031683,GO:0046872	GTPase activity,GTP binding,signal transduction,G protein-coupled receptor signaling pathway,adenylate cyclase-modulating G protein-coupled receptor signaling pathway,guanyl nucleotide binding,G-protein beta/gamma-subunit complex binding,metal ion binding
LOC5564517	1070.44	0.876196	0.13559	6.46209	1.03267e-10	1.00522e-09	AAEL004291	translin [Source:VB Community Annotation]			GO:0003697,GO:0003723,GO:0005634,GO:0016070,GO:0043565	single-stranded DNA binding,RNA binding,nucleus,RNA metabolic process,sequence-specific DNA binding
LOC5568413	1033.82	-1.27142	0.196863	-6.45841	1.05808e-10	1.02925e-09	AAEL006827	cytochrome P450 [Source:VB Community Annotation]	CYP12F8		GO:0004497,GO:0005506,GO:0016491,GO:0016705,GO:0020037,GO:0046872,GO:0055114	monooxygenase activity,iron ion binding,oxidoreductase activity,oxidoreductase activity, acting on paired donors, with incorporation or reduction of molecular oxygen,heme binding,metal ion binding,oxidation-reduction process
LOC5566796	113.456	-2.04584	0.3168	-6.45784	1.06205e-10	1.03241e-09	AAEL018346				GO:0004252,GO:0006508,GO:0008233,GO:0008236,GO:0016787	serine-type endopeptidase activity,proteolysis,peptidase activity,serine-type peptidase activity,hydrolase activity
LOC5571832	332.026	-6.51601	1.00956	-6.45429	1.08725e-10	1.05618e-09	AAEL001673	actin [Source:VB Community Annotation]			GO:0005524,GO:0005737,GO:0005856	ATP binding,cytoplasm,cytoskeleton
LOC110681301	57.5489	3.84475	0.595787	6.45322	1.09498e-10	1.06296e-09	AAEL026056				GO:0006897,GO:0016020	endocytosis,membrane
LOC5575977	46.0138	-9.15648	1.41927	-6.45152	1.10731e-10	1.07419e-09	AAEL012230	flagellar protein, putative [Source:VB Community Annotation]
LOC5576121	2663.17	0.754742	0.116994	6.45112	1.11029e-10	1.07634e-09	AAEL002804	oligosaccharyl transferase [Source:VB Community Annotation]			GO:0004576,GO:0004579,GO:0006486,GO:0016020,GO:0016021,GO:0016740,GO:0016757,GO:0046872	oligosaccharyl transferase activity,dolichyl-diphosphooligosaccharide-protein glycotransferase activity,protein glycosylation,membrane,integral component of membrane,transferase activity,transferase activity, transferring glycosyl groups,metal ion binding
LOC5575105	17521.5	-1.03079	0.159822	-6.44965	1.12108e-10	1.08606e-09	AAEL011656	40S ribosomal protein S15 [Source:UniProtKB/TrEMBL;Acc:Q16PF7]	RpS15		GO:0003723,GO:0003735,GO:0005840,GO:0006412,GO:0015935	RNA binding,structural constituent of ribosome,ribosome,translation,small ribosomal subunit
LOC5564068	132.968	2.46944	0.382928	6.44883	1.12715e-10	1.0912e-09	AAEL025030				GO:0004806,GO:0005576,GO:0006629,GO:0052689	triglyceride lipase activity,extracellular region,lipid metabolic process,carboxylic ester hydrolase activity
LOC5564120	424.937	-1.12167	0.174039	-6.44494	1.15648e-10	1.11882e-09	AAEL019570				GO:0003676	nucleic acid binding
LOC5572843	4278.89	0.64126	0.0995034	6.44461	1.159e-10	1.1205e-09	AAEL010059	bacterial-type ABC transport ATP-binding subunit? or RNAse l inhibitor [Source:VB Community Annotation]			GO:0000166,GO:0005524,GO:0016887	nucleotide binding,ATP binding,ATPase activity
LOC5567571	57.4617	2.63374	0.408856	6.44173	1.18118e-10	1.14116e-09	AAEL018112				GO:0005515	protein binding
LOC5569929	389.606	-1.09622	0.170225	-6.43984	1.19601e-10	1.1547e-09	AAEL008029	Ras-related protein, putative [Source:UniProtKB/TrEMBL;Acc:A0A1S4FIJ0]			GO:0003924,GO:0005525,GO:0016020,GO:0016021	GTPase activity,GTP binding,membrane,integral component of membrane
LOC5575827	1563.76	-1.11065	0.172492	-6.43887	1.20369e-10	1.16133e-09	AAEL012107	nanos [Source:VB Community Annotation]	NOS		GO:0003723,GO:0005737,GO:0006417,GO:0008270,GO:0046872	RNA binding,cytoplasm,regulation of translation,zinc ion binding,metal ion binding
LOC5568801	569.14	-0.856622	0.133092	-6.4363	1.22419e-10	1.1803e-09	AAEL001190				GO:0015095,GO:0015693,GO:0016020,GO:0016021,GO:1903830	magnesium ion transmembrane transporter activity,magnesium ion transport,membrane,integral component of membrane,magnesium ion transmembrane transport
LOC5576864	845.979	-0.989172	0.153693	-6.43602	1.22646e-10	1.18169e-09	AAEL012845	Mitochondrial import inner membrane translocase subunit TIM44 [Source:UniProtKB/TrEMBL;Acc:Q16KX3]			GO:0005739,GO:0005743,GO:0015031,GO:0016020,GO:0030150,GO:0051087	mitochondrion,mitochondrial inner membrane,protein transport,membrane,protein import into mitochondrial matrix,chaperone binding
LOC5574253	533.44	1.00099	0.155682	6.42973	1.27829e-10	1.23078e-09	AAEL018208				GO:0004180,GO:0004181,GO:0006508,GO:0008270	carboxypeptidase activity,metallocarboxypeptidase activity,proteolysis,zinc ion binding
LOC5580293	1559.42	-0.915938	0.142458	-6.42955	1.27985e-10	1.23145e-09	AAEL020634				GO:0000166,GO:0003774,GO:0003777,GO:0005515,GO:0005524,GO:0007018,GO:0008017,GO:0035091	nucleotide binding,motor activity,microtubule motor activity,protein binding,ATP binding,microtubule-based movement,microtubule binding,phosphatidylinositol binding
LOC5573866	977.027	-0.918846	0.142926	-6.42884	1.2858e-10	1.23634e-09	AAEL010784				GO:0005783,GO:0008201,GO:0048019,GO:0050750,GO:2000272	endoplasmic reticulum,heparin binding,receptor antagonist activity,low-density lipoprotein particle receptor binding,negative regulation of signaling receptor activity
LOC5564029	586.356	-0.871709	0.135602	-6.42843	1.28931e-10	1.23887e-09	AAEL014289				GO:0003676,GO:0005634,GO:0008270,GO:0046872	nucleic acid binding,nucleus,zinc ion binding,metal ion binding
LOC5578794	5746.84	0.835874	0.130031	6.42829	1.29047e-10	1.23914e-09	AAEL003664	lupus la ribonucleoprotein [Source:VB Community Annotation]			GO:0003676,GO:0003723,GO:0005634,GO:0006396,GO:1990904	nucleic acid binding,RNA binding,nucleus,RNA processing,ribonucleoprotein complex
LOC5568552	664.464	-0.788748	0.122732	-6.42658	1.30509e-10	1.25234e-09	AAEL001132				GO:0016020,GO:0016021	membrane,integral component of membrane
LOC5575731	2192	1.11602	0.173683	6.42562	1.31334e-10	1.2594e-09	AAEL012039	zinc finger protein [Source:VB Community Annotation]			GO:0000977,GO:0003676,GO:0003677,GO:0005634,GO:0006357,GO:0046872	RNA polymerase II transcription regulatory region sequence-specific DNA binding,nucleic acid binding,DNA binding,nucleus,regulation of transcription by RNA polymerase II,metal ion binding
LOC5569740	1454.74	0.979768	0.152511	6.42425	1.3252e-10	1.26991e-09	AAEL022979				GO:0003779,GO:0005198,GO:0005856,GO:0005912,GO:0008092,GO:0030054	actin binding,structural molecule activity,cytoskeleton,adherens junction,cytoskeletal protein binding,cell junction
LOC5577042	11707.3	0.639917	0.0996376	6.42245	1.34101e-10	1.2842e-09	AAEL012964				GO:0003723	RNA binding
LOC5578164	1726.75	-0.958228	0.149282	-6.4189	1.37258e-10	1.31354e-09	AAEL013546	estrogen-related receptor (ERR) [Source:VB Community Annotation]			GO:0003677,GO:0003700,GO:0003707,GO:0005496,GO:0005634,GO:0006355,GO:0008270,GO:0042025,GO:0043401,GO:0043565,GO:0046872	DNA binding,DNA-binding transcription factor activity,steroid hormone receptor activity,steroid binding,nucleus,regulation of transcription, DNA-templated,zinc ion binding,host cell nucleus,steroid hormone mediated signaling pathway,sequence-specific DNA binding,metal ion binding
LOC5571312	914.434	1.18033	0.183977	6.41564	1.40234e-10	1.34112e-09	AAEL019533				GO:0000166,GO:0000827,GO:0000829,GO:0000832,GO:0005524,GO:0005737,GO:0005829,GO:0016301,GO:0016310,GO:0016740,GO:0033857,GO:0052723,GO:0052724,GO:0102092	nucleotide binding,inositol-1,3,4,5,6-pentakisphosphate kinase activity,inositol heptakisphosphate kinase activity,inositol hexakisphosphate 5-kinase activity,ATP binding,cytoplasm,cytosol,kinase activity,phosphorylation,transferase activity,diphosphoinositol-pentakisphosphate kinase activity,inositol hexakisphosphate 1-kinase activity,inositol hexakisphosphate 3-kinase activity,5-diphosphoinosit…
LOC5578704	1485.17	-1.27674	0.199039	-6.41452	1.41271e-10	1.35013e-09	AAEL013813				GO:0004483,GO:0006370,GO:0008168,GO:0032259,GO:0080009	mRNA (nucleoside-2'-O-)-methyltransferase activity,7-methylguanosine mRNA capping,methyltransferase activity,methylation,mRNA methylation
LOC5565635	1316.76	0.992152	0.154685	6.41403	1.41721e-10	1.35352e-09	AAEL028015				GO:0003839,GO:0006751	gamma-glutamylcyclotransferase activity,glutathione catabolic process
LOC5576242	1240.06	-0.900695	0.14044	-6.41339	1.4232e-10	1.35832e-09	AAEL002835
LOC110674341	73.4052	-8.86722	1.38289	-6.41209	1.43534e-10	1.36871e-09	AAEL025723
LOC5563614	187.868	-1.5941	0.248612	-6.41202	1.43603e-10	1.36871e-09	AAEL018109				GO:0004252,GO:0006508,GO:0008233	serine-type endopeptidase activity,proteolysis,peptidase activity
LOC5568520	4239.19	-0.736323	0.114867	-6.4102	1.45332e-10	1.38426e-09	AAEL027905				GO:0003723,GO:0005515	RNA binding,protein binding
LOC5575745	406.219	-1.06185	0.165669	-6.40943	1.46068e-10	1.39035e-09	AAEL012047				GO:0003676,GO:0003700,GO:0005634,GO:0008270,GO:0046872	nucleic acid binding,DNA-binding transcription factor activity,nucleus,zinc ion binding,metal ion binding
LOC5568895	142.811	-2.17152	0.33887	-6.40812	1.47325e-10	1.40137e-09	AAEL007220	Fatty acyl-CoA reductase [Source:UniProtKB/TrEMBL;Acc:A0A1S4FFZ9]			GO:0006629,GO:0016020,GO:0016021,GO:0016491,GO:0055114,GO:0080019,GO:0102965	lipid metabolic process,membrane,integral component of membrane,oxidoreductase activity,oxidation-reduction process,fatty-acyl-CoA reductase (alcohol-forming) activity,alcohol-forming fatty acyl-CoA reductase activity
LOC5574259	63.1349	3.20619	0.500563	6.40516	1.50211e-10	1.42786e-09	AAEL011032				GO:0042302	structural constituent of cuticle
LOC110681385	28.6195	4.17229	0.651475	6.40437	1.50989e-10	1.43429e-09	AAEL026029
LOC5567069	769.767	-0.983616	0.153622	-6.40283	1.52521e-10	1.44788e-09	AAEL005811				GO:0016020,GO:0016021	membrane,integral component of membrane
LOC5567293	1039.92	-1.27926	0.199829	-6.40176	1.53594e-10	1.45709e-09	AAEL005943	ser/thr kinase stk11 (lkb1) [Source:VB Community Annotation]			GO:0000166,GO:0001558,GO:0004672,GO:0004674,GO:0005524,GO:0005737,GO:0006468,GO:0016301,GO:0016310,GO:0016740,GO:0030010,GO:0030295,GO:0032147,GO:0042593,GO:0046872	nucleotide binding,regulation of cell growth,protein kinase activity,protein serine/threonine kinase activity,ATP binding,cytoplasm,protein phosphorylation,kinase activity,phosphorylation,transferase activity,establishment of cell polarity,protein kinase activator activity,activation of protein kinase activity,glucose homeostasis,metal ion binding
LOC5568937	883.148	-0.844901	0.131982	-6.40165	1.53702e-10	1.45714e-09	AAEL007228	autophagy related gene [Source:VB Community Annotation]	APG4B		GO:0005737,GO:0006508,GO:0006914,GO:0008233,GO:0008234,GO:0015031,GO:0016787	cytoplasm,proteolysis,autophagy,peptidase activity,cysteine-type peptidase activity,protein transport,hydrolase activity
LOC5569982	906.163	2.11502	0.330424	6.40094	1.54423e-10	1.46299e-09	AAEL008063				GO:0005634,GO:0006355,GO:0031213,GO:0046872	nucleus,regulation of transcription, DNA-templated,RSF complex,metal ion binding
LOC5566143	1211.29	1.02091	0.159521	6.39986	1.55521e-10	1.47241e-09	AAEL005213	Putative amino acid transporter [Source:UniProtKB/TrEMBL;Acc:A0A0P6J1D0]			GO:0016020,GO:0016021	membrane,integral component of membrane
LOC5564194	41.1604	3.53238	0.552098	6.39811	1.57312e-10	1.48837e-09	AAEL020555
LOC110681288	88.9767	1.69295	0.264745	6.39464	1.6093e-10	1.52159e-09	AAEL023573
LOC5563714	804.153	1.05179	0.164563	6.39141	1.64364e-10	1.55302e-09	AAEL003907	ubiquitination factor E4a [Source:VB Community Annotation]			GO:0000151,GO:0004842,GO:0006511,GO:0016567,GO:0034450	ubiquitin ligase complex,ubiquitin-protein transferase activity,ubiquitin-dependent protein catabolic process,protein ubiquitination,ubiquitin-ubiquitin ligase activity
LOC5578174	809.527	-0.931246	0.145715	-6.39085	1.64963e-10	1.55764e-09	AAEL013550				GO:0003676,GO:0003700,GO:0005634,GO:0008270,GO:0046872	nucleic acid binding,DNA-binding transcription factor activity,nucleus,zinc ion binding,metal ion binding
LOC5566555	327.127	-1.5424	0.241444	-6.38823	1.67818e-10	1.58355e-09	AAEL019521				GO:0005520,GO:0005537,GO:0007041,GO:0008061,GO:0016020,GO:0016021,GO:0038023	insulin-like growth factor binding,mannose binding,lysosomal transport,chitin binding,membrane,integral component of membrane,signaling receptor activity
LOC5573737	2026.78	0.842854	0.131954	6.38749	1.68635e-10	1.59019e-09	AAEL027755
LOC5578196	8299.21	1.12116	0.175544	6.38679	1.69408e-10	1.59642e-09	AAEL026652
LOC5565925	34.0934	3.10672	0.486542	6.38532	1.71043e-10	1.61076e-09	AAEL005060	Clip-Domain Serine Protease family B. [Source:VB Community Annotation]	CLIPB44		GO:0004252,GO:0005576,GO:0006508,GO:0008233,GO:0008236,GO:0016787	serine-type endopeptidase activity,extracellular region,proteolysis,peptidase activity,serine-type peptidase activity,hydrolase activity
LOC110678426	868.623	-0.950578	0.148933	-6.38257	1.7414e-10	1.63883e-09	AAEL024090
LOC5578491	1139	0.779704	0.122203	6.38042	1.76598e-10	1.66087e-09	AAEL003555	ribosome biogenesis protein [Source:VB Community Annotation]			GO:0005525,GO:0005634,GO:0005730,GO:0042254	GTP binding,nucleus,nucleolus,ribosome biogenesis
LOC5566154	1222.5	0.831297	0.130317	6.37904	1.78203e-10	1.67485e-09	AAEL005234
LOC5572818	737.852	-0.931207	0.145998	-6.37824	1.79137e-10	1.68243e-09	AAEL001879				GO:0003677,GO:0005634	DNA binding,nucleus
LOC5572982	887.609	-0.949709	0.1489	-6.37814	1.79247e-10	1.68243e-09	AAEL001930	pra1 protein [Source:VB Community Annotation]			GO:0016020,GO:0016021	membrane,integral component of membrane
LOC5576348	3829.68	-0.830008	0.130178	-6.37596	1.81819e-10	1.70544e-09	AAEL002861				GO:0016020,GO:0016021,GO:0016491,GO:0055114	membrane,integral component of membrane,oxidoreductase activity,oxidation-reduction process
LOC5566404	560.348	-1.40218	0.219933	-6.37548	1.82389e-10	1.70966e-09	AAEL015151	acid phosphatase [Source:VB Community Annotation]
LOC5571924	565.824	-0.932246	0.146284	-6.37286	1.85535e-10	1.7367e-09	AAEL009399				GO:0005515,GO:0031080	protein binding,nuclear pore outer ring
LOC110674346	56.649	-6.01407	0.943709	-6.3728	1.85607e-10	1.7367e-09	AAEL025120
LOC5568959	414.06	-0.858118	0.134654	-6.37277	1.85642e-10	1.7367e-09	AAEL007250	Protein commissureless 2 homolog [Source:UniProtKB/TrEMBL;Acc:A0A2K7P6A6]			GO:0005886,GO:0007411,GO:0016020,GO:0016021	plasma membrane,axon guidance,membrane,integral component of membrane
LOC5564682	476.633	-0.834252	0.130935	-6.3715	1.87193e-10	1.75006e-09	AAEL023664
LOC5570369	1237.51	0.953026	0.149641	6.36876	1.90562e-10	1.78038e-09	AAEL008266				GO:0003677,GO:0006355,GO:0043565	DNA binding,regulation of transcription, DNA-templated,sequence-specific DNA binding
LOC5563609	273.163	-2.83715	0.445507	-6.36835	1.91069e-10	1.78394e-09	AAEL000087	macroglobulin/complement [Source:VB Community Annotation]			GO:0004866,GO:0005576,GO:0005615,GO:0010951	endopeptidase inhibitor activity,extracellular region,extracellular space,negative regulation of endopeptidase activity
LOC5578673	6571.81	-1.10812	0.174062	-6.36622	1.93746e-10	1.80774e-09	AAEL003624	sodium/chloride dependent amino acid transporter [Source:VB Community Annotation]			GO:0005328,GO:0015293,GO:0016020,GO:0016021,GO:0055085	,symporter activity,membrane,integral component of membrane,transmembrane transport
LOC5568804	287.166	1.43239	0.225104	6.36324	1.97541e-10	1.84194e-09	AAEL001192
LOC5571927	16891.6	-1.43049	0.224943	-6.35935	2.02609e-10	1.88795e-09	AAEL020290	60S ribosomal protein L39 [Source:UniProtKB/TrEMBL;Acc:Q1HRB5]			GO:0003735,GO:0005840,GO:0006412	structural constituent of ribosome,ribosome,translation
LOC5577660	1689.64	-1.27885	0.201119	-6.35866	2.03522e-10	1.89521e-09	AAEL003243	Clip-Domain Serine Protease family B. [Source:VB Community Annotation]	CLIPB13A		GO:0004252,GO:0005576,GO:0006508,GO:0008233,GO:0008236,GO:0016787	serine-type endopeptidase activity,extracellular region,proteolysis,peptidase activity,serine-type peptidase activity,hydrolase activity
LOC110678447	215.093	1.87546	0.294987	6.35775	2.04733e-10	1.90524e-09	AAEL025333				GO:0003676	nucleic acid binding
LOC5575964	966.531	-0.732311	0.115197	-6.35705	2.05669e-10	1.9127e-09	AAEL012219	ubiquitin specific protease [Source:VB Community Annotation]			GO:0004843,GO:0006508,GO:0006511,GO:0008233,GO:0008234,GO:0016579,GO:0016787,GO:0036459	thiol-dependent ubiquitin-specific protease activity,proteolysis,ubiquitin-dependent protein catabolic process,peptidase activity,cysteine-type peptidase activity,protein deubiquitination,hydrolase activity,thiol-dependent ubiquitinyl hydrolase activity
LOC5577999	2196.69	0.642507	0.101072	6.35692	2.05845e-10	1.91307e-09	AAEL003393	ATP synthase beta subunit [Source:VB Community Annotation]			GO:0000166,GO:0005524,GO:0006754,GO:0006811,GO:0015986,GO:0016020,GO:0045261,GO:0046034,GO:0046933,GO:0046961,GO:1902600	nucleotide binding,ATP binding,ATP biosynthetic process,ion transport,ATP synthesis coupled proton transport,membrane,proton-transporting ATP synthase complex, catalytic core F(1),ATP metabolic process,proton-transporting ATP synthase activity, rotational mechanism,proton-transporting ATPase activity, rotational mechanism,proton transmembrane transport
LOC5569978	3118.91	2.43621	0.38327	6.35638	2.06557e-10	1.91844e-09	AAEL008069	notch [Source:VB Community Annotation]			GO:0005509,GO:0005515,GO:0006508,GO:0008236,GO:0016020,GO:0016021	calcium ion binding,protein binding,proteolysis,serine-type peptidase activity,membrane,integral component of membrane
LOC5578144	1182.77	-0.899385	0.141526	-6.35492	2.0854e-10	1.93559e-09	AAEL013521	tryptophanyl-tRNA synthetase [Source:VB Community Annotation]			GO:0000166,GO:0004812,GO:0004830,GO:0005524,GO:0006412,GO:0006418,GO:0006436,GO:0016874	nucleotide binding,aminoacyl-tRNA ligase activity,tryptophan-tRNA ligase activity,ATP binding,translation,tRNA aminoacylation for protein translation,tryptophanyl-tRNA aminoacylation,ligase activity
LOC5564565	1167.47	1.03283	0.16259	6.35235	2.12046e-10	1.96683e-09	AAEL019830				GO:0000166,GO:0004672,GO:0004713,GO:0004715,GO:0005154,GO:0005524,GO:0006468,GO:0008283,GO:0016301,GO:0016310,GO:0016740,GO:0018108,GO:0030335,GO:0031532,GO:0042058,GO:0051092	nucleotide binding,protein kinase activity,protein tyrosine kinase activity,non-membrane spanning protein tyrosine kinase activity,epidermal growth factor receptor binding,ATP binding,protein phosphorylation,cell population proliferation,kinase activity,phosphorylation,transferase activity,peptidyl-tyrosine phosphorylation,positive regulation of cell migration,actin cytoskeleton reorganization,re…
LOC5570017	863.967	0.940657	0.148091	6.35188	2.12696e-10	1.97157e-09	AAEL000208	copii-coated vesicle membrane protein P24 [Source:VB Community Annotation]			GO:0007275,GO:0016020,GO:0016021	multicellular organism development,membrane,integral component of membrane
LOC110675989	418.017	-1.44239	0.227089	-6.35166	2.13008e-10	1.97317e-09	AAEL025110
LOC5575906	1610.59	-0.720073	0.113372	-6.3514	2.13366e-10	1.97521e-09	AAEL012151	ral guanine nucleotide exchange factor with ph domain and sh3 binding motif, ralgps [Source:VB Community Annotation]			GO:0005085,GO:0007264	guanyl-nucleotide exchange factor activity,small GTPase mediated signal transduction
LOC5571940	1472.1	0.945501	0.148912	6.3494	2.16153e-10	1.9997e-09	AAEL009423	Class B Scavenger Receptor (CD36 domain). [Source:VB Community Annotation]	SCRBQ2		GO:0005886,GO:0016020,GO:0016021	plasma membrane,membrane,integral component of membrane
LOC5569670	11324.8	-1.48324	0.233624	-6.34881	2.16981e-10	2.00605e-09	AAEL007824	40S ribosomal protein S29 [Source:UniProtKB/TrEMBL;Acc:Q1HRA1]	RpS29		GO:0003735,GO:0005783,GO:0005791,GO:0005829,GO:0005840,GO:0006412,GO:0008270	structural constituent of ribosome,endoplasmic reticulum,rough endoplasmic reticulum,cytosol,ribosome,translation,zinc ion binding
LOC110678669	142.694	2.88363	0.454374	6.34637	2.20453e-10	2.03682e-09	AAEL020256
LOC5574328	1529.46	0.668877	0.105406	6.3457	2.21409e-10	2.04432e-09	AAEL019424				GO:0005515	protein binding
LOC5576684	199.789	-1.6401	0.258507	-6.34451	2.23127e-10	2.05884e-09	AAEL012713	Clip-Domain Serine Protease family C. [Source:VB Community Annotation]	CLIPC16		GO:0004252,GO:0006508	serine-type endopeptidase activity,proteolysis
LOC5571113	207.282	1.77162	0.279246	6.3443	2.23443e-10	2.06041e-09	AAEL001509				GO:0005085,GO:0005089,GO:0035023	guanyl-nucleotide exchange factor activity,Rho guanyl-nucleotide exchange factor activity,regulation of Rho protein signal transduction
LOC5568669	4036.64	1.02078	0.160946	6.34235	2.26282e-10	2.08524e-09	AAEL007007	DNA replication licensing factor MCM2 [Source:VB Community Annotation]			GO:0000166,GO:0003677,GO:0003678,GO:0004386,GO:0005524,GO:0005634,GO:0006260,GO:0006270,GO:0016787,GO:0032508,GO:0042555,GO:1905775	nucleotide binding,DNA binding,DNA helicase activity,helicase activity,ATP binding,nucleus,DNA replication,DNA replication initiation,hydrolase activity,DNA duplex unwinding,MCM complex,negative regulation of DNA helicase activity
LOC110680788	199.964	-1.64178	0.258902	-6.3413	2.27829e-10	2.09813e-09	AAEL026876				GO:0004252,GO:0006508	serine-type endopeptidase activity,proteolysis
LOC5570159	1585.65	-1.1485	0.18112	-6.34111	2.28118e-10	2.09943e-09	AAEL008131	cytidylate kinase [Source:VB Community Annotation]			GO:0000166,GO:0004127,GO:0005524,GO:0005634,GO:0005737,GO:0006139,GO:0006207,GO:0006221,GO:0009041,GO:0016301,GO:0016310,GO:0016740,GO:0019205,GO:0046940	nucleotide binding,cytidylate kinase activity,ATP binding,nucleus,cytoplasm,nucleobase-containing compound metabolic process,'de novo' pyrimidine nucleobase biosynthetic process,pyrimidine nucleotide biosynthetic process,uridylate kinase activity,kinase activity,phosphorylation,transferase activity,nucleobase-containing compound kinase activity,nucleoside monophosphate phosphorylation
LOC5578152	170.798	1.72842	0.272613	6.34019	2.29477e-10	2.11056e-09	AAEL013540
LOC5571138	1591.19	-1.10451	0.174328	-6.33582	2.36086e-10	2.16994e-09	AAEL008833
LOC5580330	1375.48	0.852529	0.134567	6.33536	2.36781e-10	2.17492e-09	AAEL013071	ribophorin [Source:VB Community Annotation]			GO:0004579,GO:0005783,GO:0005789,GO:0006486,GO:0008250,GO:0016020,GO:0016021,GO:0016740	dolichyl-diphosphooligosaccharide-protein glycotransferase activity,endoplasmic reticulum,endoplasmic reticulum membrane,protein glycosylation,oligosaccharyltransferase complex,membrane,integral component of membrane,transferase activity
LOC5570104	51.5992	2.99189	0.472385	6.33359	2.39528e-10	2.19872e-09	AAEL022595				GO:0003677,GO:0003684,GO:0004518,GO:0004519,GO:0005634,GO:0006281,GO:0006974,GO:0016787,GO:0090305	DNA binding,damaged DNA binding,nuclease activity,endonuclease activity,nucleus,DNA repair,cellular response to DNA damage stimulus,hydrolase activity,nucleic acid phosphodiester bond hydrolysis
LOC5564702	305.911	-1.22203	0.192973	-6.33261	2.41043e-10	2.2112e-09	AAEL020642				GO:0000139,GO:0005737,GO:0005794,GO:0016020,GO:0016021	Golgi membrane,cytoplasm,Golgi apparatus,membrane,integral component of membrane
LOC5577282	638.799	1.21511	0.191903	6.33188	2.42197e-10	2.22034e-09	AAEL013135	chromodomain helicase DNA binding protein [Source:VB Community Annotation]			GO:0005524	ATP binding
LOC5577266	191.175	1.83521	0.289999	6.32833	2.47829e-10	2.27012e-09	AAEL023768
LOC5567033	144.498	2.06175	0.3258	6.32826	2.47946e-10	2.27012e-09	AAEL005769	glucose dehydrogenase [Source:VB Community Annotation]			GO:0016614,GO:0050660,GO:0055114	oxidoreductase activity, acting on CH-OH group of donors,flavin adenine dinucleotide binding,oxidation-reduction process
LOC5574727	443.971	2.59349	0.409982	6.32587	2.51816e-10	2.30406e-09	AAEL011365				GO:0005515,GO:0005856	protein binding,cytoskeleton
LOC5576267	105.602	-2.85296	0.451131	-6.32402	2.54848e-10	2.3303e-09	AAEL012422	Sterol desaturase [Source:UniProtKB/TrEMBL;Acc:A0A1S4FWK4]			GO:0005506,GO:0008610,GO:0016020,GO:0016021,GO:0016491,GO:0055114	iron ion binding,lipid biosynthetic process,membrane,integral component of membrane,oxidoreductase activity,oxidation-reduction process
LOC5578837	5819.16	-1.4201	0.224584	-6.32324	2.56143e-10	2.34063e-09	AAEL013877	Glucosamine-6-phosphate isomerase (EC 3.5.99.6)(Glucosamine-6-phosphate deaminase)(GlcN6P deaminase)(GNPDA) [Source:VB Community Annotation]			GO:0004342,GO:0005737,GO:0005975,GO:0006043,GO:0006044,GO:0006091,GO:0016787	glucosamine-6-phosphate deaminase activity,cytoplasm,carbohydrate metabolic process,glucosamine catabolic process,N-acetylglucosamine metabolic process,generation of precursor metabolites and energy,hydrolase activity
LOC5566474	8550.75	0.663619	0.104966	6.3222	2.57858e-10	2.35478e-09	AAEL005400	2-hydroxyacid dehydrogenase [Source:VB Community Annotation]			GO:0003714,GO:0005634,GO:0016491,GO:0016616,GO:0051287,GO:0055114,GO:1903507	transcription corepressor activity,nucleus,oxidoreductase activity,oxidoreductase activity, acting on the CH-OH group of donors, NAD or NADP as acceptor,NAD binding,oxidation-reduction process,negative regulation of nucleic acid-templated transcription
LOC5566959	34518.6	-1.28225	0.202856	-6.32098	2.59915e-10	2.37204e-09	AAEL005722	60S ribosomal protein L7a [Source:VB Community Annotation]	RpL26		GO:0003723,GO:0005840,GO:0022625,GO:0042254,GO:1990904	RNA binding,ribosome,cytosolic large ribosomal subunit,ribosome biogenesis,ribonucleoprotein complex
LOC110678373	55.7461	-3.61039	0.571915	-6.31282	2.73996e-10	2.49894e-09	AAEL027307				GO:0035368	selenocysteine insertion sequence binding
LOC5578776	189.394	1.72107	0.27265	6.31238	2.74783e-10	2.5045e-09	AAEL003690				GO:0003676,GO:0005634,GO:0008270,GO:0046872	nucleic acid binding,nucleus,zinc ion binding,metal ion binding
LOC5578080	361.996	-1.21429	0.192376	-6.31207	2.75327e-10	2.50785e-09	AAEL003435
LOC110676307	577.794	2.31499	0.366799	6.31134	2.76632e-10	2.51811e-09	AAEL025437				GO:0016491,GO:0055114	oxidoreductase activity,oxidation-reduction process
LOC5577676	856.612	-1.09064	0.17281	-6.31122	2.76836e-10	2.51836e-09	AAEL019434				GO:0003676,GO:0004721,GO:0004725,GO:0006470,GO:0008138,GO:0016311,GO:0016787,GO:0016791,GO:0035335	nucleic acid binding,phosphoprotein phosphatase activity,protein tyrosine phosphatase activity,protein dephosphorylation,protein tyrosine/serine/threonine phosphatase activity,dephosphorylation,hydrolase activity,phosphatase activity,peptidyl-tyrosine dephosphorylation
LOC5564022	1058.26	-1.0184	0.161479	-6.3067	2.85049e-10	2.5914e-09	AAEL014287				GO:0003824,GO:0004132,GO:0006220,GO:0008270,GO:0016787,GO:0046872	catalytic activity,dCMP deaminase activity,pyrimidine nucleotide metabolic process,zinc ion binding,hydrolase activity,metal ion binding
LOC5570423	794.127	1.02189	0.162083	6.30473	2.88696e-10	2.62288e-09	AAEL008330	hexaprenyldihydroxybenzoate methyltransferase [Source:VB Community Annotation]			GO:0004395,GO:0005739,GO:0005743,GO:0006744,GO:0008168,GO:0008425,GO:0008689,GO:0010420,GO:0016020,GO:0016740,GO:0031314,GO:0032259,GO:0061542,GO:1990886	hexaprenyldihydroxybenzoate methyltransferase activity,mitochondrion,mitochondrial inner membrane,ubiquinone biosynthetic process,methyltransferase activity,2-polyprenyl-6-methoxy-1,4-benzoquinone methyltransferase activity,3-demethylubiquinone-9 3-O-methyltransferase activity,3,4-dihydroxy-5-polyprenylbenzoic acid O-methyltransferase activity,membrane,transferase activity,extrinsic component of …
LOC5573236	220.611	-1.66024	0.263403	-6.30302	2.91898e-10	2.65027e-09	AAEL027135				GO:0005085,GO:0005634,GO:0007165,GO:0007264,GO:0035556,GO:0046872	guanyl-nucleotide exchange factor activity,nucleus,signal transduction,small GTPase mediated signal transduction,intracellular signal transduction,metal ion binding
LOC5579840	6716.77	0.727486	0.115464	6.30056	2.96572e-10	2.69098e-09	AAEL005843
LOC5577234	426.273	-0.943165	0.149741	-6.29863	3.00279e-10	2.72287e-09	AAEL003149				GO:0005515	protein binding
LOC5569668	221.75	1.64242	0.260788	6.29792	3.01671e-10	2.73375e-09	AAEL007811	short-chain dehydrogenase [Source:VB Community Annotation]			GO:0005515,GO:0006915,GO:0016055,GO:0055114	protein binding,apoptotic process,Wnt signaling pathway,oxidation-reduction process
LOC5576268	869.702	1.05584	0.167679	6.29681	3.03839e-10	2.75163e-09	AAEL012427				GO:0016491,GO:0016620,GO:0055114	oxidoreductase activity,oxidoreductase activity, acting on the aldehyde or oxo group of donors, NAD or NADP as acceptor,oxidation-reduction process
LOC5574691	971.144	0.885538	0.140647	6.29616	3.05108e-10	2.76136e-09	AAEL011321				GO:0000775,GO:0005634,GO:0005694,GO:0007049,GO:0051301	chromosome, centromeric region,nucleus,chromosome,cell cycle,cell division
LOC5566566	756.093	-0.890159	0.141405	-6.29511	3.07175e-10	2.7783e-09	AAEL005481	alpha-glucosidase [Source:VB Community Annotation]			GO:0004553,GO:0005975,GO:0008152,GO:0016020,GO:0016021,GO:0016787,GO:0016798	hydrolase activity, hydrolyzing O-glycosyl compounds,carbohydrate metabolic process,metabolic process,membrane,integral component of membrane,hydrolase activity,hydrolase activity, acting on glycosyl bonds
LOC5570540	1079.73	1.41702	0.225102	6.29499	3.07417e-10	2.77871e-09	AAEL001416				GO:0003676,GO:0005634,GO:0005637,GO:0006997,GO:0016020,GO:0016021,GO:1902531	nucleic acid binding,nucleus,nuclear inner membrane,nucleus organization,membrane,integral component of membrane,regulation of intracellular signal transduction
LOC5576569	152.506	1.68688	0.268037	6.29346	3.10459e-10	2.80442e-09	AAEL012624				GO:0002098,GO:0033588	tRNA wobble uridine modification,Elongator holoenzyme complex
LOC5564257	2097.4	0.941494	0.149677	6.29017	3.17121e-10	2.86278e-09	AAEL004167	zinc finger protein [Source:VB Community Annotation]			GO:0000398,GO:0003676,GO:0003723,GO:0005634,GO:0006397,GO:0008270,GO:0008380,GO:0045131	mRNA splicing, via spliceosome,nucleic acid binding,RNA binding,nucleus,mRNA processing,zinc ion binding,RNA splicing,pre-mRNA branch point binding
LOC110679437	182.052	-3.03707	0.483201	-6.28533	3.27167e-10	2.95158e-09	AAEL026324
LOC23687735	5423.88	0.878325	0.139746	6.28514	3.27568e-10	2.95332e-09	AAEL017315				GO:0000166,GO:0005524	nucleotide binding,ATP binding
LOC5573263	329.113	2.3607	0.375637	6.28454	3.28829e-10	2.96281e-09	AAEL010354	homeobox protein nk-2 [Source:VB Community Annotation]			GO:0000981,GO:0003677,GO:0005634,GO:0006355,GO:0006357,GO:0043565	DNA-binding transcription factor activity, RNA polymerase II-specific,DNA binding,nucleus,regulation of transcription, DNA-templated,regulation of transcription by RNA polymerase II,sequence-specific DNA binding
LOC5580163	59.0754	-1.97359	0.314267	-6.27998	3.38609e-10	3.04898e-09	AAEL002541	cystinosin [Source:VB Community Annotation]			GO:0016020,GO:0016021	membrane,integral component of membrane
LOC5567636	1531.04	2.1893	0.348727	6.27796	3.43034e-10	3.08687e-09	AAEL024235				GO:0001726,GO:0003779,GO:0005200,GO:0005737,GO:0005856,GO:0005925,GO:0006897,GO:0007010,GO:0007016,GO:0007155,GO:0016020,GO:0030276,GO:0051015	ruffle,actin binding,structural constituent of cytoskeleton,cytoplasm,cytoskeleton,focal adhesion,endocytosis,cytoskeleton organization,obsolete cytoskeletal anchoring at plasma membrane,cell adhesion,membrane,clathrin binding,actin filament binding
LOC5577356	1829.37	1.96694	0.31334	6.27734	3.44413e-10	3.09731e-09	AAEL000417	monocarboxylate transporter [Source:VB Community Annotation]			GO:0016020,GO:0016021,GO:0022857,GO:0055085	membrane,integral component of membrane,transmembrane transporter activity,transmembrane transport
LOC5563689	392.8	2.56156	0.40814	6.27618	3.46988e-10	3.11849e-09	AAEL000551				GO:0004866,GO:0004867,GO:0005576,GO:0010466,GO:0010951,GO:0030414	endopeptidase inhibitor activity,serine-type endopeptidase inhibitor activity,extracellular region,negative regulation of peptidase activity,negative regulation of endopeptidase activity,peptidase inhibitor activity
LOC5572801	129.746	1.62181	0.258464	6.27481	3.50067e-10	3.14264e-09	AAEL001881
LOC5579025	313.208	1.06689	0.170027	6.27478	3.50118e-10	3.14264e-09	AAEL013967	Methylmalonyl-CoA carboxyltransferase 12S subunit, putative [Source:VB Community Annotation]			GO:0016874	ligase activity
LOC5570058	2822.56	-0.881719	0.140576	-6.27218	3.56027e-10	3.19366e-09	AAEL000217	serine/threonine protein kinase [Source:VB Community Annotation]			GO:0004672,GO:0005524,GO:0006468	protein kinase activity,ATP binding,protein phosphorylation
LOC110679386	590.878	0.821332	0.130958	6.27171	3.5711e-10	3.20134e-09	AAEL025237				GO:0000178,GO:0005634,GO:0005737,GO:0006396	exosome (RNase complex),nucleus,cytoplasm,RNA processing
LOC110674098	49.1647	-4.65832	0.743335	-6.26679	3.68567e-10	3.30196e-09	AAEL023292
LOC5569597	89.5073	1.85397	0.295919	6.26513	3.7252e-10	3.33526e-09	AAEL001257	sugar transporter [Source:VB Community Annotation]			GO:0016020,GO:0016021,GO:0022857,GO:0055085	membrane,integral component of membrane,transmembrane transporter activity,transmembrane transport
LOC5573744	1395.63	-0.982688	0.156855	-6.26495	3.72945e-10	3.33696e-09	AAEL019937	Superoxide dismutase [Cu-Zn] [Source:UniProtKB/TrEMBL;Acc:Q1HRN3]			GO:0004784,GO:0006801,GO:0016209,GO:0016491,GO:0019430,GO:0046872,GO:0055114,GO:0098869	superoxide dismutase activity,superoxide metabolic process,antioxidant activity,oxidoreductase activity,removal of superoxide radicals,metal ion binding,oxidation-reduction process,cellular oxidant detoxification
LOC5575327	263.224	-1.84243	0.294367	-6.25896	3.87547e-10	3.46543e-09	AAEL020706				GO:0004252,GO:0006508	serine-type endopeptidase activity,proteolysis
LOC5574869	808.197	0.857104	0.136977	6.25728	3.91747e-10	3.50078e-09	AAEL023096				GO:0006281	DNA repair
LOC5567468	1544.15	-1.29709	0.207429	-6.25317	4.02195e-10	3.59188e-09	AAEL000956				GO:0005829,GO:0016020,GO:0035091,GO:0042147	cytosol,membrane,phosphatidylinositol binding,retrograde transport, endosome to Golgi
LOC5564863	422.625	-1.52265	0.243663	-6.249	4.13079e-10	3.68675e-09	AAEL026837				GO:0016020,GO:0016021,GO:0022857,GO:0055085	membrane,integral component of membrane,transmembrane transporter activity,transmembrane transport
LOC5578787	2003.41	-1.28072	0.204978	-6.24807	4.15546e-10	3.70644e-09	AAEL003669	Histone H2A [Source:UniProtKB/TrEMBL;Acc:Q17ER3]			GO:0000786,GO:0003677,GO:0005634,GO:0005694,GO:0046982	nucleosome,DNA binding,nucleus,chromosome,protein heterodimerization activity
LOC5565707	245.801	-1.17451	0.188032	-6.24632	4.20245e-10	3.74599e-09	AAEL014949				GO:0016787	hydrolase activity
LOC5568035	1531.1	2.43572	0.389962	6.24605	4.20968e-10	3.75008e-09	AAEL006476	symbol, putative [Source:VB Community Annotation]			GO:0003676	nucleic acid binding
LOC5566947	644.676	-0.769611	0.123222	-6.24573	4.21824e-10	3.75535e-09	AAEL005717				GO:0003676	nucleic acid binding
LOC5572175	1442.46	-0.943357	0.151083	-6.24399	4.2656e-10	3.79513e-09	AAEL009586
LOC23687674	1256.63	-0.626663	0.100495	-6.23573	4.49671e-10	3.99823e-09	AAEL025969				GO:0016567,GO:0061630,GO:0072487	protein ubiquitination,ubiquitin protein ligase activity,MSL complex
LOC5570007	5206.04	0.82306	0.132143	6.22858	4.70693e-10	4.18162e-09	AAEL000175	Eukaryotic translation initiation factor 3 subunit C [Source:UniProtKB/Swiss-Prot;Acc:Q17Q06]	eIF3-S8		GO:0001732,GO:0002183,GO:0003723,GO:0003743,GO:0005737,GO:0005852,GO:0006412,GO:0006413,GO:0016282,GO:0031369,GO:0033290	formation of cytoplasmic translation initiation complex,cytoplasmic translational initiation,RNA binding,translation initiation factor activity,cytoplasm,eukaryotic translation initiation factor 3 complex,translation,translational initiation,eukaryotic 43S preinitiation complex,translation initiation factor binding,eukaryotic 48S preinitiation complex
LOC5566769	449.37	1.16955	0.187774	6.22851	4.70886e-10	4.18162e-09	AAEL019735				GO:0005515,GO:0016740	protein binding,transferase activity
LOC5579146	727.426	1.17523	0.188761	6.22604	4.78385e-10	4.24555e-09	AAEL014022				GO:0005515	protein binding
LOC5576842	501.595	-0.941988	0.151304	-6.2258	4.79108e-10	4.24931e-09	AAEL012820				GO:0016020,GO:0016021	membrane,integral component of membrane
LOC5571143	812.097	1.37977	0.221668	6.22447	4.83178e-10	4.28273e-09	AAEL008853	choline/ethanolamine kinase [Source:VB Community Annotation]
LOC5567113	903.615	-1.10555	0.177698	-6.22151	4.92398e-10	4.36173e-09	AAEL015300				GO:0016757	transferase activity, transferring glycosyl groups
LOC5574984	736.277	-1.12965	0.181597	-6.22064	4.95142e-10	4.38329e-09	AAEL021326
LOC5568838	1440.18	1.09853	0.176632	6.21932	4.99329e-10	4.4176e-09	AAEL001169	ribosome biogenesis protein BOP1 homolog [Source:VB Community Annotation]			GO:0000463,GO:0000466,GO:0005515,GO:0005634,GO:0005654,GO:0005730,GO:0006364,GO:0030687,GO:0042254,GO:0042273,GO:0043021	maturation of LSU-rRNA from tricistronic rRNA transcript (SSU-rRNA, 5.8S rRNA, LSU-rRNA),maturation of 5.8S rRNA from tricistronic rRNA transcript (SSU-rRNA, 5.8S rRNA, LSU-rRNA),protein binding,nucleus,nucleoplasm,nucleolus,rRNA processing,preribosome, large subunit precursor,ribosome biogenesis,ribosomal large subunit biogenesis,ribonucleoprotein complex binding
LOC5574055	155.051	1.78107	0.286619	6.21406	5.16322e-10	4.56509e-09	AAEL010895				GO:0000139,GO:0016020,GO:0016021,GO:0016192	Golgi membrane,membrane,integral component of membrane,vesicle-mediated transport
LOC5567037	4464.02	1.26311	0.203284	6.21355	5.18006e-10	4.57712e-09	AAEL005790	malic enzyme [Source:VB Community Annotation]			GO:0004470,GO:0004471,GO:0016491,GO:0046872,GO:0051287,GO:0055114	malic enzyme activity,malate dehydrogenase (decarboxylating) (NAD+) activity,oxidoreductase activity,metal ion binding,NAD binding,oxidation-reduction process
LOC110681080	462.6	1.49827	0.241142	6.21322	5.19098e-10	4.58391e-09	AAEL023310				GO:0005515	protein binding
LOC5568816	3023.81	-0.582302	0.0937359	-6.21215	5.22632e-10	4.61224e-09	AAEL024653				GO:0000786,GO:0003677,GO:0005085,GO:0007264,GO:0046982	nucleosome,DNA binding,guanyl-nucleotide exchange factor activity,small GTPase mediated signal transduction,protein heterodimerization activity
LOC5573954	767.381	1.21716	0.195942	6.21183	5.23708e-10	4.61887e-09	AAEL002240	signal transducing adapter molecule (stam) [Source:VB Community Annotation]			GO:0005515,GO:0005768,GO:0006886,GO:0015031	protein binding,endosome,intracellular protein transport,protein transport
LOC5576841	4274.01	-0.5854	0.0942448	-6.21149	5.24859e-10	4.62614e-09	AAEL012827	endoplasmin [Source:VB Community Annotation]			GO:0000166,GO:0005524,GO:0006457,GO:0051082	nucleotide binding,ATP binding,protein folding,unfolded protein binding
LOC5576736	258.691	3.42639	0.551953	6.20777	5.37429e-10	4.73398e-09	AAEL021665				GO:0003677,GO:0003700,GO:0005634,GO:0006355,GO:0007275,GO:0043565	DNA binding,DNA-binding transcription factor activity,nucleus,regulation of transcription, DNA-templated,multicellular organism development,sequence-specific DNA binding
LOC5580173	117.943	-4.3751	0.705025	-6.20559	5.44922e-10	4.79701e-09	AAEL002572	myosin regulatory light chain 2 (mlc-2) [Source:VB Community Annotation]			GO:0005509	calcium ion binding
LOC5571502	313.327	-1.13462	0.182916	-6.20298	5.54054e-10	4.87437e-09	AAEL001601				GO:0016020,GO:0016021	membrane,integral component of membrane
LOC5573525	97.8542	1.93201	0.311586	6.20057	5.62576e-10	4.94627e-09	AAEL010563	tyrosyl-tRNA synthetase [Source:VB Community Annotation]			GO:0000166,GO:0003723,GO:0004812,GO:0004831,GO:0005524,GO:0006412,GO:0006418,GO:0006437,GO:0016874	nucleotide binding,RNA binding,aminoacyl-tRNA ligase activity,tyrosine-tRNA ligase activity,ATP binding,translation,tRNA aminoacylation for protein translation,tyrosyl-tRNA aminoacylation,ligase activity
LOC5579103	708.219	1.16325	0.18763	6.19974	5.65583e-10	4.96963e-09	AAEL003855	flightless-I, putative [Source:VB Community Annotation]			GO:0005515,GO:0030036,GO:0051014,GO:0051015	protein binding,actin cytoskeleton organization,actin filament severing,actin filament binding
LOC5571496	439.573	-1.20026	0.193605	-6.19955	5.66241e-10	4.97232e-09	AAEL001627	udp-n-acteylglucosamine pyrophosphorylase [Source:VB Community Annotation]			GO:0016740,GO:0070569	transferase activity,uridylyltransferase activity
LOC5577198	507.76	-1.05514	0.170217	-6.19877	5.69075e-10	4.99412e-09	AAEL013085				GO:0003676	nucleic acid binding
LOC5576054	1167.58	1.98632	0.320473	6.19809	5.71518e-10	5.01246e-09	AAEL013952	prohibitin [Source:VB Community Annotation]			GO:0005739,GO:0005743,GO:0016020	mitochondrion,mitochondrial inner membrane,membrane
LOC110681192	609.769	0.862303	0.139154	6.19677	5.7633e-10	5.04841e-09	AAEL021810	mRNA cap guanine-N7 methyltransferase [Source:UniProtKB/TrEMBL;Acc:A0A1S4FUB6]			GO:0003723,GO:0004482,GO:0005634,GO:0006370,GO:0006397,GO:0008168,GO:0016740,GO:0032259,GO:0042025,GO:0106005	RNA binding,mRNA (guanine-N7-)-methyltransferase activity,nucleus,7-methylguanosine mRNA capping,mRNA processing,methyltransferase activity,transferase activity,methylation,host cell nucleus,RNA 5'-cap (guanine-N7)-methylation
LOC5575231	609.769	0.862303	0.139154	6.19677	5.7633e-10	5.04841e-09	AAEL011698	mRNA (guanine-7-)methyltransferase [Source:VB Community Annotation]			GO:0003723,GO:0004482,GO:0005634,GO:0006370,GO:0006397,GO:0008168,GO:0016740,GO:0032259,GO:0042025,GO:0106005	RNA binding,mRNA (guanine-N7-)-methyltransferase activity,nucleus,7-methylguanosine mRNA capping,mRNA processing,methyltransferase activity,transferase activity,methylation,host cell nucleus,RNA 5'-cap (guanine-N7)-methylation
LOC5578862	35.2376	3.05268	0.492926	6.19298	5.90355e-10	5.16807e-09	AAEL003708	ninjurin a [Source:VB Community Annotation]			GO:0007155,GO:0016020,GO:0016021,GO:0042246	cell adhesion,membrane,integral component of membrane,tissue regeneration
LOC5577281	849.815	1.07642	0.173835	6.1922	5.93294e-10	5.19059e-09	AAEL013134	DNA-directed RNA polymerase I largest subunit [Source:VB Community Annotation]			GO:0003677,GO:0003899,GO:0005634,GO:0006351,GO:0008270,GO:0016740,GO:0016779,GO:0042025	DNA binding,DNA-directed 5'-3' RNA polymerase activity,nucleus,transcription, DNA-templated,zinc ion binding,transferase activity,nucleotidyltransferase activity,host cell nucleus
LOC5567585	565.927	1.11181	0.179582	6.19113	5.97355e-10	5.22289e-09	AAEL018113				GO:0006366	transcription by RNA polymerase II
LOC5564303	1858.67	0.879044	0.14199	6.19089	5.98271e-10	5.22768e-09	AAEL000564	myotubularin [Source:VB Community Annotation]			GO:0004438,GO:0004725,GO:0005737,GO:0006629,GO:0016020,GO:0016311,GO:0035335,GO:0046872	phosphatidylinositol-3-phosphatase activity,protein tyrosine phosphatase activity,cytoplasm,lipid metabolic process,membrane,dephosphorylation,peptidyl-tyrosine dephosphorylation,metal ion binding
LOC5578103	833.639	-0.853413	0.137854	-6.1907	5.98987e-10	5.23071e-09	AAEL003430				GO:0005515	protein binding
LOC110681130	320.827	-1.44358	0.233213	-6.18997	6.01753e-10	5.25163e-09	AAEL020987				GO:0003993,GO:0004725,GO:0004726,GO:0005737,GO:0006470,GO:0016787,GO:0035335	acid phosphatase activity,protein tyrosine phosphatase activity,non-membrane spanning protein tyrosine phosphatase activity,cytoplasm,protein dephosphorylation,hydrolase activity,peptidyl-tyrosine dephosphorylation
LOC5567367	231.663	1.36873	0.22116	6.18886	6.06007e-10	5.2855e-09	AAEL006025				GO:0005515,GO:0016020,GO:0016021	protein binding,membrane,integral component of membrane
LOC5579101	214.403	2.13796	0.345611	6.18605	6.16911e-10	5.3773e-09
LOC5575334	1748.29	-1.02392	0.165574	-6.18409	6.24637e-10	5.44129e-09	AAEL002593	serine protease [Source:VB Community Annotation]			GO:0004252,GO:0006508	serine-type endopeptidase activity,proteolysis
LOC110674176	32.8422	3.23089	0.522768	6.18034	6.39617e-10	5.56836e-09	AAEL023837
LOC5578812	1435.73	-1.14272	0.184942	-6.17878	6.45979e-10	5.62029e-09	AAEL013852
LOC5567137	769.114	-0.745648	0.120699	-6.17776	6.50159e-10	5.65319e-09	AAEL005885	arginyltransferase, putative [Source:VB Community Annotation]			GO:0004057,GO:0016598,GO:0016740,GO:0016746	arginyltransferase activity,protein arginylation,transferase activity,transferase activity, transferring acyl groups
LOC5580084	62.2438	2.7727	0.448966	6.17575	6.585e-10	5.72221e-09	AAEL002165	Putative hydroxypyruvate isomerase [Source:UniProtKB/TrEMBL;Acc:A0A1S4F0V8]			GO:0008903,GO:0016853	hydroxypyruvate isomerase activity,isomerase activity
LOC5572119	870.255	-0.834488	0.135161	-6.17404	6.65671e-10	5.78098e-09	AAEL009539	acyl-protein thioesterase 1,2 (lysophospholipase i,ii) [Source:VB Community Annotation]			GO:0016787	hydrolase activity
LOC5579045	1028.2	-1.08848	0.176463	-6.16833	6.90156e-10	5.98995e-09	AAEL013980	glutaredoxin, putative [Source:VB Community Annotation]			GO:0005623,GO:0009055,GO:0015035,GO:0022900,GO:0045454,GO:0055114	obsolete cell,electron transfer activity,protein disulfide oxidoreductase activity,electron transport chain,cell redox homeostasis,oxidation-reduction process
LOC5578389	823.511	-0.871375	0.141292	-6.16721	6.95065e-10	6.02886e-09	AAEL013679	coilin-interacting nulcear ATPase protein, putative [Source:VB Community Annotation]			GO:0000166,GO:0004017,GO:0005524,GO:0005634,GO:0016301,GO:0016310,GO:0016740,GO:0016887,GO:0046940	nucleotide binding,adenylate kinase activity,ATP binding,nucleus,kinase activity,phosphorylation,transferase activity,ATPase activity,nucleoside monophosphate phosphorylation
LOC5564047	981.356	-0.875701	0.141999	-6.16694	6.96262e-10	6.03555e-09	AAEL004071	nitrogen fixation protein nifu [Source:VB Community Annotation]			GO:0005506,GO:0016226,GO:0051536	iron ion binding,iron-sulfur cluster assembly,iron-sulfur cluster binding
LOC5573412	1246.08	0.842567	0.136654	6.16568	7.01814e-10	6.07996e-09	AAEL002084	suppressor of defective silencing [Source:VB Community Annotation]			GO:0005634	nucleus
LOC5568526	2164.06	1.60745	0.260729	6.16522	7.03873e-10	6.09407e-09	AAEL006946	chaperonin [Source:VB Community Annotation]			GO:0000166,GO:0005524,GO:0005737,GO:0006457,GO:0051082	nucleotide binding,ATP binding,cytoplasm,protein folding,unfolded protein binding
LOC5578476	44.3952	3.02982	0.491547	6.16385	7.09976e-10	6.14315e-09	AAEL020365
LOC5563743	224.363	1.47648	0.239691	6.15994	7.27712e-10	6.29277e-09	AAEL014094	solute carrier family 35 member C2, putative [Source:VB Community Annotation]			GO:0016020,GO:0016021	membrane,integral component of membrane
LOC5569506	1982.9	-0.744839	0.120941	-6.15872	7.33345e-10	6.33763e-09	AAEL007690				GO:0005515,GO:0031929,GO:0031931	protein binding,TOR signaling,TORC1 complex
LOC5569621	754.245	0.763726	0.124018	6.15817	7.35913e-10	6.35594e-09	AAEL001255
LOC5574043	756.831	-0.834457	0.135567	-6.15532	7.49265e-10	6.46732e-09	AAEL010883	sodium/chloride dependent transporter [Source:VB Community Annotation]			GO:0005328,GO:0015293,GO:0016020,GO:0016021,GO:0055085	,symporter activity,membrane,integral component of membrane,transmembrane transport
LOC5574124	38.7733	-3.43313	0.557794	-6.15484	7.5151e-10	6.48274e-09	AAEL020702				GO:0005737,GO:0007155,GO:0007266,GO:0045296,GO:0051015	cytoplasm,cell adhesion,Rho protein signal transduction,cadherin binding,actin filament binding
LOC5576779	55.605	-2.07938	0.337874	-6.15431	7.54069e-10	6.49775e-09	AAEL012761	cytochrome P450 [Source:VB Community Annotation]	CYP325T2		GO:0004497,GO:0005506,GO:0016491,GO:0016705,GO:0020037,GO:0046872,GO:0055114	monooxygenase activity,iron ion binding,oxidoreductase activity,oxidoreductase activity, acting on paired donors, with incorporation or reduction of molecular oxygen,heme binding,metal ion binding,oxidation-reduction process
LOC5575274	1055.58	1.60308	0.260483	6.15428	7.54192e-10	6.49775e-09	AAEL011746	succinyl-CoA ligase beta subunit [Source:VB Community Annotation]	skap		GO:0000166,GO:0000287,GO:0003824,GO:0004775,GO:0005524,GO:0005739,GO:0006099,GO:0016874,GO:0046872	nucleotide binding,magnesium ion binding,catalytic activity,succinate-CoA ligase (ADP-forming) activity,ATP binding,mitochondrion,tricarboxylic acid cycle,ligase activity,metal ion binding
LOC5569192	850.656	2.61478	0.424882	6.15412	7.54974e-10	6.49775e-09	AAEL007450	Odd skipped, putative [Source:UniProtKB/TrEMBL;Acc:A0A1S4FGI2]			GO:0003676	nucleic acid binding
LOC5571541	79.2186	-3.31246	0.538253	-6.15409	7.55083e-10	6.49775e-09	AAEL009123	cytochrome P450 [Source:VB Community Annotation]	CYP6Z6		GO:0004497,GO:0005506,GO:0016491,GO:0016705,GO:0020037,GO:0046872,GO:0055114	monooxygenase activity,iron ion binding,oxidoreductase activity,oxidoreductase activity, acting on paired donors, with incorporation or reduction of molecular oxygen,heme binding,metal ion binding,oxidation-reduction process
LOC5570605	1251.12	-1.03716	0.168589	-6.15199	7.65171e-10	6.58056e-09	AAEL027597				GO:0004672,GO:0005524,GO:0006468	protein kinase activity,ATP binding,protein phosphorylation
LOC5576933	1649.22	-1.26657	0.20597	-6.14927	7.7841e-10	6.69036e-09	AAEL012876				GO:0046872	metal ion binding
LOC5567515	237.242	1.33223	0.216658	6.14902	7.79614e-10	6.69665e-09	AAEL006139	Sodium/solute symporter [Source:UniProtKB/TrEMBL;Acc:A0A1S4FCK0]			GO:0016020,GO:0016021,GO:0022857,GO:0055085	membrane,integral component of membrane,transmembrane transporter activity,transmembrane transport
LOC5578955	1421.63	-1.04881	0.170591	-6.14812	7.84051e-10	6.73068e-09	AAEL013936	Serine Protease Inhibitor (serpin) likely cleavage at I/S. Transcript A. [Source:VB Community Annotation]	SRPN4		GO:0004867,GO:0005615,GO:0010466,GO:0010951,GO:0030414	serine-type endopeptidase inhibitor activity,extracellular space,negative regulation of peptidase activity,negative regulation of endopeptidase activity,peptidase inhibitor activity
LOC110674118	294.882	-1.90061	0.309154	-6.14775	7.8588e-10	6.74229e-09	AAEL024176
LOC5570856	41.5203	6.77402	1.10212	6.14633	7.92978e-10	6.79908e-09	AAEL008622	jnk [Source:VB Community Annotation]			GO:0000165,GO:0004672,GO:0004707,GO:0005524,GO:0006468	MAPK cascade,protein kinase activity,MAP kinase activity,ATP binding,protein phosphorylation
LOC5575968	2522.02	-0.823335	0.133979	-6.14527	7.98286e-10	6.83648e-09	AAEL022631
LOC5570601	123.832	-1.59167	0.259007	-6.14526	7.98305e-10	6.83648e-09	AAEL008415				GO:0003676,GO:0005634,GO:0006397,GO:0008380	nucleic acid binding,nucleus,mRNA processing,RNA splicing
LOC5571683	178.574	2.56602	0.417632	6.14419	8.03703e-10	6.87498e-09	AAEL001639
LOC5568348	558.482	2.26441	0.368546	6.14418	8.0377e-10	6.87498e-09	AAEL001062
LOC5570648	2264.05	0.809914	0.131829	6.14367	8.06345e-10	6.89284e-09	AAEL008468	cysteine synthase [Source:VB Community Annotation]			GO:0004122,GO:0005737,GO:0006535,GO:0008652,GO:0016829,GO:0019343,GO:0019344	cystathionine beta-synthase activity,cytoplasm,cysteine biosynthetic process from serine,cellular amino acid biosynthetic process,lyase activity,cysteine biosynthetic process via cystathionine,cysteine biosynthetic process
LOC5572778	1104.59	0.862625	0.140429	6.1428	8.10812e-10	6.92685e-09	AAEL010048	26S proteasome non-ATPase regulatory subunit [Source:VB Community Annotation]			GO:0000502,GO:0030234,GO:0050790	proteasome complex,enzyme regulator activity,regulation of catalytic activity
LOC5578012	912.887	-1.23646	0.201297	-6.14249	8.12355e-10	6.93584e-09	AAEL019924				GO:0016020,GO:0016021	membrane,integral component of membrane
LOC5567152	52.13	2.60793	0.424646	6.14142	8.1786e-10	6.97864e-09	AAEL005903	UDP-glucuronosyltransferase, putative [Source:VB Community Annotation]			GO:0008194,GO:0016020,GO:0016021,GO:0016740,GO:0016757,GO:0016758	UDP-glycosyltransferase activity,membrane,integral component of membrane,transferase activity,transferase activity, transferring glycosyl groups,transferase activity, transferring hexosyl groups
LOC5571844	83.8223	-4.64723	0.757167	-6.13766	8.37444e-10	7.14145e-09	AAEL001703	juvenile hormone-regulated chymotrypsin-like serine protease [Source:VB Community Annotation]	JHA15		GO:0004252,GO:0006508,GO:0008233	serine-type endopeptidase activity,proteolysis,peptidase activity
LOC5568761	1768.17	0.767847	0.125118	6.13696	8.41138e-10	7.16864e-09	AAEL007114
LOC5573756	179.107	1.70237	0.277498	6.13472	8.5307e-10	7.26596e-09	AAEL000297	mitochondrial ribosomal protein S25 [Source:VB Community Annotation]	mRpS25		GO:0003735,GO:0005739,GO:0005840	structural constituent of ribosome,mitochondrion,ribosome
LOC110679459	284.149	1.42252	0.23191	6.13396	8.57186e-10	7.29663e-09	AAEL019816
LOC5572377	903.733	-0.739414	0.120551	-6.1336	8.59134e-10	7.30883e-09	AAEL009765	choline/ethanolamine kinase [Source:VB Community Annotation]
LOC5566377	2481.67	0.831964	0.135645	6.13341	8.60129e-10	7.3129e-09	AAEL005358				GO:0003676,GO:0003723	nucleic acid binding,RNA binding
LOC5571603	506.692	-0.817228	0.133246	-6.13322	8.61187e-10	7.3175e-09	AAEL009182	zinc finger protein, putative [Source:VB Community Annotation]			GO:0003676,GO:0005634,GO:0008270,GO:0046872	nucleic acid binding,nucleus,zinc ion binding,metal ion binding
LOC5577010	1619.43	-0.636693	0.103848	-6.13098	8.73378e-10	7.41665e-09	AAEL012925	carbon catabolite repressor protein [Source:VB Community Annotation]			GO:0004518,GO:0004527,GO:0004535,GO:0005515,GO:0005634,GO:0005737,GO:0046872,GO:0090305,GO:0090503	nuclease activity,exonuclease activity,poly(A)-specific ribonuclease activity,protein binding,nucleus,cytoplasm,metal ion binding,nucleic acid phosphodiester bond hydrolysis,RNA phosphodiester bond hydrolysis, exonucleolytic
LOC110673979	175.94	1.52965	0.249518	6.13042	8.76446e-10	7.4338e-09	AAEL001085				GO:0005623,GO:0015035,GO:0045041,GO:0055114	obsolete cell,protein disulfide oxidoreductase activity,protein import into mitochondrial intermembrane space,oxidation-reduction process
LOC5568340	175.94	1.52965	0.249518	6.13042	8.76446e-10	7.4338e-09	AAEL001089				GO:0004526,GO:0004540,GO:0008033,GO:0016787,GO:0090501,GO:0090502	ribonuclease P activity,ribonuclease activity,tRNA processing,hydrolase activity,RNA phosphodiester bond hydrolysis,RNA phosphodiester bond hydrolysis, endonucleolytic
LOC5576133	238.318	1.25023	0.203955	6.1299	8.79318e-10	7.45369e-09	AAEL002812
LOC110678445	75.9062	-2.5355	0.413729	-6.12841	8.87592e-10	7.51933e-09	AAEL026475
LOC5568549	1098.99	0.834774	0.136224	6.12794	8.90262e-10	7.53397e-09	AAEL006937	structural maintenance of chromosomes 3 smc3 [Source:VB Community Annotation]			GO:0005515,GO:0005524,GO:0005634,GO:0005694,GO:0051276,GO:0051301	protein binding,ATP binding,nucleus,chromosome,chromosome organization,cell division
LOC5564262	225.683	-1.15492	0.188468	-6.12791	8.90383e-10	7.53397e-09	AAEL004163	O-fucosyltransferase, putative [Source:VB Community Annotation]			GO:0006004,GO:0016740,GO:0016757,GO:0036066,GO:0046922	fucose metabolic process,transferase activity,transferase activity, transferring glycosyl groups,protein O-linked fucosylation,peptide-O-fucosyltransferase activity
LOC5572837	34.3856	3.27342	0.534407	6.12533	9.04954e-10	7.6527e-09	AAEL010061				GO:0003779,GO:0016043,GO:0030036	actin binding,cellular component organization,actin cytoskeleton organization
LOC5573419	129.746	2.37962	0.388539	6.12455	9.0942e-10	7.68588e-09	AAEL008406	cationic amino acid transporter [Source:VB Community Annotation]			GO:0016020,GO:0016021,GO:0022857,GO:0055085	membrane,integral component of membrane,transmembrane transporter activity,transmembrane transport
LOC5570913	10796.6	0.915959	0.149563	6.12422	9.11291e-10	7.69286e-09	AAEL001484	chromosome region maintenance protein 1/exportin [Source:VB Community Annotation]			GO:0005049,GO:0005634,GO:0006886,GO:0008536,GO:0015031,GO:0051168	nuclear export signal receptor activity,nucleus,intracellular protein transport,Ran GTPase binding,protein transport,nuclear export
LOC5576028	341.677	-1.06383	0.173709	-6.12421	9.11332e-10	7.69286e-09	AAEL012266	cytochrome P450 [Source:VB Community Annotation]	CYP4C38		GO:0004497,GO:0005506,GO:0016020,GO:0016021,GO:0016491,GO:0016705,GO:0020037,GO:0046872,GO:0055114	monooxygenase activity,iron ion binding,membrane,integral component of membrane,oxidoreductase activity,oxidoreductase activity, acting on paired donors, with incorporation or reduction of molecular oxygen,heme binding,metal ion binding,oxidation-reduction process
LOC5564982	963.861	-0.866636	0.141534	-6.12316	9.17349e-10	7.73904e-09	AAEL004528
LOC5572794	186.77	-1.55471	0.253949	-6.12215	9.23215e-10	7.78389e-09	AAEL001902	glutamate decarboxylase [Source:VB Community Annotation]			GO:0003824,GO:0016829,GO:0016831,GO:0019752,GO:0030170	catalytic activity,lyase activity,carboxy-lyase activity,carboxylic acid metabolic process,pyridoxal phosphate binding
LOC5569629	255.646	2.20895	0.360915	6.12043	9.3326e-10	7.86391e-09	AAEL007787	5-aminolevulinic acid synthase [Source:VB Community Annotation]			GO:0003824,GO:0003870,GO:0005739,GO:0005759,GO:0006778,GO:0006782,GO:0006783,GO:0009058,GO:0016740,GO:0016746,GO:0030170,GO:0033014	catalytic activity,5-aminolevulinate synthase activity,mitochondrion,mitochondrial matrix,porphyrin-containing compound metabolic process,protoporphyrinogen IX biosynthetic process,heme biosynthetic process,biosynthetic process,transferase activity,transferase activity, transferring acyl groups,pyridoxal phosphate binding,tetrapyrrole biosynthetic process
LOC5578540	926.444	-0.65657	0.107307	-6.11861	9.43961e-10	7.94935e-09	AAEL013746				GO:0016020	membrane
LOC5573075	1044.5	0.95334	0.15582	6.11821	9.46334e-10	7.96461e-09	AAEL006299	methyltransferase, putative [Source:VB Community Annotation]
LOC23687462	767.463	-1.38965	0.227168	-6.11728	9.51841e-10	8.0062e-09	AAEL017042
LOC5571483	786.035	-1.21087	0.198045	-6.11414	9.70786e-10	8.16071e-09	AAEL001604	guanine nucleotide exchange factor [Source:VB Community Annotation]			GO:0005085,GO:0007264	guanyl-nucleotide exchange factor activity,small GTPase mediated signal transduction
LOC5568836	1237.79	-0.863231	0.141189	-6.11402	9.7155e-10	8.16229e-09	AAEL001188				GO:0000166,GO:0005525	nucleotide binding,GTP binding
LOC5564403	967.247	1.46364	0.239423	6.11322	9.76394e-10	8.19402e-09	AAEL004236	arf6 guanine nucleotide exchange factor [Source:VB Community Annotation]			GO:0005086,GO:0005515,GO:0005543,GO:0005886,GO:0032012	ARF guanyl-nucleotide exchange factor activity,protein binding,phospholipid binding,plasma membrane,regulation of ARF protein signal transduction
LOC5579282	59.6016	-3.29635	0.539218	-6.11321	9.76483e-10	8.19402e-09	AAEL027236				GO:0005515	protein binding
LOC5569937	44.5505	-4.495	0.735614	-6.11054	9.9296e-10	8.32735e-09	AAEL008045	hexamerin 2 beta [Source:VB Community Annotation]
LOC5574633	1117.7	-1.41658	0.231881	-6.10908	1.00205e-09	8.3986e-09	AAEL011276	mitochondrial glutamate carrier protein [Source:VB Community Annotation]			GO:0005347,GO:0015867,GO:0016020,GO:0016021,GO:0022857,GO:0055085	ATP transmembrane transporter activity,ATP transport,membrane,integral component of membrane,transmembrane transporter activity,transmembrane transport
LOC5578354	863.455	-1.59443	0.261058	-6.10756	1.01165e-09	8.47406e-09	AAEL003508	serine-pyruvate aminotransferase [Source:VB Community Annotation]			GO:0003824,GO:0004760,GO:0008453	catalytic activity,serine-pyruvate transaminase activity,alanine-glyoxylate transaminase activity
LOC5567361	565.418	0.900001	0.147367	6.10719	1.01398e-09	8.48859e-09	AAEL006016				GO:0005739,GO:0008053,GO:0016020,GO:0016021	mitochondrion,mitochondrial fusion,membrane,integral component of membrane
LOC5572647	567.202	-2.52622	0.413713	-6.10621	1.02025e-09	8.53601e-09	AAEL001851
[truncated: 17,561 more rows]
