# Supplementary material for: CRISPR mediated transactivation in the human disease vector Aedes aegypti
Source: PLoS Pathog. 2023 Jan 19;19(1):e1010842. doi: 10.1371/journal.ppat.1010842 (PMC9888728; doi:10.1371/journal.ppat.1010842)
Supplement: S4 Table — (XLSX) [file ppat.1010842.s004.xlsx]

## Sheet: Sheet1
NCBI_ID	baseMean	log2FoldChange	lfcSE	stat	pvalue	padj	AAEL_ID	gene_description	gene_name	gene_synomym	GO_ID	GO_name
dCas9-vpr	12.1147	3.26886	1.04585	3.12557	0.0017746	0.00521579
LOC5569112 (eve)	214.552	3.50827	0.41122	8.53136	1.44631e-17	3.66992e-16	AAEL007369	homeobox protein even skipped [Source:VB Community Annotation]			GO:0000981,GO:0003677,GO:0005634,GO:0006355,GO:0006357,GO:0043565	DNA-binding transcription factor activity, RNA polymerase II-specific,DNA binding,nucleus,regulation of transcription, DNA-templated,regulation of transcription by RNA polymerase II,sequence-specific DNA binding
LOC5568282 (hh)	87.9814	2.83331	0.394931	7.17418	7.27419e-13	1.09097e-11	AAEL006708	hedgehog [Source:VB Community Annotation]			GO:0005576,GO:0005615,GO:0005634,GO:0005737,GO:0005886,GO:0006508,GO:0007165,GO:0007267,GO:0007275,GO:0007367,GO:0008233,GO:0009653,GO:0016015,GO:0016020,GO:0016539,GO:0016540,GO:0016787,GO:0046872	extracellular region,extracellular space,nucleus,cytoplasm,plasma membrane,proteolysis,signal transduction,cell-cell signaling,multicellular organism development,segment polarity determination,peptidase activity,anatomical structure morphogenesis,morphogen activity,membrane,intein-mediated protein splicing,protein autoprocessing,hydrolase activity,metal ion binding
CFI06_mgt19	4475.96	-7.40738	0.160977	-46.0152	0	0
CFI06_mgr02	597129	-5.38182	0.147253	-36.5481	1.91268e-292	1.2837e-288
LOC5565553	200340	-4.65797	0.165544	-28.1374	3.42058e-174	1.53048e-170	AAEL022140
LOC110675128	11576.2	-3.97972	0.163423	-24.3522	5.49731e-131	1.84476e-127	AAEL026302
LOC5568049	1006.18	5.60924	0.233579	24.0143	1.96937e-127	5.28697e-124	AAEL006496	steroid dehydrogenase [Source:VB Community Annotation]			GO:0016020,GO:0016021,GO:0016491,GO:0055114	membrane,integral component of membrane,oxidoreductase activity,oxidation-reduction process
LOC5577231	4102.23	6.44235	0.276717	23.2814	6.8437e-120	1.53105e-116	AAEL003128				GO:0005515,GO:0006886	protein binding,intracellular protein transport
LOC5568465	45245.6	-3.95059	0.192318	-20.542	9.07402e-94	1.74001e-90	AAEL006860	40S ribosomal protein S28 [Source:UniProtKB/TrEMBL;Acc:Q1HR28]	RpS28		GO:0003735,GO:0005840,GO:0006412	structural constituent of ribosome,ribosome,translation
LOC5576765	2134.36	2.42698	0.120348	20.1663	1.93519e-90	3.24701e-87	AAEL012746	chaperonin [Source:VB Community Annotation]			GO:0000166,GO:0005524,GO:0005737,GO:0006457,GO:0051082	nucleotide binding,ATP binding,cytoplasm,protein folding,unfolded protein binding
LOC5570149	672.064	5.62006	0.28585	19.6608	4.66855e-86	6.96288e-83	AAEL008132	CRAL/TRIO domain-containing protein [Source:VB Community Annotation]
LOC110676831	51404.9	-3.9209	0.211567	-18.5327	1.12567e-76	1.51099e-73	AAEL025362	60S ribosomal protein L10 [Source:UniProtKB/TrEMBL;Acc:Q1HRT6]
LOC5574993	59564.7	-3.87916	0.210084	-18.4648	3.96236e-76	4.83516e-73	AAEL025362	60S ribosomal protein L10 [Source:UniProtKB/TrEMBL;Acc:Q1HRT6]			GO:0003735,GO:0005840,GO:0006412	structural constituent of ribosome,ribosome,translation
LOC5578680	509.067	3.59092	0.204411	17.5672	4.39555e-69	4.91679e-66	AAEL003622	delta(9)-desaturase, putative [Source:VB Community Annotation]			GO:0006629,GO:0006633,GO:0016020,GO:0016021,GO:0016491,GO:0016717,GO:0055114	lipid metabolic process,fatty acid biosynthetic process,membrane,integral component of membrane,oxidoreductase activity,oxidoreductase activity, acting on paired donors, with oxidation of a pair of donors resulting in the reduction of molecular oxygen to two molecules of water,oxidation-reduction process
LOC5567483	1286.78	2.76465	0.160934	17.1788	3.82881e-66	3.9534e-63	AAEL000973				GO:0005179,GO:0005576,GO:0007165	hormone activity,extracellular region,signal transduction
LOC110675989	1063.33	-3.54224	0.207471	-17.0735	2.33904e-65	2.24264e-62	AAEL025110
LOC5563717	3543.32	1.75353	0.102961	17.031	4.84043e-65	4.33154e-62	AAEL003903	acid phosphatase-1 [Source:VB Community Annotation]			GO:0003993,GO:0016020,GO:0016021,GO:0016311	acid phosphatase activity,membrane,integral component of membrane,dephosphorylation
LOC110676462	1297.06	3.02174	0.179829	16.8034	2.30319e-63	1.93223e-60	AAEL019778
LOC5566597	307.181	4.43254	0.26595	16.6668	2.28544e-62	1.80455e-59	AAEL000781	E3 ubiquitin-protein ligase [Source:UniProtKB/TrEMBL;Acc:A0A1S4EWV7]			GO:0005515,GO:0005634,GO:0005737,GO:0006511,GO:0007275,GO:0008270,GO:0016567,GO:0016740,GO:0042025,GO:0046872	protein binding,nucleus,cytoplasm,ubiquitin-dependent protein catabolic process,multicellular organism development,zinc ion binding,protein ubiquitination,transferase activity,host cell nucleus,metal ion binding
LOC5577067	647.663	6.6577	0.399577	16.6619	2.48134e-62	1.85039e-59	AAEL003093	elongase, putative [Source:VB Community Annotation]			GO:0006629,GO:0006631,GO:0006633,GO:0016020,GO:0016021,GO:0016740,GO:0102336,GO:0102337,GO:0102338,GO:0102756	lipid metabolic process,fatty acid metabolic process,fatty acid biosynthetic process,membrane,integral component of membrane,transferase activity,3-oxo-arachidoyl-CoA synthase activity,3-oxo-cerotoyl-CoA synthase activity,3-oxo-lignoceronyl-CoA synthase activity,very-long-chain 3-ketoacyl-CoA synthase activity
LOC5577048	2453.34	2.85969	0.173773	16.4565	7.53634e-61	5.32423e-58	AAEL012960	importin alpha [Source:VB Community Annotation]			GO:0005515,GO:0005634,GO:0005737,GO:0006606,GO:0008565,GO:0015031,GO:0042025,GO:0061608	protein binding,nucleus,cytoplasm,protein import into nucleus,obsolete protein transporter activity,protein transport,host cell nucleus,nuclear import signal receptor activity
LOC5566227	3808.05	-3.50178	0.214005	-16.3631	3.50872e-60	2.35488e-57	AAEL005254	dynactin P62 subunit [Source:VB Community Annotation]			GO:0005869	dynactin complex
LOC5563985	1086.82	3.35871	0.209582	16.0258	8.44562e-58	5.39836e-55	AAEL004021	Glucose dehydrogenase [Source:UniProtKB/TrEMBL;Acc:A0A1S4F6C5]			GO:0016614,GO:0050660,GO:0055114	oxidoreductase activity, acting on CH-OH group of donors,flavin adenine dinucleotide binding,oxidation-reduction process
LOC5564713	78872.3	-4.25364	0.2655	-16.0213	9.07546e-58	5.53727e-55	AAEL014583	60S acidic ribosomal protein P2 [Source:UniProtKB/TrEMBL;Acc:Q1HRM9]	RpLP2		GO:0003735,GO:0005840,GO:0006414	structural constituent of ribosome,ribosome,translational elongation
LOC5571832	324.723	-7.24065	0.460285	-15.7308	9.30529e-56	5.43065e-53	AAEL001673	actin [Source:VB Community Annotation]			GO:0005524,GO:0005737,GO:0005856	ATP binding,cytoplasm,cytoskeleton
LOC5577039	1734.47	-4.41805	0.281797	-15.6781	2.13475e-55	1.19395e-52	AAEL012955	phosphatidylethanolamine-binding protein [Source:VB Community Annotation]
LOC110675520	2430.33	-7.81233	0.502924	-15.5338	2.04828e-54	1.09976e-51	AAEL024417
LOC5572071	2039.06	1.94472	0.125287	15.5221	2.45867e-54	1.26934e-51	AAEL001715	chaperonin [Source:VB Community Annotation]			GO:0000166,GO:0005524,GO:0005737,GO:0006457,GO:0051082	nucleotide binding,ATP binding,cytoplasm,protein folding,unfolded protein binding
LOC5577613	1163.84	2.67046	0.174567	15.2976	7.93127e-53	3.94301e-50	AAEL003246	deoxyribose-phosphate aldolase [Source:VB Community Annotation]			GO:0003824,GO:0004139,GO:0005737,GO:0009264,GO:0016829,GO:0046386	catalytic activity,deoxyribose-phosphate aldolase activity,cytoplasm,deoxyribonucleotide catabolic process,lyase activity,deoxyribose phosphate catabolic process
LOC5564314	680.338	3.35394	0.221062	15.1719	5.42463e-52	2.60053e-49	AAEL000581				GO:0003824,GO:0016787	catalytic activity,hydrolase activity
LOC5564418	875.051	3.43753	0.229044	15.0082	6.48943e-51	3.00371e-48	AAEL014428	ABC transporter [Source:VB Community Annotation]			GO:0000166,GO:0005524,GO:0016020,GO:0016021,GO:0016887,GO:0043190,GO:0055085	nucleotide binding,ATP binding,membrane,integral component of membrane,ATPase activity,ATP-binding cassette (ABC) transporter complex,transmembrane transport
LOC5578857	2673.95	2.16073	0.144085	14.9962	7.7787e-51	3.48045e-48	AAEL027402				GO:0005515	protein binding
LOC5563704	549.436	2.25034	0.150426	14.9597	1.34624e-50	5.76078e-48	AAEL003909
LOC5566649	21226.8	6.72296	0.449445	14.9584	1.37335e-50	5.76078e-48	AAEL005503				GO:0016020,GO:0016021	membrane,integral component of membrane
LOC5575715	8820.6	1.85995	0.124599	14.9275	2.1841e-50	8.88401e-48	AAEL012026	translation initiation factor 5C [Source:VB Community Annotation]			GO:0003743,GO:0005515,GO:0006413	translation initiation factor activity,protein binding,translational initiation
LOC5573974	73110.7	-3.29803	0.221416	-14.8952	3.54339e-50	1.39891e-47	AAEL010821	60S ribosomal protein LP0 [Source:VB Community Annotation]	RpLP0		GO:0005840,GO:0042254	ribosome,ribosome biogenesis
LOC5575759	2638.25	1.88806	0.127159	14.848	7.17139e-50	2.75033e-47	AAEL019529				GO:0003676,GO:0005515,GO:0005634	nucleic acid binding,protein binding,nucleus
LOC5577893	3219.17	1.71875	0.116405	14.7652	2.45636e-49	9.15883e-47	AAEL013407	Catalase [Source:UniProtKB/TrEMBL;Acc:Q16J86]	Cat	CAT1B	GO:0004096,GO:0004601,GO:0006979,GO:0016491,GO:0020037,GO:0042744,GO:0046872,GO:0055114,GO:0098869	catalase activity,peroxidase activity,response to oxidative stress,oxidoreductase activity,heme binding,hydrogen peroxide catabolic process,metal ion binding,oxidation-reduction process,cellular oxidant detoxification
LOC5577908	336.751	5.38052	0.365899	14.7049	5.99212e-49	2.17384e-46	AAEL003347	CRAL/TRIO domain-containing protein [Source:VB Community Annotation]
LOC5566939	1098.86	5.91806	0.402595	14.6998	6.46592e-49	2.284e-46	AAEL005700	cytochrome P450 [Source:VB Community Annotation]	CYP325X4		GO:0004497,GO:0005506,GO:0016020,GO:0016021,GO:0016491,GO:0016705,GO:0020037,GO:0046872,GO:0055114	monooxygenase activity,iron ion binding,membrane,integral component of membrane,oxidoreductase activity,oxidoreductase activity, acting on paired donors, with incorporation or reduction of molecular oxygen,heme binding,metal ion binding,oxidation-reduction process
LOC5580104	410.865	2.89679	0.200003	14.4837	1.53509e-47	5.28348e-45	AAEL020617				GO:0000184,GO:0004674,GO:0005515,GO:0006468,GO:0016301,GO:0016310,GO:0016740	nuclear-transcribed mRNA catabolic process, nonsense-mediated decay,protein serine/threonine kinase activity,protein binding,protein phosphorylation,kinase activity,phosphorylation,transferase activity
LOC5576269	320	4.77151	0.33041	14.4412	2.84879e-47	9.55982e-45	AAEL012425	sterol desaturase [Source:VB Community Annotation]			GO:0005506,GO:0008610,GO:0016020,GO:0016021,GO:0016491,GO:0055114	iron ion binding,lipid biosynthetic process,membrane,integral component of membrane,oxidoreductase activity,oxidation-reduction process
LOC5575412	1438.21	2.40752	0.167045	14.4124	4.32267e-47	1.4152e-44	AAEL011815	Poly [ADP-ribose] polymerase [Source:UniProtKB/TrEMBL;Acc:Q16NZ4]			GO:0003677,GO:0003950,GO:0005634,GO:0006471,GO:0008270,GO:0016740,GO:0016757,GO:0046872,GO:0051287	DNA binding,NAD+ ADP-ribosyltransferase activity,nucleus,protein ADP-ribosylation,zinc ion binding,transferase activity,transferase activity, transferring glycosyl groups,metal ion binding,NAD binding
LOC5578728	248.788	3.90444	0.271175	14.3982	5.3106e-47	1.69724e-44	AAEL013840				GO:0007165,GO:0008083,GO:0016020	signal transduction,growth factor activity,membrane
LOC5573003	1216.77	2.14917	0.149992	14.3285	1.45174e-46	4.53179e-44	AAEL001922
LOC5568469	454.422	6.0358	0.422776	14.2766	3.06242e-46	9.34246e-44	AAEL006888
LOC5575317	1128.99	3.15243	0.222372	14.1764	1.28287e-45	3.82666e-43	AAEL002607				GO:0005515	protein binding
LOC5570152	2560.38	6.08849	0.430982	14.127	2.58977e-45	7.55707e-43	AAEL008125	Fatty acyl-CoA reductase [Source:UniProtKB/TrEMBL;Acc:Q16ZP3]			GO:0006629,GO:0016020,GO:0016021,GO:0016491,GO:0055114,GO:0080019,GO:0102965	lipid metabolic process,membrane,integral component of membrane,oxidoreductase activity,oxidation-reduction process,fatty-acyl-CoA reductase (alcohol-forming) activity,alcohol-forming fatty acyl-CoA reductase activity
LOC5569904	939.08	2.69514	0.190827	14.1235	2.72166e-45	7.77294e-43	AAEL007997
LOC5566772	33512	-3.26835	0.23184	-14.0974	3.93802e-45	1.10125e-42	AAEL005629	60S ribosomal protein L35, putative [Source:VB Community Annotation]	RpL7a		GO:0003735,GO:0005840,GO:0006412	structural constituent of ribosome,ribosome,translation
LOC5567067	604.342	2.70867	0.193098	14.0274	1.05915e-44	2.90143e-42	AAEL005822				GO:0016491,GO:0046872,GO:0055114	oxidoreductase activity,metal ion binding,oxidation-reduction process
LOC110680481	270.431	4.98843	0.358181	13.9271	4.33432e-44	1.16359e-41	AAEL022256				GO:0016614,GO:0050660,GO:0055114	oxidoreductase activity, acting on CH-OH group of donors,flavin adenine dinucleotide binding,oxidation-reduction process
LOC23687865	249.535	4.13796	0.29752	13.9082	5.64997e-44	1.48705e-41	AAEL017445				GO:0000981,GO:0003677,GO:0003700,GO:0005634,GO:0006355,GO:0006357,GO:0043565	DNA-binding transcription factor activity, RNA polymerase II-specific,DNA binding,DNA-binding transcription factor activity,nucleus,regulation of transcription, DNA-templated,regulation of transcription by RNA polymerase II,sequence-specific DNA binding
LOC5579145	426.364	2.29062	0.165445	13.8452	1.36066e-43	3.51233e-41	AAEL014021	mediator of RNA polymerase II transcription subunit 23 (Med23) [Source:VB Community Annotation]	Med23		GO:0005634	nucleus
LOC110679417	584.706	5.78736	0.421927	13.7165	8.08907e-43	2.04867e-40	AAEL026886
LOC5579031	785.669	4.52126	0.329657	13.715	8.25422e-43	2.05178e-40	AAEL013971				GO:0016020,GO:0016021,GO:0016747	membrane,integral component of membrane,transferase activity, transferring acyl groups other than amino-acyl groups
LOC5574466	288.013	3.20811	0.236264	13.5785	5.37285e-42	1.31127e-39	AAEL024216				GO:0016787,GO:0052689	hydrolase activity,carboxylic ester hydrolase activity
LOC5567758	1052.98	3.19512	0.236272	13.5231	1.14269e-41	2.739e-39	AAEL000128	P130 [Source:VB Community Annotation]			GO:0005634,GO:0006357,GO:0007049,GO:0051726	nucleus,regulation of transcription by RNA polymerase II,cell cycle,regulation of cell cycle
LOC5572968	106126	-3.36232	0.249417	-13.4807	2.03182e-41	4.78475e-39	AAEL010168	40S ribosomal protein S2 [Source:UniProtKB/TrEMBL;Acc:Q1HRV1]	RpS2		GO:0003723,GO:0003735,GO:0005840,GO:0006412,GO:0015935,GO:1990904	RNA binding,structural constituent of ribosome,ribosome,translation,small ribosomal subunit,ribonucleoprotein complex
LOC5570219	752.284	-6.11965	0.454009	-13.4791	2.07484e-41	4.80183e-39	AAEL024456
LOC5567757	426.296	3.06404	0.227608	13.4619	2.61959e-41	5.95978e-39	AAEL000126	molybdopterin cofactor synthesis protein a [Source:VB Community Annotation]			GO:0003824,GO:0006777,GO:0046872,GO:0051536,GO:0051539,GO:0061799	catalytic activity,Mo-molybdopterin cofactor biosynthetic process,metal ion binding,iron-sulfur cluster binding,4 iron, 4 sulfur cluster binding,cyclic pyranopterin monophosphate synthase activity
LOC5567106	1520.9	4.22217	0.314316	13.4329	3.87887e-41	8.59974e-39	AAEL005829				GO:0003713,GO:0005634,GO:1903508	transcription coactivator activity,nucleus,positive regulation of nucleic acid-templated transcription
LOC110675513	268.082	4.70543	0.350312	13.4321	3.9205e-41	8.59974e-39	AAEL024984
LOC5566959	67355.4	-3.04137	0.226441	-13.4311	3.97217e-41	8.59974e-39	AAEL005722	60S ribosomal protein L7a [Source:VB Community Annotation]	RpL26		GO:0003723,GO:0005840,GO:0022625,GO:0042254,GO:1990904	RNA binding,ribosome,cytosolic large ribosomal subunit,ribosome biogenesis,ribonucleoprotein complex
LOC110678272	201.471	4.71731	0.351661	13.4144	4.98255e-41	1.0616e-38	AAEL021263
LOC110681235	735.857	1.86907	0.139925	13.3576	1.06978e-40	2.2437e-38	AAEL025170				GO:0004014,GO:0006597,GO:0008295	adenosylmethionine decarboxylase activity,spermine biosynthetic process,spermidine biosynthetic process
LOC5567900	207.893	3.48997	0.261973	13.3218	1.72782e-40	3.56808e-38	AAEL006355	Class C Scavenger Receptor (Sushi/SCR/CCP MAM and Somatomedin B domains). [Source:VB Community Annotation]	SCRC1		GO:0016020	membrane
LOC5569670	21720.8	-3.15204	0.237527	-13.2702	3.44568e-40	7.00778e-38	AAEL007824	40S ribosomal protein S29 [Source:UniProtKB/TrEMBL;Acc:Q1HRA1]	RpS29		GO:0003735,GO:0005783,GO:0005791,GO:0005829,GO:0005840,GO:0006412,GO:0008270	structural constituent of ribosome,endoplasmic reticulum,rough endoplasmic reticulum,cytosol,ribosome,translation,zinc ion binding
LOC5566228	36698.2	-3.12058	0.235665	-13.2416	5.04779e-40	1.01129e-37	AAEL005266	40S ribosomal protein S14 [Source:UniProtKB/Swiss-Prot;Acc:Q1HR24]	RpS14		GO:0003674,GO:0003735,GO:0005575,GO:0005840,GO:0006412,GO:0008150	molecular_function,structural constituent of ribosome,cellular_component,ribosome,translation,biological_process
LOC5564711	195.879	4.672	0.353148	13.2296	5.92206e-40	1.169e-37	AAEL014579	trypsin, putative [Source:VB Community Annotation]			GO:0004252,GO:0006508,GO:0016020,GO:0016021	serine-type endopeptidase activity,proteolysis,membrane,integral component of membrane
LOC5571381	813.208	-2.54111	0.192355	-13.2106	7.62515e-40	1.48337e-37	AAEL025929				GO:0004364,GO:0005515,GO:0005737	glutathione transferase activity,protein binding,cytoplasm
LOC110677764	32204.4	-2.86162	0.216786	-13.2002	8.74467e-40	1.67685e-37	AAEL024434	60S ribosomal protein L13a (Fragment) [Source:UniProtKB/TrEMBL;Acc:Q1HR63]			GO:0003735,GO:0005840,GO:0006412,GO:0015934	structural constituent of ribosome,ribosome,translation,large ribosomal subunit
LOC5564431	169.409	4.52878	0.343322	13.191	9.88059e-40	1.86799e-37	AAEL022480
LOC5571927	33787.9	-3.29977	0.250266	-13.185	1.07019e-39	1.99517e-37	AAEL020290	60S ribosomal protein L39 [Source:UniProtKB/TrEMBL;Acc:Q1HRB5]			GO:0003735,GO:0005840,GO:0006412	structural constituent of ribosome,ribosome,translation
LOC5573763	3603.92	-1.55359	0.117886	-13.1787	1.1638e-39	2.13996e-37	AAEL000269
LOC5564064	13667.2	2.7872	0.21178	13.1609	1.47411e-39	2.66794e-37	AAEL004054	cytochrome P450 [Source:VB Community Annotation]	CYP4G36		GO:0004497,GO:0005506,GO:0016020,GO:0016021,GO:0016491,GO:0016705,GO:0020037,GO:0046872,GO:0055114	monooxygenase activity,iron ion binding,membrane,integral component of membrane,oxidoreductase activity,oxidoreductase activity, acting on paired donors, with incorporation or reduction of molecular oxygen,heme binding,metal ion binding,oxidation-reduction process
LOC5564091	2051.6	2.18555	0.166075	13.16	1.49069e-39	2.66794e-37	AAEL028021
LOC5566091	253.752	4.74677	0.361529	13.1297	2.22436e-39	3.92863e-37	AAEL005160	sulphate transporter [Source:VB Community Annotation]			GO:0008271,GO:0008272,GO:0015116,GO:0016020,GO:0016021,GO:0055085,GO:1902358	secondary active sulfate transmembrane transporter activity,sulfate transport,sulfate transmembrane transporter activity,membrane,integral component of membrane,transmembrane transport,sulfate transmembrane transport
LOC5569213	1030.31	3.71433	0.283152	13.1178	2.60361e-39	4.53874e-37	AAEL023657				GO:0004489,GO:0006555,GO:0016491,GO:0035999,GO:0055114	methylenetetrahydrofolate reductase (NAD(P)H) activity,methionine metabolic process,oxidoreductase activity,tetrahydrofolate interconversion,oxidation-reduction process
LOC5567491	14943.4	-2.72813	0.208251	-13.1002	3.28277e-39	5.64931e-37	AAEL000951	elongation factor 1-beta2 [Source:VB Community Annotation]			GO:0003746,GO:0005853,GO:0006412,GO:0006414	translation elongation factor activity,eukaryotic translation elongation factor 1 complex,translation,translational elongation
LOC5574847	195.142	5.04225	0.385013	13.0963	3.45585e-39	5.87189e-37	AAEL011452
LOC5567414	558.687	2.438	0.186869	13.0466	6.64629e-39	1.11516e-36	AAEL025199				GO:0000166,GO:0003824,GO:0004329,GO:0004486,GO:0004488,GO:0005524,GO:0006730,GO:0016874,GO:0035999,GO:0055114	nucleotide binding,catalytic activity,formate-tetrahydrofolate ligase activity,methylenetetrahydrofolate dehydrogenase [NAD(P)+] activity,methylenetetrahydrofolate dehydrogenase (NADP+) activity,ATP binding,one-carbon metabolic process,ligase activity,tetrahydrofolate interconversion,oxidation-reduction process
LOC5575805	250.437	3.06558	0.236973	12.9364	2.80545e-38	4.64908e-36	AAEL012084				GO:0005515	protein binding
LOC5567053	6278.54	-4.46561	0.347011	-12.8688	6.74398e-38	1.10396e-35	AAEL005772	odorant binding protein OBP22 [Source:VB Community Annotation]	OBP22		GO:0005549	odorant binding
LOC5567552	278.451	5.29247	0.41455	12.7668	2.51314e-37	4.06432e-35	AAEL026609
LOC5567163	44380.1	-2.84889	0.225426	-12.6378	1.30611e-36	2.08714e-34	AAEL005901	40S ribosomal protein S3a [Source:UniProtKB/Swiss-Prot;Acc:Q1HRR3]	RpS3a
LOC110680285	262.322	3.89769	0.30872	12.6253	1.53094e-36	2.41762e-34	AAEL026175				GO:0005319,GO:0006869	lipid transporter activity,lipid transport
LOC5578384	7317.27	-1.74773	0.138658	-12.6046	1.99058e-36	3.10692e-34	AAEL018263
LOC5566329	635.018	5.24442	0.416485	12.5921	2.33338e-36	3.6001e-34	AAEL005316				GO:0016020,GO:0016021	membrane,integral component of membrane
LOC5575506	347.163	-3.39787	0.269941	-12.5874	2.47546e-36	3.77593e-34	AAEL018228				GO:0016020,GO:0016021,GO:0022857,GO:0055085	membrane,integral component of membrane,transmembrane transporter activity,transmembrane transport
LOC5566989	1422.74	6.13451	0.487764	12.5768	2.83211e-36	4.2714e-34	AAEL005737				GO:0006629,GO:0016020,GO:0016021,GO:0016491,GO:0020037,GO:0046872	lipid metabolic process,membrane,integral component of membrane,oxidoreductase activity,heme binding,metal ion binding
LOC5572044	434.005	2.63812	0.210005	12.5622	3.40857e-36	5.08369e-34	AAEL000256	Class B Scavenger Receptor (CD36 domain). [Source:VB Community Annotation]	SCRB9		GO:0005886,GO:0016020,GO:0016021	plasma membrane,membrane,integral component of membrane
LOC110674150	487.696	5.07661	0.404209	12.5594	3.53146e-36	5.2091e-34	AAEL017975	heat shock protein HSP70 [Source:VB Community Annotation]	HSP70Ba
LOC5566688	1562.28	5.14646	0.410439	12.5389	4.57263e-36	6.67156e-34	AAEL005588
LOC5573284	414.116	6.43963	0.514638	12.5129	6.34445e-36	9.15715e-34	AAEL010386	glucosyl/glucuronosyl transferases [Source:VB Community Annotation]			GO:0008194,GO:0015020,GO:0016020,GO:0016021,GO:0016740,GO:0016757,GO:0016758	UDP-glycosyltransferase activity,glucuronosyltransferase activity,membrane,integral component of membrane,transferase activity,transferase activity, transferring glycosyl groups,transferase activity, transferring hexosyl groups
LOC5563788	2059.61	-3.32678	0.266199	-12.4974	7.71561e-36	1.10177e-33	AAEL003927				GO:0016020,GO:0016021	membrane,integral component of membrane
LOC5571613	515.712	5.21784	0.418218	12.4764	1.0046e-35	1.41945e-33	AAEL009193	glucose dehydrogenase [Source:VB Community Annotation]			GO:0016614,GO:0050660,GO:0055114	oxidoreductase activity, acting on CH-OH group of donors,flavin adenine dinucleotide binding,oxidation-reduction process
LOC5565734	1648.9	2.81901	0.226251	12.4596	1.23928e-35	1.72398e-33	AAEL018040				GO:0000166,GO:0005524,GO:0016020,GO:0016021,GO:0016887,GO:0042626,GO:0055085	nucleotide binding,ATP binding,membrane,integral component of membrane,ATPase activity,ATPase-coupled transmembrane transporter activity,transmembrane transport
LOC5567714	910.421	5.5104	0.442274	12.4592	1.24581e-35	1.72398e-33	AAEL006287	PIWI [Source:VB Community Annotation]	PIWI7		GO:0003676,GO:0005515,GO:0031047	nucleic acid binding,protein binding,gene silencing by RNA
LOC5577996	21573.4	-2.63067	0.211323	-12.4486	1.42374e-35	1.95008e-33	AAEL003396	60S ribosomal protein L32 [Source:UniProtKB/TrEMBL;Acc:Q1HR34]	RpL32	rp49	GO:0003735,GO:0005840,GO:0006412	structural constituent of ribosome,ribosome,translation
LOC23687890	2155.91	-1.60549	0.12918	-12.4283	1.83553e-35	2.48872e-33	AAEL024411				GO:0000166,GO:0004672,GO:0005524,GO:0006468	nucleotide binding,protein kinase activity,ATP binding,protein phosphorylation
LOC5576491	217.379	3.95058	0.31881	12.3916	2.90126e-35	3.89436e-33	AAEL002902				GO:0005634,GO:0046983	nucleus,protein dimerization activity
LOC110674152	215.334	4.64898	0.37533	12.3864	3.0974e-35	4.11647e-33	AAEL020330				GO:0000166,GO:0005524	nucleotide binding,ATP binding
LOC5569114	839.986	5.64617	0.456153	12.3778	3.4474e-35	4.53672e-33	AAEL007377	ammonium transporter [Source:VB Community Annotation]			GO:0008519,GO:0015696,GO:0016020,GO:0016021,GO:0072488	ammonium transmembrane transporter activity,ammonium transport,membrane,integral component of membrane,ammonium transmembrane transport
LOC5569949	1139.19	2.79294	0.225746	12.3721	3.70099e-35	4.82314e-33	AAEL008815				GO:0006629,GO:0016020,GO:0016021,GO:0016491,GO:0055114,GO:0080019,GO:0102965	lipid metabolic process,membrane,integral component of membrane,oxidoreductase activity,oxidation-reduction process,fatty-acyl-CoA reductase (alcohol-forming) activity,alcohol-forming fatty acyl-CoA reductase activity
LOC5578266	747.853	3.76336	0.306503	12.2784	1.18336e-34	1.52733e-32	AAEL003505	jun [Source:VB Community Annotation]			GO:0003677,GO:0003700,GO:0005634,GO:0006355,GO:0006357	DNA binding,DNA-binding transcription factor activity,nucleus,regulation of transcription, DNA-templated,regulation of transcription by RNA polymerase II
LOC5577357	1107.82	4.1618	0.339322	12.2651	1.39517e-34	1.78356e-32	AAEL000471	Monocarboxylate transporter [Source:UniProtKB/TrEMBL;Acc:A0A1S4EVY2]			GO:0016020,GO:0016021,GO:0022857,GO:0055085	membrane,integral component of membrane,transmembrane transporter activity,transmembrane transport
LOC5570068	345.786	2.60689	0.212978	12.2402	1.89666e-34	2.40178e-32	AAEL001331	mannose-1-phosphate guanyltransferase [Source:VB Community Annotation]			GO:0009058,GO:0016740,GO:0016779	biosynthetic process,transferase activity,nucleotidyltransferase activity
LOC5570221	148.291	3.44518	0.281558	12.2361	1.99292e-34	2.50009e-32	AAEL008165
LOC5568348	408.041	2.64136	0.216035	12.2265	2.24321e-34	2.78802e-32	AAEL001062
LOC5573394	382.876	-2.10124	0.172069	-12.2116	2.69605e-34	3.3201e-32	AAEL028141
LOC5570810	398.87	2.2892	0.188146	12.1672	4.64891e-34	5.67294e-32	AAEL008574	acyl-CoA oxidase [Source:VB Community Annotation]			GO:0003997,GO:0005777,GO:0006629,GO:0006631,GO:0006635,GO:0016491,GO:0016627,GO:0050660,GO:0055114,GO:0071949	acyl-CoA oxidase activity,peroxisome,lipid metabolic process,fatty acid metabolic process,fatty acid beta-oxidation,oxidoreductase activity,oxidoreductase activity, acting on the CH-CH group of donors,flavin adenine dinucleotide binding,oxidation-reduction process,FAD binding
LOC5576190	1293.54	-4.77568	0.393512	-12.136	6.80382e-34	8.22772e-32	AAEL012381
LOC5567531	768.162	-2.75951	0.227965	-12.1049	9.94392e-34	1.19176e-31	AAEL027977				GO:0005739,GO:0005743,GO:0016020,GO:0016021,GO:0031966	mitochondrion,mitochondrial inner membrane,membrane,integral component of membrane,mitochondrial membrane
LOC5567070	36922.4	-3.07325	0.254482	-12.0765	1.40613e-33	1.67031e-31	AAEL005817	60S ribosomal protein L26 [Source:UniProtKB/TrEMBL;Acc:Q178R6]	RpL26		GO:0003723,GO:0003735,GO:0005840,GO:0006412,GO:0015934	RNA binding,structural constituent of ribosome,ribosome,translation,large ribosomal subunit
LOC110675493	21143.4	-2.83107	0.234546	-12.0704	1.51307e-33	1.78158e-31	AAEL028043	60S ribosomal protein L28, putative [Source:UniProtKB/TrEMBL;Acc:Q1HRJ1]			GO:0003735,GO:0005840,GO:0006412	structural constituent of ribosome,ribosome,translation
LOC5576943	774.168	-2.45841	0.203852	-12.0597	1.72339e-33	2.01157e-31	AAEL018699				GO:0005515,GO:0016020,GO:0016021	protein binding,membrane,integral component of membrane
LOC110676045	48036	-2.85924	0.237109	-12.0588	1.74406e-33	2.01815e-31	AAEL022286	40S ribosomal protein S27 [Source:UniProtKB/TrEMBL;Acc:Q1HR58]			GO:0003735,GO:0005840,GO:0006412,GO:0046872	structural constituent of ribosome,ribosome,translation,metal ion binding
LOC5575728	166.924	3.46197	0.287229	12.053	1.87075e-33	2.14624e-31	AAEL012036	sulphate transporter [Source:VB Community Annotation]			GO:0008271,GO:0008272,GO:0015116,GO:0016020,GO:0016021,GO:0055085,GO:1902358	secondary active sulfate transmembrane transporter activity,sulfate transport,sulfate transmembrane transporter activity,membrane,integral component of membrane,transmembrane transport,sulfate transmembrane transport
LOC5576838	1395.95	1.69967	0.14106	12.0492	1.95778e-33	2.22706e-31	AAEL012826	replication factor a 1, rfa1 [Source:VB Community Annotation]			GO:0003676,GO:0003677,GO:0005634,GO:0006260,GO:0006281,GO:0006310,GO:0046872	nucleic acid binding,DNA binding,nucleus,DNA replication,DNA repair,DNA recombination,metal ion binding
LOC5574485	35847.4	-2.93302	0.244079	-12.0167	2.9041e-33	3.27578e-31	AAEL002372	40S ribosomal protein S11 [Source:UniProtKB/TrEMBL;Acc:Q9GSB1]	RpS11		GO:0003735,GO:0005840,GO:0006412	structural constituent of ribosome,ribosome,translation
LOC5576060	1129.33	1.52916	0.127427	12.0003	3.54018e-33	3.95999e-31	AAEL025202
LOC5569817	170.142	5.55115	0.464889	11.9408	7.25165e-33	8.04454e-31	AAEL001318	CRAL/TRIO domain-containing protein [Source:VB Community Annotation]
LOC5569811	1450.45	-4.32716	0.362757	-11.9285	8.40435e-33	9.24685e-31	AAEL001295
LOC5572540	345.594	4.72249	0.396345	11.9151	9.87583e-33	1.07775e-30	AAEL009876				GO:0004623,GO:0005576,GO:0006629,GO:0006644,GO:0016042,GO:0016787,GO:0046872,GO:0050482,GO:0102567,GO:0102568	phospholipase A2 activity,extracellular region,lipid metabolic process,phospholipid metabolic process,lipid catabolic process,hydrolase activity,metal ion binding,arachidonic acid secretion,phospholipase A2 activity (consuming 1,2-dipalmitoylphosphatidylcholine),phospholipase A2 activity consuming 1,2-dioleoylphosphatidylethanolamine)
LOC5570087	116.797	-3.9252	0.329454	-11.9143	9.97514e-33	1.07981e-30	AAEL001343
LOC5576646	444.673	-1.78636	0.150247	-11.8895	1.34172e-32	1.44079e-30	AAEL021805				GO:0004842,GO:0016567,GO:0046872	ubiquitin-protein transferase activity,protein ubiquitination,metal ion binding
LOC5573038	568.064	3.34812	0.28177	11.8825	1.46016e-32	1.55553e-30	AAEL025993				GO:0000166,GO:0003824,GO:0005737,GO:0016491,GO:0016627,GO:0017113,GO:0019483,GO:0046872,GO:0051536,GO:0051539,GO:0055114	nucleotide binding,catalytic activity,cytoplasm,oxidoreductase activity,oxidoreductase activity, acting on the CH-CH group of donors,dihydropyrimidine dehydrogenase (NADP+) activity,beta-alanine biosynthetic process,metal ion binding,iron-sulfur cluster binding,4 iron, 4 sulfur cluster binding,oxidation-reduction process
LOC5577309	24063.7	-2.98733	0.25178	-11.8648	1.80304e-32	1.90568e-30	AAEL019789	40S ribosomal protein S3a [Source:UniProtKB/Swiss-Prot;Acc:Q1HRR3]			GO:0003735,GO:0005737,GO:0005840,GO:0006412,GO:0022627	structural constituent of ribosome,cytoplasm,ribosome,translation,cytosolic small ribosomal subunit
LOC5576518	493.817	3.76246	0.31797	11.8327	2.64356e-32	2.77223e-30	AAEL012578	Phosphoserine aminotransferase [Source:UniProtKB/TrEMBL;Acc:Q1HRL1]			GO:0003824,GO:0004648,GO:0006564,GO:0008483,GO:0008652,GO:0016740	catalytic activity,O-phospho-L-serine:2-oxoglutarate aminotransferase activity,L-serine biosynthetic process,transaminase activity,cellular amino acid biosynthetic process,transferase activity
LOC110680904	259.339	-7.85707	0.6641	-11.8312	2.69402e-32	2.78168e-30	AAEL024580				GO:0016020,GO:0016021	membrane,integral component of membrane
LOC5576738	259.339	-7.85707	0.6641	-11.8312	2.69402e-32	2.78168e-30	AAEL002962				GO:0016020,GO:0016021	membrane,integral component of membrane
LOC5574527	686.403	-1.90166	0.160933	-11.8165	3.20798e-32	3.28707e-30	AAEL011199				GO:0008033,GO:0008168,GO:0016740,GO:0030488,GO:0032259,GO:0046872,GO:0106050	tRNA processing,methyltransferase activity,transferase activity,tRNA methylation,methylation,metal ion binding,tRNA 2'-O-methyltransferase activity
LOC5570976	1047.19	2.00368	0.169606	11.8137	3.31481e-32	3.37081e-30	AAEL008714
LOC5564415	547.11	5.26321	0.445796	11.8063	3.62074e-32	3.65423e-30	AAEL014426	glycine dehydrogenase [Source:VB Community Annotation]			GO:0003824,GO:0004375,GO:0005739,GO:0006544,GO:0006546,GO:0016491,GO:0055114	catalytic activity,glycine dehydrogenase (decarboxylating) activity,mitochondrion,glycine metabolic process,glycine catabolic process,oxidoreductase activity,oxidation-reduction process
LOC5563810	282.81	2.71965	0.230383	11.8049	3.68228e-32	3.6886e-30	AAEL014144	rapsynoid [Source:VB Community Annotation]			GO:0005515	protein binding
LOC5569787	2936.88	2.59425	0.220559	11.7622	6.11414e-32	6.07927e-30	AAEL023098				GO:0003723,GO:0003743,GO:0005515,GO:0006412,GO:0006413	RNA binding,translation initiation factor activity,protein binding,translation,translational initiation
LOC5570997	1557.77	1.34783	0.114761	11.7446	7.52598e-32	7.42803e-30	AAEL008730	anillin/rhotekin (rtkn) [Source:VB Community Annotation]
LOC5575630	438.466	1.96213	0.167127	11.7403	7.91735e-32	7.75727e-30	AAEL019944				GO:0003676,GO:0003723,GO:0005515,GO:0006396	nucleic acid binding,RNA binding,protein binding,RNA processing
LOC110681088	405.031	2.44897	0.208651	11.7372	8.21854e-32	7.99402e-30	AAEL021891
LOC5572014	378.041	4.27029	0.364123	11.7276	9.20338e-32	8.83634e-30	AAEL000238	Clip-Domain Serine Protease family D. [Source:VB Community Annotation]	CLIPD9		GO:0004252,GO:0006508,GO:0008233,GO:0008236,GO:0016787	serine-type endopeptidase activity,proteolysis,peptidase activity,serine-type peptidase activity,hydrolase activity
LOC5576136	781.289	-1.37169	0.116963	-11.7275	9.21618e-32	8.83634e-30	AAEL024236				GO:0003677,GO:0003700,GO:0006355	DNA binding,DNA-binding transcription factor activity,regulation of transcription, DNA-templated
LOC5566522	33230.4	-3.03827	0.259832	-11.6932	1.38018e-31	1.31392e-29	AAEL005451	60S ribosomal protein L38 [Source:UniProtKB/Swiss-Prot;Acc:Q1HRT4]	RpL38		GO:0003735,GO:0005840,GO:0006412	structural constituent of ribosome,ribosome,translation
LOC5576736	127.262	4.57164	0.391026	11.6914	1.41076e-31	1.33357e-29	AAEL021665				GO:0003677,GO:0003700,GO:0005634,GO:0006355,GO:0007275,GO:0043565	DNA binding,DNA-binding transcription factor activity,nucleus,regulation of transcription, DNA-templated,multicellular organism development,sequence-specific DNA binding
LOC5565894	930.244	1.4208	0.121668	11.6777	1.65769e-31	1.55602e-29	AAEL020638				GO:0000166,GO:0004674,GO:0005515,GO:0005524,GO:0006468,GO:0016301,GO:0016310,GO:0016740,GO:0044877	nucleotide binding,protein serine/threonine kinase activity,protein binding,ATP binding,protein phosphorylation,kinase activity,phosphorylation,transferase activity,protein-containing complex binding
LOC5575330	190.321	6.27204	0.538181	11.6541	2.18584e-31	2.03754e-29	AAEL002632	Proacrosin, putative [Source:UniProtKB/TrEMBL;Acc:A0A1S4F2B4]			GO:0004252,GO:0006508	serine-type endopeptidase activity,proteolysis
LOC5578527	3247.88	1.80492	0.154935	11.6495	2.30758e-31	2.13619e-29	AAEL013733	Protein distal antenna [Source:VB Community Annotation]			GO:0003677,GO:0003700,GO:0005634,GO:0006355,GO:0007275,GO:0007379,GO:0007469,GO:0048749	DNA binding,DNA-binding transcription factor activity,nucleus,regulation of transcription, DNA-templated,multicellular organism development,segment specification,antennal development,compound eye development
LOC110674148	429.444	5.26015	0.453127	11.6086	3.72863e-31	3.42804e-29	AAEL027610				GO:0000166,GO:0005524	nucleotide binding,ATP binding
LOC110681469	149.357	-4.58446	0.396396	-11.5653	6.17449e-31	5.60001e-29	AAEL027797				GO:0000786,GO:0003677,GO:0005634,GO:0005694,GO:0006334,GO:0042025	nucleosome,DNA binding,nucleus,chromosome,nucleosome assembly,host cell nucleus
LOC5575530	149.357	-4.58446	0.396396	-11.5653	6.17449e-31	5.60001e-29	AAEL011906	histone H1, putative [Source:VB Community Annotation]			GO:0000786,GO:0003677,GO:0005634,GO:0005694,GO:0006334,GO:0042025	nucleosome,DNA binding,nucleus,chromosome,nucleosome assembly,host cell nucleus
LOC5576990	311.273	4.08529	0.353357	11.5614	6.46793e-31	5.82678e-29	AAEL003051				GO:0005634,GO:0042025,GO:0043565	nucleus,host cell nucleus,sequence-specific DNA binding
LOC5566126	307.84	2.96361	0.257806	11.4955	1.38981e-30	1.2437e-28	AAEL005201	hydroxymethylglutaryl-coa synthase [Source:VB Community Annotation]			GO:0003824,GO:0004421,GO:0006629,GO:0006694,GO:0008202,GO:0008299,GO:0016126,GO:0016740,GO:0016746	catalytic activity,hydroxymethylglutaryl-CoA synthase activity,lipid metabolic process,steroid biosynthetic process,steroid metabolic process,isoprenoid biosynthetic process,sterol biosynthetic process,transferase activity,transferase activity, transferring acyl groups
LOC5572825	786.974	4.13944	0.360257	11.4903	1.47666e-30	1.31266e-28	AAEL001912	forkhead protein/ forkhead protein domain [Source:VB Community Annotation]			GO:0003677,GO:0003700,GO:0005634,GO:0006355,GO:0007275,GO:0043565	DNA binding,DNA-binding transcription factor activity,nucleus,regulation of transcription, DNA-templated,multicellular organism development,sequence-specific DNA binding
LOC5564875	2205.14	-1.48268	0.129116	-11.4833	1.60035e-30	1.41326e-28	AAEL004462
LOC5570704	1513.4	5.37723	0.469915	11.443	2.54982e-30	2.23701e-28	AAEL022657				GO:0016747	transferase activity, transferring acyl groups other than amino-acyl groups
LOC110680865	940.367	5.50815	0.481956	11.4287	3.0044e-30	2.61871e-28	AAEL021425				GO:0003676,GO:0005515	nucleic acid binding,protein binding
LOC5572284	34943.7	-3.12378	0.273419	-11.4249	3.14168e-30	2.72069e-28	AAEL001759	40S ribosomal protein S9 [Source:UniProtKB/TrEMBL;Acc:Q1HRP3]	RpS9		GO:0003723,GO:0003735,GO:0005840,GO:0006412,GO:0015935,GO:0019843	RNA binding,structural constituent of ribosome,ribosome,translation,small ribosomal subunit,rRNA binding
LOC5569243	624.096	2.55031	0.223668	11.4022	4.07581e-30	3.50703e-28	AAEL007505	iroquois-class homeodomain protein irx [Source:VB Community Annotation]			GO:0000981,GO:0003677,GO:0005634,GO:0006355,GO:0006357,GO:0043565	DNA-binding transcription factor activity, RNA polymerase II-specific,DNA binding,nucleus,regulation of transcription, DNA-templated,regulation of transcription by RNA polymerase II,sequence-specific DNA binding
LOC23687673	1106.93	1.26685	0.111281	11.3842	5.01011e-30	4.28348e-28	AAEL014271				GO:0005509	calcium ion binding
LOC5568526	1615.63	1.92395	0.169223	11.3693	5.94558e-30	5.05111e-28	AAEL006946	chaperonin [Source:VB Community Annotation]			GO:0000166,GO:0005524,GO:0005737,GO:0006457,GO:0051082	nucleotide binding,ATP binding,cytoplasm,protein folding,unfolded protein binding
LOC5566357	283.073	2.53495	0.223015	11.3667	6.12346e-30	5.16951e-28	AAEL005339	hepatocyte growth factor-regulated tyrosine kinase substrate (hgs) [Source:VB Community Annotation]			GO:0005938,GO:0006886,GO:0046872,GO:0048471	cell cortex,intracellular protein transport,metal ion binding,perinuclear region of cytoplasm
LOC5567857	1555.14	1.54316	0.135778	11.3653	6.22221e-30	5.22004e-28	AAEL006315	26S proteasome regulatory subunit rpn1 [Source:VB Community Annotation]			GO:0000502,GO:0008540,GO:0022624,GO:0030234,GO:0042176,GO:0050790	proteasome complex,proteasome regulatory particle, base subcomplex,proteasome accessory complex,enzyme regulator activity,regulation of protein catabolic process,regulation of catalytic activity
LOC5574137	3385.17	4.64856	0.409175	11.3608	6.55258e-30	5.46306e-28	AAEL010944
LOC5577490	3198.16	3.98165	0.350903	11.3469	7.68761e-30	6.3698e-28	AAEL013233	PIWI [Source:VB Community Annotation]	PIWI5		GO:0003676,GO:0005515,GO:0031047	nucleic acid binding,protein binding,gene silencing by RNA
LOC5569616	229.216	2.37869	0.210374	11.307	1.21218e-29	9.9823e-28	AAEL014832	Putative sorbin and sh3 domain-containing protein [Source:UniProtKB/TrEMBL;Acc:A0A0N8ERZ4]			GO:0005515	protein binding
LOC5568072	799.252	1.71938	0.15289	11.2458	2.42824e-29	1.98746e-27	AAEL006514	sodium-dependent phosphate transporter [Source:VB Community Annotation]			GO:0016020,GO:0016021,GO:0022857,GO:0055085	membrane,integral component of membrane,transmembrane transporter activity,transmembrane transport
LOC110681056	551.667	-1.55282	0.138151	-11.24	2.59329e-29	2.10968e-27	AAEL024912				GO:0005515	protein binding
LOC110678855	125.381	-5.38237	0.479124	-11.2338	2.78342e-29	2.25072e-27	AAEL025367
LOC5563786	18000.5	-2.91733	0.259708	-11.2331	2.80442e-29	2.25412e-27	AAEL003942	60S ribosomal protein L44 L41, putative [Source:VB Community Annotation]	RpL44		GO:0003735,GO:0005840,GO:0006412	structural constituent of ribosome,ribosome,translation
LOC5572902	583.241	-1.55641	0.13863	-11.2271	3.00202e-29	2.39858e-27	AAEL019711				GO:0004435,GO:0005509,GO:0006629,GO:0007165,GO:0008081,GO:0016042,GO:0016787,GO:0035556	phosphatidylinositol phospholipase C activity,calcium ion binding,lipid metabolic process,signal transduction,phosphoric diester hydrolase activity,lipid catabolic process,hydrolase activity,intracellular signal transduction
LOC5571325	505.761	4.16335	0.370861	11.2262	3.03262e-29	2.40869e-27	AAEL008963	tyrosine aminotransferase [Source:VB Community Annotation]			GO:0003824,GO:0004838,GO:0006520,GO:0006559,GO:0006572,GO:0008483,GO:0009058,GO:0009072,GO:0030170	catalytic activity,L-tyrosine:2-oxoglutarate aminotransferase activity,cellular amino acid metabolic process,L-phenylalanine catabolic process,tyrosine catabolic process,transaminase activity,biosynthetic process,aromatic amino acid family metabolic process,pyridoxal phosphate binding
LOC5573206	1684.8	1.46105	0.130266	11.2159	3.40629e-29	2.68957e-27	AAEL025245				GO:0003676,GO:0005515	nucleic acid binding,protein binding
LOC5573827	28478.4	-2.76618	0.246839	-11.2064	3.79206e-29	2.97666e-27	AAEL010756	40S ribosomal protein S19 [Source:UniProtKB/TrEMBL;Acc:Q1HRR8]	RpS19		GO:0003735,GO:0005840,GO:0006412	structural constituent of ribosome,ribosome,translation
LOC5573047	541.937	3.57278	0.318943	11.2019	3.98968e-29	3.11358e-27	AAEL010219	sugar transporter [Source:VB Community Annotation]			GO:0016020,GO:0016021,GO:0022857,GO:0055085	membrane,integral component of membrane,transmembrane transporter activity,transmembrane transport
LOC5563721	571.237	1.7758	0.158587	11.1976	4.18748e-29	3.24905e-27	AAEL003919	cationic amino acid transporter [Source:VB Community Annotation]			GO:0016020,GO:0016021,GO:0022857,GO:0055085	membrane,integral component of membrane,transmembrane transporter activity,transmembrane transport
LOC5564953	1521.37	2.11182	0.188779	11.1867	4.73708e-29	3.65436e-27	AAEL012363
LOC5573888	624.402	-1.54457	0.138211	-11.1755	5.37597e-29	4.12352e-27	AAEL021645				GO:0005515,GO:0005737,GO:0005856,GO:0005886,GO:0005929,GO:0016020,GO:0030030,GO:0042995	protein binding,cytoplasm,cytoskeleton,plasma membrane,cilium,membrane,cell projection organization,cell projection
LOC5573269	662.459	-2.22277	0.199031	-11.168	5.85105e-29	4.46242e-27	AAEL019544				GO:0003824	catalytic activity
LOC5564182	333.236	3.5356	0.317839	11.1239	9.60115e-29	7.28114e-27	AAEL004146	cryptochrome 1 [Source:VB Community Annotation]	CRY1		GO:0000166,GO:0005634,GO:0005641,GO:0005737,GO:0009785,GO:0009881,GO:0009882,GO:0018298,GO:0042752,GO:0045892,GO:0048471,GO:0048511,GO:0050660,GO:0050896	nucleotide binding,nucleus,nuclear envelope lumen,cytoplasm,blue light signaling pathway,photoreceptor activity,blue light photoreceptor activity,protein-chromophore linkage,regulation of circadian rhythm,negative regulation of transcription, DNA-templated,perinuclear region of cytoplasm,rhythmic process,flavin adenine dinucleotide binding,response to stimulus
LOC110677854	1587.42	4.58273	0.412003	11.1231	9.68834e-29	7.30599e-27	AAEL028093
LOC5574458	780.262	3.62822	0.326412	11.1155	1.05488e-28	7.91043e-27	AAEL011180
LOC5564978	855.513	1.84353	0.166494	11.0727	1.70184e-28	1.26504e-26	AAEL004534				GO:0008270,GO:0016020,GO:0016021	zinc ion binding,membrane,integral component of membrane
LOC5574288	1005.52	1.47599	0.133303	11.0725	1.70582e-28	1.26504e-26	AAEL011049	condensin, XCAP-G'-subunit, putative [Source:VB Community Annotation]			GO:0000796,GO:0005694,GO:0007049,GO:0007076,GO:0030261,GO:0051301	condensin complex,chromosome,cell cycle,mitotic chromosome condensation,chromosome condensation,cell division
LOC5577491	3357.32	2.26636	0.204842	11.064	1.8763e-28	1.38382e-26	AAEL013227	PIWI [Source:VB Community Annotation]	PIWI6		GO:0003676,GO:0005515,GO:0031047	nucleic acid binding,protein binding,gene silencing by RNA
LOC110680825	812.237	1.36625	0.123729	11.0423	2.38755e-28	1.75126e-26	AAEL022058				GO:0005198,GO:0005737,GO:0005886,GO:0005912,GO:0007155,GO:0015629,GO:0016020,GO:0030054,GO:0045296,GO:0051015	structural molecule activity,cytoplasm,plasma membrane,adherens junction,cell adhesion,actin cytoskeleton,membrane,cell junction,cadherin binding,actin filament binding
LOC110678373	225.374	-5.52965	0.500838	-11.0408	2.42848e-28	1.77161e-26	AAEL027307				GO:0035368	selenocysteine insertion sequence binding
LOC5575879	893.446	-3.86706	0.350428	-11.0352	2.58363e-28	1.8746e-26	AAEL026432
LOC5568450	643.075	1.63029	0.147836	11.0277	2.81029e-28	2.02809e-26	AAEL006863				GO:0016020,GO:0016021	membrane,integral component of membrane
LOC5568694	525.426	2.0179	0.183091	11.0213	3.01705e-28	2.16566e-26	AAEL007046	mitochondrial brown fat uncoupling protein [Source:VB Community Annotation]			GO:0016020,GO:0016021,GO:0022857	membrane,integral component of membrane,transmembrane transporter activity
LOC5564212	16936.9	-2.78162	0.252848	-11.0011	3.77342e-28	2.69418e-26	AAEL004151	60S ribosomal protein L29 [Source:UniProtKB/TrEMBL;Acc:Q1HRL5]			GO:0003735,GO:0005840,GO:0006412	structural constituent of ribosome,ribosome,translation
LOC5569820	195.354	5.12738	0.466336	10.995	4.03799e-28	2.86782e-26	AAEL001320	cytochrome P450 [Source:VB Community Annotation]	CYP9M4		GO:0004497,GO:0005506,GO:0016020,GO:0016021,GO:0016491,GO:0016705,GO:0020037,GO:0046872,GO:0055114	monooxygenase activity,iron ion binding,membrane,integral component of membrane,oxidoreductase activity,oxidoreductase activity, acting on paired donors, with incorporation or reduction of molecular oxygen,heme binding,metal ion binding,oxidation-reduction process
LOC5578445	462.127	-1.61408	0.146877	-10.9893	4.30177e-28	3.03909e-26	AAEL000478	Sm protein G, putative [Source:VB Community Annotation]			GO:0000290,GO:0000339,GO:0000932,GO:0000956,GO:0003723,GO:0005737,GO:0006397,GO:1990726	deadenylation-dependent decapping of nuclear-transcribed mRNA,RNA cap binding,P-body,nuclear-transcribed mRNA catabolic process,RNA binding,cytoplasm,mRNA processing,Lsm1-7-Pat1 complex
LOC5563629	1168.32	-3.16658	0.288247	-10.9856	4.48032e-28	3.14866e-26	AAEL027228
LOC5573104	248.988	-2.46801	0.225399	-10.9495	6.68225e-28	4.67166e-26	AAEL010287				GO:0003676	nucleic acid binding
LOC5563609	291.765	-3.24724	0.296712	-10.9441	7.09458e-28	4.93423e-26	AAEL000087	macroglobulin/complement [Source:VB Community Annotation]			GO:0004866,GO:0005576,GO:0005615,GO:0010951	endopeptidase inhibitor activity,extracellular region,extracellular space,negative regulation of endopeptidase activity
LOC5575286	1220.18	1.51423	0.138397	10.9412	7.31981e-28	5.06463e-26	AAEL023265				GO:0006355	regulation of transcription, DNA-templated
LOC5566442	1315.31	1.7265	0.157859	10.937	7.66909e-28	5.27909e-26	AAEL005384	phosphoribosylformylglycinamidine synthase, putative [Source:VB Community Annotation]			GO:0000166,GO:0004642,GO:0005524,GO:0006164,GO:0006189,GO:0006541,GO:0016874,GO:0046872	nucleotide binding,phosphoribosylformylglycinamidine synthase activity,ATP binding,purine nucleotide biosynthetic process,'de novo' IMP biosynthetic process,glutamine metabolic process,ligase activity,metal ion binding
LOC110674118	250.594	-2.14392	0.19623	-10.9255	8.7035e-28	5.96057e-26	AAEL024176
LOC5576501	732.135	1.48696	0.136286	10.9106	1.02562e-27	6.98825e-26	AAEL012552	NADH-ubiquinone oxidoreductase [Source:VB Community Annotation]			GO:0005743,GO:0008137,GO:0009055,GO:0016020,GO:0016491,GO:0016651,GO:0042773,GO:0046872,GO:0051536,GO:0051539,GO:0055114	mitochondrial inner membrane,NADH dehydrogenase (ubiquinone) activity,electron transfer activity,membrane,oxidoreductase activity,oxidoreductase activity, acting on NAD(P)H,ATP synthesis coupled electron transport,metal ion binding,iron-sulfur cluster binding,4 iron, 4 sulfur cluster binding,oxidation-reduction process
LOC5564525	315.888	-2.47622	0.227043	-10.9064	1.07433e-27	7.2832e-26	AAEL014492				GO:0005739,GO:0005743,GO:0009060,GO:0016020,GO:0016021,GO:0033617	mitochondrion,mitochondrial inner membrane,aerobic respiration,membrane,integral component of membrane,mitochondrial cytochrome c oxidase assembly
LOC5573955	409.353	-1.68147	0.154228	-10.9025	1.12129e-27	7.56338e-26	AAEL002179				GO:0003690,GO:0006355	double-stranded DNA binding,regulation of transcription, DNA-templated
LOC5575332	159.765	2.7893	0.255876	10.901	1.14008e-27	7.65165e-26	AAEL002590	serine protease, putative [Source:VB Community Annotation]			GO:0004252,GO:0006508	serine-type endopeptidase activity,proteolysis
LOC5569376	1658.33	-1.78256	0.163637	-10.8934	1.23985e-27	8.27984e-26	AAEL007562				GO:0005789,GO:0015031,GO:0016020,GO:0016021	endoplasmic reticulum membrane,protein transport,membrane,integral component of membrane
LOC5578929	823.549	1.38024	0.126784	10.8865	1.33652e-27	8.88125e-26	AAEL003754	actin binding [Source:VB Community Annotation]			GO:0005198,GO:0005737,GO:0005886,GO:0005912,GO:0007155,GO:0015629,GO:0016020,GO:0030054,GO:0045296,GO:0051015	structural molecule activity,cytoplasm,plasma membrane,adherens junction,cell adhesion,actin cytoskeleton,membrane,cell junction,cadherin binding,actin filament binding
LOC5571073	142.556	3.51676	0.323092	10.8847	1.3636e-27	9.01655e-26	AAEL026276				GO:0016020,GO:0016021,GO:0022857,GO:0055085	membrane,integral component of membrane,transmembrane transporter activity,transmembrane transport
LOC5567037	2768.65	1.98814	0.182704	10.8818	1.40802e-27	9.26461e-26	AAEL005790	malic enzyme [Source:VB Community Annotation]			GO:0004470,GO:0004471,GO:0016491,GO:0046872,GO:0051287,GO:0055114	malic enzyme activity,malate dehydrogenase (decarboxylating) (NAD+) activity,oxidoreductase activity,metal ion binding,NAD binding,oxidation-reduction process
LOC110674098	148.425	-7.05436	0.648459	-10.8787	1.45683e-27	9.53905e-26	AAEL023292
LOC5570534	3093.57	1.49566	0.137705	10.8613	1.76139e-27	1.14772e-25	AAEL001421	high density lipoprotien binding protein / vigilin [Source:VB Community Annotation]			GO:0003676,GO:0003723	nucleic acid binding,RNA binding
LOC23687875	16765.3	1.34067	0.123578	10.8487	2.02191e-27	1.31112e-25	AAEL017455
LOC5571916	249.03	5.42429	0.50035	10.841	2.20067e-27	1.42017e-25	AAEL021302				GO:0003676,GO:0003723,GO:0003724,GO:0004386,GO:0005737,GO:0032574,GO:0035194	nucleic acid binding,RNA binding,RNA helicase activity,helicase activity,cytoplasm,5'-3' RNA helicase activity,post-transcriptional gene silencing by RNA
LOC110681130	201.156	-2.38579	0.220569	-10.8165	2.87453e-27	1.84616e-25	AAEL020987				GO:0003993,GO:0004725,GO:0004726,GO:0005737,GO:0006470,GO:0016787,GO:0035335	acid phosphatase activity,protein tyrosine phosphatase activity,non-membrane spanning protein tyrosine phosphatase activity,cytoplasm,protein dephosphorylation,hydrolase activity,peptidyl-tyrosine dephosphorylation
LOC5580252	2929.06	1.52455	0.140987	10.8134	2.97478e-27	1.90145e-25	AAEL012546	DNA replication licensing factor MCM6 [Source:VB Community Annotation]			GO:0000166,GO:0003677,GO:0003678,GO:0004386,GO:0005524,GO:0005634,GO:0006260,GO:0006270,GO:0016787,GO:0032508,GO:0042555	nucleotide binding,DNA binding,DNA helicase activity,helicase activity,ATP binding,nucleus,DNA replication,DNA replication initiation,hydrolase activity,DNA duplex unwinding,MCM complex
LOC5572180	1036.72	4.40544	0.407439	10.8125	3.00317e-27	1.9105e-25	AAEL009591	cytochrome P450 [Source:VB Community Annotation]	CYP9M8		GO:0004497,GO:0005506,GO:0016491,GO:0016705,GO:0020037,GO:0046872,GO:0055114	monooxygenase activity,iron ion binding,oxidoreductase activity,oxidoreductase activity, acting on paired donors, with incorporation or reduction of molecular oxygen,heme binding,metal ion binding,oxidation-reduction process
LOC5570924	1578.47	1.41376	0.130764	10.8115	3.03644e-27	1.92255e-25	AAEL026751				GO:0005515,GO:0008270,GO:0046872	protein binding,zinc ion binding,metal ion binding
LOC5573350	386.071	-1.98084	0.183659	-10.7854	4.03422e-27	2.54231e-25	AAEL010444
LOC5569266	215.599	5.78807	0.539663	10.7253	7.73967e-27	4.85466e-25	AAEL018141				GO:0006629,GO:0006633,GO:0016020,GO:0016021,GO:0016491,GO:0016717,GO:0055114	lipid metabolic process,fatty acid biosynthetic process,membrane,integral component of membrane,oxidoreductase activity,oxidoreductase activity, acting on paired donors, with oxidation of a pair of donors resulting in the reduction of molecular oxygen to two molecules of water,oxidation-reduction process
LOC5575037	25585	-2.62691	0.245492	-10.7006	1.0116e-26	6.31568e-25	AAEL011587	60S ribosomal protein L27, putative [Source:VB Community Annotation]	RpL27		GO:0003735,GO:0005840,GO:0006412	structural constituent of ribosome,ribosome,translation
LOC5565268	840.735	1.53553	0.143568	10.6955	1.06805e-26	6.63723e-25	AAEL004686	RuvB-like helicase 1 (EC 3.6.4.12) (Pontin) [Source:VB Community Annotation]	pont		GO:0000166,GO:0003678,GO:0003713,GO:0004386,GO:0005524,GO:0005634,GO:0006281,GO:0006310,GO:0006325,GO:0006974,GO:0007049,GO:0016787,GO:0031011,GO:0032508,GO:0035267,GO:0042127,GO:0043139,GO:0043141,GO:0051301,GO:0090263,GO:0097255,GO:1903508	nucleotide binding,DNA helicase activity,transcription coactivator activity,helicase activity,ATP binding,nucleus,DNA repair,DNA recombination,chromatin organization,cellular response to DNA damage stimulus,cell cycle,hydrolase activity,Ino80 complex,DNA duplex unwinding,NuA4 histone acetyltransferase complex,regulation of cell population proliferation,5'-3' DNA helicase activity,GO_0043141,cell …
LOC110674120	278.089	6.96533	0.653263	10.6624	1.52665e-26	9.44344e-25	AAEL024267
LOC5578826	116.018	4.36731	0.409717	10.6593	1.57714e-26	9.711e-25	AAEL022268				GO:0016020,GO:0016021	membrane,integral component of membrane
LOC5573487	1351.23	1.84419	0.173161	10.6501	1.74152e-26	1.06742e-24	AAEL021548				GO:0005634,GO:0005643	nucleus,nuclear pore
LOC5577707	153.675	5.27757	0.495923	10.6419	1.90178e-26	1.16034e-24	AAEL013350	heat shock protein 26kD, putative [Source:VB Community Annotation]			GO:0046872	metal ion binding
LOC5572614	236.64	1.95311	0.183842	10.6238	2.30884e-26	1.40233e-24	AAEL020840				GO:0003676	nucleic acid binding
LOC5576286	144.053	2.65189	0.249663	10.6218	2.35847e-26	1.42602e-24	AAEL012440	sodium-bile acid cotransporter [Source:VB Community Annotation]			GO:0015293,GO:0016020,GO:0016021,GO:0055085	symporter activity,membrane,integral component of membrane,transmembrane transport
LOC5566569	100.428	-5.60027	0.527818	-10.6102	2.67071e-26	1.60757e-24	AAEL011459				GO:0042302	structural constituent of cuticle
LOC5576192	214.529	2.90365	0.273676	10.6098	2.68267e-26	1.60757e-24	AAEL012395	ATP-binding cassette transporter [Source:VB Community Annotation]			GO:0000166,GO:0005524,GO:0016020,GO:0016021,GO:0016887,GO:0042626,GO:0055085	nucleotide binding,ATP binding,membrane,integral component of membrane,ATPase activity,ATPase-coupled transmembrane transporter activity,transmembrane transport
LOC110680452	868.476	1.82421	0.172238	10.5912	3.27341e-26	1.95284e-24	AAEL024321				GO:0003677,GO:0005515,GO:0016514,GO:0071564,GO:0071565	DNA binding,protein binding,SWI/SNF complex,npBAF complex,nBAF complex
LOC5569546	859.578	-2.92505	0.276278	-10.5873	3.41126e-26	2.02608e-24	AAEL024345
LOC5571977	548.751	-1.38303	0.130639	-10.5866	3.43748e-26	2.03266e-24	AAEL021953				GO:0000166,GO:0003677,GO:0004386,GO:0005524,GO:0006281,GO:0016787,GO:0032508,GO:0043138	nucleotide binding,DNA binding,helicase activity,ATP binding,DNA repair,hydrolase activity,DNA duplex unwinding,3'-5' DNA helicase activity
LOC5575834	148.791	2.93208	0.276981	10.5859	3.465e-26	2.03995e-24	AAEL012104				GO:0005515	protein binding
LOC5575760	866.777	2.61016	0.246663	10.5819	3.61621e-26	2.11967e-24	AAEL002721				GO:0005634,GO:0005737,GO:0045892,GO:0046983	nucleus,cytoplasm,negative regulation of transcription, DNA-templated,protein dimerization activity
LOC5578243	29553.8	-2.89124	0.274067	-10.5494	5.11261e-26	2.98377e-24	AAEL015006	60S ribosomal protein L23 (L17A)(AeRpL17A) [Source:VB Community Annotation]	RpL23		GO:0003735,GO:0005840,GO:0006412	structural constituent of ribosome,ribosome,translation
LOC5568338	61.7902	-3.95354	0.375039	-10.5417	5.54964e-26	3.2248e-24	AAEL001060				GO:0005886,GO:0016020,GO:0016021	plasma membrane,membrane,integral component of membrane
LOC5579820	416.111	1.85666	0.176283	10.5323	6.13321e-26	3.54854e-24	AAEL005524	Adenosylhomocysteinase [Source:UniProtKB/TrEMBL;Acc:Q179S1]			GO:0004013,GO:0006730,GO:0016787	adenosylhomocysteinase activity,one-carbon metabolic process,hydrolase activity
LOC5573419	110.221	3.99021	0.378982	10.5288	6.3674e-26	3.66823e-24	AAEL008406	cationic amino acid transporter [Source:VB Community Annotation]			GO:0016020,GO:0016021,GO:0022857,GO:0055085	membrane,integral component of membrane,transmembrane transporter activity,transmembrane transport
LOC5566203	938.586	4.64947	0.441915	10.5212	6.90036e-26	3.95827e-24	AAEL018334				GO:0000166,GO:0005524,GO:0016020,GO:0016021,GO:0016887,GO:0043190,GO:0055085	nucleotide binding,ATP binding,membrane,integral component of membrane,ATPase activity,ATP-binding cassette (ABC) transporter complex,transmembrane transport
LOC5575374	453.471	2.09937	0.199655	10.515	7.37159e-26	4.21059e-24	AAEL011780	DNA mismatch repair protein muts [Source:VB Community Annotation]			GO:0000166,GO:0003677,GO:0005524,GO:0006281,GO:0006298,GO:0006974,GO:0030983	nucleotide binding,DNA binding,ATP binding,DNA repair,mismatch repair,cellular response to DNA damage stimulus,mismatched DNA binding
LOC5568284	1021.35	1.78851	0.170139	10.512	7.60418e-26	4.32504e-24	AAEL006711				GO:0005739,GO:0005740,GO:0016020,GO:0016021,GO:0043065	mitochondrion,mitochondrial envelope,membrane,integral component of membrane,positive regulation of apoptotic process
LOC5565411	1012.42	1.4636	0.139372	10.5014	8.51137e-26	4.8206e-24	AAEL014851	mediator complex subunit rgr-1 [Source:VB Community Annotation]			GO:0003712,GO:0005634,GO:0006357,GO:0016592	transcription coregulator activity,nucleus,regulation of transcription by RNA polymerase II,mediator complex
LOC5576566	183.47	2.30664	0.219732	10.4975	8.86766e-26	5.00128e-24	AAEL026260				GO:0005515,GO:0007165	protein binding,signal transduction
LOC5578126	28847.9	-1.80847	0.172332	-10.4941	9.19653e-26	5.16506e-24	AAEL020073				GO:0003723,GO:0005515,GO:0006355,GO:0006417,GO:0017148,GO:0030371,GO:0043488	RNA binding,protein binding,regulation of transcription, DNA-templated,regulation of translation,negative regulation of translation,translation repressor activity,regulation of mRNA stability
LOC5578090	4147.07	1.3699	0.130561	10.4924	9.35866e-26	5.23422e-24	AAEL003415	lamin [Source:VB Community Annotation]			GO:0005882	intermediate filament
LOC5563841	3127.32	3.42498	0.32686	10.4784	1.08545e-25	6.04567e-24	AAEL014171
LOC5568353	852.419	2.88873	0.275884	10.4708	1.17613e-25	6.52364e-24	AAEL001071	glutathione S-transferase (GSTD5) [Source:VB Community Annotation]	GSTD5		GO:0005515	protein binding
LOC5565539	470.147	-2.10133	0.200794	-10.4651	1.24985e-25	6.90403e-24	AAEL027153
LOC5565651	139.861	2.998	0.287263	10.4364	1.69043e-25	9.29945e-24	AAEL004905	monocarboxylate transporter [Source:VB Community Annotation]			GO:0016020,GO:0016021,GO:0022857,GO:0055085	membrane,integral component of membrane,transmembrane transporter activity,transmembrane transport
LOC5580175	118.345	4.6982	0.450344	10.4325	1.76231e-25	9.65532e-24	AAEL002555	sodium/solute symporter [Source:VB Community Annotation]			GO:0016020,GO:0016021,GO:0022857,GO:0055085	membrane,integral component of membrane,transmembrane transporter activity,transmembrane transport
LOC5569050	217.404	3.61567	0.347095	10.4169	2.07521e-25	1.13234e-23	AAEL007349				GO:0005765,GO:0010008,GO:0016020,GO:0016021,GO:0046872	lysosomal membrane,endosome membrane,membrane,integral component of membrane,metal ion binding
LOC5572229	2726.21	1.09736	0.105361	10.4153	2.11218e-25	1.14784e-23	AAEL018182				GO:0003676	nucleic acid binding
LOC5570828	353.121	-2.81091	0.269904	-10.4145	2.12882e-25	1.14901e-23	AAEL008605	inosine triphosphate pyrophosphatase (itpase) (inosine triphosphatase) [Source:VB Community Annotation]			GO:0000166,GO:0004551,GO:0005737,GO:0009117,GO:0009143,GO:0009204,GO:0016787,GO:0035529,GO:0036218,GO:0046872,GO:0047429	nucleotide binding,nucleotide diphosphatase activity,cytoplasm,nucleotide metabolic process,nucleoside triphosphate catabolic process,deoxyribonucleoside triphosphate catabolic process,hydrolase activity,NADH pyrophosphatase activity,dTTP diphosphatase activity,metal ion binding,nucleoside-triphosphate diphosphatase activity
LOC5578196	5978.01	1.43161	0.137464	10.4144	2.13144e-25	1.14901e-23	AAEL026652
LOC5565408	739.555	2.45276	0.235788	10.4024	2.41707e-25	1.29777e-23	AAEL014846	Innexin [Source:UniProtKB/TrEMBL;Acc:Q16FA3]	inx1		GO:0005886,GO:0005921,GO:0006811,GO:0016020,GO:0016021,GO:0030054	plasma membrane,gap junction,ion transport,membrane,integral component of membrane,cell junction
LOC5574530	251.618	2.27844	0.219156	10.3964	2.57418e-25	1.37662e-23	AAEL011196				GO:0005515	protein binding
LOC5576966	391.31	-9.91632	0.954205	-10.3922	2.68987e-25	1.43278e-23	AAEL003060	female-specific chymotrypsin [Source:VB Community Annotation]			GO:0004252,GO:0006508,GO:0008233	serine-type endopeptidase activity,proteolysis,peptidase activity
LOC5571874	1531.93	-1.597	0.154306	-10.3496	4.20391e-25	2.2304e-23	AAEL024528				GO:0000166,GO:0003774,GO:0003779,GO:0005515,GO:0005524,GO:0016459,GO:0051015	nucleotide binding,motor activity,actin binding,protein binding,ATP binding,myosin complex,actin filament binding
LOC5569629	352.258	2.71115	0.262121	10.3431	4.49734e-25	2.37669e-23	AAEL007787	5-aminolevulinic acid synthase [Source:VB Community Annotation]			GO:0003824,GO:0003870,GO:0005739,GO:0005759,GO:0006778,GO:0006782,GO:0006783,GO:0009058,GO:0016740,GO:0016746,GO:0030170,GO:0033014	catalytic activity,5-aminolevulinate synthase activity,mitochondrion,mitochondrial matrix,porphyrin-containing compound metabolic process,protoporphyrinogen IX biosynthetic process,heme biosynthetic process,biosynthetic process,transferase activity,transferase activity, transferring acyl groups,pyridoxal phosphate binding,tetrapyrrole biosynthetic process
LOC110679302	509.541	3.48385	0.336995	10.338	4.74441e-25	2.49742e-23	AAEL027514				GO:0008083	growth factor activity
LOC5564658	146.58	4.5559	0.441073	10.3291	5.20411e-25	2.7287e-23	AAEL004382
LOC5570540	721.035	1.52711	0.14812	10.31	6.35192e-25	3.31758e-23	AAEL001416				GO:0003676,GO:0005634,GO:0005637,GO:0006997,GO:0016020,GO:0016021,GO:1902531	nucleic acid binding,nucleus,nuclear inner membrane,nucleus organization,membrane,integral component of membrane,regulation of intracellular signal transduction
LOC5575105	30026.9	-2.65077	0.257364	-10.2997	7.07035e-25	3.6785e-23	AAEL011656	40S ribosomal protein S15 [Source:UniProtKB/TrEMBL;Acc:Q16PF7]	RpS15		GO:0003723,GO:0003735,GO:0005840,GO:0006412,GO:0015935	RNA binding,structural constituent of ribosome,ribosome,translation,small ribosomal subunit
LOC5570243	27226.1	-2.62187	0.25547	-10.2629	1.03516e-24	5.36484e-23	AAEL008192	40S ribosomal protein S3 [Source:UniProtKB/TrEMBL;Acc:Q4F6X0]	RpS3		GO:0003723,GO:0003735,GO:0005840,GO:0006412,GO:0015935	RNA binding,structural constituent of ribosome,ribosome,translation,small ribosomal subunit
LOC110677709	207.692	3.25735	0.31823	10.2358	1.37028e-24	7.07432e-23	AAEL027706				GO:0005085,GO:0006897,GO:0007165,GO:0016020,GO:0043087	guanyl-nucleotide exchange factor activity,endocytosis,signal transduction,membrane,regulation of GTPase activity
LOC5566990	177.692	-6.36999	0.622966	-10.2252	1.5284e-24	7.8604e-23	AAEL026217				GO:0000166,GO:0003774,GO:0003779,GO:0005515,GO:0005524,GO:0016459,GO:0030016,GO:0032982,GO:0051015	nucleotide binding,motor activity,actin binding,protein binding,ATP binding,myosin complex,myofibril,myosin filament,actin filament binding
LOC5572929	710.427	2.04406	0.199912	10.2248	1.53511e-24	7.86482e-23	AAEL010148	sodium/potassium-dependent ATPase beta-2 subunit [Source:VB Community Annotation]			GO:0005886,GO:0005890,GO:0006813,GO:0006814,GO:0016020,GO:0016021	plasma membrane,sodium:potassium-exchanging ATPase complex,potassium ion transport,sodium ion transport,membrane,integral component of membrane
LOC110680553	489.993	1.81053	0.177106	10.2229	1.56657e-24	7.99547e-23	AAEL022056				GO:0005524,GO:0033180,GO:0046034,GO:1902600	ATP binding,proton-transporting V-type ATPase, V1 domain,ATP metabolic process,proton transmembrane transport
LOC5574373	540.617	1.46441	0.143501	10.2048	1.88618e-24	9.59022e-23	AAEL011103	centromere/kinetochore protein zw10 [Source:VB Community Annotation]			GO:0000278,GO:0000775,GO:0000776,GO:0000777,GO:0005634,GO:0005694,GO:0005737,GO:0007049,GO:0051301	mitotic cell cycle,chromosome, centromeric region,kinetochore,condensed chromosome kinetochore,nucleus,chromosome,cytoplasm,cell cycle,cell division
LOC5567864	119.165	3.8116	0.374079	10.1893	2.21375e-24	1.12133e-22	AAEL006310				GO:0016020,GO:0016021	membrane,integral component of membrane
LOC5569529	30885.9	-2.54543	0.249844	-10.1881	2.24144e-24	1.13109e-22	AAEL007699	60S ribosomal protein L9 [Source:UniProtKB/TrEMBL;Acc:Q1HR72]	RpL9		GO:0003735,GO:0005840,GO:0006412,GO:0019843	structural constituent of ribosome,ribosome,translation,rRNA binding
LOC5567507	1123.8	-1.67113	0.164214	-10.1765	2.52364e-24	1.26872e-22	AAEL006120				GO:0000166,GO:0004672,GO:0004674,GO:0004703,GO:0005524,GO:0006468,GO:0007165,GO:0016301,GO:0016310,GO:0016740	nucleotide binding,protein kinase activity,protein serine/threonine kinase activity,G protein-coupled receptor kinase activity,ATP binding,protein phosphorylation,signal transduction,kinase activity,phosphorylation,transferase activity
LOC5568851	123.837	2.7787	0.273706	10.1521	3.24276e-24	1.62416e-22	AAEL007164
LOC110681383	1186.93	1.14693	0.113263	10.1263	4.22289e-24	2.1072e-22	AAEL025151				GO:0005623,GO:0005783,GO:0015031,GO:0016020,GO:0016021,GO:0031204	obsolete cell,endoplasmic reticulum,protein transport,membrane,integral component of membrane,posttranslational protein targeting to membrane, translocation
LOC5568051	1656.62	2.43765	0.240942	10.1172	4.63605e-24	2.29993e-22	AAEL006492	centrin, putative [Source:VB Community Annotation]			GO:0005509	calcium ion binding
LOC5572566	830.515	5.34115	0.527937	10.117	4.64338e-24	2.29993e-22	AAEL009888	sodium-coupled cation-chloride cotransporter [Source:VB Community Annotation]	CCC2		GO:0006811,GO:0015293,GO:0015377,GO:0016020,GO:0016021,GO:0022857,GO:0055085,GO:1902476	ion transport,symporter activity,cation:chloride symporter activity,membrane,integral component of membrane,transmembrane transporter activity,transmembrane transport,chloride transmembrane transport
LOC110674151	413.708	4.56738	0.452009	10.1046	5.26989e-24	2.60065e-22	AAEL017976	heat shock protein HSP70 [Source:VB Community Annotation]	HSP70Bb
LOC5571580	345.367	2.72851	0.270071	10.1029	5.36109e-24	2.63597e-22	AAEL009167	bone morphogenetic protein 5/7, bmp5/7 [Source:VB Community Annotation]			GO:0005576,GO:0007165,GO:0008083	extracellular region,signal transduction,growth factor activity
LOC5568618	2898.58	1.15108	0.113964	10.1004	5.50136e-24	2.69506e-22	AAEL006977	serine/threonine protein phosphatase 2a regulatory subunit a [Source:VB Community Annotation]
LOC5576842	459.51	-1.67393	0.165916	-10.089	6.1787e-24	3.01588e-22	AAEL012820				GO:0016020,GO:0016021	membrane,integral component of membrane
LOC5569901	1179.36	1.13744	0.112802	10.0835	6.53599e-24	3.17871e-22	AAEL007987	SEC63 protein, putative [Source:VB Community Annotation]	sec63		GO:0005623,GO:0005783,GO:0015031,GO:0016020,GO:0016021,GO:0031204	obsolete cell,endoplasmic reticulum,protein transport,membrane,integral component of membrane,posttranslational protein targeting to membrane, translocation
LOC110681031	190.175	2.35411	0.233501	10.0818	6.64903e-24	3.22202e-22	AAEL025146				GO:0003824,GO:0004372,GO:0019264,GO:0030170,GO:0035999	catalytic activity,glycine hydroxymethyltransferase activity,glycine biosynthetic process from serine,pyridoxal phosphate binding,tetrahydrofolate interconversion
LOC5573848	286.399	-2.34124	0.232344	-10.0766	7.00839e-24	3.38394e-22	AAEL010773	Clip-Domain Serine Protease family E. Protease homologue. [Source:VB Community Annotation]	CLIPE10		GO:0004252,GO:0006508,GO:0008233	serine-type endopeptidase activity,proteolysis,peptidase activity
LOC5570251	295.212	8.07903	0.802659	10.0653	7.86162e-24	3.78231e-22	AAEL008205
LOC5576472	1117.95	1.68887	0.168174	10.0424	9.92474e-24	4.75785e-22	AAEL002886	thioredoxin reductase [Source:VB Community Annotation]			GO:0000166,GO:0004791,GO:0005623,GO:0009055,GO:0016491,GO:0016668,GO:0045454,GO:0050660,GO:0055114,GO:0098869	nucleotide binding,thioredoxin-disulfide reductase activity,obsolete cell,electron transfer activity,oxidoreductase activity,oxidoreductase activity, acting on a sulfur group of donors, NAD(P) as acceptor,cell redox homeostasis,flavin adenine dinucleotide binding,oxidation-reduction process,cellular oxidant detoxification
LOC5572690	3045.63	1.56321	0.156175	10.0093	1.38709e-23	6.62595e-22	AAEL009959	pre-mRNA splicing factor prp8 [Source:VB Community Annotation]			GO:0000398,GO:0003723,GO:0005515,GO:0005634,GO:0005681,GO:0006397,GO:0006508,GO:0008237,GO:0008380,GO:0017070,GO:0030623,GO:0070122	mRNA splicing, via spliceosome,RNA binding,protein binding,nucleus,spliceosomal complex,mRNA processing,proteolysis,metallopeptidase activity,RNA splicing,U6 snRNA binding,U5 snRNA binding,isopeptidase activity
LOC5576871	133.607	-6.77442	0.677123	-10.0047	1.45319e-23	6.91706e-22	AAEL022352				GO:0042302	structural constituent of cuticle
LOC5565763	344.394	3.37072	0.336955	10.0035	1.4716e-23	6.97995e-22	AAEL018103				GO:0005319,GO:0006869,GO:0045735	lipid transporter activity,lipid transport,nutrient reservoir activity
LOC5563807	735.506	1.82104	0.182121	9.99906	1.53856e-23	7.27188e-22	AAEL014141	Serine Protease Inhibitor (serpin) likely cleavage at S/M. [Source:VB Community Annotation]	SRPN5		GO:0004867,GO:0005615,GO:0010466,GO:0010951,GO:0030414	serine-type endopeptidase inhibitor activity,extracellular space,negative regulation of peptidase activity,negative regulation of endopeptidase activity,peptidase inhibitor activity
LOC23687932	171.69	3.17184	0.317559	9.98819	1.71687e-23	8.08617e-22	AAEL017512				GO:0004553,GO:0004566,GO:0005764,GO:0005975,GO:0008152,GO:0016787,GO:0016798	hydrolase activity, hydrolyzing O-glycosyl compounds,beta-glucuronidase activity,lysosome,carbohydrate metabolic process,metabolic process,hydrolase activity,hydrolase activity, acting on glycosyl bonds
LOC5564863	814.159	-2.08487	0.208968	-9.97701	1.92167e-23	9.01908e-22	AAEL026837				GO:0016020,GO:0016021,GO:0022857,GO:0055085	membrane,integral component of membrane,transmembrane transporter activity,transmembrane transport
LOC5568788	982.499	2.18247	0.218765	9.97633	1.93487e-23	9.04938e-22	AAEL007132	dynein heavy chain [Source:VB Community Annotation]			GO:0000166,GO:0003774,GO:0003777,GO:0005524,GO:0005737,GO:0005856,GO:0005874,GO:0007018,GO:0008569,GO:0030286	nucleotide binding,motor activity,microtubule motor activity,ATP binding,cytoplasm,cytoskeleton,microtubule,microtubule-based movement,ATP-dependent microtubule motor activity, minus-end-directed,dynein complex
LOC110680567	258.008	2.28876	0.229871	9.95668	2.35801e-23	1.09902e-21	AAEL022923				GO:0003676,GO:0005524	nucleic acid binding,ATP binding
LOC5567331	896.794	-1.31552	0.132141	-9.9554	2.38872e-23	1.10947e-21	AAEL015338
LOC110676920	123.36	3.07013	0.308661	9.9466	2.60939e-23	1.20779e-21	AAEL018041				GO:0008194,GO:0016020,GO:0016021,GO:0016740,GO:0016757,GO:0016758	UDP-glycosyltransferase activity,membrane,integral component of membrane,transferase activity,transferase activity, transferring glycosyl groups,transferase activity, transferring hexosyl groups
LOC110681487	147.17	3.07667	0.309363	9.94516	2.64743e-23	1.22118e-21	AAEL013545
LOC5577712	123.851	4.85215	0.487995	9.94303	2.70469e-23	1.24332e-21	AAEL013345	alphaA-crystallin, putative [Source:VB Community Annotation]			GO:0046872	metal ion binding
LOC5568303	5209.29	1.54148	0.155043	9.9423	2.72452e-23	1.24816e-21	AAEL006751
LOC5574173	211.919	-2.95176	0.297076	-9.93604	2.90134e-23	1.32465e-21	AAEL002316				GO:0003676	nucleic acid binding
LOC5570930	1287.63	1.07886	0.108713	9.92398	3.27446e-23	1.48993e-21	AAEL008672	ABC transporter [Source:VB Community Annotation]			GO:0000166,GO:0005524,GO:0016020,GO:0016021,GO:0016887	nucleotide binding,ATP binding,membrane,integral component of membrane,ATPase activity
LOC5567582	199.328	2.77969	0.280273	9.91779	3.48376e-23	1.57982e-21	AAEL006181	amidase [Source:VB Community Annotation]			GO:0005739,GO:0016020,GO:0016021	mitochondrion,membrane,integral component of membrane
LOC5574129	191.961	3.61838	0.365013	9.91304	3.65344e-23	1.65118e-21	AAEL010956				GO:0016020,GO:0016021,GO:0019991	membrane,integral component of membrane,septate junction assembly
LOC5565962	13659.9	-2.48106	0.250644	-9.89876	4.21483e-23	1.89851e-21	AAEL005220	60S ribosomal protein L30 [Source:UniProtKB/TrEMBL;Acc:Q1HR35]	RpL30		GO:0003723,GO:0003735,GO:0005840,GO:0006412,GO:0022625	RNA binding,structural constituent of ribosome,ribosome,translation,cytosolic large ribosomal subunit
LOC5563591	2251.22	1.19171	0.120485	9.89094	4.55746e-23	2.04598e-21	AAEL000006	phosphoenolpyruvate carboxykinase [Source:VB Community Annotation]			GO:0000166,GO:0004611,GO:0004613,GO:0005525,GO:0006094,GO:0016829,GO:0016831,GO:0017076,GO:0046872	nucleotide binding,phosphoenolpyruvate carboxykinase activity,phosphoenolpyruvate carboxykinase (GTP) activity,GTP binding,gluconeogenesis,lyase activity,carboxy-lyase activity,purine nucleotide binding,metal ion binding
LOC110677012	411.291	5.98489	0.605151	9.88991	4.60438e-23	2.06015e-21	AAEL021281
LOC5564265	1146.53	3.45963	0.350018	9.88415	4.87708e-23	2.17492e-21	AAEL027694				GO:0004252,GO:0005044,GO:0005515,GO:0006508,GO:0006897,GO:0016020,GO:0016021	serine-type endopeptidase activity,scavenger receptor activity,protein binding,proteolysis,endocytosis,membrane,integral component of membrane
LOC5568900	447.094	2.04819	0.20724	9.88316	4.92547e-23	2.18922e-21	AAEL007206
LOC5574133	90.2019	4.11735	0.416916	9.87573	5.30475e-23	2.35002e-21	AAEL010951	glutamate decarboxylase [Source:VB Community Annotation]			GO:0003824,GO:0016829,GO:0016831,GO:0019752,GO:0030170	catalytic activity,lyase activity,carboxy-lyase activity,carboxylic acid metabolic process,pyridoxal phosphate binding
LOC5577062	184.482	2.83962	0.28769	9.87041	5.59369e-23	2.46987e-21	AAEL026027				GO:0004857,GO:0004867,GO:0005576,GO:0010466,GO:0010951,GO:0030414,GO:0043086	enzyme inhibitor activity,serine-type endopeptidase inhibitor activity,extracellular region,negative regulation of peptidase activity,negative regulation of endopeptidase activity,peptidase inhibitor activity,negative regulation of catalytic activity
LOC110678878	2116.96	4.47341	0.453383	9.86673	5.80231e-23	2.55359e-21	AAEL025839
LOC5564778	1163	-1.90352	0.192998	-9.8629	6.02812e-23	2.6443e-21	AAEL004444	Zinc finger protein [Source:UniProtKB/TrEMBL;Acc:A0A1S4F7X7]			GO:0003676	nucleic acid binding
LOC5565099	177.393	4.83771	0.490595	9.8609	6.14947e-23	2.68874e-21	AAEL004590
LOC5569343	245.799	2.78523	0.282493	9.85948	6.23705e-23	2.71818e-21	AAEL007554				GO:0005515	protein binding
LOC110678733	315.015	2.66801	0.270851	9.85049	6.82117e-23	2.96312e-21	AAEL002126	Clip-Domain Serine Protease family A. Protease homologue. [Source:VB Community Annotation]	CLIPA15		GO:0004252,GO:0006508	serine-type endopeptidase activity,proteolysis
LOC5569566	5136.35	-2.27364	0.23087	-9.84814	6.9827e-23	3.02351e-21	AAEL007752	cytochrome c oxidase, subunit VIIA, putative [Source:VB Community Annotation]			GO:0004129,GO:0005739,GO:0005746,GO:0009055,GO:0016020,GO:0016021,GO:0022900,GO:1902600	cytochrome-c oxidase activity,mitochondrion,mitochondrial respirasome,electron transfer activity,membrane,integral component of membrane,electron transport chain,proton transmembrane transport
LOC5578335	2416.96	4.45041	0.452203	9.84162	7.45015e-23	3.21554e-21	AAEL003547
LOC5565019	806.235	1.7285	0.175913	9.82589	8.71017e-23	3.74733e-21	AAEL014699	ABC transporter [Source:UniProtKB/TrEMBL;Acc:A0A1S4G2N2]			GO:0000166,GO:0005524,GO:0016020,GO:0016021,GO:0016887,GO:0042626,GO:0055085	nucleotide binding,ATP binding,membrane,integral component of membrane,ATPase activity,ATPase-coupled transmembrane transporter activity,transmembrane transport
LOC5579105	1088.79	1.14503	0.116559	9.82362	8.90881e-23	3.82054e-21	AAEL003865				GO:0023052	signaling
LOC5574692	698.982	1.69693	0.172881	9.81561	9.64547e-23	4.12329e-21	AAEL011329				GO:0006974,GO:0008283	cellular response to DNA damage stimulus,cell population proliferation
LOC5565223	510.822	-1.66056	0.169615	-9.79017	1.24087e-22	5.28768e-21	AAEL027866				GO:0005267,GO:0006811,GO:0016020,GO:0016021,GO:0071805	potassium channel activity,ion transport,membrane,integral component of membrane,potassium ion transmembrane transport
LOC110678502	122.711	-7.42151	0.758609	-9.78306	1.33126e-22	5.6549e-21	AAEL026570
LOC110676569	512.947	-1.29476	0.132528	-9.76972	1.51865e-22	6.43055e-21	AAEL025618
LOC5564305	1251.95	1.36272	0.139635	9.75916	1.6854e-22	7.11419e-21	AAEL001168				GO:0003700,GO:0005634,GO:0006357	DNA-binding transcription factor activity,nucleus,regulation of transcription by RNA polymerase II
LOC5576933	1183.86	-1.2719	0.130467	-9.74881	1.86635e-22	7.85329e-21	AAEL012876				GO:0046872	metal ion binding
LOC5577684	836.33	-1.86876	0.192013	-9.73248	2.19189e-22	9.1943e-21	AAEL019721				GO:0005509	calcium ion binding
LOC5575005	166.927	-3.11109	0.31986	-9.72641	2.32665e-22	9.72917e-21	AAEL021126
LOC5565350	840.198	3.3037	0.339882	9.72011	2.47505e-22	1.03176e-20	AAEL004741	aquaporin transporter [Source:VB Community Annotation]			GO:0015267,GO:0016020,GO:0016021,GO:0055085	channel activity,membrane,integral component of membrane,transmembrane transport
LOC5567410	212.929	3.00844	0.309856	9.70916	2.75611e-22	1.14537e-20	AAEL006069
LOC5575843	956.853	1.24721	0.128473	9.70799	2.78774e-22	1.15493e-20	AAEL012122	26S proteasome regulatory subunit S3 [Source:UniProtKB/TrEMBL;Acc:Q16N14]			GO:0000502,GO:0030234,GO:0042176,GO:0050790	proteasome complex,enzyme regulator activity,regulation of protein catabolic process,regulation of catalytic activity
LOC5574879	257.838	2.37614	0.245036	9.69709	3.10219e-22	1.28125e-20	AAEL011488	short-chain dehydrogenase [Source:VB Community Annotation]			GO:0055114	oxidation-reduction process
LOC5574665	2377.27	2.01842	0.208306	9.68969	3.33542e-22	1.37335e-20	AAEL011309	orotidine-5'-phosphate decarboxylase, putative [Source:VB Community Annotation]			GO:0003824,GO:0004588,GO:0004590,GO:0006207,GO:0006221,GO:0008152,GO:0009116,GO:0016740,GO:0016757,GO:0016829,GO:0016831,GO:0044205	catalytic activity,orotate phosphoribosyltransferase activity,orotidine-5'-phosphate decarboxylase activity,'de novo' pyrimidine nucleobase biosynthetic process,pyrimidine nucleotide biosynthetic process,metabolic process,nucleoside metabolic process,transferase activity,transferase activity, transferring glycosyl groups,lyase activity,carboxy-lyase activity,'de novo' UMP biosynthetic process
LOC5563957	444.548	2.56149	0.264419	9.68724	3.41638e-22	1.40239e-20	AAEL004002	glucose dehydrogenase [Source:VB Community Annotation]			GO:0016614,GO:0050660,GO:0055114	oxidoreductase activity, acting on CH-OH group of donors,flavin adenine dinucleotide binding,oxidation-reduction process
LOC5568820	1506.04	1.37508	0.14203	9.68162	3.60941e-22	1.47711e-20	AAEL001176	s-adenosylmethionine decarboxylase [Source:VB Community Annotation]			GO:0004014,GO:0006557,GO:0006596,GO:0006597,GO:0008295,GO:0016829,GO:0016831	adenosylmethionine decarboxylase activity,S-adenosylmethioninamine biosynthetic process,polyamine biosynthetic process,spermine biosynthetic process,spermidine biosynthetic process,lyase activity,carboxy-lyase activity
LOC5573583	631.82	3.40962	0.352274	9.6789	3.70689e-22	1.51239e-20	AAEL002130	ecdysone inducible protein L2, putative [Source:VB Community Annotation]			GO:0005515,GO:0005886,GO:0007155,GO:0007411	protein binding,plasma membrane,cell adhesion,axon guidance
LOC5571901	334.616	4.40754	0.455581	9.67454	3.86811e-22	1.57338e-20	AAEL009376				GO:0003700,GO:0005634,GO:0006355,GO:0006357,GO:0032502,GO:0043565	DNA-binding transcription factor activity,nucleus,regulation of transcription, DNA-templated,regulation of transcription by RNA polymerase II,developmental process,sequence-specific DNA binding
LOC5565258	146.828	3.06137	0.316501	9.67255	3.94425e-22	1.59951e-20	AAEL004690
LOC5568246	51.5576	-3.59364	0.372076	-9.65835	4.53123e-22	1.83201e-20	AAEL006685	G-protein, gamma-subunit, putative [Source:VB Community Annotation]			GO:0003924,GO:0005834,GO:0005886,GO:0007165,GO:0007186,GO:0007200,GO:0016020,GO:0031681,GO:0050909	GTPase activity,heterotrimeric G-protein complex,plasma membrane,signal transduction,G protein-coupled receptor signaling pathway,phospholipase C-activating G protein-coupled receptor signaling pathway,membrane,G-protein beta-subunit binding,sensory perception of taste
LOC5567368	1125.23	1.31441	0.136103	9.65751	4.56824e-22	1.84143e-20	AAEL024841				GO:0000139,GO:0005198,GO:0005515,GO:0005794,GO:0006886,GO:0015031,GO:0016020,GO:0016192,GO:0030117,GO:0030663,GO:0031410	Golgi membrane,structural molecule activity,protein binding,Golgi apparatus,intracellular protein transport,protein transport,membrane,vesicle-mediated transport,membrane coat,COPI-coated vesicle membrane,cytoplasmic vesicle
LOC110681152	383.45	-1.46639	0.151942	-9.651	4.868e-22	1.95638e-20	AAEL024506				GO:0005515	protein binding
LOC5564587	3414.28	3.79857	0.393681	9.64884	4.97128e-22	1.99193e-20	AAEL004344	zinc finger protein [Source:VB Community Annotation]			GO:0003676	nucleic acid binding
LOC5564518	7687.36	2.03821	0.211263	9.64775	5.0247e-22	2.00734e-20	AAEL019716				GO:0005634,GO:0005737,GO:0005819	nucleus,cytoplasm,spindle
LOC110676197	141.489	5.53109	0.574377	9.62972	5.98913e-22	2.38552e-20	AAEL024221
LOC5576078	532.403	1.81798	0.1888	9.62912	6.02459e-22	2.39255e-20	AAEL012310	actin [Source:VB Community Annotation]			GO:0005524,GO:0005885,GO:0007015,GO:0034314	ATP binding,Arp2/3 protein complex,actin filament organization,Arp2/3 complex-mediated actin nucleation
LOC5573045	130.233	3.02655	0.314983	9.60861	7.35357e-22	2.91171e-20	AAEL010221	GATA transcription factor (GATAd) [Source:VB Community Annotation]			GO:0003700,GO:0005634,GO:0006355,GO:0006357,GO:0008270,GO:0043565,GO:0046872	DNA-binding transcription factor activity,nucleus,regulation of transcription, DNA-templated,regulation of transcription by RNA polymerase II,zinc ion binding,sequence-specific DNA binding,metal ion binding
LOC5569926	1316.05	-1.56661	0.163255	-9.5961	8.30241e-22	3.27774e-20	AAEL008020	sorting nexin [Source:VB Community Annotation]			GO:0016020,GO:0016021,GO:0035091	membrane,integral component of membrane,phosphatidylinositol binding
LOC5575988	2140.52	-1.02468	0.106906	-9.58488	9.25683e-22	3.64382e-20	AAEL002769	homeobox protein prospero/prox-1 [Source:VB Community Annotation]			GO:0003677,GO:0005634,GO:0006355	DNA binding,nucleus,regulation of transcription, DNA-templated
LOC5572848	752.532	3.34762	0.349331	9.58294	9.4318e-22	3.70184e-20	AAEL010068
LOC110679698	175.421	-11.6148	1.21309	-9.57459	1.02266e-21	4.00209e-20	AAEL026437
LOC5578360	309.474	4.40058	0.459737	9.57195	1.0491e-21	4.09362e-20	AAEL024675				GO:0015267,GO:0016020,GO:0016021,GO:0055085	channel activity,membrane,integral component of membrane,transmembrane transport
LOC5569086	652.174	2.42563	0.253725	9.5601	1.17648e-21	4.57737e-20	AAEL001220	myosin-VIIa (Protein crinkled) [Source:VB Community Annotation]	ck		GO:0000166,GO:0003774,GO:0003779,GO:0005515,GO:0005524,GO:0005737,GO:0005856,GO:0007605,GO:0008407,GO:0016459,GO:0030048,GO:0030898,GO:0032027,GO:0035317,GO:0048800,GO:0051015	nucleotide binding,motor activity,actin binding,protein binding,ATP binding,cytoplasm,cytoskeleton,sensory perception of sound,chaeta morphogenesis,myosin complex,actin filament-based movement,actin-dependent ATPase activity,myosin light chain binding,imaginal disc-derived wing hair organization,antennal morphogenesis,actin filament binding
LOC5575668	905.32	1.4154	0.148172	9.55242	1.26701e-21	4.91533e-20	AAEL002687	sterol carrier protein-2, putative [Source:VB Community Annotation]			GO:0003824,GO:0005737,GO:0005739,GO:0005777,GO:0006869,GO:0008289,GO:0016740,GO:0016746,GO:0016747,GO:0033814,GO:0050632	catalytic activity,cytoplasm,mitochondrion,peroxisome,lipid transport,lipid binding,transferase activity,transferase activity, transferring acyl groups,transferase activity, transferring acyl groups other than amino-acyl groups,propanoyl-CoA C-acyltransferase activity,propionyl-CoA C2-trimethyltridecanoyltransferase activity
LOC5578856	176.188	3.52955	0.369652	9.5483	1.31836e-21	5.09983e-20	AAEL003713	leucine-rich transmembrane protein [Source:VB Community Annotation]			GO:0005515,GO:0016020,GO:0016021	protein binding,membrane,integral component of membrane
LOC5577203	2740.98	-1.38572	0.145195	-9.54382	1.37668e-21	5.31012e-20	AAEL013102				GO:0005085,GO:0005089,GO:0005515,GO:0005737,GO:0016020,GO:0035556	guanyl-nucleotide exchange factor activity,Rho guanyl-nucleotide exchange factor activity,protein binding,cytoplasm,membrane,intracellular signal transduction
LOC5566099	2191.33	1.30918	0.137252	9.53853	1.44867e-21	5.57179e-20	AAEL015065	spectrin [Source:VB Community Annotation]			GO:0003779,GO:0005509,GO:0005515,GO:0005516,GO:0005737,GO:0005856,GO:0051693	actin binding,calcium ion binding,protein binding,calmodulin binding,cytoplasm,cytoskeleton,actin filament capping
LOC5565302	308.548	2.46839	0.259202	9.52304	1.68188e-21	6.45024e-20	AAEL004734				GO:0005515	protein binding
LOC5577214	1088.33	1.42635	0.149789	9.52241	1.69212e-21	6.47102e-20	AAEL013098	coatomer [Source:VB Community Annotation]			GO:0000139,GO:0005198,GO:0005515,GO:0005737,GO:0005794,GO:0006886,GO:0015031,GO:0016020,GO:0016192,GO:0030117,GO:0030126	Golgi membrane,structural molecule activity,protein binding,cytoplasm,Golgi apparatus,intracellular protein transport,protein transport,membrane,vesicle-mediated transport,membrane coat,COPI vesicle coat
LOC5569198	198.002	3.15679	0.331749	9.51559	1.80681e-21	6.89e-20	AAEL007458	amino acid transporter [Source:VB Community Annotation]			GO:0016020,GO:0016021	membrane,integral component of membrane
LOC5564603	3119.54	1.81663	0.19094	9.51416	1.8319e-21	6.96589e-20	AAEL010086	DNA replication licensing factor MCM4 [Source:VB Community Annotation]			GO:0000166,GO:0003677,GO:0003678,GO:0004386,GO:0005524,GO:0005634,GO:0006260,GO:0006270,GO:0016787,GO:0032508,GO:0042555	nucleotide binding,DNA binding,DNA helicase activity,helicase activity,ATP binding,nucleus,DNA replication,DNA replication initiation,hydrolase activity,DNA duplex unwinding,MCM complex
LOC5564692	400.316	2.04359	0.214879	9.51041	1.89919e-21	7.20138e-20	AAEL004392	IAP-antagonist Michelob_x-like Protein [Source:VB Community Annotation]	IMP
LOC5574559	2510.48	2.72607	0.286931	9.50076	2.08368e-21	7.87866e-20	AAEL011234	reticulon/nogo receptor [Source:VB Community Annotation]			GO:0005515,GO:0016020,GO:0016021	protein binding,membrane,integral component of membrane
LOC5576402	152.814	2.50667	0.264481	9.47767	2.60026e-21	9.80428e-20	AAEL012496				GO:0000786,GO:0003677,GO:0005515,GO:0005634,GO:0046982	nucleosome,DNA binding,protein binding,nucleus,protein heterodimerization activity
LOC5570504	196.595	2.50756	0.264765	9.4709	2.77443e-21	1.04317e-19	AAEL001405	clathrin coat assembly protein [Source:VB Community Annotation]			GO:0006886,GO:0015031,GO:0016192,GO:0030117	intracellular protein transport,protein transport,vesicle-mediated transport,membrane coat
LOC5567412	1078.88	-1.34745	0.142313	-9.46826	2.8455e-21	1.0669e-19	AAEL022183				GO:0003824,GO:0004571,GO:0005509,GO:0005975,GO:0008152,GO:0016020,GO:0016787,GO:0016798	catalytic activity,mannosyl-oligosaccharide 1,2-alpha-mannosidase activity,calcium ion binding,carbohydrate metabolic process,metabolic process,membrane,hydrolase activity,hydrolase activity, acting on glycosyl bonds
LOC5576496	501.298	3.8991	0.411884	9.46651	2.89352e-21	1.08189e-19	AAEL002907				GO:0006629	lipid metabolic process
LOC5574493	1019.91	-1.50611	0.159321	-9.45328	3.2839e-21	1.22444e-19	AAEL002406				GO:0016020,GO:0016021,GO:0055114	membrane,integral component of membrane,oxidation-reduction process
LOC110680256	494.937	-1.64141	0.173869	-9.44051	3.70973e-21	1.37938e-19	AAEL025207				GO:0003676	nucleic acid binding
LOC5565946	279.789	1.97037	0.208784	9.43736	3.82283e-21	1.41751e-19	AAEL005068	S-phase kinase-associated protein 2 (skp2), putative [Source:VB Community Annotation]			GO:0005515	protein binding
LOC5571389	449.38	2.24068	0.237524	9.4335	3.96627e-21	1.46664e-19	AAEL009027	Mediator of RNA polymerase II transcription subunit 24 (Med24) [Source:VB Community Annotation]	Med24		GO:0005634,GO:0016592	nucleus,mediator complex
LOC5570671	680.194	-1.84022	0.195151	-9.42972	4.11167e-21	1.51624e-19	AAEL008469
LOC5569752	343.79	2.48584	0.263711	9.42636	4.24561e-21	1.56134e-19	AAEL007904	cleavage and polyadenylation specificity factor [Source:VB Community Annotation]			GO:0005634,GO:0006397	nucleus,mRNA processing
LOC5575512	2217.49	1.53138	0.162487	9.42465	4.31529e-21	1.58263e-19	AAEL011881				GO:0005515,GO:0046983	protein binding,protein dimerization activity
LOC5570999	1125.29	2.19811	0.233269	9.42307	4.38088e-21	1.6023e-19	AAEL008741	importin (ran-binding protein) [Source:VB Community Annotation]			GO:0005515,GO:0005634,GO:0006886,GO:0008536	protein binding,nucleus,intracellular protein transport,Ran GTPase binding
LOC5579338	235.029	3.25462	0.345466	9.42095	4.47035e-21	1.63058e-19	AAEL025607				GO:0007155,GO:0007229,GO:0008305,GO:0016020,GO:0016021	cell adhesion,integrin-mediated signaling pathway,integrin complex,membrane,integral component of membrane
LOC5578530	345.874	1.43552	0.152593	9.40748	5.0819e-21	1.84863e-19	AAEL019447				GO:0000398,GO:0004386,GO:0005681	mRNA splicing, via spliceosome,helicase activity,spliceosomal complex
LOC5576214	11972.2	-1.61758	0.172244	-9.3912	5.93215e-21	2.15209e-19	AAEL002827	ATP synthase beta subunit [Source:VB Community Annotation]			GO:0000166,GO:0005524,GO:0006754,GO:0006811,GO:0015986,GO:0016020,GO:0045261,GO:0046034,GO:0046933,GO:0046961,GO:1902600	nucleotide binding,ATP binding,ATP biosynthetic process,ion transport,ATP synthesis coupled proton transport,membrane,proton-transporting ATP synthase complex, catalytic core F(1),ATP metabolic process,proton-transporting ATP synthase activity, rotational mechanism,proton-transporting ATPase activity, rotational mechanism,proton transmembrane transport
LOC5576477	5729.27	2.48793	0.265196	9.38148	6.50524e-21	2.35363e-19	AAEL002887	Armadillo segment polarity protein [Source:UniProtKB/Swiss-Prot;Acc:Q17GS9]	arm		GO:0005515,GO:0005737,GO:0005886,GO:0005912,GO:0007155,GO:0007275,GO:0007367,GO:0008134,GO:0014017,GO:0016020,GO:0016055,GO:0030054,GO:0045296,GO:0060070	protein binding,cytoplasm,plasma membrane,adherens junction,cell adhesion,multicellular organism development,segment polarity determination,transcription factor binding,neuroblast fate commitment,membrane,Wnt signaling pathway,cell junction,cadherin binding,canonical Wnt signaling pathway
LOC5569275	93.1367	4.12507	0.43986	9.37814	6.71448e-21	2.42281e-19	AAEL007531
LOC5575944	341.366	-1.92421	0.205475	-9.36468	7.62794e-21	2.74504e-19	AAEL025814				GO:0005515	protein binding
LOC5567680	669.649	-9.88503	1.05596	-9.36117	7.88554e-21	2.83015e-19	AAEL006259	long wavelength sensitive opsin [Source:VB Community Annotation]	GPROP2		GO:0004930,GO:0007165,GO:0007186,GO:0007601,GO:0007602,GO:0009881,GO:0016020,GO:0016021,GO:0018298,GO:0050896	G protein-coupled receptor activity,signal transduction,G protein-coupled receptor signaling pathway,visual perception,phototransduction,photoreceptor activity,membrane,integral component of membrane,protein-chromophore linkage,response to stimulus
LOC5579009	1014.45	-1.9025	0.203258	-9.36002	7.97214e-21	2.8536e-19	AAEL003791				GO:0003677,GO:0005634	DNA binding,nucleus
LOC5570740	351.289	2.09569	0.224169	9.34867	8.87585e-21	3.16863e-19	AAEL025518				GO:0005576,GO:0008061	extracellular region,chitin binding
LOC5576856	213.274	3.82676	0.409351	9.34838	8.90044e-21	3.16898e-19	AAEL020057				GO:0016020,GO:0016021	membrane,integral component of membrane
LOC5570677	910.615	-1.66665	0.178341	-9.34527	9.16568e-21	3.25479e-19	AAEL008482				GO:0005634,GO:0006260,GO:0006281,GO:0006310,GO:0006974,GO:0017108,GO:0033557	nucleus,DNA replication,DNA repair,DNA recombination,cellular response to DNA damage stimulus,5'-flap endonuclease activity,Slx1-Slx4 complex
LOC5574569	276.932	2.03634	0.218137	9.33513	1.00867e-20	3.57238e-19	AAEL011239	short-chain dehydrogenase [Source:VB Community Annotation]			GO:0005737,GO:0006888,GO:0016192,GO:0048471,GO:0055114	cytoplasm,endoplasmic reticulum to Golgi vesicle-mediated transport,vesicle-mediated transport,perinuclear region of cytoplasm,oxidation-reduction process
LOC5565588	345.263	3.65726	0.391961	9.33066	1.05212e-20	3.71649e-19	AAEL004870	cytochrome P450 [Source:VB Community Annotation]	CYP18A1		GO:0004497,GO:0005506,GO:0016020,GO:0016021,GO:0016491,GO:0016705,GO:0020037,GO:0046872,GO:0055114	monooxygenase activity,iron ion binding,membrane,integral component of membrane,oxidoreductase activity,oxidoreductase activity, acting on paired donors, with incorporation or reduction of molecular oxygen,heme binding,metal ion binding,oxidation-reduction process
LOC5564796	595.2	-1.25472	0.13454	-9.32595	1.09989e-20	3.87503e-19	AAEL004437	dual-specificity protein phosphatase, putative [Source:VB Community Annotation]			GO:0004721,GO:0004725,GO:0006470,GO:0008138,GO:0016311,GO:0016787,GO:0016791,GO:0035335	phosphoprotein phosphatase activity,protein tyrosine phosphatase activity,protein dephosphorylation,protein tyrosine/serine/threonine phosphatase activity,dephosphorylation,hydrolase activity,phosphatase activity,peptidyl-tyrosine dephosphorylation
LOC110677013	1204.63	-1.60733	0.172398	-9.32339	1.12678e-20	3.95937e-19	AAEL026470				GO:0003677,GO:0003697,GO:0003824,GO:0004518,GO:0004519,GO:0004527,GO:0005634,GO:0006281,GO:0006289,GO:0006974,GO:0016787,GO:0016788,GO:0046872,GO:0090305	DNA binding,single-stranded DNA binding,catalytic activity,nuclease activity,endonuclease activity,exonuclease activity,nucleus,DNA repair,nucleotide-excision repair,cellular response to DNA damage stimulus,hydrolase activity,hydrolase activity, acting on ester bonds,metal ion binding,nucleic acid phosphodiester bond hydrolysis
LOC110674691	1613.86	4.77186	0.513132	9.29948	1.41138e-20	4.94648e-19	AAEL020715
LOC5577284	848.521	2.60514	0.280436	9.28961	1.5485e-20	5.41288e-19	AAEL013138				GO:0005515	protein binding
LOC5577999	1394.6	1.04907	0.112959	9.28719	1.58414e-20	5.52309e-19	AAEL003393	ATP synthase beta subunit [Source:VB Community Annotation]			GO:0000166,GO:0005524,GO:0006754,GO:0006811,GO:0015986,GO:0016020,GO:0045261,GO:0046034,GO:0046933,GO:0046961,GO:1902600	nucleotide binding,ATP binding,ATP biosynthetic process,ion transport,ATP synthesis coupled proton transport,membrane,proton-transporting ATP synthase complex, catalytic core F(1),ATP metabolic process,proton-transporting ATP synthase activity, rotational mechanism,proton-transporting ATPase activity, rotational mechanism,proton transmembrane transport
LOC5569676	1012.29	1.42174	0.153145	9.28366	1.63754e-20	5.69447e-19	AAEL007827				GO:0005515,GO:0006508,GO:0008237,GO:0070122	protein binding,proteolysis,metallopeptidase activity,isopeptidase activity
LOC5575084	580.724	1.40078	0.150947	9.27994	1.69571e-20	5.88154e-19	AAEL011637	fms interacting protein [Source:VB Community Annotation]			GO:0005634	nucleus
LOC5572517	1078.16	1.48018	0.159584	9.27525	1.77195e-20	6.13013e-19	AAEL009839	Nuclear cap-binding protein subunit 1 (80 kDa nuclear cap-binding protein)(NCBP 80 kDa subunit)(CBP80) [Source:VB Community Annotation]	Cbp80		GO:0000339,GO:0003723,GO:0005515,GO:0005634,GO:0005846,GO:0006370,GO:0006397,GO:0008380,GO:0016070,GO:0031047,GO:0045292,GO:0051028	RNA cap binding,RNA binding,protein binding,nucleus,nuclear cap binding complex,7-methylguanosine mRNA capping,mRNA processing,RNA splicing,RNA metabolic process,gene silencing by RNA,mRNA cis splicing, via spliceosome,mRNA transport
LOC5571846	14325	-2.11844	0.228721	-9.26211	2.00436e-20	6.91634e-19	AAEL023681
LOC5579175	263.814	2.13148	0.230285	9.25586	2.12512e-20	7.31422e-19	AAEL003893	DNA repair protein xp-c / rad4 [Source:VB Community Annotation]			GO:0003677,GO:0003684,GO:0005634,GO:0006281,GO:0006289,GO:0006974	DNA binding,damaged DNA binding,nucleus,DNA repair,nucleotide-excision repair,cellular response to DNA damage stimulus
LOC5570686	40278.2	-1.35566	0.14657	-9.24924	2.26102e-20	7.76207e-19	AAEL008500	DEAD box ATP-dependent RNA helicase [Source:VB Community Annotation]			GO:0000166,GO:0003676,GO:0003724,GO:0004386,GO:0005524,GO:0016787	nucleotide binding,nucleic acid binding,RNA helicase activity,helicase activity,ATP binding,hydrolase activity
LOC5576486	785.669	2.16089	0.23378	9.24327	2.39079e-20	8.18663e-19	AAEL002913	peroxisomal membrane protein 70 abcd3 [Source:VB Community Annotation]			GO:0000166,GO:0005524,GO:0005777,GO:0015910,GO:0016020,GO:0016021,GO:0016887,GO:0042626,GO:0042803,GO:0055085	nucleotide binding,ATP binding,peroxisome,long-chain fatty acid import into peroxisome,membrane,integral component of membrane,ATPase activity,ATPase-coupled transmembrane transporter activity,protein homodimerization activity,transmembrane transport
LOC5572464	171.084	-2.03951	0.220662	-9.24272	2.40305e-20	8.20768e-19	AAEL001795	orfY, putative [Source:VB Community Annotation]			GO:0047429	nucleoside-triphosphate diphosphatase activity
LOC5568745	91.1792	4.336	0.46918	9.24166	2.4271e-20	8.26878e-19	AAEL007094	4-nitrophenylphosphatase [Source:UniProtKB/TrEMBL;Acc:Q0IF20]			GO:0016787	hydrolase activity
LOC5576840	959.495	1.69729	0.183699	9.23952	2.47595e-20	8.41386e-19	AAEL012825	bifunctional purine biosynthesis protein [Source:VB Community Annotation]			GO:0003824,GO:0003937,GO:0004643,GO:0006164,GO:0006189,GO:0008152,GO:0016740,GO:0016787	catalytic activity,IMP cyclohydrolase activity,phosphoribosylaminoimidazolecarboxamide formyltransferase activity,purine nucleotide biosynthetic process,'de novo' IMP biosynthetic process,metabolic process,transferase activity,hydrolase activity
LOC5564556	39563.9	-2.30855	0.249878	-9.23873	2.49438e-20	8.45508e-19	AAEL004325	60S ribosomal protein L5 [Source:UniProtKB/Swiss-Prot;Acc:Q1HQU2]	RpL5		GO:0003723,GO:0003735,GO:0005634,GO:0005737,GO:0005840,GO:0006412,GO:0008097,GO:0019843	RNA binding,structural constituent of ribosome,nucleus,cytoplasm,ribosome,translation,5S rRNA binding,rRNA binding
LOC5568417	163.926	3.52243	0.382078	9.21914	2.99503e-20	1.01265e-18	AAEL023131				GO:0003677,GO:0006357,GO:0046983	DNA binding,regulation of transcription by RNA polymerase II,protein dimerization activity
LOC5570465	9494.66	-2.12982	0.231237	-9.21056	3.24433e-20	1.09419e-18	AAEL026904
LOC5579891	203.681	1.94681	0.21142	9.20825	3.31491e-20	1.11492e-18	AAEL001036	ikappab kinase complex-associated protein [Source:VB Community Annotation]			GO:0002098,GO:0005634,GO:0005737,GO:0008033,GO:0033588	tRNA wobble uridine modification,nucleus,cytoplasm,tRNA processing,Elongator holoenzyme complex
LOC5566687	739.028	2.36709	0.257069	9.20801	3.32241e-20	1.11492e-18	AAEL005558				GO:0003700,GO:0006355	DNA-binding transcription factor activity,regulation of transcription, DNA-templated
LOC5568633	697.195	1.88018	0.204268	9.20449	3.43312e-20	1.1492e-18	AAEL007023	estradiol 17 beta-dehydrogenase [Source:VB Community Annotation]			GO:0005777,GO:0006635,GO:0016491,GO:0055114	peroxisome,fatty acid beta-oxidation,oxidoreductase activity,oxidation-reduction process
LOC5564097	480.404	3.12512	0.339698	9.19972	3.58899e-20	1.19838e-18	AAEL014318				GO:0016020,GO:0016021	membrane,integral component of membrane
LOC5577757	69.4428	-7.41237	0.806485	-9.19096	3.8935e-20	1.29684e-18	AAEL003294	fibrinogen and fibronectin [Source:VB Community Annotation]
LOC5570057	317.631	-2.02408	0.220248	-9.19001	3.92792e-20	1.30506e-18	AAEL000184
LOC5580231	134.791	-6.55426	0.713718	-9.18327	4.18203e-20	1.38606e-18	AAEL012207	myosin light chain 1, [Source:VB Community Annotation]			GO:0005509	calcium ion binding
LOC5577356	1163.41	1.63065	0.177579	9.18265	4.20598e-20	1.39056e-18	AAEL000417	monocarboxylate transporter [Source:VB Community Annotation]			GO:0016020,GO:0016021,GO:0022857,GO:0055085	membrane,integral component of membrane,transmembrane transporter activity,transmembrane transport
LOC5575902	241.607	2.38385	0.260178	9.16237	5.07706e-20	1.67443e-18	AAEL012148
LOC5570401	176.876	-2.32359	0.253851	-9.15338	5.51788e-20	1.81535e-18	AAEL012447	elastase, putative [Source:VB Community Annotation]			GO:0004252,GO:0006508	serine-type endopeptidase activity,proteolysis
LOC5566179	159.978	3.56073	0.389049	9.1524	5.56841e-20	1.8275e-18	AAEL015077	WD and tetratricopeptide repeat protein [Source:VB Community Annotation]			GO:0005515	protein binding
LOC5566843	23530.8	-2.22363	0.242981	-9.15144	5.61797e-20	1.83927e-18	AAEL000823	60S ribosomal protein L35A, putative [Source:UniProtKB/TrEMBL;Acc:Q17N60]	Rpl35		GO:0003735,GO:0005840,GO:0006412	structural constituent of ribosome,ribosome,translation
LOC5574866	24853.4	-2.03312	0.222304	-9.14571	5.92406e-20	1.93476e-18	AAEL011471	60S ribosomal protein L17 [Source:UniProtKB/Swiss-Prot;Acc:Q1HR65]	RpL17		GO:0003735,GO:0005840,GO:0006412,GO:0015934	structural constituent of ribosome,ribosome,translation,large ribosomal subunit
LOC5571496	1143.03	1.83696	0.201086	9.13521	6.52812e-20	2.12687e-18	AAEL001627	udp-n-acteylglucosamine pyrophosphorylase [Source:VB Community Annotation]			GO:0016740,GO:0070569	transferase activity,uridylyltransferase activity
LOC5569575	216.492	1.85138	0.202809	9.1287	6.93259e-20	2.25318e-18	AAEL007765	Serine Protease Inhibitor (serpin) likely cleavage at K/R. Transcript A. [Source:VB Community Annotation]	SRPN10		GO:0004867,GO:0005615,GO:0010466,GO:0010951,GO:0030414	serine-type endopeptidase inhibitor activity,extracellular space,negative regulation of peptidase activity,negative regulation of endopeptidase activity,peptidase inhibitor activity
LOC5564119	660.926	-1.54614	0.169506	-9.12146	7.41156e-20	2.40303e-18	AAEL019770				GO:0003677,GO:0003700,GO:0005634,GO:0006355	DNA binding,DNA-binding transcription factor activity,nucleus,regulation of transcription, DNA-templated
LOC5567255	1458.64	2.44039	0.267659	9.11753	7.68541e-20	2.48581e-18	AAEL005929	ATP-binding cassette transporter [Source:VB Community Annotation]			GO:0000166,GO:0005524,GO:0016020,GO:0016021,GO:0016887,GO:0042626,GO:0055085	nucleotide binding,ATP binding,membrane,integral component of membrane,ATPase activity,ATPase-coupled transmembrane transporter activity,transmembrane transport
LOC5568260	22473.6	-2.25993	0.247892	-9.11661	7.75084e-20	2.50095e-18	AAEL006698	60S ribosomal protein L31 [Source:UniProtKB/Swiss-Prot;Acc:Q9GN74]	RpL31		GO:0003735,GO:0005840,GO:0006412	structural constituent of ribosome,ribosome,translation
LOC5565706	102.47	3.10743	0.340978	9.11328	7.99315e-20	2.57295e-18	AAEL021878	Zinc finger protein [Source:UniProtKB/TrEMBL;Acc:A0A1S4FUN1]			GO:0003676,GO:0003677	nucleic acid binding,DNA binding
LOC5577241	131.772	2.56288	0.281382	9.10817	8.37813e-20	2.69042e-18	AAEL003145	bestrophin 2,3,4 [Source:VB Community Annotation]			GO:0005254,GO:0005886,GO:0006811,GO:0006821,GO:0016020,GO:0016021,GO:0034707,GO:1902476	chloride channel activity,plasma membrane,ion transport,chloride transport,membrane,integral component of membrane,chloride channel complex,chloride transmembrane transport
LOC5577143	140.476	-5.77114	0.633758	-9.10622	8.53056e-20	2.73283e-18	AAEL003116	phosrestin i (arrestin b) (arrestin 2) [Source:VB Community Annotation]			GO:0007165,GO:0050896	signal transduction,response to stimulus
LOC5576653	33966.7	-2.53966	0.279286	-9.09341	9.59806e-20	3.06749e-18	AAEL012686	40S ribosomal protein S23 [Source:UniProtKB/TrEMBL;Acc:Q1HRM5]	RpS23		GO:0003735,GO:0005840,GO:0006412,GO:0015935	structural constituent of ribosome,ribosome,translation,small ribosomal subunit
LOC5571823	172.285	3.90381	0.429411	9.09108	9.80561e-20	3.12638e-18	AAEL001686
LOC110681571	84.3596	3.28632	0.361774	9.0839	1.04754e-19	3.33202e-18	AAEL017994
LOC5568749	4238.3	3.50432	0.386296	9.07158	1.17302e-19	3.72233e-18	AAEL007097	4-nitrophenylphosphatase [Source:UniProtKB/TrEMBL;Acc:Q0IF18]			GO:0016787	hydrolase activity
LOC5570347	2811.93	-1.54543	0.170395	-9.0697	1.1935e-19	3.77839e-18	AAEL001389	Palmitoyltransferase [Source:UniProtKB/TrEMBL;Acc:A0A1S4EYN0]			GO:0016020,GO:0016021,GO:0016409,GO:0016740,GO:0016746,GO:0019706	membrane,integral component of membrane,palmitoyltransferase activity,transferase activity,transferase activity, transferring acyl groups,protein-cysteine S-palmitoyltransferase activity
LOC5564410	85.1013	3.79566	0.41864	9.06665	1.22729e-19	3.87622e-18	AAEL019686
LOC5569745	4971.55	1.41427	0.156025	9.0644	1.25293e-19	3.94789e-18	AAEL007883	fk506-binding protein [Source:VB Community Annotation]			GO:0000413,GO:0003755,GO:0016853	protein peptidyl-prolyl isomerization,peptidyl-prolyl cis-trans isomerase activity,isomerase activity
LOC5566384	74.3444	-6.49708	0.716791	-9.06412	1.25617e-19	3.94885e-18	AAEL005345	transcription factor castor (protein ming) [Source:VB Community Annotation]			GO:0003676,GO:0006355	nucleic acid binding,regulation of transcription, DNA-templated
LOC5569984	6607.79	2.91954	0.322136	9.06305	1.26851e-19	3.97833e-18	AAEL008073				GO:0003723	RNA binding
LOC5564615	294.313	2.43403	0.268778	9.05591	1.35429e-19	4.23408e-18	AAEL014536	embryonic ectoderm development protein [Source:VB Community Annotation]			GO:0005515,GO:0005634,GO:0016571,GO:0035098	protein binding,nucleus,histone methylation,ESC/E(Z) complex
LOC110675343	781.866	-2.19401	0.242278	-9.05575	1.35637e-19	4.23408e-18	AAEL024690				GO:0004222,GO:0006508,GO:0008233,GO:0008237,GO:0016787,GO:0046872	metalloendopeptidase activity,proteolysis,peptidase activity,metallopeptidase activity,hydrolase activity,metal ion binding
LOC110680273	198.318	2.32898	0.257332	9.05047	1.4235e-19	4.43334e-18	AAEL027289
LOC5570237	4148.96	0.898678	0.0993238	9.04796	1.4566e-19	4.52591e-18	AAEL008171	double-stranded RNA-binding protein zn72d [Source:VB Community Annotation]			GO:0003676,GO:0008270	nucleic acid binding,zinc ion binding
LOC5569978	2909.66	3.33182	0.368351	9.04525	1.49323e-19	4.62901e-18	AAEL008069	notch [Source:VB Community Annotation]			GO:0005509,GO:0005515,GO:0006508,GO:0008236,GO:0016020,GO:0016021	calcium ion binding,protein binding,proteolysis,serine-type peptidase activity,membrane,integral component of membrane
LOC5566168	3426.9	-3.2675	0.361389	-9.04148	1.54558e-19	4.7724e-18	AAEL019784				GO:0003682	chromatin binding
LOC5565298	3580.95	1.974	0.218329	9.04141	1.54659e-19	4.7724e-18	AAEL014816
LOC5578057	178.702	2.97652	0.329468	9.03433	1.65015e-19	5.08028e-18	AAEL013489	sugar transporter [Source:VB Community Annotation]			GO:0016020,GO:0016021,GO:0022857,GO:0055085	membrane,integral component of membrane,transmembrane transporter activity,transmembrane transport
LOC5566481	13052.1	-1.35818	0.150394	-9.03077	1.70461e-19	5.23591e-18	AAEL028211				GO:0003676,GO:0003779,GO:0005515,GO:0005524	nucleic acid binding,actin binding,protein binding,ATP binding
LOC5568981	9604.08	-2.16117	0.239416	-9.02684	1.76701e-19	5.41519e-18	AAEL007271	basic helix-loop-helix zip transcription factor [Source:VB Community Annotation]			GO:0000981,GO:0006355,GO:0006357,GO:0046983	DNA-binding transcription factor activity, RNA polymerase II-specific,regulation of transcription, DNA-templated,regulation of transcription by RNA polymerase II,protein dimerization activity
LOC5571059	239.257	2.03444	0.225542	9.02023	1.87702e-19	5.73924e-18	AAEL008793
LOC5577651	125.835	-3.70984	0.412802	-8.98695	2.54175e-19	7.75406e-18	AAEL019558
LOC5574311	4885.85	1.55595	0.17333	8.97679	2.78772e-19	8.48515e-18	AAEL011069				GO:0005515,GO:0005737,GO:0035556	protein binding,cytoplasm,intracellular signal transduction
LOC5569337	426.691	1.38945	0.154799	8.97578	2.81363e-19	8.54466e-18	AAEL007541	DNA polymerase delta small subunit [Source:VB Community Annotation]			GO:0003677,GO:0003887,GO:0005634,GO:0006260	DNA binding,DNA-directed DNA polymerase activity,nucleus,DNA replication
LOC5564571	87.1615	3.32728	0.370994	8.96856	3.00414e-19	9.10261e-18	AAEL014518
LOC5565063	483.189	-1.42935	0.159423	-8.96577	3.08121e-19	9.3151e-18	AAEL004554
LOC5566165	1525.13	1.1311	0.126275	8.95741	3.32387e-19	1.00261e-17	AAEL005214
LOC5576873	1195.5	-4.21447	0.470769	-8.9523	3.48139e-19	1.04777e-17	AAEL003041				GO:0042302	structural constituent of cuticle
LOC5576605	381.051	1.5196	0.169778	8.95051	3.53852e-19	1.06259e-17	AAEL025774				GO:0005524	ATP binding
LOC5572603	204.423	3.30744	0.369824	8.94327	3.77814e-19	1.12988e-17	AAEL009927
LOC5565749	299.784	1.53911	0.172097	8.94323	3.77946e-19	1.12988e-17	AAEL014960				GO:0005515	protein binding
LOC5567063	91.9127	3.24949	0.363743	8.93347	4.12834e-19	1.23144e-17	AAEL005793	AMP dependent ligase [Source:VB Community Annotation]			GO:0003824	catalytic activity
LOC5578787	1424.85	-1.48419	0.16619	-8.93066	4.2346e-19	1.26033e-17	AAEL003669	Histone H2A [Source:UniProtKB/TrEMBL;Acc:Q17ER3]			GO:0000786,GO:0003677,GO:0005634,GO:0005694,GO:0046982	nucleosome,DNA binding,nucleus,chromosome,protein heterodimerization activity
LOC110676496	278.248	3.06111	0.342814	8.92935	4.28502e-19	1.27252e-17	AAEL026390
LOC5565741	89.0942	4.30557	0.482332	8.92657	4.39412e-19	1.30204e-17	AAEL004967	myo inositol monophosphatase [Source:VB Community Annotation]			GO:0006021,GO:0008934,GO:0016787,GO:0046854,GO:0046855,GO:0046872,GO:0052832,GO:0052833,GO:0052834	inositol biosynthetic process,inositol monophosphate 1-phosphatase activity,hydrolase activity,phosphatidylinositol phosphorylation,inositol phosphate dephosphorylation,metal ion binding,inositol monophosphate 3-phosphatase activity,inositol monophosphate 4-phosphatase activity,inositol monophosphate phosphatase activity
LOC5575638	113.208	3.02953	0.339445	8.92494	4.4593e-19	1.31844e-17	AAEL011965	nuclear lamin L1 alpha, putative [Source:VB Community Annotation]
LOC5565118	955.146	4.72919	0.530479	8.91495	4.8805e-19	1.4398e-17	AAEL014734				GO:0003824,GO:0008152,GO:0016491,GO:0033512,GO:0047130,GO:0047131,GO:0055114	catalytic activity,metabolic process,oxidoreductase activity,L-lysine catabolic process to acetyl-CoA via saccharopine,saccharopine dehydrogenase (NADP+, L-lysine-forming) activity,saccharopine dehydrogenase (NAD+, L-glutamate-forming) activity,oxidation-reduction process
LOC5578623	516.746	2.52048	0.282917	8.9089	5.15412e-19	1.51719e-17	AAEL003581	amidophosphoribosyltransferase [Source:VB Community Annotation]			GO:0004044,GO:0006164,GO:0006189,GO:0009113,GO:0009116,GO:0016740,GO:0016757,GO:0046872,GO:0051536	amidophosphoribosyltransferase activity,purine nucleotide biosynthetic process,'de novo' IMP biosynthetic process,purine nucleobase biosynthetic process,nucleoside metabolic process,transferase activity,transferase activity, transferring glycosyl groups,metal ion binding,iron-sulfur cluster binding
LOC5568385	384.918	4.4372	0.49844	8.90219	5.47567e-19	1.60831e-17	AAEL006774	Fatty acyl-CoA reductase [Source:UniProtKB/TrEMBL;Acc:Q174U8]			GO:0006629,GO:0016020,GO:0016021,GO:0016491,GO:0055114,GO:0080019,GO:0102965	lipid metabolic process,membrane,integral component of membrane,oxidoreductase activity,oxidation-reduction process,fatty-acyl-CoA reductase (alcohol-forming) activity,alcohol-forming fatty acyl-CoA reductase activity
LOC110676307	356.421	3.47645	0.39063	8.89959	5.6051e-19	1.64274e-17	AAEL025437				GO:0016491,GO:0055114	oxidoreductase activity,oxidation-reduction process
LOC5568548	253.374	1.85034	0.20799	8.89628	5.77489e-19	1.68881e-17	AAEL006957	GPCR Orphan/Putative Class B Family [Source:VB Community Annotation]	GPRNNB4		GO:0004888,GO:0004930,GO:0005515,GO:0007166,GO:0007186,GO:0016020,GO:0016021	transmembrane signaling receptor activity,G protein-coupled receptor activity,protein binding,cell surface receptor signaling pathway,G protein-coupled receptor signaling pathway,membrane,integral component of membrane
LOC5571606	486.654	-1.36504	0.153479	-8.89403	5.89309e-19	1.71963e-17	AAEL009190				GO:0016757,GO:0030176,GO:0035252	transferase activity, transferring glycosyl groups,integral component of endoplasmic reticulum membrane,UDP-xylosyltransferase activity
LOC5578315	330.453	3.25142	0.365685	8.89132	6.03861e-19	1.75827e-17	AAEL013637	homogentisate 1,2-dioxygenase [Source:VB Community Annotation]			GO:0004411,GO:0006559,GO:0006570,GO:0046872,GO:0055114	homogentisate 1,2-dioxygenase activity,L-phenylalanine catabolic process,tyrosine metabolic process,metal ion binding,oxidation-reduction process
LOC110674128	74.6176	4.20744	0.473691	8.88226	6.55169e-19	1.90354e-17	AAEL021820
LOC5566521	1785.96	2.73344	0.307812	8.88023	6.67194e-19	1.93429e-17	AAEL005458	protein withered, carnitine O-palmitoyltransferase [Source:VB Community Annotation]	whd		GO:0004095,GO:0005739,GO:0005741,GO:0006629,GO:0006631,GO:0006635,GO:0016020,GO:0016021,GO:0016740,GO:0016746	carnitine O-palmitoyltransferase activity,mitochondrion,mitochondrial outer membrane,lipid metabolic process,fatty acid metabolic process,fatty acid beta-oxidation,membrane,integral component of membrane,transferase activity,transferase activity, transferring acyl groups
LOC5566609	158.273	2.19711	0.247567	8.87483	7.00399e-19	2.02618e-17	AAEL000787	Ubiquitin carboxyl-terminal hydrolase calypso (EC 3.4.19.12) [Source:VB Community Annotation]	calypso		GO:0000790,GO:0003682,GO:0004843,GO:0005634,GO:0006325,GO:0006342,GO:0006508,GO:0006511,GO:0008233,GO:0008234,GO:0016787,GO:0035517,GO:0035522	nuclear chromatin,chromatin binding,thiol-dependent ubiquitin-specific protease activity,nucleus,chromatin organization,chromatin silencing,proteolysis,ubiquitin-dependent protein catabolic process,peptidase activity,cysteine-type peptidase activity,hydrolase activity,PR-DUB complex,monoubiquitinated histone H2A deubiquitination
LOC110674115	123.592	3.64342	0.410697	8.8713	7.22951e-19	2.08692e-17	AAEL024316
LOC5579269	507.831	-1.1682	0.131796	-8.86371	7.73938e-19	2.22931e-17	AAEL015640	transcription factor IIIA, putative [Source:VB Community Annotation]			GO:0003676	nucleic acid binding
LOC5570414	1037.04	-2.48809	0.280982	-8.85496	8.37155e-19	2.40624e-17	AAEL021996
LOC110673991	393.593	1.53591	0.173553	8.84984	8.76454e-19	2.51381e-17	AAEL002938	skd/vacuolar sorting [Source:VB Community Annotation]
LOC5565022	282.157	-1.34903	0.152577	-8.84167	9.42949e-19	2.69877e-17	AAEL014705				GO:0005515,GO:0016020,GO:0016021	protein binding,membrane,integral component of membrane
LOC5578459	2761.86	1.0152	0.114836	8.8404	9.53761e-19	2.7239e-17	AAEL000486	chaperonin [Source:VB Community Annotation]			GO:0000166,GO:0005524,GO:0005737,GO:0006457,GO:0051082	nucleotide binding,ATP binding,cytoplasm,protein folding,unfolded protein binding
LOC5576876	1846.85	3.15025	0.356409	8.83886	9.66969e-19	2.75576e-17	AAEL003049	pupal cuticle protein 78E, putative [Source:VB Community Annotation]			GO:0042302	structural constituent of cuticle
LOC5568380	629.808	1.58644	0.179709	8.82782	1.06733e-18	3.03534e-17	AAEL019704				GO:0004888,GO:0005515,GO:0007166,GO:0016020,GO:0016021	transmembrane signaling receptor activity,protein binding,cell surface receptor signaling pathway,membrane,integral component of membrane
LOC5567373	292.81	2.53557	0.288086	8.80141	1.35112e-18	3.83427e-17	AAEL006028				GO:0005319,GO:0006869	lipid transporter activity,lipid transport
LOC5574786	74.1155	3.8422	0.437208	8.78803	1.52201e-18	4.31011e-17	AAEL011423	sugar transporter [Source:VB Community Annotation]			GO:0016020,GO:0016021,GO:0022857,GO:0055085	membrane,integral component of membrane,transmembrane transporter activity,transmembrane transport
LOC5570676	209.529	2.57946	0.29355	8.7871	1.53474e-18	4.33701e-17	AAEL008472	glycerol kinase [Source:VB Community Annotation]			GO:0005975,GO:0016773	carbohydrate metabolic process,phosphotransferase activity, alcohol group as acceptor
LOC110676363	78.4547	3.45361	0.393132	8.78488	1.56532e-18	4.40489e-17	AAEL027549				GO:0016758	transferase activity, transferring hexosyl groups
LOC5576973	78.4547	3.45361	0.393132	8.78488	1.56532e-18	4.40489e-17	AAEL027016				GO:0016740,GO:0016758	transferase activity,transferase activity, transferring hexosyl groups
LOC110679361	116.938	3.29762	0.375414	8.78394	1.57845e-18	4.43255e-17	AAEL009498				GO:0003677,GO:0003899,GO:0006351,GO:0032549	DNA binding,DNA-directed 5'-3' RNA polymerase activity,transcription, DNA-templated,ribonucleoside binding
LOC5571783	1843.29	2.46896	0.281235	8.779	1.64939e-18	4.62208e-17	AAEL009320	chaperonin [Source:VB Community Annotation]			GO:0000166,GO:0005524,GO:0005737,GO:0006457,GO:0051082	nucleotide binding,ATP binding,cytoplasm,protein folding,unfolded protein binding
LOC5570317	2266.07	1.39886	0.159599	8.76485	1.87033e-18	5.23031e-17	AAEL008247	DNA polymerase alpha catalytic subunit [Source:VB Community Annotation]			GO:0000166,GO:0001882,GO:0003676,GO:0003677,GO:0003887,GO:0005634,GO:0006260,GO:0016740,GO:0016779,GO:0046872,GO:0051536,GO:0051539,GO:0071897	nucleotide binding,nucleoside binding,nucleic acid binding,DNA binding,DNA-directed DNA polymerase activity,nucleus,DNA replication,transferase activity,nucleotidyltransferase activity,metal ion binding,iron-sulfur cluster binding,4 iron, 4 sulfur cluster binding,DNA biosynthetic process
LOC5569568	287.816	-1.73611	0.198108	-8.76348	1.89321e-18	5.28328e-17	AAEL007762	mitochondrial ribosomal protein, L40, putative [Source:VB Community Annotation]	mRpL40		GO:0005739,GO:0005762,GO:0005840	mitochondrion,mitochondrial large ribosomal subunit,ribosome
LOC5575828	1602.24	1.23852	0.141419	8.75779	1.99107e-18	5.54485e-17	AAEL012095	26S protease regulatory subunit [Source:VB Community Annotation]			GO:0000166,GO:0000502,GO:0005524,GO:0005737,GO:0016787,GO:0016887,GO:0030163,GO:0036402,GO:1901800	nucleotide binding,proteasome complex,ATP binding,cytoplasm,hydrolase activity,ATPase activity,protein catabolic process,proteasome-activating ATPase activity,positive regulation of proteasomal protein catabolic process
LOC5568168	656.33	1.88716	0.215554	8.75495	2.04193e-18	5.67471e-17	AAEL006610				GO:0005515	protein binding
LOC5574448	1331.17	1.20346	0.137601	8.746	2.21052e-18	6.13053e-17	AAEL019907				GO:0005509,GO:0005886,GO:0007155,GO:0007156,GO:0016020,GO:0016021,GO:0098609	calcium ion binding,plasma membrane,cell adhesion,homophilic cell adhesion via plasma membrane adhesion molecules,membrane,integral component of membrane,cell-cell adhesion
LOC5575396	226.357	2.31021	0.264188	8.74457	2.23868e-18	6.19585e-17	AAEL011801
LOC5579646	264.593	2.98849	0.34183	8.74261	2.27788e-18	6.29134e-17	AAEL003978				GO:0003676	nucleic acid binding
LOC110680939	9907.58	-2.41121	0.275856	-8.74084	2.31383e-18	6.37753e-17	AAEL025999	40S ribosomal protein S17 [Source:UniProtKB/TrEMBL;Acc:Q52UT2]
LOC110681168	100.095	2.61767	0.299786	8.73178	2.50695e-18	6.89566e-17	AAEL022327
LOC5578162	988.41	-2.14803	0.246313	-8.72074	2.76382e-18	7.58666e-17	AAEL013544	snail protein, putative [Source:VB Community Annotation]			GO:0003676	nucleic acid binding
LOC5577282	363.985	1.58883	0.182496	8.70608	3.14567e-18	8.61722e-17	AAEL013135	chromodomain helicase DNA binding protein [Source:VB Community Annotation]			GO:0005524	ATP binding
LOC5572601	2274.35	1.09873	0.126404	8.69215	3.55643e-18	9.72259e-17	AAEL009932	lethal giant larva homologue [Source:VB Community Annotation]			GO:0005515,GO:0006887	protein binding,exocytosis
LOC5569173	257.306	3.16617	0.364764	8.68006	3.9557e-18	1.07922e-16	AAEL023026
LOC23687956	219.87	-2.86752	0.330398	-8.67898	3.99325e-18	1.08725e-16	AAEL017536	holotricin glycine rich repeat protein (GRRP) anti-microbial peptide [Source:VB Community Annotation]	GRRP
LOC5576219	319.329	1.65872	0.191168	8.67676	4.07196e-18	1.10643e-16	AAEL002843				GO:0000493,GO:0001522,GO:0003723,GO:0005634,GO:0005732,GO:0006364,GO:0042254	box H/ACA snoRNP assembly,pseudouridine synthesis,RNA binding,nucleus,small nucleolar ribonucleoprotein complex,rRNA processing,ribosome biogenesis
LOC5579517	78.8733	4.09881	0.472561	8.67361	4.18628e-18	1.1352e-16	AAEL014993
LOC110681072	454.18	1.43775	0.165922	8.66526	4.50502e-18	1.21917e-16	AAEL022508				GO:0005515,GO:0005524,GO:0005694,GO:0051276	protein binding,ATP binding,chromosome,chromosome organization
LOC5571480	124.983	3.35564	0.387585	8.6578	4.80954e-18	1.29896e-16	AAEL021099				GO:0005515,GO:0005886,GO:0006811,GO:0016020,GO:0016021,GO:0055085	protein binding,plasma membrane,ion transport,membrane,integral component of membrane,transmembrane transport
LOC5571728	112.193	-4.69374	0.542564	-8.65104	5.10331e-18	1.37554e-16	AAEL009269				GO:0005515	protein binding
LOC5565777	1061.32	2.14484	0.247946	8.65042	5.13092e-18	1.38021e-16	AAEL004984	cullin-associated NEDD8-dissociated protein 1 [Source:VB Community Annotation]			GO:0010265	SCF complex assembly
LOC5572556	799.266	1.85813	0.214961	8.64403	5.42658e-18	1.45682e-16	AAEL009893				GO:0005515,GO:0005634,GO:0006355,GO:0046872	protein binding,nucleus,regulation of transcription, DNA-templated,metal ion binding
LOC110681364	865.702	-2.4383	0.28218	-8.64094	5.57514e-18	1.49371e-16	AAEL026177				GO:0000062,GO:0004190,GO:0005515,GO:0006508	fatty-acyl-CoA binding,aspartic-type endopeptidase activity,protein binding,proteolysis
LOC5564813	455.772	2.97894	0.3449	8.63714	5.76383e-18	1.54119e-16	AAEL014635	engrailed [Source:VB Community Annotation]			GO:0000981,GO:0003677,GO:0005634,GO:0006355,GO:0006357,GO:0007275,GO:0043565	DNA-binding transcription factor activity, RNA polymerase II-specific,DNA binding,nucleus,regulation of transcription, DNA-templated,regulation of transcription by RNA polymerase II,multicellular organism development,sequence-specific DNA binding
LOC110677751	144.175	-2.53067	0.293039	-8.63593	5.82511e-18	1.55448e-16	AAEL023177
LOC5566296	695.441	-1.82976	0.211937	-8.63351	5.94994e-18	1.58464e-16	AAEL000724				GO:0003723,GO:0005634,GO:0005737,GO:0061015	RNA binding,nucleus,cytoplasm,snRNA import into nucleus
LOC5564045	143.878	2.46751	0.285953	8.62907	6.18522e-18	1.64404e-16	AAEL004076	Ubiquitin-like modifier-activating enzyme 5 (Ubiquitin-activating enzyme 5) [Source:VB Community Annotation]			GO:0000166,GO:0005524,GO:0008641,GO:0046872	nucleotide binding,ATP binding,ubiquitin-like modifier activating enzyme activity,metal ion binding
LOC5566918	93.1045	6.08707	0.705514	8.62785	6.2516e-18	1.6584e-16	AAEL024932
LOC5574978	1873.51	1.54357	0.179242	8.61162	7.20346e-18	1.90714e-16	AAEL002510	serine hydroxymethyltransferase [Source:VB Community Annotation]			GO:0003824,GO:0004372,GO:0006730,GO:0016740,GO:0019264,GO:0030170,GO:0035999	catalytic activity,glycine hydroxymethyltransferase activity,one-carbon metabolic process,transferase activity,glycine biosynthetic process from serine,pyridoxal phosphate binding,tetrahydrofolate interconversion
LOC5568054	1670.76	-1.67428	0.194442	-8.61069	7.26246e-18	1.91898e-16	AAEL006480
LOC5572994	367.943	1.63361	0.189773	8.60826	7.41809e-18	1.95625e-16	AAEL001937	selenium-binding protein [Source:VB Community Annotation]			GO:0008430	selenium binding
LOC5567979	1287.27	-1.52554	0.177319	-8.60341	7.73823e-18	2.03667e-16	AAEL006412	sodium- and chloride-dependent neurotransmitter transporter [Source:VB Community Annotation]			GO:0005034,GO:0005328,GO:0006836,GO:0015293,GO:0016020,GO:0016021,GO:0019226,GO:0042065,GO:0055085	osmosensor activity,,neurotransmitter transport,symporter activity,membrane,integral component of membrane,transmission of nerve impulse,glial cell growth,transmembrane transport
LOC5575731	1890.54	1.08935	0.126864	8.58677	8.94453e-18	2.34956e-16	AAEL012039	zinc finger protein [Source:VB Community Annotation]			GO:0000977,GO:0003676,GO:0003677,GO:0005634,GO:0006357,GO:0046872	RNA polymerase II transcription regulatory region sequence-specific DNA binding,nucleic acid binding,DNA binding,nucleus,regulation of transcription by RNA polymerase II,metal ion binding
LOC110674015	67.1675	3.50816	0.40883	8.58099	9.40596e-18	2.46377e-16	AAEL028201				GO:0007093,GO:1990423	mitotic cell cycle checkpoint,RZZ complex
LOC5565624	18830	-2.19702	0.256037	-8.58087	9.41603e-18	2.46377e-16	AAEL014292	40S ribosomal protein S24 [Source:UniProtKB/TrEMBL;Acc:Q8WQK7]	RpS24		GO:0003735,GO:0005840,GO:0006412	structural constituent of ribosome,ribosome,translation
LOC5574813	491.799	2.67518	0.311966	8.57523	9.88865e-18	2.5824e-16	AAEL002474				GO:0003676,GO:0005515	nucleic acid binding,protein binding
LOC5579923	731.128	2.57752	0.300621	8.57397	9.99738e-18	2.60572e-16	AAEL006808
LOC5569144	3286.44	-1.36867	0.159636	-8.57368	1.00233e-17	2.60742e-16	AAEL007392	mitochondrial import receptor subunit tom20 [Source:VB Community Annotation]			GO:0005739,GO:0005741,GO:0005742,GO:0006605,GO:0006886,GO:0016020,GO:0016021	mitochondrion,mitochondrial outer membrane,mitochondrial outer membrane translocase complex,protein targeting,intracellular protein transport,membrane,integral component of membrane
LOC5567878	1333.02	7.85344	0.916052	8.57314	1.00703e-17	2.61459e-16	AAEL006326	deoxyribonuclease I, putative [Source:VB Community Annotation]			GO:0003676,GO:0016787,GO:0046872	nucleic acid binding,hydrolase activity,metal ion binding
LOC5569582	18919.6	-2.57507	0.300451	-8.57071	1.02852e-17	2.66522e-16	AAEL007771	60S ribosomal protein L22 [Source:UniProtKB/TrEMBL;Acc:Q1HRP2]	RpL22		GO:0003735,GO:0005840,GO:0006412	structural constituent of ribosome,ribosome,translation
LOC5571798	2761.43	-0.999893	0.116724	-8.5663	1.06867e-17	2.76007e-16	AAEL009326	fragile X mental retardation syndrome-related protein 1, putative [Source:VB Community Annotation]			GO:0003676,GO:0003723,GO:0003729,GO:0005737,GO:0006417	nucleic acid binding,RNA binding,mRNA binding,cytoplasm,regulation of translation
LOC5574296	147.504	-1.70779	0.199363	-8.56623	1.06924e-17	2.76007e-16	AAEL011060				GO:0003676,GO:0005634,GO:0008270,GO:0046872	nucleic acid binding,nucleus,zinc ion binding,metal ion binding
LOC23687671	1369.75	1.6342	0.190897	8.56064	1.12246e-17	2.89191e-16	AAEL017251		AGO2		GO:0003676,GO:0005515,GO:0031047	nucleic acid binding,protein binding,gene silencing by RNA
LOC23687980	557.299	1.859	0.217184	8.55958	1.1328e-17	2.91295e-16	AAEL017560				GO:0005515	protein binding
LOC5564226	13060.2	-2.34143	0.273802	-8.55153	1.21469e-17	3.11755e-16	AAEL004175	40S ribosomal protein S17 [Source:UniProtKB/TrEMBL;Acc:Q52UT2]	RpS17		GO:0003735,GO:0005840,GO:0006412	structural constituent of ribosome,ribosome,translation
LOC5567722	1756.3	-1.004	0.117421	-8.55046	1.22594e-17	3.14043e-16	AAEL021386				GO:0007275,GO:0016020,GO:0016021	multicellular organism development,membrane,integral component of membrane
LOC5575611	831.909	2.84884	0.333322	8.54679	1.26554e-17	3.23568e-16	AAEL027674				GO:0003677,GO:0005634,GO:0006355,GO:0046983	DNA binding,nucleus,regulation of transcription, DNA-templated,protein dimerization activity
LOC5565883	6189.19	-1.56096	0.18267	-8.54526	1.28246e-17	3.2727e-16	AAEL019474				GO:0003676,GO:0003723	nucleic acid binding,RNA binding
LOC110678056	415.319	3.55102	0.415758	8.54109	1.32964e-17	3.38666e-16	AAEL027336				GO:0016491,GO:0016620,GO:0055114	oxidoreductase activity,oxidoreductase activity, acting on the aldehyde or oxo group of donors, NAD or NADP as acceptor,oxidation-reduction process
LOC5572440	385.245	1.40842	0.16497	8.53744	1.37229e-17	3.48869e-16	AAEL021826				GO:0016301,GO:0016310	kinase activity,phosphorylation
LOC5574984	302.984	-2.01068	0.235816	-8.52648	1.50866e-17	3.81858e-16	AAEL021326
LOC110677877	327.269	2.33973	0.274412	8.52633	1.51059e-17	3.81858e-16	AAEL028239	Putative ubiquitin domain-containing protein 1 [Source:UniProtKB/TrEMBL;Acc:A0A0P6IUS9]			GO:0005515	protein binding
LOC5569697	192.79	-2.21612	0.259997	-8.52364	1.54614e-17	3.90109e-16	AAEL007849
LOC5569183	505.898	2.11289	0.24817	8.51391	1.68162e-17	4.23496e-16	AAEL007439	myosin light chain 1, [Source:VB Community Annotation]			GO:0005509	calcium ion binding
LOC23687823	124.869	-11.1223	1.30652	-8.51288	1.69671e-17	4.26496e-16	AAEL017403	Trypsin Modulating Oostatic Factor [Source:VB Community Annotation]	TMOF		GO:0004867,GO:0005179,GO:0005576,GO:0005615,GO:0007165,GO:0010951,GO:0048599	serine-type endopeptidase inhibitor activity,hormone activity,extracellular region,extracellular space,signal transduction,negative regulation of endopeptidase activity,oocyte development
LOC5570074	553.698	3.30044	0.387773	8.51129	1.72014e-17	4.31578e-16	AAEL001344	pair-rule protein odd-paired [Source:VB Community Annotation]			GO:0003676,GO:0003677,GO:0005634,GO:0046872	nucleic acid binding,DNA binding,nucleus,metal ion binding
LOC5576950	3231.38	0.898618	0.105604	8.50935	1.74917e-17	4.38043e-16	AAEL012904	rab gdp-dissociation inhibitor [Source:VB Community Annotation]			GO:0005092,GO:0005093,GO:0005096,GO:0005737,GO:0007264,GO:0015031,GO:0043547,GO:0050790	GDP-dissociation inhibitor activity,Rab GDP-dissociation inhibitor activity,GTPase activator activity,cytoplasm,small GTPase mediated signal transduction,protein transport,positive regulation of GTPase activity,regulation of catalytic activity
LOC5568083	1077.07	-3.59437	0.422501	-8.50735	1.7795e-17	4.4481e-16	AAEL006534	protocadherin [Source:VB Community Annotation]			GO:0005509,GO:0005886,GO:0007155,GO:0007156,GO:0016020	calcium ion binding,plasma membrane,cell adhesion,homophilic cell adhesion via plasma membrane adhesion molecules,membrane
LOC5572470	11594.9	-2.11658	0.248817	-8.50655	1.79181e-17	4.47054e-16	AAEL009825	60S ribosomal protein L13a [Source:UniProtKB/TrEMBL;Acc:Q16US7]	RpL13a		GO:0003735,GO:0005840,GO:0006412,GO:0015934	structural constituent of ribosome,ribosome,translation,large ribosomal subunit
LOC5570432	20550.9	-2.23208	0.262461	-8.50441	1.82521e-17	4.54541e-16	AAEL008329	60S ribosomal protein L24 [Source:UniProtKB/TrEMBL;Acc:Q1HR85]	RpL24		GO:0005840	ribosome
LOC5567542	73.1047	3.51095	0.412982	8.50148	1.87192e-17	4.65312e-16	AAEL006151	serine protease, putative [Source:VB Community Annotation]			GO:0004252,GO:0004553,GO:0005975,GO:0006508,GO:0008061,GO:0008152,GO:0016787,GO:0016798	serine-type endopeptidase activity,hydrolase activity, hydrolyzing O-glycosyl compounds,carbohydrate metabolic process,proteolysis,chitin binding,metabolic process,hydrolase activity,hydrolase activity, acting on glycosyl bonds
LOC110674129	68.526	4.07646	0.479592	8.49985	1.89838e-17	4.71017e-16	AAEL027387
LOC5566573	100.091	4.51395	0.531459	8.49351	2.00491e-17	4.96529e-16	AAEL005491	ABC transporter [Source:VB Community Annotation]			GO:0000166,GO:0005524,GO:0016020,GO:0016021,GO:0016887,GO:0043190,GO:0055085	nucleotide binding,ATP binding,membrane,integral component of membrane,ATPase activity,ATP-binding cassette (ABC) transporter complex,transmembrane transport
LOC110680424	89.5657	6.01107	0.707836	8.49219	2.02786e-17	5.01288e-16	AAEL026213
LOC5577980	1191.79	-1.2973	0.15291	-8.48406	2.17473e-17	5.36605e-16	AAEL013460	ecotropic viral integration site [Source:VB Community Annotation]			GO:0005096,GO:0043087,GO:0043547	GTPase activator activity,regulation of GTPase activity,positive regulation of GTPase activity
LOC110675280	1307.68	7.02392	0.828443	8.47846	2.28189e-17	5.62014e-16	AAEL027677
LOC110680362	64.869	4.10603	0.484526	8.47434	2.36425e-17	5.81232e-16	AAEL026577
LOC5568166	390.085	2.72197	0.321316	8.4713	2.42659e-17	5.95469e-16	AAEL006609	zinc finger protein [Source:VB Community Annotation]			GO:0003676	nucleic acid binding
LOC5564323	2091.88	1.32602	0.156623	8.46631	2.53282e-17	6.20403e-16	AAEL000572	AMP dependent ligase [Source:UniProtKB/TrEMBL;Acc:A0A1S4EW84]			GO:0003824,GO:0016020,GO:0016021	catalytic activity,membrane,integral component of membrane
LOC110678495	224.875	1.90405	0.225451	8.44554	3.02644e-17	7.39962e-16	AAEL020467
LOC110676303	30037.8	6.39035	0.757114	8.44042	3.16207e-17	7.71718e-16	AAEL027632
LOC5564984	437.043	-1.62524	0.192623	-8.43742	3.24426e-17	7.90339e-16	AAEL019853				GO:0004252,GO:0006508	serine-type endopeptidase activity,proteolysis
LOC5574244	431.916	1.32031	0.156544	8.4341	3.33756e-17	8.11595e-16	AAEL021342	V-type proton ATPase subunit [Source:UniProtKB/TrEMBL;Acc:Q1HQS1]			GO:0006811,GO:0015078,GO:0015991,GO:0033179,GO:1902600	ion transport,proton transmembrane transporter activity,GO_0015991,proton-transporting V-type ATPase, V0 domain,proton transmembrane transport
LOC5577752	561.005	1.45631	0.172886	8.42355	3.65243e-17	8.86556e-16	AAEL019677				GO:0005347,GO:0005743,GO:0015867,GO:0016020,GO:0016021,GO:0055085	ATP transmembrane transporter activity,mitochondrial inner membrane,ATP transport,membrane,integral component of membrane,transmembrane transport
LOC5575758	804.532	1.14857	0.136594	8.40862	4.14857e-17	1.00517e-15	AAEL002714	kinesin-like protein KIF23 (mitotic kinesin-like protein 1) [Source:VB Community Annotation]			GO:0000166,GO:0000915,GO:0003774,GO:0003777,GO:0005524,GO:0005874,GO:0007018,GO:0008017,GO:0072383	nucleotide binding,actomyosin contractile ring assembly,motor activity,microtubule motor activity,ATP binding,microtubule,microtubule-based movement,microtubule binding,plus-end-directed vesicle transport along microtubule
LOC5571143	500.628	1.6735	0.199041	8.40783	4.17658e-17	1.01013e-15	AAEL008853	choline/ethanolamine kinase [Source:VB Community Annotation]
LOC23687759	194.427	1.92522	0.229045	8.40542	4.26337e-17	1.02927e-15	AAEL022698				GO:0005515,GO:0051260	protein binding,protein homooligomerization
LOC5572100	794.814	1.14306	0.136205	8.39223	4.76999e-17	1.14951e-15	AAEL028105
LOC5565221	529.533	-1.07384	0.128058	-8.38558	5.04773e-17	1.21426e-15	AAEL004682				GO:0005737,GO:0120009,GO:0120013	cytoplasm,intermembrane lipid transfer,lipid transfer activity
LOC5579966	1480.69	1.17442	0.140082	8.38379	5.12496e-17	1.23063e-15	AAEL007586	nuclear pore complex protein nup98 [Source:VB Community Annotation]			GO:0005634,GO:0005643,GO:0006913,GO:0015031,GO:0017056,GO:0031965,GO:0051028	nucleus,nuclear pore,nucleocytoplasmic transport,protein transport,structural constituent of nuclear pore,nuclear membrane,mRNA transport
LOC5574969	538.486	-2.07526	0.247625	-8.38065	5.26368e-17	1.26169e-15	AAEL002499				GO:0003677,GO:0005515	DNA binding,protein binding
LOC5580174	244.203	1.62799	0.194704	8.36134	6.20124e-17	1.48377e-15	AAEL002559				GO:0006801,GO:0016020,GO:0016021,GO:0046872	superoxide metabolic process,membrane,integral component of membrane,metal ion binding
LOC5577626	593.037	-1.22761	0.146887	-8.35752	6.40525e-17	1.52985e-15	AAEL003210	tetraspanin 29fa [Source:VB Community Annotation]			GO:0016020,GO:0016021	membrane,integral component of membrane
LOC5574963	670.649	-1.45527	0.174193	-8.35438	6.57766e-17	1.56806e-15	AAEL011548				GO:0005634,GO:0007076,GO:0030261	nucleus,mitotic chromosome condensation,chromosome condensation
LOC5567218	137.301	-2.48657	0.297643	-8.35419	6.58857e-17	1.56806e-15	AAEL000905				GO:0016787,GO:0052689	hydrolase activity,carboxylic ester hydrolase activity
LOC5566250	151.431	3.43792	0.41155	8.35359	6.62163e-17	1.57314e-15	AAEL015109	Clip-Domain Serine Protease family D. [Source:VB Community Annotation]	CLIPD10		GO:0004252,GO:0006508	serine-type endopeptidase activity,proteolysis
LOC5569029	78.5009	2.8278	0.338587	8.35177	6.72451e-17	1.59476e-15	AAEL007321				GO:0016020,GO:0016021	membrane,integral component of membrane
LOC110674113	102.522	3.55872	0.426266	8.34859	6.90852e-17	1.63409e-15	AAEL025310
LOC5567273	971.139	-1.66005	0.198845	-8.34848	6.91473e-17	1.63409e-15	AAEL005915	monocarboxylate transporter [Source:VB Community Annotation]			GO:0016020,GO:0016021,GO:0022857,GO:0055085	membrane,integral component of membrane,transmembrane transporter activity,transmembrane transport
LOC5567188	211.787	3.50685	0.420086	8.34793	6.94675e-17	1.63877e-15	AAEL000855	mannosyltransferase 1, [Source:VB Community Annotation]			GO:0000030,GO:0004169,GO:0005783,GO:0005789,GO:0006486,GO:0006493,GO:0016020,GO:0016021,GO:0016740,GO:0016757,GO:0035269,GO:0097502	mannosyltransferase activity,dolichyl-phosphate-mannose-protein mannosyltransferase activity,endoplasmic reticulum,endoplasmic reticulum membrane,protein glycosylation,protein O-linked glycosylation,membrane,integral component of membrane,transferase activity,transferase activity, transferring glycosyl groups,protein O-linked mannosylation,mannosylation
LOC5567423	816.875	-1.31286	0.157323	-8.34501	7.12081e-17	1.67689e-15	AAEL006070	Phosphoglycerate mutase [Source:UniProtKB/TrEMBL;Acc:Q177P3]			GO:0003824,GO:0004082,GO:0004619,GO:0006096,GO:0016853,GO:0016868	catalytic activity,bisphosphoglycerate mutase activity,phosphoglycerate mutase activity,glycolytic process,isomerase activity,intramolecular transferase activity, phosphotransferases
LOC5574467	410.218	-3.92863	0.471105	-8.33918	7.48057e-17	1.75852e-15	AAEL002373	juvenile hormone-inducible protein, putative [Source:VB Community Annotation]
LOC110680753	1346.54	1.23695	0.148472	8.33119	8.00348e-17	1.87816e-15	AAEL011751	ccar1 [Source:VB Community Annotation]			GO:0005737,GO:0006355	cytoplasm,regulation of transcription, DNA-templated
LOC5579190	309.104	3.92656	0.471566	8.32664	8.31692e-17	1.94831e-15	AAEL003899	sugar transporter [Source:VB Community Annotation]			GO:0016020,GO:0016021,GO:0022857,GO:0055085	membrane,integral component of membrane,transmembrane transporter activity,transmembrane transport
LOC5579180	1842.71	-1.55342	0.186619	-8.32405	8.50107e-17	1.98798e-15	AAEL003896	serine/threonine protein kinase [Source:VB Community Annotation]			GO:0000166,GO:0004672,GO:0005524,GO:0006468	nucleotide binding,protein kinase activity,ATP binding,protein phosphorylation
LOC5569462	671.434	-1.49524	0.17974	-8.31892	8.87657e-17	2.07218e-15	AAEL027751				GO:0005524,GO:0006464	ATP binding,cellular protein modification process
LOC5568482	1220.64	-1.41384	0.169971	-8.31812	8.93699e-17	2.08266e-15	AAEL006880	Rab32 [Source:UniProtKB/TrEMBL;Acc:A0A1S4FEX4]			GO:0003924,GO:0005525,GO:0005794,GO:0005802,GO:0016020,GO:0016192,GO:0031982	GTPase activity,GTP binding,Golgi apparatus,trans-Golgi network,membrane,vesicle-mediated transport,vesicle
LOC5571215	99.7912	3.8645	0.464813	8.3141	9.24528e-17	2.15077e-15	AAEL007191	amino acid transporter [Source:VB Community Annotation]			GO:0016020,GO:0016021	membrane,integral component of membrane
LOC5578652	126.169	7.26451	0.874571	8.30637	9.8678e-17	2.29162e-15	AAEL013802	Fatty acyl-CoA reductase [Source:UniProtKB/TrEMBL;Acc:A0A1S4FZZ5]			GO:0006629,GO:0016020,GO:0016021,GO:0016491,GO:0055114,GO:0080019,GO:0102965	lipid metabolic process,membrane,integral component of membrane,oxidoreductase activity,oxidation-reduction process,fatty-acyl-CoA reductase (alcohol-forming) activity,alcohol-forming fatty acyl-CoA reductase activity
LOC110675449	68.3379	3.96203	0.477039	8.30546	9.94338e-17	2.30518e-15	AAEL026131
LOC5579876	274.613	2.39393	0.288358	8.30194	1.02425e-16	2.37042e-15	AAEL005980				GO:0016020,GO:0016021	membrane,integral component of membrane
LOC5573075	569.208	1.27276	0.153423	8.29575	1.07905e-16	2.49296e-15	AAEL006299	methyltransferase, putative [Source:VB Community Annotation]
LOC5572011	549.635	2.51301	0.303081	8.29154	1.1179e-16	2.57827e-15	AAEL021276				GO:0016020,GO:0016021	membrane,integral component of membrane
LOC5569465	1479.77	-1.18482	0.143143	-8.27716	1.26146e-16	2.90439e-15	AAEL007657	low-density lipoprotein receptor (ldl) [Source:VB Community Annotation]			GO:0005509,GO:0005515,GO:0006897,GO:0016020,GO:0016021	calcium ion binding,protein binding,endocytosis,membrane,integral component of membrane
LOC5577126	226.708	2.48363	0.300133	8.27512	1.28328e-16	2.94957e-15	AAEL020720
LOC5568362	88.4308	2.98933	0.36146	8.27015	1.33787e-16	3.06979e-15	AAEL001098	clip-domain serine protease, putative [Source:VB Community Annotation]			GO:0004252,GO:0006508	serine-type endopeptidase activity,proteolysis
LOC110680352	85.2392	2.70211	0.326801	8.26837	1.35808e-16	3.11083e-15	AAEL023185
LOC5571724	272.476	1.62212	0.19629	8.26391	1.40981e-16	3.22384e-15	AAEL009250				GO:0005515	protein binding
LOC5580149	50.8426	-5.77185	0.698595	-8.26209	1.43146e-16	3.26777e-15	AAEL002449				GO:0042302	structural constituent of cuticle
LOC5574333	1097.83	-1.39639	0.169289	-8.24854	1.60338e-16	3.65403e-15	AAEL002337	prefoldin, subunit, putative [Source:VB Community Annotation]			GO:0006457,GO:0016272,GO:0051082	protein folding,prefoldin complex,unfolded protein binding
LOC5573573	448.471	2.02316	0.245403	8.24425	1.66201e-16	3.78122e-15	AAEL002134				GO:0016020,GO:0016021	membrane,integral component of membrane
LOC5577713	278.949	2.01602	0.2447	8.23877	1.73997e-16	3.95189e-15	AAEL013352	lethal(2)essential for life protein, l2efl [Source:VB Community Annotation]			GO:0046872	metal ion binding
LOC23687649	89.1457	2.51344	0.305109	8.23785	1.7534e-16	3.97566e-15	AAEL017229				GO:0003676,GO:0006355	nucleic acid binding,regulation of transcription, DNA-templated
LOC5569192	434.243	2.49047	0.302377	8.23631	1.77597e-16	4.02003e-15	AAEL007450	Odd skipped, putative [Source:UniProtKB/TrEMBL;Acc:A0A1S4FGI2]			GO:0003676	nucleic acid binding
LOC5578123	23114.3	-2.07439	0.252209	-8.2249	1.95353e-16	4.41452e-15	AAEL003427	40S ribosomal protein S16 [Source:UniProtKB/Swiss-Prot;Acc:P62251]	RpS16		GO:0003735,GO:0005840,GO:0006412	structural constituent of ribosome,ribosome,translation
LOC5572486	333.887	2.88113	0.350377	8.22294	1.98581e-16	4.47993e-15	AAEL009817				GO:0003824,GO:0016791	catalytic activity,phosphatase activity
LOC5573644	2040.97	0.995856	0.121162	8.21917	2.04908e-16	4.6149e-15	AAEL010641	autophagy related gene [Source:VB Community Annotation]	APG7A		GO:0000166,GO:0005524,GO:0005634,GO:0008641,GO:0016925,GO:0019948,GO:0031510,GO:0046872	nucleotide binding,ATP binding,nucleus,ubiquitin-like modifier activating enzyme activity,protein sumoylation,SUMO activating enzyme activity,SUMO activating enzyme complex,metal ion binding
LOC5574176	456.013	1.19168	0.145002	8.21836	2.06297e-16	4.6384e-15	AAEL020455
LOC5565544	21172.8	-0.939391	0.114309	-8.21801	2.06908e-16	4.64435e-15	AAEL004855	ADP,ATP carrier protein [Source:VB Community Annotation]			GO:0005347,GO:0005471,GO:0005743,GO:0015867,GO:0016020,GO:0016021,GO:0022857,GO:0055085,GO:0140021,GO:1990544	ATP transmembrane transporter activity,ATP:ADP antiporter activity,mitochondrial inner membrane,ATP transport,membrane,integral component of membrane,transmembrane transporter activity,transmembrane transport,mitochondrial ADP transmembrane transport,mitochondrial ATP transmembrane transport
LOC5569999	2005.17	1.19769	0.145868	8.21082	2.19683e-16	4.92288e-15	AAEL000181	polybromo-1 [Source:VB Community Annotation]			GO:0003677,GO:0003682,GO:0005515,GO:0005634,GO:0006338,GO:0016586	DNA binding,chromatin binding,protein binding,nucleus,chromatin remodeling,RSC-type complex
LOC5577709	98.1582	3.44159	0.41919	8.2101	2.21012e-16	4.9444e-15	AAEL013349	lethal(2)essential for life protein, l2efl [Source:VB Community Annotation]			GO:0046872	metal ion binding
LOC5577403	138.91	-2.06039	0.251124	-8.20468	2.31215e-16	5.16406e-15	AAEL003165	low molecular weight protein-tyrosine-phosphatase [Source:VB Community Annotation]			GO:0003993,GO:0004725,GO:0004726,GO:0005737,GO:0006470,GO:0016787,GO:0035335	acid phosphatase activity,protein tyrosine phosphatase activity,non-membrane spanning protein tyrosine phosphatase activity,cytoplasm,protein dephosphorylation,hydrolase activity,peptidyl-tyrosine dephosphorylation
LOC5574500	1273.31	-0.914242	0.11148	-8.20094	2.38513e-16	5.31214e-15	AAEL023902				GO:0005634,GO:0006355,GO:0030374,GO:0046983,GO:1903508	nucleus,regulation of transcription, DNA-templated,nuclear receptor transcription coactivator activity,protein dimerization activity,positive regulation of nucleic acid-templated transcription
LOC5575995	3116.28	1.11913	0.136465	8.20088	2.38637e-16	5.31214e-15	AAEL002761	tropomyosin invertebrate [Source:VB Community Annotation]
LOC5576841	3719.9	-0.975354	0.118952	-8.19955	2.41281e-16	5.3621e-15	AAEL012827	endoplasmin [Source:VB Community Annotation]			GO:0000166,GO:0005524,GO:0006457,GO:0051082	nucleotide binding,ATP binding,protein folding,unfolded protein binding
LOC110678839	456.021	1.18728	0.145018	8.18711	2.67573e-16	5.93658e-15	AAEL020455
LOC5569911	73.6249	3.48799	0.426118	8.18549	2.71195e-16	6.007e-15	AAEL008007
LOC110677182	1800.79	-1.44871	0.177007	-8.18448	2.73489e-16	6.04784e-15	AAEL020737	40S ribosomal protein S21 [Source:UniProtKB/TrEMBL;Acc:Q1HR25]
LOC110678434	99.1715	3.50624	0.428544	8.18176	2.79739e-16	6.17587e-15	AAEL020658
LOC5566455	1825.94	0.847905	0.103639	8.18133	2.80719e-16	6.18734e-15	AAEL026474				GO:0000166,GO:0004672,GO:0004674,GO:0005524,GO:0006468,GO:0016301,GO:0016310,GO:0016740,GO:0035556	nucleotide binding,protein kinase activity,protein serine/threonine kinase activity,ATP binding,protein phosphorylation,kinase activity,phosphorylation,transferase activity,intracellular signal transduction
LOC5564640	2873.89	0.868889	0.106343	8.17061	3.06828e-16	6.74521e-15	AAEL022608				GO:0003677,GO:0005515,GO:0016514,GO:0071564,GO:0071565	DNA binding,protein binding,SWI/SNF complex,npBAF complex,nBAF complex
LOC5563705	426.75	-1.66198	0.203411	-8.17053	3.07035e-16	6.74521e-15	AAEL003922				GO:0003676,GO:0008168,GO:0032259	nucleic acid binding,methyltransferase activity,methylation
LOC5578801	588.126	1.90228	0.2331	8.16077	3.32901e-16	7.30152e-15	AAEL003646				GO:0003700,GO:0006355	DNA-binding transcription factor activity,regulation of transcription, DNA-templated
LOC5566608	545.143	-1.07289	0.131507	-8.15843	3.39402e-16	7.43196e-15	AAEL000791				GO:0005739	mitochondrion
LOC5568149	116.876	-2.02747	0.248628	-8.15464	3.50233e-16	7.65664e-15	AAEL006587				GO:0000166,GO:0004788,GO:0005524,GO:0006772,GO:0009229,GO:0016301,GO:0016310,GO:0016740,GO:0030975	nucleotide binding,thiamine diphosphokinase activity,ATP binding,thiamine metabolic process,thiamine diphosphate biosynthetic process,kinase activity,phosphorylation,transferase activity,thiamine binding
LOC5567565	2230.18	2.22206	0.272597	8.15144	3.59623e-16	7.84914e-15	AAEL006169	Lysosomal aspartic protease Precursor (EC 3.4.23.-) [Source:VB Community Annotation]			GO:0004190,GO:0005764,GO:0006508,GO:0008233,GO:0016787	aspartic-type endopeptidase activity,lysosome,proteolysis,peptidase activity,hydrolase activity
LOC110675733	60.1164	4.55409	0.559122	8.14507	3.79055e-16	8.25983e-15	AAEL024325
LOC5566123	1400.7	2.34801	0.288626	8.13515	4.11432e-16	8.9508e-15	AAEL005187	laminin gamma 1 chain [Source:VB Community Annotation]
LOC5571458	1248.69	1.11324	0.136847	8.13493	4.1217e-16	8.95235e-15	AAEL009093	crumbs [Source:VB Community Annotation]			GO:0005509,GO:0016020,GO:0016021	calcium ion binding,membrane,integral component of membrane
LOC5563616	1285.27	-2.35977	0.290229	-8.13071	4.26777e-16	9.25465e-15	AAEL000028	Clip-Domain Serine Protease family B. [Source:VB Community Annotation]	CLIPB34		GO:0004252,GO:0005576,GO:0006508,GO:0008233,GO:0008236,GO:0016787	serine-type endopeptidase activity,extracellular region,proteolysis,peptidase activity,serine-type peptidase activity,hydrolase activity
LOC5572840	2117.64	1.14626	0.140987	8.13024	4.28434e-16	9.2756e-15	AAEL010063	chaperonin [Source:VB Community Annotation]			GO:0000166,GO:0005524,GO:0005737,GO:0006457,GO:0051082	nucleotide binding,ATP binding,cytoplasm,protein folding,unfolded protein binding
LOC5568947	116.718	2.41727	0.297343	8.12956	4.30857e-16	9.31302e-15	AAEL007233	zinc finger protein [Source:VB Community Annotation]			GO:0003676	nucleic acid binding
LOC110675279	4541.03	6.28148	0.774025	8.11534	4.8441e-16	1.04538e-14	AAEL023797
LOC5565427	126.721	-9.28237	1.14413	-8.11304	4.93669e-16	1.06365e-14	AAEL000633	Toll-like receptor [Source:VB Community Annotation]	TOLL8		GO:0005515,GO:0007165,GO:0016020,GO:0016021	protein binding,signal transduction,membrane,integral component of membrane
LOC5570058	2826.1	-1.21077	0.149284	-8.11056	5.03851e-16	1.08384e-14	AAEL000217	serine/threonine protein kinase [Source:VB Community Annotation]			GO:0004672,GO:0005524,GO:0006468	protein kinase activity,ATP binding,protein phosphorylation
LOC110681181	176.207	1.8129	0.223553	8.10951	5.0826e-16	1.09158e-14	AAEL025466
LOC5570673	3527.67	-1.44327	0.177986	-8.10891	5.10753e-16	1.09518e-14	AAEL027384				GO:0000166,GO:0005524,GO:0005634	nucleotide binding,ATP binding,nucleus
LOC5579951	1127.72	-1.24171	0.153372	-8.09608	5.67589e-16	1.21511e-14	AAEL006786	GTPase_rho [Source:VB Community Annotation]			GO:0003924,GO:0005525,GO:0007264	GTPase activity,GTP binding,small GTPase mediated signal transduction
LOC5574477	1722.77	-1.82035	0.2251	-8.08686	6.12226e-16	1.30858e-14	AAEL002404	receptor protein tyrosine kinase [Source:VB Community Annotation]			GO:0004672,GO:0004713,GO:0005515,GO:0005524,GO:0006468,GO:0016020,GO:0016021,GO:0018108	protein kinase activity,protein tyrosine kinase activity,protein binding,ATP binding,protein phosphorylation,membrane,integral component of membrane,peptidyl-tyrosine phosphorylation
LOC5578108	34479.2	-1.51706	0.187717	-8.08163	6.39062e-16	1.36377e-14	AAEL003404
LOC5579091	227.982	2.18418	0.270381	8.07818	6.57431e-16	1.40074e-14	AAEL023746				GO:0005515	protein binding
LOC5570328	369.079	-1.18672	0.147128	-8.06593	7.26819e-16	1.54398e-14	AAEL001387				GO:0005737,GO:0005764,GO:0005765,GO:0016020	cytoplasm,lysosome,lysosomal membrane,membrane
LOC5575487	235.867	2.30568	0.285856	8.0659	7.26959e-16	1.54398e-14	AAEL027686				GO:0005524,GO:0016020,GO:0016021,GO:0016887,GO:0042626	ATP binding,membrane,integral component of membrane,ATPase activity,ATPase-coupled transmembrane transporter activity
LOC5565439	267.391	2.25553	0.279792	8.06144	7.54007e-16	1.5989e-14	AAEL000643	zinc finger protein [Source:VB Community Annotation]			GO:0003676	nucleic acid binding
LOC5568669	3009.02	1.55471	0.192864	8.06116	7.55757e-16	1.60008e-14	AAEL007007	DNA replication licensing factor MCM2 [Source:VB Community Annotation]			GO:0000166,GO:0003677,GO:0003678,GO:0004386,GO:0005524,GO:0005634,GO:0006260,GO:0006270,GO:0016787,GO:0032508,GO:0042555,GO:1905775	nucleotide binding,DNA binding,DNA helicase activity,helicase activity,ATP binding,nucleus,DNA replication,DNA replication initiation,hydrolase activity,DNA duplex unwinding,MCM complex,negative regulation of DNA helicase activity
LOC5570171	195.669	-1.55329	0.19292	-8.05148	8.17993e-16	1.72912e-14	AAEL008138	ABC transporter [Source:VB Community Annotation]			GO:0000166,GO:0005524,GO:0016020,GO:0016021,GO:0016887,GO:0042626	nucleotide binding,ATP binding,membrane,integral component of membrane,ATPase activity,ATPase-coupled transmembrane transporter activity
LOC5570139	28463.9	-2.28953	0.284387	-8.05073	8.23015e-16	1.7351e-14	AAEL008103	40S ribosomal protein S8 [Source:UniProtKB/TrEMBL;Acc:Q1HRQ9]	RpS8		GO:0003735,GO:0005840,GO:0006412	structural constituent of ribosome,ribosome,translation
LOC110675298	63.4519	4.06467	0.504885	8.05067	8.23406e-16	1.7351e-14	AAEL023358
LOC5576554	252.972	-2.25841	0.280569	-8.04939	8.32075e-16	1.75062e-14	AAEL027356				GO:0005515	protein binding
LOC5575911	1031.21	-1.63785	0.203577	-8.04536	8.59912e-16	1.80635e-14	AAEL021400				GO:0005515	protein binding
LOC5567033	80.8956	4.99143	0.621537	8.03078	9.68572e-16	2.03143e-14	AAEL005769	glucose dehydrogenase [Source:VB Community Annotation]			GO:0016614,GO:0050660,GO:0055114	oxidoreductase activity, acting on CH-OH group of donors,flavin adenine dinucleotide binding,oxidation-reduction process
LOC5571933	851.748	0.965608	0.120395	8.02035	1.05445e-15	2.20809e-14	AAEL009416	PHD finger domain [Source:UniProtKB/TrEMBL;Acc:A0A1S4FM94]			GO:0003676,GO:0003677,GO:0005634,GO:0016787,GO:0042025,GO:0046872	nucleic acid binding,DNA binding,nucleus,hydrolase activity,host cell nucleus,metal ion binding
LOC5579127	297.06	-4.138	0.516318	-8.01444	1.10639e-15	2.31325e-14	AAEL003853	nephrin [Source:VB Community Annotation]			GO:0005515	protein binding
LOC5577566	17450.3	-2.35379	0.293945	-8.00759	1.16981e-15	2.44205e-14	AAEL013272	60S ribosomal protein L37a [Source:VB Community Annotation]	RpL27a		GO:0003735,GO:0005840,GO:0006412	structural constituent of ribosome,ribosome,translation
LOC5567361	467.881	1.17529	0.146877	8.00186	1.22557e-15	2.55447e-14	AAEL006016				GO:0005739,GO:0008053,GO:0016020,GO:0016021	mitochondrion,mitochondrial fusion,membrane,integral component of membrane
LOC5566509	145.154	2.51537	0.314473	7.99869	1.25748e-15	2.61693e-14	AAEL005433				GO:0000776,GO:0000777,GO:0007049,GO:0007093,GO:1990423	kinetochore,condensed chromosome kinetochore,cell cycle,mitotic cell cycle checkpoint,RZZ complex
LOC5573480	93.6794	2.42421	0.30315	7.99671	1.27788e-15	2.65526e-14	AAEL010524				GO:0005125,GO:0005164,GO:0005515,GO:0005615,GO:0006955,GO:0007165,GO:0016020,GO:0016021	cytokine activity,tumor necrosis factor receptor binding,protein binding,extracellular space,immune response,signal transduction,membrane,integral component of membrane
LOC5563800	111.203	-7.51259	0.939866	-7.99325	1.31428e-15	2.72667e-14	AAEL005212
LOC5570694	443.115	-1.41612	0.177172	-7.99293	1.31769e-15	2.72953e-14	AAEL008497				GO:0016020,GO:0016021	membrane,integral component of membrane
LOC5577710	198.273	3.52885	0.442104	7.98195	1.44041e-15	2.97913e-14	AAEL013339	alphaA-crystallin, putative [Source:VB Community Annotation]			GO:0046872	metal ion binding
LOC5572063	3391.94	-1.43704	0.180062	-7.98079	1.45398e-15	3.00257e-14	AAEL019616				GO:0000166,GO:0004672,GO:0004712,GO:0005524,GO:0006468,GO:0016301,GO:0016310,GO:0016740	nucleotide binding,protein kinase activity,protein serine/threonine/tyrosine kinase activity,ATP binding,protein phosphorylation,kinase activity,phosphorylation,transferase activity
LOC5570552	1381.32	-1.32692	0.1665	-7.9695	1.59313e-15	3.28488e-14	AAEL008370	Class B Scavenger Receptor (CD36 domain). [Source:VB Community Annotation]	SCRB17		GO:0005886,GO:0016020,GO:0016021	plasma membrane,membrane,integral component of membrane
LOC5563689	416.394	2.96219	0.37202	7.96245	1.68662e-15	3.47232e-14	AAEL000551				GO:0004866,GO:0004867,GO:0005576,GO:0010466,GO:0010951,GO:0030414	endopeptidase inhibitor activity,serine-type endopeptidase inhibitor activity,extracellular region,negative regulation of peptidase activity,negative regulation of endopeptidase activity,peptidase inhibitor activity
LOC5570786	1162.65	0.948048	0.119077	7.96166	1.6974e-15	3.48915e-14	AAEL008565	Metalloprotease m41 ftsh [Source:UniProtKB/TrEMBL;Acc:A0A1S4FJU4]			GO:0004176,GO:0004222,GO:0005524,GO:0006508,GO:0008233,GO:0008237,GO:0008270,GO:0016020,GO:0016021,GO:0016787,GO:0016887	ATP-dependent peptidase activity,metalloendopeptidase activity,ATP binding,proteolysis,peptidase activity,metallopeptidase activity,zinc ion binding,membrane,integral component of membrane,hydrolase activity,ATPase activity
LOC5574999	61.2394	4.01013	0.504062	7.95563	1.78227e-15	3.65801e-14	AAEL002520	apolipoprotein D, putative [Source:VB Community Annotation]			GO:0009507,GO:0046422,GO:0055114	chloroplast,violaxanthin de-epoxidase activity,oxidation-reduction process
LOC110676521	302.407	-1.5061	0.189568	-7.94487	1.94389e-15	3.98363e-14	AAEL024657
LOC5576294	684.204	1.46822	0.184861	7.94229	1.98481e-15	4.06131e-14	AAEL012437				GO:0003676,GO:0046872	nucleic acid binding,metal ion binding
LOC5572553	2642.99	1.6504	0.207862	7.93987	2.02393e-15	4.13503e-14	AAEL020592				GO:0005515,GO:0046872,GO:0046907	protein binding,metal ion binding,intracellular transport
LOC5575093	2875.44	1.72242	0.217106	7.93356	2.12954e-15	4.3442e-14	AAEL011648	cyclin d [Source:VB Community Annotation]			GO:0005634,GO:0042025	nucleus,host cell nucleus
LOC110680521	1025.59	-1.01933	0.12852	-7.9313	2.16867e-15	4.41731e-14	AAEL026428				GO:0004842	ubiquitin-protein transferase activity
LOC5573208	146.874	1.92642	0.242973	7.92855	2.21719e-15	4.50929e-14	AAEL010308
LOC5563646	24581.9	-2.08205	0.262639	-7.92742	2.23746e-15	4.54364e-14	AAEL021083	40S ribosomal protein S25 [Source:UniProtKB/TrEMBL;Acc:Q1HRL9]	RpS25		GO:0005840	ribosome
LOC23687501	1000.82	-1.40011	0.176755	-7.92115	2.35316e-15	4.77138e-14	AAEL017081				GO:0005507,GO:0005758,GO:0006825,GO:0016531	copper ion binding,mitochondrial intermembrane space,copper ion transport,copper chaperone activity
LOC5572828	522.384	1.24156	0.156835	7.91632	2.44641e-15	4.95296e-14	AAEL001883	Mediator of RNA polymerase II transcription subunit 17 (Med17) [Source:VB Community Annotation]	Med17		GO:0003712,GO:0005634,GO:0006357,GO:0016592	transcription coregulator activity,nucleus,regulation of transcription by RNA polymerase II,mediator complex
LOC5572119	758.44	-1.31336	0.16594	-7.91469	2.4786e-15	5.01059e-14	AAEL009539	acyl-protein thioesterase 1,2 (lysophospholipase i,ii) [Source:VB Community Annotation]			GO:0016787	hydrolase activity
LOC5566037	78.987	2.65609	0.335779	7.91022	2.56936e-15	5.18625e-14	AAEL015051	glycoside hydrolases [Source:VB Community Annotation]			GO:0004553,GO:0005975	hydrolase activity, hydrolyzing O-glycosyl compounds,carbohydrate metabolic process
LOC5579195	93.2593	-8.26377	1.04485	-7.90902	2.59425e-15	5.22863e-14	AAEL020488				GO:0003676,GO:0003723	nucleic acid binding,RNA binding
LOC5568917	1395.38	2.57295	0.325965	7.89332	2.94258e-15	5.92177e-14	AAEL020502				GO:0006629,GO:0006631,GO:0006633,GO:0016020,GO:0016021,GO:0016740,GO:0102336,GO:0102337,GO:0102338,GO:0102756	lipid metabolic process,fatty acid metabolic process,fatty acid biosynthetic process,membrane,integral component of membrane,transferase activity,3-oxo-arachidoyl-CoA synthase activity,3-oxo-cerotoyl-CoA synthase activity,3-oxo-lignoceronyl-CoA synthase activity,very-long-chain 3-ketoacyl-CoA synthase activity
LOC5568007	616.706	-1.14099	0.14461	-7.89013	3.01868e-15	6.06584e-14	AAEL006446	trehalose-6-phosphate synthase [Source:VB Community Annotation]			GO:0003824,GO:0005992	catalytic activity,trehalose biosynthetic process
LOC5563695	59.213	-3.0502	0.386642	-7.88896	3.04716e-15	6.11391e-14	AAEL000549	fibulin 1 and [Source:VB Community Annotation]			GO:0005509,GO:0005515,GO:0016504,GO:0030198,GO:0062023	calcium ion binding,protein binding,peptidase activator activity,extracellular matrix organization,collagen-containing extracellular matrix
LOC5576658	3085.7	-1.72197	0.218601	-7.87725	3.34667e-15	6.70011e-14	AAEL012681	60S ribosomal protein L24 [Source:UniProtKB/TrEMBL;Acc:Q16LE3]	RpL24
LOC5579650	71.0676	3.06881	0.389584	7.87715	3.34931e-15	6.70011e-14	AAEL003965	calpain 4, 6, 7, invertebrate [Source:VB Community Annotation]			GO:0004198,GO:0005509,GO:0006508,GO:0008234,GO:0016787	calcium-dependent cysteine-type endopeptidase activity,calcium ion binding,proteolysis,cysteine-type peptidase activity,hydrolase activity
LOC5578549	340.348	1.34014	0.170176	7.87506	3.40583e-15	6.80304e-14	AAEL003562	polypeptide of 976 aa, putative [Source:VB Community Annotation]			GO:0005515	protein binding
LOC5564130	766.997	-0.988226	0.125516	-7.87329	3.45444e-15	6.8899e-14	AAEL004102	aldo-keto reductase [Source:VB Community Annotation]			GO:0016491,GO:0055114	oxidoreductase activity,oxidation-reduction process
LOC5564232	385.005	1.4596	0.185428	7.87152	3.50348e-15	6.97734e-14	AAEL022725				GO:0000166,GO:0005515,GO:0005524,GO:0016567,GO:0016740,GO:0061631	nucleotide binding,protein binding,ATP binding,protein ubiquitination,transferase activity,ubiquitin conjugating enzyme activity
LOC5578071	86.2751	2.81356	0.357842	7.86257	3.76345e-15	7.48396e-14	AAEL013504	T-box transcription factor tbx6 [Source:UniProtKB/TrEMBL;Acc:A0A1S4FZR2]			GO:0003677,GO:0003700,GO:0005634,GO:0006355	DNA binding,DNA-binding transcription factor activity,nucleus,regulation of transcription, DNA-templated
LOC5570791	1023.21	1.23831	0.157588	7.85793	3.90522e-15	7.75441e-14	AAEL008557				GO:0005623,GO:0005634,GO:0005643,GO:0006913,GO:0015031,GO:0017056,GO:0051028	obsolete cell,nucleus,nuclear pore,nucleocytoplasmic transport,protein transport,structural constituent of nuclear pore,mRNA transport
LOC5578794	3610.23	1.15269	0.146824	7.85079	4.13411e-15	8.19677e-14	AAEL003664	lupus la ribonucleoprotein [Source:VB Community Annotation]			GO:0003676,GO:0003723,GO:0005634,GO:0006396,GO:1990904	nucleic acid binding,RNA binding,nucleus,RNA processing,ribonucleoprotein complex
LOC5568309	266.57	-2.59716	0.331354	-7.83802	4.57718e-15	9.06188e-14	AAEL019478				GO:0005515,GO:0005737	protein binding,cytoplasm
LOC5568468	485.742	1.29253	0.165043	7.83149	4.82121e-15	9.53095e-14	AAEL006887	mRNA turnover protein 4 mrt4 [Source:VB Community Annotation]			GO:0000027,GO:0005634,GO:0005730,GO:0005737,GO:0042254	ribosomal large subunit assembly,nucleus,nucleolus,cytoplasm,ribosome biogenesis
LOC5572404	126.754	2.55791	0.326748	7.82839	4.94152e-15	9.75441e-14	AAEL009798	transcription factor IIIA, putative [Source:VB Community Annotation]			GO:0003676,GO:0005634,GO:0008270,GO:0046872	nucleic acid binding,nucleus,zinc ion binding,metal ion binding
LOC110681266	72.6006	2.60199	0.332434	7.82707	4.99359e-15	9.84272e-14	AAEL022100				GO:0006974,GO:0008283	cellular response to DNA damage stimulus,cell population proliferation
LOC5570339	4869.71	-1.40372	0.179372	-7.82572	5.04756e-15	9.93452e-14	AAEL019977				GO:0005085,GO:0005089,GO:0005515,GO:0007411,GO:0007417,GO:0035556	guanyl-nucleotide exchange factor activity,Rho guanyl-nucleotide exchange factor activity,protein binding,axon guidance,central nervous system development,intracellular signal transduction
LOC23687944	109.581	-3.84368	0.49121	-7.82493	5.07946e-15	9.98267e-14	AAEL017524				GO:0004656,GO:0005506,GO:0005515,GO:0005783,GO:0005788,GO:0016491,GO:0016702,GO:0016705,GO:0019511,GO:0031418,GO:0046872,GO:0051213,GO:0055114	procollagen-proline 4-dioxygenase activity,iron ion binding,protein binding,endoplasmic reticulum,endoplasmic reticulum lumen,oxidoreductase activity,oxidoreductase activity, acting on single donors with incorporation of molecular oxygen, incorporation of two atoms of oxygen,oxidoreductase activity, acting on paired donors, with incorporation or reduction of molecular oxygen,peptidyl-proline hydr…
LOC5570792	3556.8	1.01914	0.130274	7.82304	5.15642e-15	1.01191e-13	AAEL008562				GO:0003676,GO:0005634,GO:0008270,GO:0046872	nucleic acid binding,nucleus,zinc ion binding,metal ion binding
LOC5572005	1400.62	1.47456	0.18862	7.8176	5.38385e-15	1.055e-13	AAEL009475	carbamoyl-phosphate synthase large chain [Source:VB Community Annotation]			GO:0000166,GO:0003824,GO:0004070,GO:0004088,GO:0004151,GO:0005524,GO:0006207,GO:0006221,GO:0006520,GO:0006541,GO:0006807,GO:0008152,GO:0016597,GO:0016740,GO:0016743,GO:0016787,GO:0016810,GO:0016812,GO:0016874,GO:0044205,GO:0046872	nucleotide binding,catalytic activity,aspartate carbamoyltransferase activity,carbamoyl-phosphate synthase (glutamine-hydrolyzing) activity,dihydroorotase activity,ATP binding,'de novo' pyrimidine nucleobase biosynthetic process,pyrimidine nucleotide biosynthetic process,cellular amino acid metabolic process,glutamine metabolic process,nitrogen compound metabolic process,metabolic process,amino a…
LOC5574471	98.0147	6.47793	0.829118	7.81303	5.58303e-15	1.09243e-13	AAEL002367	Carboxy/choline esterase Alpha Esterase [Source:VB Community Annotation]	CCEAE1B		GO:0016787,GO:0052689	hydrolase activity,carboxylic ester hydrolase activity
LOC5574930	644.306	1.19123	0.152509	7.8109	5.67791e-15	1.10938e-13	AAEL011536	phosphoglucomutase [Source:VB Community Annotation]			GO:0000287,GO:0004610,GO:0005975,GO:0006048,GO:0016853,GO:0016868,GO:0046872,GO:0071704	magnesium ion binding,phosphoacetylglucosamine mutase activity,carbohydrate metabolic process,UDP-N-acetylglucosamine biosynthetic process,isomerase activity,intramolecular transferase activity, phosphotransferases,metal ion binding,organic substance metabolic process
LOC5573581	297.469	2.64907	0.339298	7.80749	5.83379e-15	1.13818e-13	AAEL002107	sulfide quinone reductase [Source:VB Community Annotation]			GO:0016491,GO:0055114	oxidoreductase activity,oxidation-reduction process
LOC5564860	4792.45	-0.763693	0.0978411	-7.80544	5.92922e-15	1.15512e-13	AAEL004472				GO:0000166,GO:0003676,GO:0003724,GO:0004386,GO:0005524,GO:0016787	nucleotide binding,nucleic acid binding,RNA helicase activity,helicase activity,ATP binding,hydrolase activity
LOC5571809	204.025	2.19573	0.28134	7.80453	5.97214e-15	1.1618e-13	AAEL001682	nuclear movement protein nudc [Source:VB Community Annotation]			GO:0005737,GO:0005856,GO:0005874,GO:0007049,GO:0051301	cytoplasm,cytoskeleton,microtubule,cell cycle,cell division
LOC5576798	130.336	3.48963	0.44775	7.79369	6.5078e-15	1.26417e-13	AAEL012774	protease m1 zinc metalloprotease [Source:VB Community Annotation]			GO:0004177,GO:0006508,GO:0008233,GO:0008237,GO:0008270,GO:0016787,GO:0046872	aminopeptidase activity,proteolysis,peptidase activity,metallopeptidase activity,zinc ion binding,hydrolase activity,metal ion binding
LOC110680590	60.6911	5.16523	0.662997	7.79073	6.66228e-15	1.29231e-13	AAEL022297				GO:0003824,GO:0009058,GO:0030170	catalytic activity,biosynthetic process,pyridoxal phosphate binding
LOC5565978	54.0865	3.96179	0.50884	7.78594	6.91986e-15	1.34034e-13	AAEL027400				GO:0016020,GO:0016740,GO:0016757	membrane,transferase activity,transferase activity, transferring glycosyl groups
LOC5567642	170.222	-1.57922	0.202836	-7.78568	6.93413e-15	1.34116e-13	AAEL018050				GO:0003676,GO:0005634,GO:0008270,GO:0046872	nucleic acid binding,nucleus,zinc ion binding,metal ion binding
LOC5570581	893.093	-1.11611	0.143454	-7.78029	7.23561e-15	1.39746e-13	AAEL008393	phosphatidylserine synthase [Source:VB Community Annotation]			GO:0005783,GO:0005789,GO:0006629,GO:0006659,GO:0016020,GO:0016021,GO:0016740,GO:0106245	endoplasmic reticulum,endoplasmic reticulum membrane,lipid metabolic process,phosphatidylserine biosynthetic process,membrane,integral component of membrane,transferase activity,L-serine-phosphatidylethanolamine phosphatidyltransferase activity
LOC5577129	84.0059	-10.55	1.35603	-7.78011	7.24638e-15	1.39753e-13	AAEL013027	Vitelline membrane protein 15a-1 [Source:UniProtKB/Swiss-Prot;Acc:Q16KE2]	15a-1		GO:0004867,GO:0005576,GO:0005615,GO:0010951,GO:0048599	serine-type endopeptidase inhibitor activity,extracellular region,extracellular space,negative regulation of endopeptidase activity,oocyte development
LOC5574044	343.262	1.32069	0.169757	7.7799	7.25812e-15	1.39779e-13	AAEL023907				GO:0003676,GO:0003723	nucleic acid binding,RNA binding
LOC5576242	1125.98	-1.40822	0.181074	-7.77706	7.42282e-15	1.42746e-13	AAEL002835
LOC5577349	127.385	-3.10192	0.39895	-7.77522	7.53175e-15	1.44476e-13	AAEL000449	acidic ribosomal protein P1, putative [Source:VB Community Annotation]	RpLP1		GO:0005840	ribosome
LOC110679365	3076.93	1.76152	0.226562	7.77503	7.54273e-15	1.44476e-13	AAEL020525				GO:0003723,GO:0003729,GO:0003743,GO:0005515	RNA binding,mRNA binding,translation initiation factor activity,protein binding
LOC5577953	96.5027	2.82855	0.363801	7.77499	7.54507e-15	1.44476e-13	AAEL013434	spaetzle-like cytokine [Source:VB Community Annotation]
LOC5564183	1092.91	1.35859	0.174752	7.77438	7.58176e-15	1.44971e-13	AAEL004121	ubiquitin-conjugating enzyme E2 q [Source:VB Community Annotation]
LOC5567426	178.76	1.50921	0.194166	7.77277	7.67911e-15	1.46624e-13	AAEL006067
LOC5578709	514.718	1.72415	0.221945	7.76839	7.94924e-15	1.51566e-13	AAEL013818	spliceosome associated protein [Source:VB Community Annotation]			GO:0003723,GO:0005515,GO:0005634,GO:0005681,GO:0006396,GO:0006397,GO:0008380	RNA binding,protein binding,nucleus,spliceosomal complex,RNA processing,mRNA processing,RNA splicing
LOC5573818	305.65	2.86676	0.369171	7.7654	8.13908e-15	1.54966e-13	AAEL010738	sodium bicarbonate cotransporter [Source:VB Community Annotation]			GO:0005452,GO:0006811,GO:0006820,GO:0008509,GO:0015698,GO:0016020,GO:0016021,GO:0098656	inorganic anion exchanger activity,ion transport,anion transport,anion transmembrane transporter activity,inorganic anion transport,membrane,integral component of membrane,anion transmembrane transport
LOC5568082	329.629	1.24828	0.160929	7.75676	8.71295e-15	1.65646e-13	AAEL021828				GO:0005096,GO:0043547,GO:0051056	GTPase activator activity,positive regulation of GTPase activity,regulation of small GTPase mediated signal transduction
LOC5576239	1486.92	1.48679	0.191681	7.75658	8.72469e-15	1.65646e-13	AAEL002850	patched 1, [Source:VB Community Annotation]			GO:0016020,GO:0016021	membrane,integral component of membrane
LOC5564380	1412.44	1.27199	0.16422	7.74565	9.50965e-15	1.80294e-13	AAEL014413	cytochrome P450 [Source:VB Community Annotation]	CYP304C1		GO:0004497,GO:0005506,GO:0016020,GO:0016021,GO:0016705,GO:0020037,GO:0055114	monooxygenase activity,iron ion binding,membrane,integral component of membrane,oxidoreductase activity, acting on paired donors, with incorporation or reduction of molecular oxygen,heme binding,oxidation-reduction process
LOC5576894	5973.75	0.944939	0.122011	7.74468	9.58237e-15	1.81416e-13	AAEL003046	saposin [Source:VB Community Annotation]			GO:0005576,GO:0005764,GO:0006629,GO:0006665	extracellular region,lysosome,lipid metabolic process,sphingolipid metabolic process
LOC5571398	368.795	1.29442	0.167217	7.74094	9.86868e-15	1.86574e-13	AAEL009039				GO:0006886,GO:0015031,GO:0016020,GO:0016192,GO:0030117,GO:0030123,GO:0030665	intracellular protein transport,protein transport,membrane,vesicle-mediated transport,membrane coat,AP-3 adaptor complex,clathrin-coated vesicle membrane
LOC110681301	55.0722	3.45137	0.445894	7.74034	9.91529e-15	1.87191e-13	AAEL026056				GO:0006897,GO:0016020	endocytosis,membrane
LOC5566195	184.164	3.72417	0.481452	7.73528	1.03173e-14	1.94507e-13	AAEL005242				GO:0005634,GO:0005737	nucleus,cytoplasm
LOC5578717	1422.69	-1.98888	0.257249	-7.73136	1.06403e-14	2.00315e-13	AAEL003861	bmp-induced factor [Source:VB Community Annotation]			GO:0003676,GO:0005515	nucleic acid binding,protein binding
LOC5571869	229.783	-1.55931	0.201915	-7.72261	1.13974e-14	2.14268e-13	AAEL021624				GO:0005623,GO:0006662,GO:0015035,GO:0045454,GO:0055114	obsolete cell,glycerol ether metabolic process,protein disulfide oxidoreductase activity,cell redox homeostasis,oxidation-reduction process
LOC5570932	272.796	1.38514	0.179397	7.72106	1.15362e-14	2.16574e-13	AAEL008671	Mitochondrial fission 1 protein [Source:UniProtKB/TrEMBL;Acc:Q16Y49]			GO:0000266,GO:0005515,GO:0005739,GO:0005741,GO:0016020,GO:0016021	mitochondrial fission,protein binding,mitochondrion,mitochondrial outer membrane,membrane,integral component of membrane
LOC5566143	1164.72	1.35331	0.175281	7.72081	1.15595e-14	2.16709e-13	AAEL005213	Putative amino acid transporter [Source:UniProtKB/TrEMBL;Acc:A0A0P6J1D0]			GO:0016020,GO:0016021	membrane,integral component of membrane
LOC5577415	2123.87	-0.952646	0.123408	-7.71947	1.16811e-14	2.18682e-13	AAEL003162	formin 1,2/cappuccino [Source:VB Community Annotation]			GO:0005884,GO:0008017,GO:0045010	actin filament,microtubule binding,actin nucleation
LOC110676734	1512.59	-2.46375	0.319347	-7.71497	1.21013e-14	2.2592e-13	AAEL019636	Histone H2B [Source:UniProtKB/TrEMBL;Acc:Q17ES2]
LOC5578778	1512.59	-2.46375	0.319347	-7.71497	1.21013e-14	2.2592e-13	AAEL015683	Histone H2B [Source:UniProtKB/TrEMBL;Acc:Q17ES2]			GO:0000786,GO:0003677,GO:0005634,GO:0005694,GO:0046982	nucleosome,DNA binding,nucleus,chromosome,protein heterodimerization activity
LOC5575573	138.049	2.15381	0.279292	7.71167	1.24179e-14	2.31507e-13	AAEL002678	ras suppressor protein 1, rsu1 [Source:VB Community Annotation]			GO:0005515	protein binding
LOC5573031	65.1532	-5.9904	0.777486	-7.70483	1.31023e-14	2.43927e-13	AAEL010205
LOC110675900	79.8571	-2.40313	0.312049	-7.70112	1.34883e-14	2.50767e-13	AAEL021856
LOC5575898	1752.23	-1.756	0.228067	-7.6995	1.36602e-14	2.53612e-13	AAEL002737	cytochrome c oxidase, subunit VIIC, putative [Source:VB Community Annotation]			GO:0004129,GO:0005739,GO:0005743,GO:0006119,GO:0016020,GO:0016021,GO:0022900,GO:1902600	cytochrome-c oxidase activity,mitochondrion,mitochondrial inner membrane,oxidative phosphorylation,membrane,integral component of membrane,electron transport chain,proton transmembrane transport
LOC5569768	75.323	2.86497	0.372185	7.69772	1.38512e-14	2.56802e-13	AAEL007897	spaetzle-like cytokine [Source:VB Community Annotation]	SPZ4		GO:0016020,GO:0016021	membrane,integral component of membrane
LOC5576059	1532.08	-0.978107	0.127098	-7.69571	1.40712e-14	2.60521e-13	AAEL026227				GO:0005515,GO:0007049,GO:0007084,GO:0035307,GO:0051301,GO:0051721	protein binding,cell cycle,mitotic nuclear envelope reassembly,positive regulation of protein dephosphorylation,cell division,protein phosphatase 2A binding
LOC5569031	822.136	-1.27443	0.16562	-7.69491	1.41595e-14	2.61796e-13	AAEL019714				GO:0016020,GO:0016021	membrane,integral component of membrane
LOC110681114	3337.02	-0.992709	0.129027	-7.69382	1.42801e-14	2.63662e-13	AAEL025330				GO:0008289	lipid binding
LOC5566015	822.044	-1.22145	0.158762	-7.6936	1.43047e-14	2.63752e-13	AAEL005111				GO:0016020,GO:0016021	membrane,integral component of membrane
LOC5572295	565.54	1.92361	0.25036	7.68337	1.54958e-14	2.85322e-13	AAEL007800	cytidine and deoxycytidylate deaminase zinc-binding region [Source:VB Community Annotation]			GO:0003700,GO:0005634,GO:0006357	DNA-binding transcription factor activity,nucleus,regulation of transcription by RNA polymerase II
LOC5572900	207.863	1.40601	0.183086	7.67948	1.59733e-14	2.93713e-13	AAEL010123	equilibrative nucleoside transporter [Source:VB Community Annotation]			GO:0005337,GO:0016020,GO:0016021,GO:1901642	nucleoside transmembrane transporter activity,membrane,integral component of membrane,nucleoside transmembrane transport
LOC5568914	1409.04	0.905519	0.117964	7.67626	1.63796e-14	3.00726e-13	AAEL007209	ADP-ribosylation factor, putative [Source:VB Community Annotation]			GO:0000166,GO:0005525	nucleotide binding,GTP binding
LOC5569514	2133.81	1.6726	0.217898	7.67611	1.63996e-14	3.00726e-13	AAEL007702	chaperonin [Source:VB Community Annotation]			GO:0000166,GO:0005524,GO:0005737,GO:0006457,GO:0051082	nucleotide binding,ATP binding,cytoplasm,protein folding,unfolded protein binding
LOC5567202	1180.41	3.23907	0.421984	7.67582	1.64369e-14	3.01e-13	AAEL000894	hunchback protein [Source:VB Community Annotation]			GO:0000981,GO:0003676,GO:0006357,GO:0007275,GO:0035282,GO:0040034	DNA-binding transcription factor activity, RNA polymerase II-specific,nucleic acid binding,regulation of transcription by RNA polymerase II,multicellular organism development,segmentation,regulation of development, heterochronic
LOC5579472	2112.73	1.55913	0.203191	7.6732	1.67753e-14	3.06778e-13	AAEL007650	Chaperonin [Source:UniProtKB/TrEMBL;Acc:A0A1S4FHA0]			GO:0000166,GO:0005524,GO:0005737,GO:0005829,GO:0005832,GO:0006457,GO:0051082	nucleotide binding,ATP binding,cytoplasm,cytosol,chaperonin-containing T-complex,protein folding,unfolded protein binding
LOC5569142	1313.25	0.96095	0.125308	7.66873	1.7371e-14	3.1724e-13	AAEL007404
LOC5570448	252.247	1.58917	0.207274	7.66702	1.76032e-14	3.21043e-13	AAEL008347	monocarboxylate transporter [Source:VB Community Annotation]			GO:0016020,GO:0016021,GO:0022857,GO:0055085	membrane,integral component of membrane,transmembrane transporter activity,transmembrane transport
LOC5568838	918.012	1.57348	0.205432	7.65938	1.86839e-14	3.40291e-13	AAEL001169	ribosome biogenesis protein BOP1 homolog [Source:VB Community Annotation]			GO:0000463,GO:0000466,GO:0005515,GO:0005634,GO:0005654,GO:0005730,GO:0006364,GO:0030687,GO:0042254,GO:0042273,GO:0043021	maturation of LSU-rRNA from tricistronic rRNA transcript (SSU-rRNA, 5.8S rRNA, LSU-rRNA),maturation of 5.8S rRNA from tricistronic rRNA transcript (SSU-rRNA, 5.8S rRNA, LSU-rRNA),protein binding,nucleus,nucleoplasm,nucleolus,rRNA processing,preribosome, large subunit precursor,ribosome biogenesis,ribosomal large subunit biogenesis,ribonucleoprotein complex binding
LOC5567581	809.153	0.989084	0.129224	7.65403	1.94775e-14	3.54263e-13	AAEL006174	proteasome subunit beta type [Source:VB Community Annotation]			GO:0000502,GO:0004175,GO:0004298,GO:0005634,GO:0005737,GO:0005839,GO:0006508,GO:0008233,GO:0016787,GO:0019774,GO:0043161,GO:0051603	proteasome complex,endopeptidase activity,threonine-type endopeptidase activity,nucleus,cytoplasm,proteasome core complex,proteolysis,peptidase activity,hydrolase activity,proteasome core complex, beta-subunit complex,proteasome-mediated ubiquitin-dependent protein catabolic process,proteolysis involved in cellular protein catabolic process
LOC5580054	1137.12	2.40605	0.314413	7.65252	1.97085e-14	3.57981e-13	AAEL027078				GO:0016579,GO:0036459	protein deubiquitination,thiol-dependent ubiquitinyl hydrolase activity
LOC5564073	240.157	1.80959	0.23655	7.64991	2.01126e-14	3.64826e-13	AAEL004057				GO:0003676,GO:0005634,GO:0008270	nucleic acid binding,nucleus,zinc ion binding
LOC5576079	915.276	-1.58772	0.207644	-7.64638	2.06719e-14	3.74465e-13	AAEL012317	MICOS complex subunit MIC13 [Source:UniProtKB/TrEMBL;Acc:Q1HRM0]			GO:0005739,GO:0005743,GO:0016020,GO:0016021,GO:0061617	mitochondrion,mitochondrial inner membrane,membrane,integral component of membrane,MICOS complex
LOC23687576	390.793	1.35093	0.176722	7.64438	2.09957e-14	3.79819e-13	AAEL017156	DNA-directed RNA polymerase subunit beta [Source:UniProtKB/TrEMBL;Acc:J9E9F1]			GO:0003677,GO:0003899,GO:0006351,GO:0016740,GO:0016779,GO:0032549,GO:0046872	DNA binding,DNA-directed 5'-3' RNA polymerase activity,transcription, DNA-templated,transferase activity,nucleotidyltransferase activity,ribonucleoside binding,metal ion binding
LOC5564982	534.396	-1.15814	0.151516	-7.64369	2.11089e-14	3.81352e-13	AAEL004528
LOC5572361	60.2889	4.71583	0.617515	7.63678	2.22723e-14	4.01829e-13	AAEL009753	sodium-dependent phosphate transporter [Source:VB Community Annotation]			GO:0016020,GO:0016021,GO:0022857,GO:0042302,GO:0055085	membrane,integral component of membrane,transmembrane transporter activity,structural constituent of cuticle,transmembrane transport
LOC5572213	233.43	2.20886	0.289304	7.63507	2.25704e-14	4.06662e-13	AAEL009629	endoU protein, putative [Source:VB Community Annotation]			GO:0003723,GO:0004518,GO:0004519,GO:0004521,GO:0016787,GO:0046872,GO:0090305,GO:0090502	RNA binding,nuclease activity,endonuclease activity,endoribonuclease activity,hydrolase activity,metal ion binding,nucleic acid phosphodiester bond hydrolysis,RNA phosphodiester bond hydrolysis, endonucleolytic
LOC5573067	2541.71	1.14679	0.150208	7.63464	2.26453e-14	4.07464e-13	AAEL010248	fibrillarin [Source:VB Community Annotation]			GO:0003723,GO:0006364,GO:0008168,GO:0016740,GO:0032259	RNA binding,rRNA processing,methyltransferase activity,transferase activity,methylation
LOC5568746	139.545	2.31698	0.303562	7.63264	2.29996e-14	4.13284e-13	AAEL007098	4-nitrophenylphosphatase [Source:UniProtKB/TrEMBL;Acc:Q0IF19]			GO:0016787	hydrolase activity
LOC23687992	76.7857	2.81352	0.368694	7.63104	2.3286e-14	4.17871e-13	AAEL017572				GO:0000166,GO:0005524,GO:0016020,GO:0016021,GO:0016887,GO:0042626,GO:0055085	nucleotide binding,ATP binding,membrane,integral component of membrane,ATPase activity,ATPase-coupled transmembrane transporter activity,transmembrane transport
LOC5571891	488.581	-1.42939	0.187388	-7.62798	2.38463e-14	4.27356e-13	AAEL009375	plekhh1 [Source:VB Community Annotation]			GO:0005856	cytoskeleton
LOC5564557	2892.3	-1.25743	0.164991	-7.6212	2.51338e-14	4.49827e-13	AAEL018320				GO:0045216	cell-cell junction organization
LOC5571882	1578.43	-1.46127	0.191827	-7.61766	2.5832e-14	4.61708e-13	AAEL012134	pur-alpha [Source:VB Community Annotation]			GO:0000977,GO:0003677,GO:0005634,GO:0032422	RNA polymerase II transcription regulatory region sequence-specific DNA binding,DNA binding,nucleus,purine-rich negative regulatory element binding
LOC5572914	69.5685	2.7953	0.366996	7.6167	2.60248e-14	4.64535e-13	AAEL014773
LOC5564038	206.025	1.70294	0.223615	7.61552	2.62639e-14	4.6818e-13	AAEL004055				GO:0005515	protein binding
LOC5565670	173.713	1.97433	0.259414	7.6107	2.72619e-14	4.85327e-13	AAEL014931	sarm1 [Source:VB Community Annotation]			GO:0002376,GO:0005515,GO:0005737,GO:0007165,GO:0016787,GO:0034128,GO:0035591,GO:0045087,GO:0048678,GO:0050135,GO:0061809	immune system process,protein binding,cytoplasm,signal transduction,hydrolase activity,negative regulation of MyD88-independent toll-like receptor signaling pathway,signaling adaptor activity,innate immune response,response to axon injury,NAD(P)+ nucleosidase activity,NAD+ nucleotidase, cyclic ADP-ribose generating
LOC5573814	338.105	1.21736	0.160254	7.5964	3.04479e-14	5.41327e-13	AAEL010732	ATP-dependent RNA helicase [Source:VB Community Annotation]			GO:0000166,GO:0003676,GO:0003724,GO:0004386,GO:0005524,GO:0016787	nucleotide binding,nucleic acid binding,RNA helicase activity,helicase activity,ATP binding,hydrolase activity
LOC110675408	858.125	1.53043	0.201473	7.59621	3.04936e-14	5.41423e-13	AAEL025591				GO:0000166,GO:0005524,GO:0005737,GO:0017112,GO:0055037	nucleotide binding,ATP binding,cytoplasm,Rab guanyl-nucleotide exchange factor activity,recycling endosome
LOC5572148	1342.63	1.22701	0.161534	7.59599	3.05459e-14	5.41634e-13	AAEL009569	apolipoprotein D, putative [Source:VB Community Annotation]
LOC5564426	604.599	-1.18527	0.156064	-7.59473	3.0844e-14	5.45562e-13	AAEL014440	juvenile hormone-inducible protein, putative [Source:VB Community Annotation]
LOC23687855	440.215	2.45695	0.323508	7.59471	3.08486e-14	5.45562e-13	AAEL017435				GO:0005515	protein binding
LOC5580320	643.995	-1.11268	0.146599	-7.58993	3.20088e-14	5.65334e-13	AAEL019791				GO:0006338,GO:0043486,GO:0046872	chromatin remodeling,histone exchange,metal ion binding
LOC5573885	2092.3	1.41916	0.187028	7.58795	3.25009e-14	5.73272e-13	AAEL010798	ubiquitin-conjugating enzyme E2 g [Source:VB Community Annotation]			GO:0000166,GO:0005524,GO:0016740	nucleotide binding,ATP binding,transferase activity
LOC5568092	301.681	-1.98664	0.261822	-7.58774	3.25543e-14	5.7346e-13	AAEL006515				GO:0001510,GO:0008168,GO:0008171,GO:0008173,GO:0016740,GO:0032259	RNA methylation,methyltransferase activity,O-methyltransferase activity,RNA methyltransferase activity,transferase activity,methylation
LOC5570060	801.675	0.998932	0.131659	7.58727	3.26708e-14	5.74757e-13	AAEL001350
LOC5564117	2185.15	1.45942	0.192462	7.58292	3.37872e-14	5.93619e-13	AAEL019408	2-Cys thioredoxin peroxidase [Source:UniProtKB/TrEMBL;Acc:Q8WSF6]			GO:0004601,GO:0005623,GO:0016209,GO:0016491,GO:0045454,GO:0051920,GO:0055114,GO:0098869	peroxidase activity,obsolete cell,antioxidant activity,oxidoreductase activity,cell redox homeostasis,peroxiredoxin activity,oxidation-reduction process,cellular oxidant detoxification
LOC5567135	127.571	2.2354	0.294849	7.5815	3.41577e-14	5.99344e-13	AAEL005892				GO:0003676	nucleic acid binding
LOC5567634	1026.54	-1.88467	0.248845	-7.57367	3.62834e-14	6.35813e-13	AAEL006221	o-sialoglycoprotein endopeptidase [Source:VB Community Annotation]			GO:0000166,GO:0004672,GO:0004674,GO:0005524,GO:0006468,GO:0008033,GO:0016301,GO:0016310,GO:0016740	nucleotide binding,protein kinase activity,protein serine/threonine kinase activity,ATP binding,protein phosphorylation,tRNA processing,kinase activity,phosphorylation,transferase activity
LOC5580067	75.7733	2.69691	0.356137	7.57266	3.65652e-14	6.39915e-13	AAEL002176	inosine-uridine preferring nucleoside hydrolase [Source:VB Community Annotation]
LOC5576875	103.297	2.95539	0.390735	7.56367	3.91842e-14	6.84857e-13	AAEL003020	Tailless (tll) [Source:UniProtKB/TrEMBL;Acc:A0A1S4F3L6]			GO:0003677,GO:0003700,GO:0003707,GO:0005634,GO:0006355,GO:0008270,GO:0042025,GO:0043565,GO:0046872	DNA binding,DNA-binding transcription factor activity,steroid hormone receptor activity,nucleus,regulation of transcription, DNA-templated,zinc ion binding,host cell nucleus,sequence-specific DNA binding,metal ion binding
LOC5568222	2136.02	-1.06588	0.140993	-7.55979	4.03722e-14	7.04703e-13	AAEL006647	dynein light chain, putative [Source:VB Community Annotation]
LOC5565623	785.897	-1.45532	0.192568	-7.55747	4.10987e-14	7.16452e-13	AAEL014904	DEAD box ATP-dependent RNA helicase [Source:VB Community Annotation]			GO:0000166,GO:0003676,GO:0003724,GO:0004386,GO:0005524,GO:0016787	nucleotide binding,nucleic acid binding,RNA helicase activity,helicase activity,ATP binding,hydrolase activity
LOC5568500	1507.69	1.1095	0.146933	7.55102	4.3185e-14	7.51844e-13	AAEL006910	Ubiquitination factor E4 [Source:UniProtKB/TrEMBL;Acc:A0A1S4FF65]			GO:0000151,GO:0004842,GO:0006511,GO:0016567,GO:0034450	ubiquitin ligase complex,ubiquitin-protein transferase activity,ubiquitin-dependent protein catabolic process,protein ubiquitination,ubiquitin-ubiquitin ligase activity
LOC5564989	72.4391	2.62544	0.348043	7.54342	4.57792e-14	7.95977e-13	AAEL004521				GO:0005886,GO:0016020,GO:0030431,GO:0031225,GO:0032222,GO:0048511,GO:1903818	plasma membrane,membrane,sleep,anchored component of membrane,regulation of synaptic transmission, cholinergic,rhythmic process,positive regulation of voltage-gated potassium channel activity
LOC5564672	136.604	2.39433	0.317781	7.53453	4.90086e-14	8.51025e-13	AAEL014556				GO:0006144,GO:0016829,GO:0016831,GO:0019428,GO:0019628	purine nucleobase metabolic process,lyase activity,carboxy-lyase activity,allantoin biosynthetic process,urate catabolic process
LOC5573627	462.163	1.084	0.143881	7.53401	4.92059e-14	8.53347e-13	AAEL010619				GO:0000166,GO:0003777,GO:0005524,GO:0007018,GO:0008017	nucleotide binding,microtubule motor activity,ATP binding,microtubule-based movement,microtubule binding
LOC5576551	272.645	2.32275	0.30833	7.53333	4.94611e-14	8.56666e-13	AAEL012611
LOC5578878	248.736	3.00848	0.399491	7.53078	5.0437e-14	8.72444e-13	AAEL013882	tkr [Source:VB Community Annotation]			GO:0003677,GO:0005515,GO:0005634	DNA binding,protein binding,nucleus
LOC5565540	332.685	-1.93691	0.257231	-7.52986	5.07949e-14	8.77503e-13	AAEL004860	acireductone dioxygenase [Source:VB Community Annotation]			GO:0005506,GO:0005634,GO:0005737,GO:0008652,GO:0009086,GO:0010309,GO:0016491,GO:0019509,GO:0046872,GO:0051213,GO:0055114	iron ion binding,nucleus,cytoplasm,cellular amino acid biosynthetic process,methionine biosynthetic process,acireductone dioxygenase [iron(II)-requiring] activity,oxidoreductase activity,L-methionine salvage from methylthioadenosine,metal ion binding,dioxygenase activity,oxidation-reduction process
LOC5573850	384.957	-1.36488	0.181383	-7.52486	5.27768e-14	9.10569e-13	AAEL010768				GO:0016491,GO:0055114,GO:0070988	oxidoreductase activity,oxidation-reduction process,demethylation
LOC5571749	110.263	2.61067	0.347088	7.52162	5.41004e-14	9.32208e-13	AAEL009271	testin [Source:VB Community Annotation]			GO:0005737,GO:0008270,GO:0046872	cytoplasm,zinc ion binding,metal ion binding
LOC5577802	662.889	0.984799	0.130933	7.52139	5.41961e-14	9.3266e-13	AAEL028107				GO:0005829,GO:0015031,GO:0016020,GO:0030906,GO:0042147	cytosol,protein transport,membrane,retromer, cargo-selective complex,retrograde transport, endosome to Golgi
LOC5572369	158.09	2.82288	0.375492	7.51782	5.56986e-14	9.57288e-13	AAEL009748	2-hydroxyphytanoyl-coa lyase [Source:UniProtKB/TrEMBL;Acc:Q16UY3]			GO:0000287,GO:0003824,GO:0030976	magnesium ion binding,catalytic activity,thiamine pyrophosphate binding
LOC110679583	382.144	2.60136	0.346223	7.51353	5.75535e-14	9.8728e-13	AAEL023591
LOC5570005	111.839	3.26382	0.434398	7.51345	5.75907e-14	9.8728e-13	AAEL000188	elongase, putative [Source:VB Community Annotation]			GO:0006629,GO:0006631,GO:0006633,GO:0016020,GO:0016021,GO:0016740,GO:0102336,GO:0102337,GO:0102338,GO:0102756	lipid metabolic process,fatty acid metabolic process,fatty acid biosynthetic process,membrane,integral component of membrane,transferase activity,3-oxo-arachidoyl-CoA synthase activity,3-oxo-cerotoyl-CoA synthase activity,3-oxo-lignoceronyl-CoA synthase activity,very-long-chain 3-ketoacyl-CoA synthase activity
LOC5569587	62.8407	-4.7548	0.632911	-7.51259	5.79681e-14	9.92482e-13	AAEL025872
LOC5565723	826.308	2.69076	0.358254	7.51075	5.87911e-14	1.00529e-12	AAEL004947	elongase, putative [Source:VB Community Annotation]			GO:0006629,GO:0006631,GO:0006633,GO:0016020,GO:0016021,GO:0016740,GO:0102336,GO:0102337,GO:0102338,GO:0102756	lipid metabolic process,fatty acid metabolic process,fatty acid biosynthetic process,membrane,integral component of membrane,transferase activity,3-oxo-arachidoyl-CoA synthase activity,3-oxo-cerotoyl-CoA synthase activity,3-oxo-lignoceronyl-CoA synthase activity,very-long-chain 3-ketoacyl-CoA synthase activity
LOC5573407	1548.63	0.98998	0.131883	7.5065	6.07275e-14	1.03708e-12	AAEL002077	UV excision repair protein rad23 [Source:VB Community Annotation]			GO:0003684,GO:0005515,GO:0005634,GO:0005654,GO:0005737,GO:0005829,GO:0006281,GO:0006289,GO:0006974,GO:0031593,GO:0042025,GO:0043130,GO:0043161	damaged DNA binding,protein binding,nucleus,nucleoplasm,cytoplasm,cytosol,DNA repair,nucleotide-excision repair,cellular response to DNA damage stimulus,polyubiquitin modification-dependent protein binding,host cell nucleus,ubiquitin binding,proteasome-mediated ubiquitin-dependent protein catabolic process
LOC5579060	125.242	2.29846	0.306283	7.50435	6.17324e-14	1.0529e-12	AAEL013992				GO:0016020,GO:0016021	membrane,integral component of membrane
LOC5569263	31.8966	-5.07985	0.677294	-7.50021	6.3714e-14	1.08532e-12	AAEL007514	Oviductin [Source:UniProtKB/TrEMBL;Acc:A0A1S4FGP8]			GO:0004252,GO:0006508,GO:0008233,GO:0008236,GO:0016787	serine-type endopeptidase activity,proteolysis,peptidase activity,serine-type peptidase activity,hydrolase activity
LOC5566678	1762.41	1.3487	0.179972	7.49396	6.6827e-14	1.13691e-12	AAEL005544	YTH domain protein [Source:VB Community Annotation]			GO:0003723	RNA binding
LOC5578052	2133.12	-1.27144	0.169997	-7.47921	7.47724e-14	1.27047e-12	AAEL013487	RHO guanyl-nucleotide exchange factor, putative [Source:VB Community Annotation]			GO:0005085,GO:0005737	guanyl-nucleotide exchange factor activity,cytoplasm
LOC110679281	97.6287	1.97394	0.264006	7.47691	7.6093e-14	1.29127e-12	AAEL022980
LOC5578083	239.613	3.0074	0.402241	7.47661	7.62649e-14	1.29246e-12	AAEL003413	F-spondin [Source:VB Community Annotation]			GO:0004867,GO:0005576,GO:0007155,GO:0010466,GO:0010951,GO:0030414	serine-type endopeptidase inhibitor activity,extracellular region,cell adhesion,negative regulation of peptidase activity,negative regulation of endopeptidase activity,peptidase inhibitor activity
LOC5572794	225.092	-2.29471	0.306925	-7.47645	7.63558e-14	1.29246e-12	AAEL001902	glutamate decarboxylase [Source:VB Community Annotation]			GO:0003824,GO:0016829,GO:0016831,GO:0019752,GO:0030170	catalytic activity,lyase activity,carboxy-lyase activity,carboxylic acid metabolic process,pyridoxal phosphate binding
LOC5572598	184.106	1.89892	0.254306	7.46707	8.1997e-14	1.3862e-12	AAEL024775				GO:0003743,GO:0005737,GO:0005852	translation initiation factor activity,cytoplasm,eukaryotic translation initiation factor 3 complex
LOC5567823	708.912	1.08071	0.144738	7.46669	8.22383e-14	1.38853e-12	AAEL000981				GO:0005634	nucleus
LOC5576373	408.855	3.26697	0.437616	7.46539	8.30543e-14	1.40055e-12	AAEL025784				GO:0004553,GO:0005576,GO:0005975,GO:0008061,GO:0008152,GO:0016787,GO:0016798	hydrolase activity, hydrolyzing O-glycosyl compounds,extracellular region,carbohydrate metabolic process,chitin binding,metabolic process,hydrolase activity,hydrolase activity, acting on glycosyl bonds
LOC5579888	233.911	3.0072	0.402841	7.46499	8.3306e-14	1.40303e-12	AAEL001046	phosphatase fragment [Source:VB Community Annotation]			GO:0004725,GO:0006470,GO:0016311,GO:0016791,GO:0035335	protein tyrosine phosphatase activity,protein dephosphorylation,dephosphorylation,phosphatase activity,peptidyl-tyrosine dephosphorylation
LOC5578217	586.558	-1.79945	0.241226	-7.45961	8.67784e-14	1.45968e-12	AAEL003461	mitochondrial intermediate peptidase [Source:VB Community Annotation]			GO:0004222,GO:0005759,GO:0006508,GO:0006627,GO:0008233,GO:0008237,GO:0016787,GO:0046872	metalloendopeptidase activity,mitochondrial matrix,proteolysis,protein processing involved in protein targeting to mitochondrion,peptidase activity,metallopeptidase activity,hydrolase activity,metal ion binding
LOC5578775	497.998	1.47383	0.197589	7.45908	8.71292e-14	1.46375e-12	AAEL003651				GO:0003824,GO:0016020,GO:0016021	catalytic activity,membrane,integral component of membrane
LOC110680812	48.2505	3.54523	0.475375	7.45775	8.80145e-14	1.47677e-12	AAEL028140
LOC5563869	754.351	2.57208	0.345041	7.45441	9.02676e-14	1.51269e-12	AAEL023989				GO:0006629,GO:0006631,GO:0006633,GO:0016020,GO:0016021,GO:0016740,GO:0102336,GO:0102337,GO:0102338,GO:0102756	lipid metabolic process,fatty acid metabolic process,fatty acid biosynthetic process,membrane,integral component of membrane,transferase activity,3-oxo-arachidoyl-CoA synthase activity,3-oxo-cerotoyl-CoA synthase activity,3-oxo-lignoceronyl-CoA synthase activity,very-long-chain 3-ketoacyl-CoA synthase activity
LOC5571940	1016.74	1.11481	0.1496	7.45189	9.20093e-14	1.53995e-12	AAEL009423	Class B Scavenger Receptor (CD36 domain). [Source:VB Community Annotation]	SCRBQ2		GO:0005886,GO:0016020,GO:0016021	plasma membrane,membrane,integral component of membrane
LOC5570576	1152.46	1.16448	0.156288	7.45087	9.27292e-14	1.55007e-12	AAEL008377
LOC5579231	171.217	1.69882	0.228035	7.44983	9.34585e-14	1.56031e-12	AAEL014072	tip60 [Source:VB Community Annotation]			GO:0004402,GO:0005634,GO:0006355,GO:0016573,GO:0016740,GO:0035267	histone acetyltransferase activity,nucleus,regulation of transcription, DNA-templated,histone acetylation,transferase activity,NuA4 histone acetyltransferase complex
LOC5566467	1058.67	2.00167	0.268813	7.44634	9.59665e-14	1.6002e-12	AAEL005417	annexin x [Source:VB Community Annotation]			GO:0005509,GO:0005544	calcium ion binding,calcium-dependent phospholipid binding
LOC5564550	3891.64	0.923576	0.124039	7.44584	9.63311e-14	1.60347e-12	AAEL004320	WOC protein, putative [Source:VB Community Annotation]
LOC5579869	345.893	3.16481	0.42505	7.44574	9.64017e-14	1.60347e-12	AAEL019436				GO:0005886,GO:0007608,GO:0016020,GO:0016021,GO:0050896	plasma membrane,sensory perception of smell,membrane,integral component of membrane,response to stimulus
LOC5579485	214.746	-1.66403	0.22358	-7.44269	9.8653e-14	1.63889e-12	AAEL011012	Septin [Source:UniProtKB/TrEMBL;Acc:A0A1S4FS27]			GO:0000166,GO:0005525	nucleotide binding,GTP binding
LOC5573470	198.678	3.41353	0.458731	7.44124	9.97448e-14	1.65497e-12	AAEL010511				GO:0006812,GO:0006829,GO:0008324,GO:0016020,GO:0016021,GO:0055085,GO:0098655	cation transport,zinc ion transport,cation transmembrane transporter activity,membrane,integral component of membrane,transmembrane transport,cation transmembrane transport
LOC110675637	29.316	-3.75441	0.504731	-7.43844	1.01884e-13	1.68839e-12	AAEL022351
LOC5570506	415.679	1.52622	0.205283	7.43471	1.04801e-13	1.73458e-12	AAEL001407	cdk4/6 [Source:VB Community Annotation]			GO:0000166,GO:0004672,GO:0004674,GO:0005524,GO:0006468	nucleotide binding,protein kinase activity,protein serine/threonine kinase activity,ATP binding,protein phosphorylation
LOC5567332	53.1367	3.22935	0.434864	7.42612	1.11832e-13	1.84866e-12	AAEL022793				GO:0004842,GO:0016567	ubiquitin-protein transferase activity,protein ubiquitination
LOC5565015	2336.74	-1.13066	0.152343	-7.42178	1.15557e-13	1.9079e-12	AAEL014695	zinc finger protein [Source:VB Community Annotation]			GO:0003676	nucleic acid binding
LOC5572862	302.662	-1.50493	0.202902	-7.41702	1.19782e-13	1.97522e-12	AAEL010089
LOC5577698	62.7353	3.0292	0.408475	7.41588	1.20821e-13	1.98992e-12	AAEL021542				GO:0005509,GO:0005515	calcium ion binding,protein binding
LOC5575727	461.367	-1.2309	0.166011	-7.4146	1.21989e-13	2.00669e-12	AAEL012040				GO:0003676,GO:0005634,GO:0008270,GO:0046872	nucleic acid binding,nucleus,zinc ion binding,metal ion binding
LOC5574055	105.224	2.36593	0.319167	7.41283	1.23637e-13	2.0313e-12	AAEL010895				GO:0000139,GO:0016020,GO:0016021,GO:0016192	Golgi membrane,membrane,integral component of membrane,vesicle-mediated transport
LOC5576906	449.908	1.14982	0.155123	7.41232	1.24106e-13	2.03652e-12	AAEL012851	WD-repeat protein [Source:VB Community Annotation]			GO:0005515	protein binding
LOC5580279	2391.53	0.99951	0.134861	7.41139	1.24985e-13	2.04845e-12	AAEL002986				GO:0003676,GO:0003723	nucleic acid binding,RNA binding
LOC5578739	4339.93	3.10759	0.419404	7.40955	1.26732e-13	2.07455e-12	AAEL003653	Serine Protease Inhibitor (serpin) homologue - unlikely to be inhibitory. [Source:VB Community Annotation]	SRPN12		GO:0004867,GO:0005615,GO:0010466,GO:0010951,GO:0030414	serine-type endopeptidase inhibitor activity,extracellular space,negative regulation of peptidase activity,negative regulation of endopeptidase activity,peptidase inhibitor activity
LOC5574112	1893.16	-1.20975	0.163315	-7.40747	1.28731e-13	2.1047e-12	AAEL002261	GTP cyclohydrolase i [Source:VB Community Annotation]			GO:0003824,GO:0003934,GO:0005737,GO:0006729,GO:0008152,GO:0016787,GO:0035998,GO:0046654	catalytic activity,GTP cyclohydrolase I activity,cytoplasm,tetrahydrobiopterin biosynthetic process,metabolic process,hydrolase activity,7,8-dihydroneopterin 3'-triphosphate biosynthetic process,tetrahydrofolate biosynthetic process
LOC110679374	399.823	2.44638	0.330479	7.40254	1.33608e-13	2.18177e-12	AAEL026843
LOC5571738	879.366	-1.34544	0.181777	-7.40161	1.34539e-13	2.1943e-12	AAEL009259
LOC5571599	3320.78	-1.48644	0.200925	-7.39798	1.38274e-13	2.25249e-12	AAEL009189	encore protein [Source:VB Community Annotation]			GO:0003676	nucleic acid binding
LOC5573260	2395.94	-0.93135	0.125926	-7.39604	1.40311e-13	2.2829e-12	AAEL010359	ATP-dependent transporter [Source:VB Community Annotation]			GO:0000166,GO:0005524,GO:0016887	nucleotide binding,ATP binding,ATPase activity
LOC5566585	694.178	-1.16847	0.157992	-7.39576	1.40603e-13	2.28488e-12	AAEL000759	gamma-glutamylcysteine synthetase, putative [Source:VB Community Annotation]			GO:0006750,GO:0035226	glutathione biosynthetic process,glutamate-cysteine ligase catalytic subunit binding
LOC110679507	60.8078	-4.70818	0.636739	-7.39421	1.42252e-13	2.30889e-12	AAEL025552
LOC5577995	2496.51	-1.09092	0.147611	-7.3905	1.46278e-13	2.37137e-12	AAEL003388	axis inhibition protein, axin [Source:VB Community Annotation]			GO:0005737,GO:0016055,GO:0090090	cytoplasm,Wnt signaling pathway,negative regulation of canonical Wnt signaling pathway
LOC23687880	288.703	2.51741	0.340723	7.38846	1.48543e-13	2.40518e-12	AAEL017460	Angiotensin-converting enzyme [Source:UniProtKB/TrEMBL;Acc:A0A1S4G6D0]			GO:0004180,GO:0006508,GO:0008233,GO:0008237,GO:0008241,GO:0016020,GO:0016787,GO:0046872	carboxypeptidase activity,proteolysis,peptidase activity,metallopeptidase activity,peptidyl-dipeptidase activity,membrane,hydrolase activity,metal ion binding
LOC110678282	65.8242	-6.33397	0.857471	-7.3868	1.50406e-13	2.43241e-12	AAEL027131				GO:0003677,GO:0006355,GO:0043565	DNA binding,regulation of transcription, DNA-templated,sequence-specific DNA binding
LOC5564538	827.009	-1.16126	0.157277	-7.38354	1.54138e-13	2.48976e-12	AAEL023825				GO:0003676	nucleic acid binding
LOC5578321	472.684	-1.14892	0.155662	-7.38086	1.57272e-13	2.53733e-12	AAEL013639				GO:0016020,GO:0016021	membrane,integral component of membrane
LOC5565612	518.782	-1.26948	0.172005	-7.38048	1.57722e-13	2.54153e-12	AAEL004873
LOC5572197	1185.56	-0.999214	0.135445	-7.37726	1.61581e-13	2.60061e-12	AAEL020903				GO:0003676,GO:0008270	nucleic acid binding,zinc ion binding
LOC5571621	49.6957	4.09219	0.555286	7.3695	1.71265e-13	2.75317e-12	AAEL009199	core 1 UDP-galactose:n-acetylgalactosamine-alpha-r beta 1,3- galactosyltransferase [Source:VB Community Annotation]			GO:0006486,GO:0016020,GO:0016021,GO:0016263,GO:0016266,GO:0016757	protein glycosylation,membrane,integral component of membrane,glycoprotein-N-acetylgalactosamine 3-beta-galactosyltransferase activity,O-glycan processing,transferase activity, transferring glycosyl groups
LOC5571406	1115.2	1.22177	0.16585	7.36671	1.74884e-13	2.80798e-12	AAEL018168				GO:0003824,GO:0016853	catalytic activity,isomerase activity
LOC5568895	52.6069	3.27886	0.445285	7.3635	1.79153e-13	2.87309e-12	AAEL007220	Fatty acyl-CoA reductase [Source:UniProtKB/TrEMBL;Acc:A0A1S4FFZ9]			GO:0006629,GO:0016020,GO:0016021,GO:0016491,GO:0055114,GO:0080019,GO:0102965	lipid metabolic process,membrane,integral component of membrane,oxidoreductase activity,oxidation-reduction process,fatty-acyl-CoA reductase (alcohol-forming) activity,alcohol-forming fatty acyl-CoA reductase activity
LOC5564260	986.502	1.10463	0.150036	7.36242	1.80607e-13	2.89295e-12	AAEL019632				GO:0000902	cell morphogenesis
LOC5571503	83.3774	-2.27911	0.30975	-7.3579	1.8682e-13	2.98889e-12	AAEL001625				GO:0016020,GO:0016021	membrane,integral component of membrane
LOC5568244	1109.07	-1.43657	0.195423	-7.35104	1.96673e-13	3.14279e-12	AAEL022611				GO:0005634,GO:0007275,GO:0007366,GO:0010468	nucleus,multicellular organism development,periodic partitioning by pair rule gene,regulation of gene expression
LOC5569668	133.89	1.77909	0.242095	7.34874	2.00078e-13	3.19339e-12	AAEL007811	short-chain dehydrogenase [Source:VB Community Annotation]			GO:0005515,GO:0006915,GO:0016055,GO:0055114	protein binding,apoptotic process,Wnt signaling pathway,oxidation-reduction process
LOC5579050	953.419	1.14625	0.156096	7.34326	2.08452e-13	3.3231e-12	AAEL013985	DEAD box ATP-dependent RNA helicase [Source:VB Community Annotation]			GO:0000166,GO:0003676,GO:0003724,GO:0004386,GO:0005524,GO:0016787	nucleotide binding,nucleic acid binding,RNA helicase activity,helicase activity,ATP binding,hydrolase activity
LOC5578555	54.9646	-4.62201	0.629577	-7.34146	2.11276e-13	3.36413e-12	AAEL003564	threonine dehydratase/deaminase [Source:VB Community Annotation]			GO:0004794,GO:0006567	L-threonine ammonia-lyase activity,threonine catabolic process
LOC5578341	1362.17	-1.3256	0.180931	-7.32656	2.3614e-13	3.75558e-12	AAEL003535
LOC5566229	975.973	-0.971466	0.132616	-7.32539	2.38213e-13	3.78406e-12	AAEL005271				GO:0016020,GO:0017137	membrane,Rab GTPase binding
LOC5578184	1213.78	1.16467	0.15903	7.32359	2.41425e-13	3.83056e-12	AAEL003469	NHP2 protein, putative [Source:VB Community Annotation]
LOC5568823	134.016	1.91074	0.261061	7.31913	2.49588e-13	3.9554e-12	AAEL001162
LOC5563618	106.869	2.1953	0.300037	7.31676	2.54032e-13	4.02107e-12	AAEL000049	three prime repair exonuclease 1, putative [Source:VB Community Annotation]			GO:0003676	nucleic acid binding
LOC5571884	3171.36	-1.5029	0.205457	-7.31493	2.57517e-13	4.06701e-12	AAEL009362	cationic amino acid transporter [Source:VB Community Annotation]			GO:0016020,GO:0016021,GO:0022857,GO:0055085	membrane,integral component of membrane,transmembrane transporter activity,transmembrane transport
LOC5577175	500.416	-1.55992	0.213252	-7.31492	2.5754e-13	4.06701e-12	AAEL013045	exosome complex exonuclease RRP41, putative [Source:VB Community Annotation]
LOC5573767	698.223	1.85058	0.253145	7.31036	2.66431e-13	4.20196e-12	AAEL000281				GO:0016020,GO:0016021	membrane,integral component of membrane
LOC5567362	1525.81	1.01694	0.139112	7.31022	2.66712e-13	4.20196e-12	AAEL006013	huntingtin interacting protein [Source:VB Community Annotation]			GO:0005515,GO:0005634,GO:0005694,GO:0006355,GO:0008168,GO:0016740,GO:0018024,GO:0032259,GO:0034968,GO:0046975,GO:0097198	protein binding,nucleus,chromosome,regulation of transcription, DNA-templated,methyltransferase activity,transferase activity,histone-lysine N-methyltransferase activity,methylation,histone lysine methylation,histone methyltransferase activity (H3-K36 specific),histone H3-K36 trimethylation
LOC5568799	286.006	2.06471	0.282473	7.3094	2.68348e-13	4.22278e-12	AAEL001159	ribonuclease t2 [Source:VB Community Annotation]			GO:0003723,GO:0033897,GO:0090502	RNA binding,ribonuclease T2 activity,RNA phosphodiester bond hydrolysis, endonucleolytic
LOC5569410	283.809	1.66321	0.227744	7.30299	2.81448e-13	4.42375e-12	AAEL020983
LOC5579028	666.714	-1.14849	0.157377	-7.29773	2.92664e-13	4.59466e-12	AAEL013963	tumor necrosis factor induced protein [Source:VB Community Annotation]			GO:0042981	regulation of apoptotic process
LOC5575993	89.099	-2.85975	0.39223	-7.29099	3.0768e-13	4.82476e-12	AAEL002759	tropomyosin invertebrate [Source:VB Community Annotation]
LOC5578282	94.9222	-4.88953	0.670766	-7.28947	3.11166e-13	4.87372e-12	AAEL013603	short-chain dehydrogenase [Source:VB Community Annotation]			GO:0016020,GO:0016021,GO:0055114	membrane,integral component of membrane,oxidation-reduction process
LOC5565602	361.832	-1.65864	0.227667	-7.28539	3.20733e-13	5.01771e-12	AAEL004867	NBP2b protein, putative [Source:VB Community Annotation]			GO:0005634,GO:0005730,GO:0016607	nucleus,nucleolus,nuclear speck
LOC110676861	110.643	-3.85146	0.528814	-7.28321	3.25965e-13	5.09363e-12	AAEL023187				GO:0005201,GO:0005581	extracellular matrix structural constituent,collagen trimer
LOC5574067	1441	1.07924	0.148196	7.2825	3.27689e-13	5.11461e-12	AAEL010903				GO:0003677,GO:0005634,GO:0016514,GO:0043044	DNA binding,nucleus,SWI/SNF complex,ATP-dependent chromatin remodeling
LOC5573469	168.703	3.04048	0.417519	7.28225	3.2829e-13	5.11804e-12	AAEL010513	class b basic helix-loop-helix protein (bhlhb) (differentially expressed in chondrocytes) (mdec) (sharp) [Source:VB Community Annotation]			GO:0003677,GO:0006355,GO:0046983	DNA binding,regulation of transcription, DNA-templated,protein dimerization activity
LOC5572460	241.497	2.28485	0.313766	7.28202	3.28848e-13	5.1208e-12	AAEL001812	organic anion transporter [Source:VB Community Annotation]			GO:0005215,GO:0005515,GO:0005886,GO:0006811,GO:0016020,GO:0016021,GO:0022857,GO:0055085	transporter activity,protein binding,plasma membrane,ion transport,membrane,integral component of membrane,transmembrane transporter activity,transmembrane transport
LOC5576999	740.145	-0.903714	0.124193	-7.27669	3.42104e-13	5.32105e-12	AAEL003090	malate synthase [Source:VB Community Annotation]			GO:0003824,GO:0004474,GO:0006097,GO:0006099,GO:0016740	catalytic activity,malate synthase activity,glyoxylate cycle,tricarboxylic acid cycle,transferase activity
LOC110675184	678.443	2.59711	0.357055	7.27368	3.49814e-13	5.43467e-12	AAEL021132				GO:0015267,GO:0016020,GO:0055085	channel activity,membrane,transmembrane transport
LOC5573173	524.847	1.39277	0.191546	7.27119	3.56333e-13	5.52955e-12	AAEL024814				GO:0032039,GO:0034474	integrator complex,U2 snRNA 3'-end processing
LOC5572884	4638.74	5.69939	0.78413	7.26843	3.63686e-13	5.63713e-12	AAEL013506	fibrinogen and fibronectin [Source:VB Community Annotation]
LOC5564180	271.422	1.79423	0.246861	7.26817	3.64388e-13	5.64067e-12	AAEL004130				GO:0000981,GO:0003677,GO:0005634,GO:0006355,GO:0006357,GO:0043565	DNA-binding transcription factor activity, RNA polymerase II-specific,DNA binding,nucleus,regulation of transcription, DNA-templated,regulation of transcription by RNA polymerase II,sequence-specific DNA binding
LOC5576633	93.6839	2.73276	0.375997	7.26803	3.64755e-13	5.64067e-12	AAEL012659	protein serine/threonine kinase, putative [Source:VB Community Annotation]			GO:0004672,GO:0005524,GO:0006468	protein kinase activity,ATP binding,protein phosphorylation
LOC5575417	3670.61	1.28182	0.176451	7.26448	3.74483e-13	5.78444e-12	AAEL011811	DNA replication licensing factor MCM3 [Source:VB Community Annotation]			GO:0000166,GO:0003677,GO:0003678,GO:0004386,GO:0005524,GO:0005634,GO:0006260,GO:0006270,GO:0016787,GO:0032508,GO:0042555	nucleotide binding,DNA binding,DNA helicase activity,helicase activity,ATP binding,nucleus,DNA replication,DNA replication initiation,hydrolase activity,DNA duplex unwinding,MCM complex
LOC23687519	380.821	-1.55593	0.21419	-7.26426	3.75083e-13	5.78706e-12	AAEL024602
LOC5574139	813.146	-0.935176	0.128855	-7.25757	3.94111e-13	6.07366e-12	AAEL010954
LOC110679868	4404.29	1.07995	0.148823	7.25662	3.96895e-13	6.10954e-12	AAEL027050	Putative 52k active chromatin boundary protein [Source:UniProtKB/TrEMBL;Acc:A0A0P6IYK3]			GO:0003676,GO:0003723,GO:0005634	nucleic acid binding,RNA binding,nucleus
LOC5575939	58.7077	2.98716	0.411809	7.25375	4.05392e-13	6.23319e-12	AAEL012184	glutaminyl-peptide cyclotransferase [Source:VB Community Annotation]			GO:0016603,GO:0016740,GO:0016746	glutaminyl-peptide cyclotransferase activity,transferase activity,transferase activity, transferring acyl groups
LOC5564218	583.695	2.65654	0.366426	7.24987	4.17181e-13	6.40712e-12	AAEL004169
LOC5575863	138.405	4.04	0.557633	7.2449	4.32751e-13	6.63865e-12	AAEL012131	cationic amino acid transporter [Source:VB Community Annotation]			GO:0016020,GO:0016021,GO:0022857,GO:0055085	membrane,integral component of membrane,transmembrane transporter activity,transmembrane transport
LOC110677858	69.9883	-2.94525	0.406541	-7.24465	4.33545e-13	6.64324e-12	AAEL025812
LOC5565271	1757.46	0.889636	0.122835	7.2425	4.40481e-13	6.74182e-12	AAEL004702				GO:0036396,GO:0080009	RNA N6-methyladenosine methyltransferase complex,mRNA methylation
LOC5578788	3214.99	-1.9963	0.275911	-7.23532	4.6444e-13	7.10043e-12	AAEL015682	Histone H2B [Source:UniProtKB/TrEMBL;Acc:Q17ER2]			GO:0000786,GO:0003677,GO:0005634,GO:0005694,GO:0046982	nucleosome,DNA binding,nucleus,chromosome,protein heterodimerization activity
LOC5573952	610.383	-2.45719	0.340024	-7.22652	4.95516e-13	7.5669e-12	AAEL002225	5-oxoprolyl-peptidase, putative [Source:VB Community Annotation]			GO:0005737,GO:0005829,GO:0006508,GO:0008233,GO:0008234,GO:0016787,GO:0016920	cytoplasm,cytosol,proteolysis,peptidase activity,cysteine-type peptidase activity,hydrolase activity,pyroglutamyl-peptidase activity
LOC5565057	95.6307	2.77644	0.384248	7.22563	4.98769e-13	7.60793e-12	AAEL027515
LOC5567743	824.76	-1.17673	0.162868	-7.22504	5.00953e-13	7.63256e-12	AAEL021429				GO:0003779,GO:0005737,GO:0005856,GO:0005886,GO:0015031,GO:0016020,GO:0016192,GO:0030659,GO:0045010	actin binding,cytoplasm,cytoskeleton,plasma membrane,protein transport,membrane,vesicle-mediated transport,cytoplasmic vesicle membrane,actin nucleation
LOC5572024	271.053	1.84797	0.255857	7.22269	5.09699e-13	7.75701e-12	AAEL000231	oligopeptidase [Source:VB Community Annotation]			GO:0004222,GO:0006508,GO:0008233,GO:0008237,GO:0016787,GO:0046872	metalloendopeptidase activity,proteolysis,peptidase activity,metallopeptidase activity,hydrolase activity,metal ion binding
LOC5577034	18012.6	-1.92801	0.266983	-7.22148	5.1425e-13	7.81742e-12	AAEL012944	60S ribosomal protein L11 [Source:UniProtKB/TrEMBL;Acc:Q16KL2]	RpL11		GO:0003735,GO:0005840,GO:0006412	structural constituent of ribosome,ribosome,translation
LOC5564164	2344.74	2.02867	0.280951	7.22072	5.17129e-13	7.85229e-12	AAEL024144				GO:0005515,GO:0016021	protein binding,integral component of membrane
LOC5564509	2716.05	1.3066	0.181009	7.21842	5.25943e-13	7.9771e-12	AAEL004297	ATP-citrate synthase [Source:VB Community Annotation]			GO:0000166,GO:0003824,GO:0003878,GO:0005524,GO:0005737,GO:0005829,GO:0006085,GO:0006101,GO:0006629,GO:0016740,GO:0046872,GO:0046912,GO:0048037	nucleotide binding,catalytic activity,ATP citrate synthase activity,ATP binding,cytoplasm,cytosol,acetyl-CoA biosynthetic process,citrate metabolic process,lipid metabolic process,transferase activity,metal ion binding,transferase activity, transferring acyl groups, acyl groups converted into alkyl on transfer,obsolete cofactor binding
LOC5572167	585.322	-1.05646	0.146386	-7.21698	5.3155e-13	8.05304e-12	AAEL023148				GO:0005515	protein binding
LOC5569017	117.204	2.43284	0.337312	7.21242	5.49659e-13	8.31801e-12	AAEL007303				GO:0002039,GO:0018024,GO:0034968	p53 binding,histone-lysine N-methyltransferase activity,histone lysine methylation
LOC110678629	57.889	3.82494	0.531679	7.19408	6.28821e-13	9.50525e-12	AAEL028247
LOC5571466	4165.94	-1.67303	0.232573	-7.19357	6.31193e-13	9.53038e-12	AAEL009101	Eukaryotic translation initiation factor 3 subunit F (eIF3f)(Eukaryotic translation initiation factor 3 subunit 5) [Source:VB Community Annotation]	eIF3-S5		GO:0001732,GO:0002183,GO:0003743,GO:0005515,GO:0005737,GO:0005852,GO:0006412,GO:0006413,GO:0006508,GO:0008237,GO:0016282,GO:0031369,GO:0033290,GO:0070122	formation of cytoplasmic translation initiation complex,cytoplasmic translational initiation,translation initiation factor activity,protein binding,cytoplasm,eukaryotic translation initiation factor 3 complex,translation,translational initiation,proteolysis,metallopeptidase activity,eukaryotic 43S preinitiation complex,translation initiation factor binding,eukaryotic 48S preinitiation complex,iso…
LOC5566598	533.871	2.14527	0.298386	7.18957	6.49954e-13	9.80262e-12	AAEL000776				GO:0008270,GO:0046872	zinc ion binding,metal ion binding
LOC110679492	688.399	-3.77523	0.525489	-7.18422	6.75896e-13	1.01824e-11	AAEL023003
LOC5566747	64.1691	2.76423	0.385	7.17983	6.9799e-13	1.05035e-11	AAEL005606				GO:0005515	protein binding
LOC5570568	655.077	-1.85776	0.258776	-7.17905	7.01979e-13	1.05517e-11	AAEL018155				GO:0006857,GO:0016020,GO:0016021,GO:0022857,GO:0055085	oligopeptide transport,membrane,integral component of membrane,transmembrane transporter activity,transmembrane transport
LOC5574799	1398.23	-1.23258	0.171696	-7.17886	7.02937e-13	1.05543e-11	AAEL002487	P53 regulated pa26 nuclear protein sestrin [Source:VB Community Annotation]			GO:0005634,GO:0005737,GO:1901031	nucleus,cytoplasm,regulation of response to reactive oxygen species
LOC110676230	567.895	1.40083	0.195341	7.1712	7.43453e-13	1.11377e-11	AAEL023044
LOC5565951	777.596	-1.74317	0.243373	-7.16254	7.91974e-13	1.18514e-11	AAEL024837				GO:0003824	catalytic activity
LOC5565770	740.791	1.69988	0.237364	7.16152	7.97889e-13	1.19266e-11	AAEL004986	smg-7 (suppressor with morphological effect on genitalia protein 7) [Source:VB Community Annotation]			GO:0000184,GO:0005515,GO:0005737	nuclear-transcribed mRNA catabolic process, nonsense-mediated decay,protein binding,cytoplasm
LOC5567717	380.388	-1.75326	0.244852	-7.16049	8.03915e-13	1.20033e-11	AAEL006286
LOC5575285	353.303	3.46994	0.484636	7.15989	8.07405e-13	1.2042e-11	AAEL011756	aldehyde dehydrogenase [Source:VB Community Annotation]			GO:0016491,GO:0016620,GO:0055114	oxidoreductase activity,oxidoreductase activity, acting on the aldehyde or oxo group of donors, NAD or NADP as acceptor,oxidation-reduction process
LOC5573737	1268.38	0.96317	0.134598	7.15592	8.31115e-13	1.23819e-11	AAEL027755
LOC5570684	65.4395	2.50905	0.350697	7.15448	8.39925e-13	1.24992e-11	AAEL008493	zinc finger protein [Source:VB Community Annotation]			GO:0003676,GO:0005634,GO:0008270,GO:0046872	nucleic acid binding,nucleus,zinc ion binding,metal ion binding
LOC5574307	221.917	-1.85828	0.25993	-7.14915	8.73165e-13	1.29795e-11	AAEL024640
LOC5569025	3073.85	6.16487	0.862413	7.1484	8.77974e-13	1.30366e-11	AAEL007314
LOC5576119	3222.82	1.13664	0.159039	7.14697	8.87166e-13	1.31585e-11	AAEL002810	DNA replication licensing factor MCM5 [Source:VB Community Annotation]			GO:0000166,GO:0003677,GO:0003678,GO:0003688,GO:0004386,GO:0005524,GO:0005634,GO:0006260,GO:0006270,GO:0016787,GO:0032508,GO:0042555	nucleotide binding,DNA binding,DNA helicase activity,DNA replication origin binding,helicase activity,ATP binding,nucleus,DNA replication,DNA replication initiation,hydrolase activity,DNA duplex unwinding,MCM complex
LOC110681189	197.34	-1.51619	0.212189	-7.14545	8.97021e-13	1.329e-11	AAEL021624
LOC5568743	565.906	1.9538	0.273587	7.14144	9.23607e-13	1.36688e-11	AAEL007092	Phospholipase B-like [Source:UniProtKB/TrEMBL;Acc:Q0IF22]			GO:0004620,GO:0006629,GO:0016020,GO:0016021,GO:0016042,GO:0016787	phospholipase activity,lipid metabolic process,membrane,integral component of membrane,lipid catabolic process,hydrolase activity
LOC110674003	185.51	1.34575	0.188461	7.1407	9.28538e-13	1.37266e-11	AAEL007884	conserved membrane protein at 44E, putative [Source:VB Community Annotation]			GO:0072659	protein localization to plasma membrane
LOC5579849	614.754	-1.45003	0.203132	-7.13837	9.44441e-13	1.39463e-11	AAEL005850	Hormone receptor-like in 4 (nuclear receptor) [Source:VB Community Annotation]	HR4		GO:0003677,GO:0003700,GO:0005634,GO:0006355,GO:0008270,GO:0042025,GO:0043565,GO:0046872	DNA binding,DNA-binding transcription factor activity,nucleus,regulation of transcription, DNA-templated,zinc ion binding,host cell nucleus,sequence-specific DNA binding,metal ion binding
LOC5569705	763.92	1.21982	0.170891	7.13801	9.4695e-13	1.3968e-11	AAEL007858	ran GTPase-activating protein [Source:VB Community Annotation]			GO:0005096,GO:0005515,GO:0007165,GO:0043547	GTPase activator activity,protein binding,signal transduction,positive regulation of GTPase activity
LOC5570241	470.339	2.509	0.351555	7.13687	9.54819e-13	1.40686e-11	AAEL008190	bhlh factor math6 (atoh8 protein) (bhlh transcription factor) [Source:VB Community Annotation]			GO:0003700,GO:0006355,GO:0030154,GO:0046983	DNA-binding transcription factor activity,regulation of transcription, DNA-templated,cell differentiation,protein dimerization activity
LOC5565224	2313.73	0.96758	0.135742	7.1281	1.01763e-12	1.49778e-11	AAEL004668	Septin [Source:UniProtKB/TrEMBL;Acc:A0A1S4F8E6]			GO:0000166,GO:0005525	nucleotide binding,GTP binding
LOC5571312	746.099	1.04429	0.146517	7.12743	1.02261e-12	1.50345e-11	AAEL019533				GO:0000166,GO:0000827,GO:0000829,GO:0000832,GO:0005524,GO:0005737,GO:0005829,GO:0016301,GO:0016310,GO:0016740,GO:0033857,GO:0052723,GO:0052724,GO:0102092	nucleotide binding,inositol-1,3,4,5,6-pentakisphosphate kinase activity,inositol heptakisphosphate kinase activity,inositol hexakisphosphate 5-kinase activity,ATP binding,cytoplasm,cytosol,kinase activity,phosphorylation,transferase activity,diphosphoinositol-pentakisphosphate kinase activity,inositol hexakisphosphate 1-kinase activity,inositol hexakisphosphate 3-kinase activity,5-diphosphoinosit…
LOC5573276	1005	2.77562	0.38948	7.12647	1.02976e-12	1.51231e-11	AAEL010377				GO:0005634,GO:0031144,GO:0071630	nucleus,proteasome localization,nuclear protein quality control by the ubiquitin-proteasome system
LOC5571895	317.025	-1.196	0.168075	-7.11587	1.11213e-12	1.63149e-11	AAEL009380	phospholipase c beta [Source:VB Community Annotation]			GO:0004435,GO:0005509,GO:0006629,GO:0007165,GO:0008081,GO:0016042,GO:0016787,GO:0035556	phosphatidylinositol phospholipase C activity,calcium ion binding,lipid metabolic process,signal transduction,phosphoric diester hydrolase activity,lipid catabolic process,hydrolase activity,intracellular signal transduction
LOC5578868	80.7078	3.29348	0.462877	7.11524	1.11721e-12	1.63715e-11	AAEL003726				GO:0005515	protein binding
LOC5568035	971.055	2.62285	0.36877	7.11242	1.14024e-12	1.66908e-11	AAEL006476	symbol, putative [Source:VB Community Annotation]			GO:0003676	nucleic acid binding
LOC5574502	895.69	-1.15909	0.163048	-7.1089	1.16968e-12	1.7103e-11	AAEL002375	NBP2b protein, putative [Source:VB Community Annotation]
LOC5570941	1938.04	-0.996286	0.140158	-7.10829	1.17491e-12	1.71608e-11	AAEL008683				GO:0046872	metal ion binding
LOC5575051	1433.63	1.04475	0.147045	7.10497	1.2035e-12	1.75551e-11	AAEL025664				GO:0004672,GO:0005524,GO:0006468,GO:0007094	protein kinase activity,ATP binding,protein phosphorylation,mitotic spindle assembly checkpoint
LOC5579029	658.084	0.915619	0.128872	7.10485	1.20452e-12	1.75551e-11	AAEL013962	mutagen-sensitive, putative [Source:VB Community Annotation]
LOC5577484	1935.02	1.1785	0.165914	7.10311	1.21982e-12	1.77589e-11	AAEL023716				GO:0000166,GO:0003676,GO:0003724,GO:0004386,GO:0005524,GO:0005737,GO:0007275,GO:0007283,GO:0016787,GO:0030154,GO:0031047,GO:0051321	nucleotide binding,nucleic acid binding,RNA helicase activity,helicase activity,ATP binding,cytoplasm,multicellular organism development,spermatogenesis,hydrolase activity,cell differentiation,gene silencing by RNA,meiotic cell cycle
LOC5577538	681.125	-1.24613	0.175566	-7.0978	1.26763e-12	1.84349e-11	AAEL013250
LOC5578194	221.82	1.76377	0.248545	7.0964	1.28044e-12	1.86011e-11	AAEL003476	calpain-c [Source:VB Community Annotation]			GO:0004198,GO:0005509,GO:0006508	calcium-dependent cysteine-type endopeptidase activity,calcium ion binding,proteolysis
LOC110678859	624.066	1.15849	0.163421	7.08896	1.3512e-12	1.96078e-11	AAEL022213	26S proteasome non-ATPase regulatory subunit [Source:UniProtKB/TrEMBL;Acc:A0A1S4FP45]			GO:0000502,GO:0030234,GO:0050790	proteasome complex,enzyme regulator activity,regulation of catalytic activity
LOC5564056	1186.42	1.36505	0.192575	7.0884	1.35675e-12	1.9667e-11	AAEL004059	cystathionine beta-lyase [Source:VB Community Annotation]			GO:0003824,GO:0004123,GO:0019344,GO:0019346,GO:0030170,GO:0044540,GO:0080146	catalytic activity,cystathionine gamma-lyase activity,cysteine biosynthetic process,transsulfuration,pyridoxal phosphate binding,L-cystine L-cysteine-lyase (deaminating),L-cysteine desulfhydrase activity
LOC5570883	168.094	3.49913	0.493851	7.0854	1.38645e-12	2.00758e-11	AAEL008658	leucine-rich immune protein (TM) [Source:VB Community Annotation]	LRIM16		GO:0005515,GO:0016020,GO:0016021	protein binding,membrane,integral component of membrane
LOC5576054	988.293	1.72878	0.24403	7.08427	1.39783e-12	2.02188e-11	AAEL013952	prohibitin [Source:VB Community Annotation]			GO:0005739,GO:0005743,GO:0016020	mitochondrion,mitochondrial inner membrane,membrane
LOC5579391	222.814	1.51802	0.214343	7.08223	1.41855e-12	2.04964e-11	AAEL015493				GO:0005737,GO:0005764,GO:0016020,GO:0016021,GO:0048471	cytoplasm,lysosome,membrane,integral component of membrane,perinuclear region of cytoplasm
LOC5565805	3726.01	0.811103	0.114581	7.07884	1.45366e-12	2.09812e-11	AAEL019932				GO:0005515,GO:0005634,GO:0006355	protein binding,nucleus,regulation of transcription, DNA-templated
LOC110681333	285.292	1.56328	0.220896	7.07698	1.47328e-12	2.12414e-11	AAEL023005				GO:0097428	protein maturation by iron-sulfur cluster transfer
LOC110677919	23322	-1.83583	0.259672	-7.06979	1.55166e-12	2.23476e-11	AAEL020749	60S ribosomal protein L15/L27 [Source:UniProtKB/TrEMBL;Acc:Q1HRP0]			GO:0003735,GO:0005840,GO:0006412,GO:0015934	structural constituent of ribosome,ribosome,translation,large ribosomal subunit
LOC5569077	1232.15	-1.08742	0.153819	-7.06952	1.55466e-12	2.23668e-11	AAEL001205	ubiquitin protein ligase [Source:VB Community Annotation]			GO:0004842,GO:0005515,GO:0006511,GO:0016567,GO:0061630	ubiquitin-protein transferase activity,protein binding,ubiquitin-dependent protein catabolic process,protein ubiquitination,ubiquitin protein ligase activity
LOC5573815	662.804	2.85355	0.4038	7.06674	1.58619e-12	2.2796e-11	AAEL000599	wingless protein, putative [Source:VB Community Annotation]			GO:0005102,GO:0005576,GO:0007275,GO:0016055	signaling receptor binding,extracellular region,multicellular organism development,Wnt signaling pathway
LOC5570443	649.75	2.56232	0.36281	7.06243	1.63618e-12	2.34893e-11	AAEL008336	snail protein, putative [Source:VB Community Annotation]			GO:0003676	nucleic acid binding
LOC110680305	111.464	1.96925	0.278907	7.06061	1.65771e-12	2.37728e-11	AAEL023702
LOC5567111	590.742	1.65682	0.234825	7.05555	1.71925e-12	2.46291e-11	AAEL024497				GO:0016787,GO:0046872	hydrolase activity,metal ion binding
LOC5570801	3405.11	1.00202	0.142033	7.05482	1.72826e-12	2.47318e-11	AAEL008575	regulator of chromosome condensation [Source:VB Community Annotation]
LOC5574840	1250.93	6.40232	0.908207	7.04941	1.79682e-12	2.5683e-11	AAEL011449
LOC5569115	66.2572	6.31925	0.896441	7.04927	1.79855e-12	2.5683e-11	AAEL007373	ammonium transporter [Source:VB Community Annotation]			GO:0008519,GO:0015696,GO:0016020,GO:0016021,GO:0072488	ammonium transmembrane transporter activity,ammonium transport,membrane,integral component of membrane,ammonium transmembrane transport
LOC5577105	713.053	-1.25466	0.178028	-7.04755	1.82092e-12	2.59748e-11	AAEL013005
LOC5576845	1712.56	-0.902523	0.128133	-7.04364	1.87287e-12	2.66874e-11	AAEL019694				GO:0005515	protein binding
LOC5570018	444.31	3.04807	0.432879	7.04139	1.90327e-12	2.70918e-11	AAEL000199	arginyl-tRNA synthetase [Source:VB Community Annotation]			GO:0000166,GO:0004812,GO:0004814,GO:0005524,GO:0005737,GO:0006412,GO:0006418,GO:0006420,GO:0016874	nucleotide binding,aminoacyl-tRNA ligase activity,arginine-tRNA ligase activity,ATP binding,cytoplasm,translation,tRNA aminoacylation for protein translation,arginyl-tRNA aminoacylation,ligase activity
LOC5571706	119.501	1.71192	0.243199	7.03916	1.93403e-12	2.75006e-11	AAEL009232	long-chain-fatty-acid coa ligase [Source:VB Community Annotation]			GO:0003824,GO:0016020,GO:0016021	catalytic activity,membrane,integral component of membrane
LOC110681299	105.196	-1.73875	0.24708	-7.03719	1.96155e-12	2.78623e-11	AAEL021010				GO:0006751,GO:0036374	glutathione catabolic process,glutathione hydrolase activity
LOC5579216	706.756	0.963489	0.137041	7.03068	2.05536e-12	2.91639e-11	AAEL014053	vacuolar proton ATPases [Source:VB Community Annotation]			GO:0000220,GO:0006811,GO:0015078,GO:0015991,GO:0016020,GO:0016021,GO:0033179,GO:1902600	vacuolar proton-transporting V-type ATPase, V0 domain,ion transport,proton transmembrane transporter activity,GO_0015991,membrane,integral component of membrane,proton-transporting V-type ATPase, V0 domain,proton transmembrane transport
LOC5576401	662.679	1.1131	0.158512	7.02219	2.18411e-12	3.0958e-11	AAEL012489				GO:0005515,GO:0005623,GO:0005634,GO:0005643,GO:0006913,GO:0017056	protein binding,obsolete cell,nucleus,nuclear pore,nucleocytoplasmic transport,structural constituent of nuclear pore
LOC5573804	159.279	1.68421	0.240058	7.01585	2.28558e-12	3.23622e-11	AAEL010727	glutaminyl-peptide cyclotransferase [Source:VB Community Annotation]			GO:0016603,GO:0016740,GO:0016746	glutaminyl-peptide cyclotransferase activity,transferase activity,transferase activity, transferring acyl groups
LOC23687597	41.5326	-3.08701	0.44022	-7.01241	2.3424e-12	3.31318e-11	AAEL017177
LOC5567068	991.758	1.31128	0.187099	7.0085	2.40889e-12	3.40363e-11	AAEL005798	ATP synthase subunit beta vacuolar [Source:VB Community Annotation]			GO:0005524,GO:0006811,GO:0015991,GO:0033180,GO:0046034,GO:1902600	ATP binding,ion transport,GO_0015991,proton-transporting V-type ATPase, V1 domain,ATP metabolic process,proton transmembrane transport
LOC5568228	955.371	2.3992	0.342376	7.00751	2.42603e-12	3.42425e-11	AAEL006649	tnf receptor associated factor [Source:VB Community Annotation]			GO:0005515,GO:0005737,GO:0007165,GO:0007250,GO:0008270,GO:0042981,GO:0046330,GO:0046872	protein binding,cytoplasm,signal transduction,activation of NF-kappaB-inducing kinase activity,zinc ion binding,regulation of apoptotic process,positive regulation of JNK cascade,metal ion binding
LOC5577458	758.108	-0.979795	0.139835	-7.0068	2.43836e-12	3.43803e-11	AAEL013207
LOC5565778	164.39	1.70778	0.243929	7.00113	2.53898e-12	3.57616e-11	AAEL004972
LOC5576368	470.129	-1.76138	0.251604	-7.00063	2.54822e-12	3.5854e-11	AAEL014924	Cytochrome P450 [Source:UniProtKB/TrEMBL;Acc:A0A1S4F322]			GO:0004497,GO:0005506,GO:0016020,GO:0016021,GO:0016491,GO:0016705,GO:0020037,GO:0046872,GO:0055114	monooxygenase activity,iron ion binding,membrane,integral component of membrane,oxidoreductase activity,oxidoreductase activity, acting on paired donors, with incorporation or reduction of molecular oxygen,heme binding,metal ion binding,oxidation-reduction process
LOC5570114	113.713	-2.85109	0.407275	-7.00039	2.55246e-12	3.58761e-11	AAEL008079	trypsin-alpha, putative [Source:VB Community Annotation]			GO:0004252,GO:0006508,GO:0016020,GO:0016021	serine-type endopeptidase activity,proteolysis,membrane,integral component of membrane
LOC5568549	657.249	0.971655	0.138863	6.99721	2.61112e-12	3.66622e-11	AAEL006937	structural maintenance of chromosomes 3 smc3 [Source:VB Community Annotation]			GO:0005515,GO:0005524,GO:0005634,GO:0005694,GO:0051276,GO:0051301	protein binding,ATP binding,nucleus,chromosome,chromosome organization,cell division
LOC5580063	455.431	-1.43177	0.204627	-6.99698	2.61539e-12	3.66837e-11	AAEL002159				GO:0003676,GO:0003677,GO:0005634,GO:0006281,GO:0006974,GO:0008270,GO:0046872	nucleic acid binding,DNA binding,nucleus,DNA repair,cellular response to DNA damage stimulus,zinc ion binding,metal ion binding
LOC5573239	340.585	-1.09182	0.156153	-6.99201	2.70983e-12	3.79687e-11	AAEL010332				GO:0003676,GO:0005634,GO:0008270	nucleic acid binding,nucleus,zinc ion binding
LOC5569199	490.284	-0.973308	0.139215	-6.99139	2.7217e-12	3.80953e-11	AAEL007468	zinc finger protein, putative [Source:VB Community Annotation]			GO:0003676,GO:0005634,GO:0008270,GO:0046872	nucleic acid binding,nucleus,zinc ion binding,metal ion binding
LOC5564723	1319.84	1.281	0.183446	6.98296	2.89018e-12	4.04113e-11	AAEL004415	fuse-binding protein-interacting repressor siahbp1 [Source:VB Community Annotation]			GO:0003676,GO:0003723,GO:0005634	nucleic acid binding,RNA binding,nucleus
LOC5574342	839.525	1.04012	0.149177	6.97238	3.11619e-12	4.35262e-11	AAEL012793				GO:0005634	nucleus
LOC110679049	4378.82	0.806347	0.115668	6.97124	3.14167e-12	4.38365e-11	AAEL024196
LOC5571495	409.555	-1.59591	0.228947	-6.97065	3.15491e-12	4.39754e-11	AAEL001607	galactose-1-phosphate uridylyltransferase [Source:VB Community Annotation]			GO:0005975,GO:0006012,GO:0008108,GO:0008270,GO:0016740,GO:0016779,GO:0033499,GO:0046872	carbohydrate metabolic process,galactose metabolic process,UDP-glucose:hexose-1-phosphate uridylyltransferase activity,zinc ion binding,transferase activity,nucleotidyltransferase activity,galactose catabolic process via UDP-galactose,metal ion binding
LOC5574869	532.511	0.934793	0.134127	6.96945	3.18181e-12	4.43044e-11	AAEL023096				GO:0006281	DNA repair
LOC23687778	47.1263	4.17985	0.599756	6.96925	3.18637e-12	4.43219e-11	AAEL027911
LOC5569724	4378.62	0.806244	0.115691	6.96894	3.19329e-12	4.43722e-11	AAEL007880	ornithine decarboxylase [Source:VB Community Annotation]			GO:0003824,GO:0006596	catalytic activity,polyamine biosynthetic process
LOC5577022	252.508	-2.03937	0.292646	-6.96873	3.19809e-12	4.43929e-11	AAEL023386				GO:0003676,GO:0003677	nucleic acid binding,DNA binding
LOC5574713	336.644	1.12725	0.16177	6.96822	3.2097e-12	4.4508e-11	AAEL011355	carnitine o-acetyltransferase [Source:VB Community Annotation]			GO:0016740,GO:0016746	transferase activity,transferase activity, transferring acyl groups
LOC5564157	499.656	1.15355	0.165578	6.9668	3.24228e-12	4.49135e-11	AAEL004142	Phagocyte signaling-impaired protein (N-terminal acetyltransferase B complex subunit NAA25 homolog)(N-terminal acetyltransferase B complex subunit MDM20 homolog) [Source:VB Community Annotation]	psidin		GO:0002376,GO:0003674,GO:0005515,GO:0005764,GO:0006911,GO:0006955,GO:0045087	immune system process,molecular_function,protein binding,lysosome,phagocytosis, engulfment,immune response,innate immune response
LOC5574727	305.985	2.4797	0.355989	6.96567	3.26837e-12	4.52281e-11	AAEL011365				GO:0005515,GO:0005856	protein binding,cytoskeleton
LOC5578313	22603.2	-1.61164	0.23155	-6.96023	3.39721e-12	4.69627e-11	AAEL013625	40S ribosomal protein S5 [Source:UniProtKB/TrEMBL;Acc:Q1HRT9]	RpS5		GO:0003723,GO:0003735,GO:0005840,GO:0006412,GO:0015935	RNA binding,structural constituent of ribosome,ribosome,translation,small ribosomal subunit
LOC5564411	961.377	0.880967	0.126622	6.95747	3.46433e-12	4.78412e-11	AAEL018276				GO:0005634,GO:0007049,GO:0007094	nucleus,cell cycle,mitotic spindle assembly checkpoint
LOC5570124	97.4118	4.0434	0.58158	6.95243	3.59045e-12	4.94859e-11	AAEL011818
LOC5570814	2568.75	-0.986559	0.141902	-6.95242	3.59079e-12	4.94859e-11	AAEL008580				GO:0046872	metal ion binding
LOC5575411	728.417	1.45476	0.209283	6.95117	3.6226e-12	4.9873e-11	AAEL011817	nonsense-mediated mRNA decay protein 1 (rent1) [Source:VB Community Annotation]			GO:0000184,GO:0003677,GO:0004386,GO:0005524,GO:0005737,GO:0008270	nuclear-transcribed mRNA catabolic process, nonsense-mediated decay,DNA binding,helicase activity,ATP binding,cytoplasm,zinc ion binding
LOC5565418	344.669	-1.44278	0.20758	-6.95047	3.6408e-12	5.00722e-11	AAEL000673	ATP-dependent (S)-NAD(P)H-hydrate dehydratase (EC 4.2.1.93) [Source:VB Community Annotation]			GO:0000166,GO:0005524,GO:0016829,GO:0046496,GO:0047453,GO:0052855	nucleotide binding,ATP binding,lyase activity,nicotinamide nucleotide metabolic process,ATP-dependent NAD(P)H-hydrate dehydratase activity,ADP-dependent NAD(P)H-hydrate dehydratase activity
LOC110678856	29.8875	-6.17209	0.88807	-6.95001	3.65262e-12	5.01834e-11	AAEL027968
LOC110675460	135.367	2.58805	0.372418	6.9493	3.67098e-12	5.0384e-11	AAEL021183				GO:0007093,GO:1990423	mitotic cell cycle checkpoint,RZZ complex
LOC5573292	375.174	-0.97262	0.139989	-6.94785	3.70907e-12	5.08548e-11	AAEL010371	autotransporter adhesin precursor, putative [Source:VB Community Annotation]			GO:0007034	vacuolar transport
LOC110674813	384.877	1.14772	0.16521	6.94706	3.72972e-12	5.10857e-11	AAEL021103				GO:0005634	nucleus
LOC5580055	1533.56	-0.934859	0.134578	-6.94662	3.74145e-12	5.11941e-11	AAEL022806				GO:0006355	regulation of transcription, DNA-templated
LOC5572215	152.543	-3.38831	0.487797	-6.94614	3.75417e-12	5.13159e-11	AAEL009630	high-affinity cgmp-specific 3,5-cyclic phosphodiesterase [Source:VB Community Annotation]			GO:0004114,GO:0007165,GO:0008081,GO:0016787,GO:0046872	3',5'-cyclic-nucleotide phosphodiesterase activity,signal transduction,phosphoric diester hydrolase activity,hydrolase activity,metal ion binding
LOC5579032	1173.57	2.34562	0.337874	6.94228	3.85812e-12	5.26832e-11	AAEL013969				GO:0007411,GO:0016020,GO:0016021	axon guidance,membrane,integral component of membrane
LOC5578281	329.747	1.31971	0.190118	6.94155	3.87823e-12	5.29039e-11	AAEL013600	integrin alpha-ps [Source:VB Community Annotation]			GO:0007155,GO:0007229,GO:0008305,GO:0016020,GO:0016021	cell adhesion,integrin-mediated signaling pathway,integrin complex,membrane,integral component of membrane
LOC5578487	1632.83	-0.791822	0.114075	-6.94126	3.88621e-12	5.2959e-11	AAEL003552	DNA-directed RNA polymerase subunit rpb6 [Source:VB Community Annotation]			GO:0003677,GO:0003899,GO:0005634,GO:0005665,GO:0006351	DNA binding,DNA-directed 5'-3' RNA polymerase activity,nucleus,RNA polymerase II, core complex,transcription, DNA-templated
LOC5573393	1061.43	1.39317	0.200752	6.93977	3.9274e-12	5.3466e-11	AAEL002080	septin interacting protein, putative [Source:VB Community Annotation]
LOC5568752	90.3615	3.44293	0.49615	6.93928	3.94095e-12	5.35961e-11	AAEL007105				GO:0005515,GO:0051260	protein binding,protein homooligomerization
LOC23687484	800.643	-0.871502	0.12564	-6.93649	4.01971e-12	5.46119e-11	AAEL017064				GO:0005783,GO:0005789,GO:0007029,GO:0016020,GO:0016021	endoplasmic reticulum,endoplasmic reticulum membrane,endoplasmic reticulum organization,membrane,integral component of membrane
LOC5575526	791.148	-1.51302	0.218201	-6.93406	4.08943e-12	5.5503e-11	AAEL011900	N-acetyllactosaminide beta-1,3-N-acetylglucosaminyltransferase, putative [Source:VB Community Annotation]			GO:0016020,GO:0016021,GO:0016740	membrane,integral component of membrane,transferase activity
LOC5574607	192.496	2.53961	0.366323	6.93271	4.12864e-12	5.59785e-11	AAEL002412	monocarboxylate transporter [Source:VB Community Annotation]			GO:0016020,GO:0016021,GO:0022857,GO:0055085	membrane,integral component of membrane,transmembrane transporter activity,transmembrane transport
LOC5568318	1072.07	1.32967	0.191884	6.92957	4.22129e-12	5.7177e-11	AAEL006740
LOC5573687	167.995	2.45703	0.35471	6.92687	4.30243e-12	5.82173e-11	AAEL013348	lethal(2)essential for life protein, l2efl [Source:VB Community Annotation]			GO:0046872	metal ion binding
LOC5576026	253.698	1.23638	0.178625	6.92164	4.46456e-12	6.03503e-11	AAEL019621				GO:0016020,GO:0016021	membrane,integral component of membrane
LOC5564512	897.742	1.57932	0.228474	6.91247	4.76289e-12	6.43182e-11	AAEL020434
LOC5573519	57.9923	-8.15522	1.17983	-6.91217	4.77282e-12	6.43875e-11	AAEL010557				GO:0046983	protein dimerization activity
LOC5574241	31.672	-3.51154	0.508037	-6.91198	4.77929e-12	6.44101e-11	AAEL027798				GO:0004806,GO:0005576,GO:0052689	triglyceride lipase activity,extracellular region,carboxylic ester hydrolase activity
LOC5573545	2281.78	0.87534	0.126661	6.91089	4.81623e-12	6.47997e-11	AAEL010585	spermatogenesis associated factor [Source:VB Community Annotation]			GO:0005524,GO:0016787,GO:0016887	ATP binding,hydrolase activity,ATPase activity
LOC110674250	106.831	2.88824	0.417929	6.91084	4.81786e-12	6.47997e-11	AAEL020427				GO:0003677,GO:0006355,GO:0043565	DNA binding,regulation of transcription, DNA-templated,sequence-specific DNA binding
LOC5575485	484.516	-0.937696	0.135716	-6.90926	4.87172e-12	6.54586e-11	AAEL011868				GO:0003676,GO:0003700,GO:0005634,GO:0006355,GO:0008270,GO:0046872	nucleic acid binding,DNA-binding transcription factor activity,nucleus,regulation of transcription, DNA-templated,zinc ion binding,metal ion binding
LOC5578329	112.326	4.65502	0.673957	6.907	4.95005e-12	6.64445e-11	AAEL013649	elongase, putative [Source:VB Community Annotation]			GO:0006629,GO:0006631,GO:0006633,GO:0016020,GO:0016021,GO:0016740,GO:0102336,GO:0102337,GO:0102338,GO:0102756	lipid metabolic process,fatty acid metabolic process,fatty acid biosynthetic process,membrane,integral component of membrane,transferase activity,3-oxo-arachidoyl-CoA synthase activity,3-oxo-cerotoyl-CoA synthase activity,3-oxo-lignoceronyl-CoA synthase activity,very-long-chain 3-ketoacyl-CoA synthase activity
LOC5564016	79.9039	5.85445	0.847687	6.90639	4.97158e-12	6.66668e-11	AAEL014277				GO:0000981,GO:0003677,GO:0005634,GO:0006355,GO:0006357,GO:0043565	DNA-binding transcription factor activity, RNA polymerase II-specific,DNA binding,nucleus,regulation of transcription, DNA-templated,regulation of transcription by RNA polymerase II,sequence-specific DNA binding
LOC23687389	255.067	-1.94053	0.28107	-6.90408	5.05299e-12	6.76909e-11	AAEL016969
LOC110676660	39.9798	4.32397	0.626564	6.90109	5.16033e-12	6.90599e-11	AAEL021235				GO:0003676,GO:0005634,GO:0008270	nucleic acid binding,nucleus,zinc ion binding
LOC5569797	477.301	1.66551	0.241443	6.89816	5.26813e-12	7.04324e-11	AAEL001300
LOC5574612	2673.25	-1.00988	0.146447	-6.89584	5.35489e-12	7.1521e-11	AAEL011255	GTP-binding protein-invertebrate [Source:VB Community Annotation]			GO:0000166,GO:0005525,GO:0005634	nucleotide binding,GTP binding,nucleus
LOC5579967	1820.88	0.963833	0.139785	6.89513	5.38173e-12	7.18081e-11	AAEL023585				GO:0000976,GO:0003677,GO:0003700,GO:0005634,GO:0006355,GO:0006915,GO:0044212,GO:0046872	transcription regulatory region sequence-specific DNA binding,DNA binding,DNA-binding transcription factor activity,nucleus,regulation of transcription, DNA-templated,apoptotic process,GO_0044212,metal ion binding
LOC5574712	356.335	2.49909	0.362461	6.89478	5.39493e-12	7.19127e-11	AAEL011345				GO:0016020,GO:0016021	membrane,integral component of membrane
LOC5575426	374.015	-3.33092	0.483216	-6.89323	5.45408e-12	7.26291e-11	AAEL024454				GO:0003677,GO:0005634	DNA binding,nucleus
LOC5578192	61.1674	2.44906	0.355375	6.89147	5.52172e-12	7.34569e-11	AAEL003464				GO:0016020,GO:0016021	membrane,integral component of membrane
LOC5563905	1611.36	2.4401	0.354273	6.88763	5.67276e-12	7.53916e-11	AAEL004000	Toll-like receptor [Source:VB Community Annotation]	TOLL10		GO:0005515,GO:0007165,GO:0016020,GO:0016021	protein binding,signal transduction,membrane,integral component of membrane
LOC5579467	29911.5	0.770855	0.112031	6.88072	5.95498e-12	7.9064e-11	AAEL023603				GO:0000786,GO:0003677,GO:0005634,GO:0005694,GO:0046982	nucleosome,DNA binding,nucleus,chromosome,protein heterodimerization activity
LOC5565144	1379.83	1.04994	0.152616	6.87966	5.99975e-12	7.95796e-11	AAEL004634	condensin [Source:VB Community Annotation]			GO:0000278,GO:0005634,GO:0005694,GO:0007049,GO:0007076,GO:0030261,GO:0051301	mitotic cell cycle,nucleus,chromosome,cell cycle,mitotic chromosome condensation,chromosome condensation,cell division
LOC5567316	87.3184	4.28289	0.622758	6.8773	6.0997e-12	8.08256e-11	AAEL013894				GO:0016747	transferase activity, transferring acyl groups other than amino-acyl groups
LOC5571289	2346.04	1.105	0.160849	6.86979	6.42949e-12	8.51115e-11	AAEL019546				GO:0000166,GO:0005525	nucleotide binding,GTP binding
LOC5575108	89.5856	2.31535	0.337056	6.86933	6.45027e-12	8.53025e-11	AAEL011665
LOC5567073	1458.02	-0.770362	0.112183	-6.86699	6.55727e-12	8.66321e-11	AAEL005796	eukaryotic translation initiation factor 4e type [Source:VB Community Annotation]			GO:0003723,GO:0003743,GO:0005737,GO:0006412,GO:0006413	RNA binding,translation initiation factor activity,cytoplasm,translation,translational initiation
LOC5572365	18089.6	-1.98703	0.289376	-6.86661	6.57452e-12	8.67746e-11	AAEL009747	40S ribosomal protein S18 [Source:UniProtKB/TrEMBL;Acc:Q1HRL8]	RpS18		GO:0003676,GO:0003723,GO:0003735,GO:0005840,GO:0006412	nucleic acid binding,RNA binding,structural constituent of ribosome,ribosome,translation
LOC5570159	1005.91	-1.02099	0.148776	-6.86259	6.76248e-12	8.91677e-11	AAEL008131	cytidylate kinase [Source:VB Community Annotation]			GO:0000166,GO:0004127,GO:0005524,GO:0005634,GO:0005737,GO:0006139,GO:0006207,GO:0006221,GO:0009041,GO:0016301,GO:0016310,GO:0016740,GO:0019205,GO:0046940	nucleotide binding,cytidylate kinase activity,ATP binding,nucleus,cytoplasm,nucleobase-containing compound metabolic process,'de novo' pyrimidine nucleobase biosynthetic process,pyrimidine nucleotide biosynthetic process,uridylate kinase activity,kinase activity,phosphorylation,transferase activity,nucleobase-containing compound kinase activity,nucleoside monophosphate phosphorylation
LOC5573285	167.063	1.56419	0.227949	6.86203	6.78894e-12	8.94289e-11	AAEL010378				GO:0005515,GO:0007605,GO:0050953,GO:0050957	protein binding,sensory perception of sound,sensory perception of light stimulus,equilibrioception
LOC5573133	2236.17	2.70243	0.3939	6.86069	6.85283e-12	9.01819e-11	AAEL001963	protein serine/threonine kinase, putative [Source:VB Community Annotation]
LOC5572447	1127.44	-1.63082	0.23777	-6.85881	6.94355e-12	9.12863e-11	AAEL001831	DNA-directed RNA polymerase II [Source:VB Community Annotation]			GO:0003676,GO:0003899,GO:0005634,GO:0005730,GO:0006351,GO:0006379,GO:0008270,GO:0046872	nucleic acid binding,DNA-directed 5'-3' RNA polymerase activity,nucleus,nucleolus,transcription, DNA-templated,mRNA cleavage,zinc ion binding,metal ion binding
LOC5568060	50.635	-9.81882	1.43261	-6.85379	7.19209e-12	9.43693e-11	AAEL006498	long wavelength sensitive opsin [Source:VB Community Annotation]	GPROP1		GO:0004930,GO:0007165,GO:0007186,GO:0007601,GO:0007602,GO:0009881,GO:0016020,GO:0016021,GO:0018298,GO:0050896	G protein-coupled receptor activity,signal transduction,G protein-coupled receptor signaling pathway,visual perception,phototransduction,photoreceptor activity,membrane,integral component of membrane,protein-chromophore linkage,response to stimulus
LOC5578018	1018.71	-1.32996	0.194048	-6.85378	7.19212e-12	9.43693e-11	AAEL003382	Ro ribonucleoprotein autoantigen, putative [Source:VB Community Annotation]			GO:0003723,GO:0005737	RNA binding,cytoplasm
LOC110678608	206.491	1.32197	0.192887	6.85362	7.2003e-12	9.43844e-11	AAEL020116
LOC5575284	275.264	1.16165	0.169498	6.85344	7.20933e-12	9.44105e-11	AAEL011744	DEAD box ATP-dependent RNA helicase [Source:VB Community Annotation]			GO:0000166,GO:0003676,GO:0003724,GO:0004386,GO:0005524,GO:0016787	nucleotide binding,nucleic acid binding,RNA helicase activity,helicase activity,ATP binding,hydrolase activity
LOC110680211	50.9315	-2.7488	0.401118	-6.85283	7.24008e-12	9.47208e-11	AAEL027473
LOC5574253	331.044	1.43076	0.208811	6.85196	7.28447e-12	9.52088e-11	AAEL018208				GO:0004180,GO:0004181,GO:0006508,GO:0008270	carboxypeptidase activity,metallocarboxypeptidase activity,proteolysis,zinc ion binding
LOC5574895	1217.6	-2.20302	0.321733	-6.84735	7.52304e-12	9.82313e-11	AAEL019416				GO:0008270,GO:0046872	zinc ion binding,metal ion binding
LOC5566048	612.895	1.02808	0.15032	6.83927	7.95955e-12	1.0383e-10	AAEL005152				GO:0003676,GO:0005634,GO:0008270,GO:0046872	nucleic acid binding,nucleus,zinc ion binding,metal ion binding
LOC5575803	610.582	1.1332	0.165702	6.83874	7.98947e-12	1.04119e-10	AAEL012079
LOC5572220	133.152	3.311	0.484216	6.83786	8.03852e-12	1.04657e-10	AAEL009627
LOC5575432	449.442	-0.978479	0.143126	-6.83649	8.11584e-12	1.05561e-10	AAEL011830	Probable methylthioribulose-1-phosphate dehydratase (MTRu-1-P dehydratase)(EC 4.2.1.109) [Source:VB Community Annotation]			GO:0005737,GO:0008270,GO:0008652,GO:0009086,GO:0016829,GO:0019284,GO:0019509,GO:0046570,GO:0046872	cytoplasm,zinc ion binding,cellular amino acid biosynthetic process,methionine biosynthetic process,lyase activity,L-methionine salvage from S-adenosylmethionine,L-methionine salvage from methylthioadenosine,methylthioribulose 1-phosphate dehydratase activity,metal ion binding
LOC5580184	3262.52	-1.19038	0.174196	-6.83358	8.28192e-12	1.07617e-10	AAEL002550	polyA-binding protein interacting protein, putative [Source:VB Community Annotation]			GO:0000900,GO:0045947	translation repressor activity, mRNA regulatory element binding,negative regulation of translational initiation
LOC5571662	1506.61	1.27665	0.18691	6.83028	8.47509e-12	1.1002e-10	AAEL001655	structural maintenance of chromosomes 4 smc4 [Source:VB Community Annotation]			GO:0005515,GO:0005524,GO:0005634,GO:0005694,GO:0051276	protein binding,ATP binding,nucleus,chromosome,chromosome organization
LOC5571226	1714.43	0.751888	0.110092	6.82964	8.51302e-12	1.10406e-10	AAEL008921	myosin regulatory light chain 2 smooth muscle [Source:VB Community Annotation]			GO:0005509	calcium ion binding
LOC5569011	511.887	1.3717	0.200883	6.82834	8.59017e-12	1.11299e-10	AAEL007291	replication factor A, 14kD-subunit, putative [Source:VB Community Annotation]			GO:0003677,GO:0005634,GO:0006260,GO:0006281,GO:0006310	DNA binding,nucleus,DNA replication,DNA repair,DNA recombination
LOC5571760	158.875	3.40613	0.498979	6.8262	8.71951e-12	1.12866e-10	AAEL009298	2-Keto-3-deoxy-(6-phospho-)gluconate aldolase, putative [Source:VB Community Annotation]			GO:0003824,GO:0016829	catalytic activity,lyase activity
LOC5570397	2483.6	-1.47644	0.216302	-6.82581	8.743e-12	1.13061e-10	AAEL010711	eph receptor tyrosine kinase [Source:VB Community Annotation]			GO:0000166,GO:0004672,GO:0004713,GO:0004714,GO:0005003,GO:0005515,GO:0005524,GO:0005887,GO:0006468,GO:0007169,GO:0016020,GO:0016021,GO:0018108,GO:0048013	nucleotide binding,protein kinase activity,protein tyrosine kinase activity,transmembrane receptor protein tyrosine kinase activity,ephrin receptor activity,protein binding,ATP binding,integral component of plasma membrane,protein phosphorylation,transmembrane receptor protein tyrosine kinase signaling pathway,membrane,integral component of membrane,peptidyl-tyrosine phosphorylation,ephrin recept…
LOC5565474	47.9695	-9.7406	1.42783	-6.82197	8.98029e-12	1.16018e-10
LOC5567939	50.5059	-9.8151	1.43888	-6.82132	9.02057e-12	1.16426e-10	AAEL006385	odorant binding protein OBP33 [Source:VB Community Annotation]	OBP33		GO:0005549	odorant binding
LOC5576703	559.411	-1.22557	0.179748	-6.81826	9.21487e-12	1.1882e-10	AAEL011791
LOC110678905	104.763	-2.6731	0.39216	-6.81636	9.33764e-12	1.20287e-10	AAEL024465
LOC5567358	1237.39	-1.03187	0.151423	-6.81447	9.46125e-12	1.21763e-10	AAEL006023	Vanin-like protein 1 precursor, putative [Source:VB Community Annotation]			GO:0006807,GO:0016020,GO:0016021,GO:0016787,GO:0016811	nitrogen compound metabolic process,membrane,integral component of membrane,hydrolase activity,hydrolase activity, acting on carbon-nitrogen (but not peptide) bonds, in linear amides
LOC5575654	718.516	0.98123	0.144013	6.81348	9.52653e-12	1.22485e-10	AAEL011973	fumarylacetoacetate hydrolase [Source:VB Community Annotation]			GO:0003824,GO:0004334,GO:0005829,GO:0006559,GO:0006572,GO:0009072,GO:0016787,GO:0046872,GO:1902000	catalytic activity,fumarylacetoacetase activity,cytosol,L-phenylalanine catabolic process,tyrosine catabolic process,aromatic amino acid family metabolic process,hydrolase activity,metal ion binding,homogentisate catabolic process
LOC5572786	1450.41	1.1661	0.171243	6.80966	9.78285e-12	1.2561e-10	AAEL001887	glutamine synthetase 1, 2 (glutamate-amonia ligase) (gs) [Source:VB Community Annotation]			GO:0000166,GO:0003824,GO:0004356,GO:0005524,GO:0006542,GO:0006807,GO:0016874	nucleotide binding,catalytic activity,glutamate-ammonia ligase activity,ATP binding,glutamine biosynthetic process,nitrogen compound metabolic process,ligase activity
LOC5579861	75.7141	3.64308	0.534993	6.80958	9.78831e-12	1.2561e-10	AAEL005979	Class B Scavenger Receptor (CD36 domain). [Source:VB Community Annotation]	SCRB3		GO:0005886,GO:0016020,GO:0016021	plasma membrane,membrane,integral component of membrane
LOC5575234	470.626	1.00576	0.14775	6.80714	9.95614e-12	1.27642e-10	AAEL011693	mitotic control protein dis3 [Source:VB Community Annotation]			GO:0000178,GO:0003723,GO:0004540,GO:0005634,GO:0090501	exosome (RNase complex),RNA binding,ribonuclease activity,nucleus,RNA phosphodiester bond hydrolysis
LOC5564874	1212.44	-1.3397	0.196813	-6.80696	9.96794e-12	1.27671e-10	AAEL004460	sulfatase [Source:VB Community Annotation]			GO:0003824,GO:0005783,GO:0005794,GO:0005795,GO:0008449,GO:0008484,GO:0009986,GO:0016787,GO:0030203	catalytic activity,endoplasmic reticulum,Golgi apparatus,Golgi stack,N-acetylglucosamine-6-sulfatase activity,sulfuric ester hydrolase activity,cell surface,hydrolase activity,glycosaminoglycan metabolic process
LOC5579326	1332.08	-0.850707	0.124983	-6.8066	9.99317e-12	1.27873e-10	AAEL015575	mitochondrial import inner membrane translocase subunit tim17 [Source:VB Community Annotation]			GO:0016020,GO:0016021	membrane,integral component of membrane
LOC5570502	363.014	1.28482	0.188806	6.80497	1.01071e-11	1.29207e-10	AAEL001403				GO:0030431,GO:0032222,GO:1903818	sleep,regulation of synaptic transmission, cholinergic,positive regulation of voltage-gated potassium channel activity
LOC5568111	178.581	1.49091	0.219131	6.80372	1.01951e-11	1.30209e-10	AAEL006547	THO complex, putative [Source:VB Community Annotation]			GO:0005515	protein binding
LOC5573132	1884.77	1.65241	0.242887	6.8032	1.02323e-11	1.30559e-10	AAEL002023	imaginal disc growth factor [Source:VB Community Annotation]			GO:0005576,GO:0005975,GO:0008061	extracellular region,carbohydrate metabolic process,chitin binding
LOC5576263	2584.52	-0.937309	0.137818	-6.80105	1.03857e-11	1.32391e-10	AAEL019444				GO:0003723	RNA binding
LOC5567974	440.565	-1.36238	0.20049	-6.79524	1.0813e-11	1.37707e-10	AAEL006407
LOC5569448	606.759	-1.05311	0.155062	-6.7915	1.1097e-11	1.41189e-10	AAEL001244				GO:0005085	guanyl-nucleotide exchange factor activity
LOC5577809	166.976	1.45351	0.21409	6.78927	1.12699e-11	1.43254e-10	AAEL013389	coproporphyrinogen iii oxidase [Source:VB Community Annotation]			GO:0004109,GO:0006779,GO:0006782,GO:0016020,GO:0016021,GO:0016491,GO:0055114	coproporphyrinogen oxidase activity,porphyrin-containing compound biosynthetic process,protoporphyrinogen IX biosynthetic process,membrane,integral component of membrane,oxidoreductase activity,oxidation-reduction process
LOC5565133	125.76	2.15921	0.318261	6.78441	1.16566e-11	1.48028e-10	AAEL014744				GO:0046872	metal ion binding
LOC5565038	1350.52	-1.75898	0.259687	-6.77345	1.25747e-11	1.59537e-10	AAEL004555				GO:0016020,GO:0016021	membrane,integral component of membrane
LOC5569267	607.485	-0.939551	0.138714	-6.77329	1.2589e-11	1.59567e-10	AAEL007509	neuroendocrine differentiation factor [Source:VB Community Annotation]			GO:0007034	vacuolar transport
LOC5566650	57.4382	3.77295	0.557143	6.77195	1.27056e-11	1.60894e-10	AAEL015644				GO:0000166,GO:0005524,GO:0008559,GO:0016020,GO:0016021,GO:0016887,GO:0042626,GO:0042908,GO:0055085	nucleotide binding,ATP binding,ATPase-coupled xenobiotic transmembrane transporter activity,membrane,integral component of membrane,ATPase activity,ATPase-coupled transmembrane transporter activity,xenobiotic transport,transmembrane transport
LOC110676520	28.4631	-4.91918	0.726531	-6.77078	1.28088e-11	1.62047e-10	AAEL021886
LOC5575938	10307.4	-1.69711	0.250667	-6.77037	1.28453e-11	1.62357e-10	AAEL022729				GO:0005634	nucleus
LOC5564514	1832.13	-3.19249	0.471902	-6.76516	1.33158e-11	1.68145e-10	AAEL004292				GO:0042302	structural constituent of cuticle
LOC5577920	92.8912	2.06889	0.305882	6.76367	1.34537e-11	1.69726e-10	AAEL003331				GO:0005515	protein binding
LOC5567562	395.08	2.4225	0.358301	6.76109	1.36957e-11	1.72618e-10	AAEL006167	runt [Source:VB Community Annotation]			GO:0003677,GO:0003700,GO:0005524,GO:0005634,GO:0006355	DNA binding,DNA-binding transcription factor activity,ATP binding,nucleus,regulation of transcription, DNA-templated
LOC5576896	2417.5	-0.76256	0.112814	-6.75945	1.38519e-11	1.74422e-10	AAEL003039	nonsense-mediated mRNA decay protein [Source:VB Community Annotation]			GO:0005634,GO:0005737,GO:0015031,GO:0043023	nucleus,cytoplasm,protein transport,ribosomal large subunit binding
LOC5573412	901.267	0.870368	0.128809	6.75707	1.40814e-11	1.77146e-10	AAEL002084	suppressor of defective silencing [Source:VB Community Annotation]			GO:0005634	nucleus
LOC5568132	40.3217	-9.48908	1.40475	-6.75497	1.42865e-11	1.79446e-10	AAEL006572	troponin C [Source:VB Community Annotation]			GO:0005509	calcium ion binding
LOC5566873	354.509	-3.57752	0.529617	-6.75492	1.4291e-11	1.79446e-10	AAEL000821	odorant binding protein OBP6 [Source:VB Community Annotation]	OBP6		GO:0004930,GO:0007186,GO:0016020,GO:0016021	G protein-coupled receptor activity,G protein-coupled receptor signaling pathway,membrane,integral component of membrane
LOC110677952	1435.38	2.40483	0.356286	6.74972	1.48135e-11	1.8566e-10	AAEL028182				GO:0000287,GO:0004450,GO:0006102,GO:0016616,GO:0051287,GO:0055114	magnesium ion binding,isocitrate dehydrogenase (NADP+) activity,isocitrate metabolic process,oxidoreductase activity, acting on the CH-OH group of donors, NAD or NADP as acceptor,NAD binding,oxidation-reduction process
LOC5576561	1435.38	2.40483	0.356286	6.74972	1.48135e-11	1.8566e-10	AAEL020590				GO:0000287,GO:0004450,GO:0006097,GO:0006099,GO:0006102,GO:0016491,GO:0016616,GO:0046872,GO:0051287,GO:0055114	magnesium ion binding,isocitrate dehydrogenase (NADP+) activity,glyoxylate cycle,tricarboxylic acid cycle,isocitrate metabolic process,oxidoreductase activity,oxidoreductase activity, acting on the CH-OH group of donors, NAD or NADP as acceptor,metal ion binding,NAD binding,oxidation-reduction process
LOC5568663	3041.14	-1.09049	0.161693	-6.74417	1.53906e-11	1.92712e-10	AAEL007011				GO:0005515	protein binding
LOC5576563	55.0183	5.34037	0.792709	6.73686	1.61842e-11	2.02461e-10	AAEL023505				GO:0004252,GO:0006508	serine-type endopeptidase activity,proteolysis
LOC5579234	1972.98	0.751181	0.111519	6.73589	1.62932e-11	2.03473e-10	AAEL014071				GO:0003676,GO:0003723	nucleic acid binding,RNA binding
LOC5573851	5946.37	-1.83498	0.272419	-6.73587	1.62954e-11	2.03473e-10	AAEL010777	thioredoxin (TRX), putative [Source:VB Community Annotation]			GO:0005623,GO:0006662,GO:0015035,GO:0045454,GO:0055114	obsolete cell,glycerol ether metabolic process,protein disulfide oxidoreductase activity,cell redox homeostasis,oxidation-reduction process
LOC5572544	1139.42	1.35611	0.201345	6.73525	1.63645e-11	2.04146e-10	AAEL009878				GO:0005634,GO:0006397,GO:0008380	nucleus,mRNA processing,RNA splicing
LOC5571509	504.934	-0.914813	0.136019	-6.72561	1.74853e-11	2.17924e-10	AAEL001619				GO:0000178,GO:0003723,GO:0005737,GO:0006396	exosome (RNase complex),RNA binding,cytoplasm,RNA processing
LOC5577320	4008.97	1.08414	0.161305	6.72105	1.80417e-11	2.24651e-10	AAEL000416				GO:0005515,GO:0016020,GO:0016021	protein binding,membrane,integral component of membrane
LOC5564792	1436.99	-0.767184	0.114214	-6.71706	1.85426e-11	2.30674e-10	AAEL004445	DEAD box ATP-dependent RNA helicase [Source:VB Community Annotation]			GO:0000166,GO:0003676,GO:0003724,GO:0004386,GO:0005524,GO:0016787	nucleotide binding,nucleic acid binding,RNA helicase activity,helicase activity,ATP binding,hydrolase activity
LOC5571844	246.853	-8.24924	1.2285	-6.71486	1.88247e-11	2.33967e-10	AAEL001703	juvenile hormone-regulated chymotrypsin-like serine protease [Source:VB Community Annotation]	JHA15		GO:0004252,GO:0006508,GO:0008233	serine-type endopeptidase activity,proteolysis,peptidase activity
LOC5579978	403.547	1.1704	0.174303	6.71472	1.88425e-11	2.33972e-10	AAEL007731	Pep12p, putative [Source:VB Community Annotation]			GO:0016020,GO:0016021,GO:0016192	membrane,integral component of membrane,vesicle-mediated transport
LOC5564530	412.782	1.20129	0.178994	6.71136	1.92816e-11	2.39202e-10	AAEL013092	Cation chloride cotransporter [Source:UniProtKB/TrEMBL;Acc:A0A1S4FYI0]			GO:0005215,GO:0006811,GO:0016020,GO:0016021,GO:0022857,GO:0055085	transporter activity,ion transport,membrane,integral component of membrane,transmembrane transporter activity,transmembrane transport
LOC5564027	239.207	1.98849	0.296354	6.70984	1.94838e-11	2.41488e-10	AAEL014281				GO:0005634,GO:0005730,GO:0008270,GO:0046872	nucleus,nucleolus,zinc ion binding,metal ion binding
LOC5577507	318.673	1.13495	0.169219	6.707	1.98667e-11	2.46006e-10	AAEL018296				GO:0003676,GO:0005634,GO:0008270,GO:0046872	nucleic acid binding,nucleus,zinc ion binding,metal ion binding
LOC5574345	310.48	1.51633	0.226148	6.70505	2.01343e-11	2.4909e-10	AAEL002324	Vacuolar protein sorting-associated protein 28 homolog [Source:UniProtKB/TrEMBL;Acc:Q16IH3]			GO:0000813,GO:0005768,GO:0015031,GO:0032509,GO:0043328	ESCRT I complex,endosome,protein transport,endosome transport via multivesicular body sorting pathway,protein transport to vacuole involved in ubiquitin-dependent protein catabolic process via the multivesicular body sorting pathway
LOC110676244	276.682	1.43699	0.214406	6.70221	2.05293e-11	2.53527e-10	AAEL027354				GO:0005975,GO:0016773	carbohydrate metabolic process,phosphotransferase activity, alcohol group as acceptor
LOC5572673	239.634	-1.17748	0.175685	-6.7022	2.05308e-11	2.53527e-10	AAEL009948	aldehyde dehydrogenase [Source:VB Community Annotation]	ALDH9948	ALDH	GO:0016491,GO:0016620,GO:0055114	oxidoreductase activity,oxidoreductase activity, acting on the aldehyde or oxo group of donors, NAD or NADP as acceptor,oxidation-reduction process
LOC5565466	606.769	-1.34713	0.201068	-6.69989	2.0858e-11	2.57332e-10	AAEL004790	ubiquitin-protein ligase [Source:VB Community Annotation]			GO:0004842,GO:0005515,GO:0016567	ubiquitin-protein transferase activity,protein binding,protein ubiquitination
LOC5574454	1030.52	-1.25425	0.187211	-6.6997	2.08854e-11	2.57433e-10	AAEL011171	low-Mr GTP-binding protein Rab31, putative [Source:VB Community Annotation]			GO:0003924,GO:0005525	GTPase activity,GTP binding
LOC5566175	281.561	1.71643	0.256309	6.69673	2.13141e-11	2.62477e-10	AAEL005237				GO:0016020,GO:0016021	membrane,integral component of membrane
LOC5570220	344.618	1.97833	0.295542	6.6939	2.17296e-11	2.67315e-10	AAEL008151
LOC5573830	4008.56	-1.88016	0.280881	-6.69379	2.17469e-11	2.67315e-10	AAEL010754	Mitochondrial ATP synthase F chain [Source:UniProtKB/TrEMBL;Acc:Q1HRJ7]			GO:0005739,GO:0006754,GO:0006811,GO:0016020,GO:0016021,GO:0045263	mitochondrion,ATP biosynthetic process,ion transport,membrane,integral component of membrane,proton-transporting ATP synthase complex, coupling factor F(o)
LOC5565429	218.446	2.20324	0.329538	6.68585	2.29588e-11	2.81955e-10	AAEL000671	Toll-like receptor (TOLL6) [Source:VB Community Annotation]	TOLL6		GO:0005515,GO:0007165,GO:0016020,GO:0016021	protein binding,signal transduction,membrane,integral component of membrane
LOC5569214	498.78	-1.89211	0.283087	-6.68385	2.32749e-11	2.85575e-10	AAEL007473	cytochrome P450 [Source:VB Community Annotation]	CYP6AH1		GO:0004497,GO:0005506,GO:0005789,GO:0016020,GO:0016491,GO:0016705,GO:0020037,GO:0031090,GO:0046872,GO:0055114	monooxygenase activity,iron ion binding,endoplasmic reticulum membrane,membrane,oxidoreductase activity,oxidoreductase activity, acting on paired donors, with incorporation or reduction of molecular oxygen,heme binding,organelle membrane,metal ion binding,oxidation-reduction process
LOC5570669	938.505	-0.975253	0.146098	-6.67532	2.46691e-11	3.02405e-10	AAEL008475				GO:0005515,GO:0005623,GO:0006886,GO:0016192,GO:0046872	protein binding,obsolete cell,intracellular protein transport,vesicle-mediated transport,metal ion binding
LOC5566942	266.359	1.38822	0.207971	6.67509	2.47082e-11	3.02608e-10	AAEL005535				GO:0003830,GO:0006487,GO:0016020,GO:0016021	beta-1,4-mannosylglycoprotein 4-beta-N-acetylglucosaminyltransferase activity,protein N-linked glycosylation,membrane,integral component of membrane
LOC5575996	296.619	-1.61516	0.242175	-6.66938	2.56895e-11	3.14339e-10	AAEL002758				GO:0004045,GO:0016787	aminoacyl-tRNA hydrolase activity,hydrolase activity
LOC5567879	45.2648	8.23648	1.23514	6.66847	2.58486e-11	3.159e-10	AAEL006348	deoxyribonuclease I, putative [Source:VB Community Annotation]			GO:0003676,GO:0016787,GO:0046872	nucleic acid binding,hydrolase activity,metal ion binding
LOC5563592	6548.22	-0.916814	0.137487	-6.66838	2.58641e-11	3.159e-10	AAEL000010	60S ribosomal protein L36 [Source:UniProtKB/TrEMBL;Acc:Q1HR17]	Rpl36-1	Rps36	GO:0003735,GO:0005840,GO:0006412	structural constituent of ribosome,ribosome,translation
LOC5565409	5212.7	2.12555	0.318781	6.66776	2.59734e-11	3.16947e-10	AAEL014847	Innexin [Source:UniProtKB/TrEMBL;Acc:Q16FA2]	inx2		GO:0005886,GO:0005921,GO:0006811,GO:0016020,GO:0016021,GO:0030054	plasma membrane,gap junction,ion transport,membrane,integral component of membrane,cell junction
LOC5578301	285.21	1.56028	0.23406	6.66613	2.62639e-11	3.20113e-10	AAEL013620	ras-related protein Rab, putative [Source:VB Community Annotation]			GO:0003924,GO:0005525	GTPase activity,GTP binding
LOC23687740	88.5264	3.22047	0.483116	6.66604	2.62806e-11	3.20113e-10	AAEL017320				GO:0016491,GO:0047886,GO:0055114	oxidoreductase activity,farnesol dehydrogenase activity,oxidation-reduction process
LOC5576354	96.1235	-2.26346	0.339606	-6.66496	2.64732e-11	3.22166e-10	AAEL002878	NADH:ubiquinone dehydrogenase, putative [Source:VB Community Annotation]
LOC5564049	426.949	1.24762	0.18726	6.6625	2.69216e-11	3.27327e-10	AAEL004064	meiotic checkpoint regulator cut4 [Source:VB Community Annotation]			GO:0005680,GO:0007049,GO:0051301	anaphase-promoting complex,cell cycle,cell division
LOC110681035	202.439	1.81234	0.272249	6.65694	2.79591e-11	3.39634e-10	AAEL026808
LOC5566686	667.92	-1.44622	0.217276	-6.65612	2.81156e-11	3.41225e-10	AAEL005573	GTP-binding protein era [Source:VB Community Annotation]			GO:0000166,GO:0003723,GO:0005525	nucleotide binding,RNA binding,GTP binding
LOC110681240	74.1878	2.09324	0.314524	6.65525	2.82821e-11	3.42936e-10	AAEL025230				GO:0005634	nucleus
LOC5565869	838.396	1.43197	0.21525	6.65261	2.87941e-11	3.48829e-10	AAEL015007	Proteasome subunit alpha type [Source:UniProtKB/TrEMBL;Acc:Q16EV7]			GO:0000502,GO:0004175,GO:0004298,GO:0005634,GO:0005737,GO:0005839,GO:0006508,GO:0006511,GO:0008233,GO:0016787,GO:0019773,GO:0051603	proteasome complex,endopeptidase activity,threonine-type endopeptidase activity,nucleus,cytoplasm,proteasome core complex,proteolysis,ubiquitin-dependent protein catabolic process,peptidase activity,hydrolase activity,proteasome core complex, alpha-subunit complex,proteolysis involved in cellular protein catabolic process
LOC5570222	136.81	2.85342	0.429016	6.65109	2.90926e-11	3.52128e-10	AAEL008186
LOC5572778	643.063	1.0453	0.157247	6.64748	2.98145e-11	3.6054e-10	AAEL010048	26S proteasome non-ATPase regulatory subunit [Source:VB Community Annotation]			GO:0000502,GO:0030234,GO:0050790	proteasome complex,enzyme regulator activity,regulation of catalytic activity
LOC5567902	552.143	0.939762	0.14148	6.64235	3.08713e-11	3.72985e-10	AAEL006337				GO:0006508,GO:0008233,GO:0008234	proteolysis,peptidase activity,cysteine-type peptidase activity
LOC5571730	179.893	2.09262	0.315058	6.64201	3.09431e-11	3.73515e-10	AAEL009262
LOC5578781	5920.61	-1.94889	0.293655	-6.63667	3.20844e-11	3.86944e-10	AAEL019637				GO:0000786,GO:0003677,GO:0005634,GO:0005694,GO:0006334,GO:0042025,GO:0046982	nucleosome,DNA binding,nucleus,chromosome,nucleosome assembly,host cell nucleus,protein heterodimerization activity
LOC110677974	40.593	-9.49897	1.43146	-6.63585	3.2264e-11	3.88761e-10	AAEL023525				GO:0005576,GO:0008061	extracellular region,chitin binding
LOC5569395	467.878	-3.09554	0.466649	-6.63355	3.2771e-11	3.94516e-10	AAEL019970				GO:0000981,GO:0003677,GO:0005634,GO:0006355,GO:0006357,GO:0043565	DNA-binding transcription factor activity, RNA polymerase II-specific,DNA binding,nucleus,regulation of transcription, DNA-templated,regulation of transcription by RNA polymerase II,sequence-specific DNA binding
LOC5567700	160.28	-1.88383	0.284018	-6.63278	3.29431e-11	3.96232e-10	AAEL006274	glucose transporter (sugar transporter [Source:VB Community Annotation]			GO:0016020,GO:0016021,GO:0022857,GO:0055085	membrane,integral component of membrane,transmembrane transporter activity,transmembrane transport
LOC5565679	156.671	1.44814	0.218415	6.63021	3.35208e-11	4.0282e-10	AAEL021676				GO:0005737,GO:0005814,GO:0005856,GO:0005874,GO:0030030	cytoplasm,centriole,cytoskeleton,microtubule,cell projection organization
LOC5564562	1543.72	-1.15418	0.17412	-6.62863	3.3881e-11	4.06784e-10	AAEL004305
LOC5563797	45.7905	3.05207	0.460449	6.62847	3.39195e-11	4.06883e-10	AAEL014125	nk homeobox protein [Source:VB Community Annotation]			GO:0000981,GO:0003677,GO:0005634,GO:0006355,GO:0006357,GO:0043565	DNA-binding transcription factor activity, RNA polymerase II-specific,DNA binding,nucleus,regulation of transcription, DNA-templated,regulation of transcription by RNA polymerase II,sequence-specific DNA binding
LOC5576072	70.2656	2.59541	0.391652	6.62683	3.4297e-11	4.11043e-10	AAEL025503				GO:0005886,GO:0016020,GO:0016021,GO:0046983	plasma membrane,membrane,integral component of membrane,protein dimerization activity
LOC110679043	237.276	-2.11502	0.31922	-6.6256	3.45834e-11	4.14106e-10	AAEL007871	anaphase-promoting complex [Source:VB Community Annotation]			GO:0005680,GO:0007049,GO:0031145,GO:0051301	anaphase-promoting complex,cell cycle,anaphase-promoting complex-dependent catabolic process,cell division
LOC5573959	836.296	0.956751	0.144551	6.61876	3.62233e-11	4.33356e-10	AAEL025216				GO:0005096,GO:0005515,GO:0043547,GO:0051056	GTPase activator activity,protein binding,positive regulation of GTPase activity,regulation of small GTPase mediated signal transduction
LOC5568622	1921.1	-1.26982	0.191876	-6.61793	3.64263e-11	4.35397e-10	AAEL006968				GO:0030246	carbohydrate binding
LOC110680451	238.389	1.30943	0.197886	6.61707	3.66393e-11	4.37553e-10	AAEL021767
LOC5570054	524.973	-1.46195	0.220972	-6.616	3.6904e-11	4.40323e-10	AAEL000186				GO:0003839,GO:0016829	gamma-glutamylcyclotransferase activity,lyase activity
LOC5569737	154.747	-1.73149	0.261729	-6.61556	3.70136e-11	4.40951e-10	AAEL007876	tyrosine protein kinase with ig domain [Source:VB Community Annotation]			GO:0004672,GO:0005524,GO:0006468,GO:0016020,GO:0016021,GO:0016301,GO:0016310	protein kinase activity,ATP binding,protein phosphorylation,membrane,integral component of membrane,kinase activity,phosphorylation
LOC5573759	63.6272	2.90478	0.439085	6.61553	3.70224e-11	4.40951e-10	AAEL000268	lipase [Source:VB Community Annotation]			GO:0004806,GO:0005576,GO:0006629,GO:0052689	triglyceride lipase activity,extracellular region,lipid metabolic process,carboxylic ester hydrolase activity
LOC5571687	4022.59	0.888838	0.134363	6.61521	3.71032e-11	4.41522e-10	AAEL009212	lola [Source:VB Community Annotation]			GO:0003676,GO:0005515	nucleic acid binding,protein binding
LOC5578966	981.591	-1.06578	0.161119	-6.61486	3.71907e-11	4.42134e-10	AAEL013950	DEAD box ATP-dependent RNA helicase [Source:VB Community Annotation]			GO:0000166,GO:0003676,GO:0003724,GO:0004386,GO:0005524,GO:0016787	nucleotide binding,nucleic acid binding,RNA helicase activity,helicase activity,ATP binding,hydrolase activity
LOC5572634	71.0067	-5.51555	0.833828	-6.61474	3.72206e-11	4.42134e-10	AAEL001863	zinc carboxypeptidase [Source:VB Community Annotation]			GO:0004180,GO:0004181,GO:0006508,GO:0008233,GO:0008237,GO:0008270,GO:0016787,GO:0046872	carboxypeptidase activity,metallocarboxypeptidase activity,proteolysis,peptidase activity,metallopeptidase activity,zinc ion binding,hydrolase activity,metal ion binding
LOC5566377	1333.93	0.826035	0.124886	6.61433	3.73232e-11	4.42961e-10	AAEL005358				GO:0003676,GO:0003723	nucleic acid binding,RNA binding
LOC5575438	930.869	-1.18147	0.178678	-6.61227	3.78482e-11	4.48796e-10	AAEL019771				GO:0005515,GO:0007275,GO:0007399,GO:0016020,GO:0016021,GO:0030154,GO:0030215	protein binding,multicellular organism development,nervous system development,membrane,integral component of membrane,cell differentiation,semaphorin receptor binding
LOC5567296	46.7202	-8.73603	1.32138	-6.61129	3.80986e-11	4.51366e-10	AAEL012225
LOC5575978	31.7295	-9.1421	1.38413	-6.60494	3.9768e-11	4.70728e-10	AAEL019429
LOC5571266	461.124	1.07078	0.162259	6.59919	4.13422e-11	4.88534e-10	AAEL001554	PHD finger protein [Source:VB Community Annotation]			GO:0003676,GO:0005515,GO:0005634,GO:0006325,GO:0046872	nucleic acid binding,protein binding,nucleus,chromatin organization,metal ion binding
LOC5576629	81.6475	2.16792	0.328514	6.59918	4.13451e-11	4.88534e-10	AAEL012658	rgs-gaip interacting protein gipc [Source:VB Community Annotation]			GO:0005515	protein binding
LOC5578193	121.876	1.58051	0.239512	6.59889	4.14256e-11	4.89055e-10	AAEL003481	Glycosyltransferase 25 family member Precursor (EC 2.-.-.-) [Source:VB Community Annotation]			GO:0005783,GO:0005788,GO:0016740,GO:0016757	endoplasmic reticulum,endoplasmic reticulum lumen,transferase activity,transferase activity, transferring glycosyl groups
LOC5563879	217.233	-1.43421	0.217451	-6.59556	4.23652e-11	4.99708e-10	AAEL014201	chaperone protein, putative [Source:VB Community Annotation]			GO:0032981	mitochondrial respiratory chain complex I assembly
LOC110681238	88.6572	1.87281	0.284034	6.59361	4.29266e-11	5.05886e-10	AAEL021364
LOC5570155	409.9	-1.71756	0.260663	-6.58921	4.42175e-11	5.20641e-10	AAEL008126	GPCR Latrophilin Family [Source:VB Community Annotation]	GPRCIR		GO:0005886,GO:0016020,GO:0016021,GO:0030246	plasma membrane,membrane,integral component of membrane,carbohydrate binding
LOC5573035	1098.22	1.97686	0.300035	6.58876	4.4353e-11	5.21779e-10	AAEL023745				GO:0005509,GO:0005515,GO:0005634,GO:0005886,GO:0007219,GO:0007275,GO:0016020,GO:0016021,GO:0030154,GO:0050793	calcium ion binding,protein binding,nucleus,plasma membrane,Notch signaling pathway,multicellular organism development,membrane,integral component of membrane,cell differentiation,regulation of developmental process
LOC5574050	2003.51	2.42081	0.367704	6.58357	4.5929e-11	5.39847e-10	AAEL010898				GO:0016020,GO:0016021	membrane,integral component of membrane
LOC5573732	7671.11	0.731152	0.11115	6.57804	4.76696e-11	5.59816e-10	AAEL000291	V-type proton ATPase 16 kDa proteolipid subunit [Source:UniProtKB/Swiss-Prot;Acc:O16110]			GO:0005773,GO:0005774,GO:0006811,GO:0015078,GO:0015991,GO:0016020,GO:0016021,GO:0033177,GO:0033179,GO:1902600	vacuole,vacuolar membrane,ion transport,proton transmembrane transporter activity,GO_0015991,membrane,integral component of membrane,proton-transporting two-sector ATPase complex, proton-transporting domain,proton-transporting V-type ATPase, V0 domain,proton transmembrane transport
LOC5576570	2776.67	0.931945	0.141683	6.57769	4.77824e-11	5.6065e-10	AAEL012621	arginine/serine-rich splicing factor [Source:VB Community Annotation]			GO:0003676,GO:0003723	nucleic acid binding,RNA binding
LOC5568499	528.141	-0.997259	0.151618	-6.57744	4.78627e-11	5.61102e-10	AAEL006915
LOC5577301	63.1233	3.08341	0.468817	6.577	4.80048e-11	5.62276e-10	AAEL013154				GO:0003676,GO:0003677,GO:0005634,GO:0008270,GO:0046872	nucleic acid binding,DNA binding,nucleus,zinc ion binding,metal ion binding
LOC110681528	802.937	1.76041	0.267698	6.57611	4.8292e-11	5.65147e-10	AAEL026218				GO:0016020,GO:0016021	membrane,integral component of membrane
LOC110681169	202.36	-1.2261	0.186568	-6.57183	4.96991e-11	5.81107e-10	AAEL026506				GO:0030001,GO:0046872	metal ion transport,metal ion binding
LOC5574475	790.162	-1.07531	0.163781	-6.56553	5.18483e-11	6.05709e-10	AAEL002392				GO:0005515	protein binding
LOC110680797	275.736	1.04133	0.158675	6.56265	5.28598e-11	6.16989e-10	AAEL024731
LOC5571082	1407.51	-1.07596	0.163991	-6.56112	5.34067e-11	6.2283e-10	AAEL018164				GO:0005515	protein binding
LOC110674142	37.8804	3.70876	0.565424	6.55926	5.40756e-11	6.30084e-10	AAEL021882
LOC5571493	304.631	-1.44789	0.22075	-6.55895	5.41881e-11	6.30848e-10	AAEL001610				GO:0004842,GO:0016567	ubiquitin-protein transferase activity,protein ubiquitination
LOC5574061	684.61	0.921815	0.140602	6.55621	5.5191e-11	6.41966e-10	AAEL020957				GO:0000166,GO:0003676,GO:0005524,GO:0008270	nucleotide binding,nucleic acid binding,ATP binding,zinc ion binding
LOC5571818	1541.11	-1.05222	0.160527	-6.55479	5.57205e-11	6.47564e-10	AAEL019836				GO:0003676,GO:0003723,GO:0003729	nucleic acid binding,RNA binding,mRNA binding
LOC110680575	28.9363	-3.37521	0.515078	-6.55281	5.64626e-11	6.55621e-10	AAEL023244				GO:0003676	nucleic acid binding
LOC5569430	302.848	1.7318	0.264328	6.55173	5.68754e-11	6.59843e-10	AAEL007633	dihydropyrimidinase [Source:VB Community Annotation]			GO:0005737,GO:0016787,GO:0016810	cytoplasm,hydrolase activity,hydrolase activity, acting on carbon-nitrogen (but not peptide) bonds
LOC5564975	44.8045	3.29464	0.502943	6.55073	5.72569e-11	6.63695e-10	AAEL004511				GO:0016020,GO:0016021	membrane,integral component of membrane
LOC5568274	2341.04	-1.26654	0.193444	-6.54731	5.85842e-11	6.78495e-10	AAEL022413				GO:0003676,GO:0003723	nucleic acid binding,RNA binding
LOC5563946	528.129	1.88108	0.287451	6.54399	5.98976e-11	6.93109e-10	AAEL014250	insect replication protein a [Source:VB Community Annotation]			GO:0003677,GO:0005634,GO:0006260,GO:0006281,GO:0006310	DNA binding,nucleus,DNA replication,DNA repair,DNA recombination
LOC5571415	44.4526	3.09271	0.47292	6.5396	6.16853e-11	7.1318e-10	AAEL009043
LOC5570910	49.8439	3.37553	0.516351	6.53727	6.26499e-11	7.23709e-10	AAEL018240				GO:0016020,GO:0016021	membrane,integral component of membrane
LOC5577553	529.522	-1.16986	0.17899	-6.5359	6.32283e-11	7.29762e-10	AAEL013265				GO:0005634,GO:0007049	nucleus,cell cycle
LOC5574358	588.531	2.4145	0.369543	6.53374	6.41466e-11	7.39725e-10	AAEL002358				GO:0005515	protein binding
LOC5577478	26260.8	-2.13693	0.327115	-6.53266	6.46118e-11	7.4445e-10	AAEL013221	60S ribosomal protein L10a [Source:VB Community Annotation]	RpL10a		GO:0003723,GO:0003735,GO:0005840,GO:0006412,GO:0015934	RNA binding,structural constituent of ribosome,ribosome,translation,large ribosomal subunit
LOC5578584	65.1101	3.33089	0.510022	6.53086	6.53924e-11	7.52798e-10	AAEL013770	zinc finger protein [Source:VB Community Annotation]			GO:0003676,GO:0005515,GO:0005634	nucleic acid binding,protein binding,nucleus
LOC5570108	29530.3	-2.04051	0.31267	-6.52609	6.75092e-11	7.76501e-10	AAEL020238				GO:0000028,GO:0003735,GO:0005737,GO:0005840,GO:0006412,GO:0015935,GO:0022627	ribosomal small subunit assembly,structural constituent of ribosome,cytoplasm,ribosome,translation,small ribosomal subunit,cytosolic small ribosomal subunit
LOC5574043	742.65	-1.0246	0.15703	-6.52488	6.8055e-11	7.82108e-10	AAEL010883	sodium/chloride dependent transporter [Source:VB Community Annotation]			GO:0005328,GO:0015293,GO:0016020,GO:0016021,GO:0055085	,symporter activity,membrane,integral component of membrane,transmembrane transport
LOC23687599	1346.49	-1.42393	0.218276	-6.52352	6.86778e-11	7.8859e-10	AAEL017179				GO:0055114	oxidation-reduction process
LOC5578253	457.39	-0.990862	0.151912	-6.52261	6.90964e-11	7.92718e-10	AAEL026412				GO:0003676,GO:0003677,GO:0005634,GO:0008270,GO:0046872	nucleic acid binding,DNA binding,nucleus,zinc ion binding,metal ion binding
LOC5573621	351.97	1.13282	0.173699	6.52178	6.94789e-11	7.96426e-10	AAEL027116				GO:0003677,GO:0003899,GO:0005634,GO:0006351,GO:0016740,GO:0016779	DNA binding,DNA-directed 5'-3' RNA polymerase activity,nucleus,transcription, DNA-templated,transferase activity,nucleotidyltransferase activity
LOC110674732	243.624	2.48929	0.381835	6.51929	7.0643e-11	8.09079e-10	AAEL025436
LOC5567839	6444.17	-0.799013	0.122571	-6.51877	7.0885e-11	8.11159e-10	AAEL001005	calreticulin [Source:VB Community Annotation]			GO:0005509,GO:0005515,GO:0005783,GO:0005788,GO:0006457,GO:0046872,GO:0051082	calcium ion binding,protein binding,endoplasmic reticulum,endoplasmic reticulum lumen,protein folding,metal ion binding,unfolded protein binding
LOC5567290	6944.04	0.937267	0.143866	6.51484	7.27657e-11	8.3197e-10	AAEL005947	G-rich sequence factor-1, putative [Source:VB Community Annotation]			GO:0003676,GO:0003723	nucleic acid binding,RNA binding
LOC110677176	36.8266	4.44303	0.68246	6.51033	7.4988e-11	8.5665e-10	AAEL026214				GO:0000166,GO:0004672,GO:0004674,GO:0005524,GO:0006468,GO:0016301,GO:0016310,GO:0016740	nucleotide binding,protein kinase activity,protein serine/threonine kinase activity,ATP binding,protein phosphorylation,kinase activity,phosphorylation,transferase activity
LOC5580276	1775.14	-0.941834	0.144671	-6.51019	7.50544e-11	8.56679e-10	AAEL003013	dual specificity mitogen-activated protein kinase kinase 4 MAPKK4 [Source:VB Community Annotation]			GO:0000166,GO:0004672,GO:0004674,GO:0005524,GO:0006468,GO:0016301,GO:0016310	nucleotide binding,protein kinase activity,protein serine/threonine kinase activity,ATP binding,protein phosphorylation,kinase activity,phosphorylation
LOC5569943	393.81	-0.933345	0.14342	-6.50777	7.6275e-11	8.69872e-10	AAEL008037	n-acetylgalactosaminyltransferase [Source:VB Community Annotation]			GO:0000139,GO:0005794,GO:0006486,GO:0016020,GO:0016021,GO:0016740,GO:0016757,GO:0030246	Golgi membrane,Golgi apparatus,protein glycosylation,membrane,integral component of membrane,transferase activity,transferase activity, transferring glycosyl groups,carbohydrate binding
LOC5564054	126.836	3.99425	0.61387	6.50667	7.68328e-11	8.7549e-10	AAEL004048	UNC93A protein, putative [Source:VB Community Annotation]			GO:0016020,GO:0016021	membrane,integral component of membrane
LOC5569124	13975.1	-0.776635	0.119369	-6.50617	7.70905e-11	8.77681e-10	AAEL007385	Ferritin subunit Precursor (EC 1.16.3.1)(Ferritin heavy chain-like protein)(AeFer(H)) [Source:VB Community Annotation]			GO:0004322,GO:0005576,GO:0006826,GO:0006879,GO:0008199,GO:0016491,GO:0046872,GO:0055114	ferroxidase activity,extracellular region,iron ion transport,cellular iron ion homeostasis,ferric iron binding,oxidoreductase activity,metal ion binding,oxidation-reduction process
LOC110680574	170.945	-1.78434	0.274801	-6.49319	8.40368e-11	9.55954e-10	AAEL021660
LOC5565444	387.549	-1.09156	0.168198	-6.48971	8.6001e-11	9.7747e-10	AAEL023786
LOC5571498	513.091	-1.51863	0.234046	-6.48859	8.66452e-11	9.83958e-10	AAEL001626	zinc/iron transporter [Source:VB Community Annotation]			GO:0016020,GO:0016021,GO:0030001,GO:0046873,GO:0055085	membrane,integral component of membrane,metal ion transport,metal ion transmembrane transporter activity,transmembrane transport
LOC5572221	526.544	1.68171	0.259221	6.48756	8.72379e-11	9.89851e-10	AAEL009662
LOC5564926	218.772	1.49973	0.231243	6.48552	8.84271e-11	1.0025e-09	AAEL004497				GO:0006890,GO:0016020,GO:0016021	retrograde vesicle-mediated transport, Golgi to endoplasmic reticulum,membrane,integral component of membrane
LOC5578729	1481.92	-1.14829	0.177072	-6.48487	8.88071e-11	1.00596e-09	AAEL013844	diazepam binding inhibitor, putative [Source:VB Community Annotation]			GO:0000062	fatty-acyl-CoA binding
LOC5564370	597.829	-1.34002	0.206687	-6.48335	8.97104e-11	1.01533e-09	AAEL014406				GO:0003676,GO:0003700,GO:0005634,GO:0008270,GO:0046872	nucleic acid binding,DNA-binding transcription factor activity,nucleus,zinc ion binding,metal ion binding
LOC5579419	405.974	-1.37774	0.212587	-6.48085	9.12095e-11	1.03143e-09	AAEL026018
LOC5570843	3324.17	0.891789	0.137635	6.47936	9.21121e-11	1.04076e-09	AAEL022467				GO:0000226,GO:0000281,GO:0005634,GO:0005737,GO:0005819,GO:0005874,GO:0040001	microtubule cytoskeleton organization,mitotic cytokinesis,nucleus,cytoplasm,spindle,microtubule,establishment of mitotic spindle localization
LOC5579899	383.354	-1.04054	0.160601	-6.479	9.23324e-11	1.04237e-09	AAEL001016	zinc finger protein [Source:VB Community Annotation]			GO:0003676,GO:0005634,GO:0008270,GO:0046872	nucleic acid binding,nucleus,zinc ion binding,metal ion binding
LOC5575004	1382.13	-1.27848	0.197358	-6.47796	9.29685e-11	1.04867e-09	AAEL024950				GO:0004842,GO:0005515,GO:0006511,GO:0016567,GO:0061630	ubiquitin-protein transferase activity,protein binding,ubiquitin-dependent protein catabolic process,protein ubiquitination,ubiquitin protein ligase activity
LOC5568843	1966.8	0.870507	0.13439	6.47747	9.32752e-11	1.05125e-09	AAEL007162	autophagy related gene [Source:VB Community Annotation]	APG8		GO:0005737,GO:0006914,GO:0016020	cytoplasm,autophagy,membrane
LOC5563777	415.758	2.0432	0.315446	6.4772	9.34431e-11	1.05225e-09	AAEL019599				GO:0004672,GO:0005524,GO:0006468,GO:0016020,GO:0016021	protein kinase activity,ATP binding,protein phosphorylation,membrane,integral component of membrane
LOC5567848	29122.1	-1.95185	0.301716	-6.46916	9.85472e-11	1.1088e-09	AAEL000987	60S ribosomal protein L8 [Source:VB Community Annotation]	RpL8		GO:0003735,GO:0005840,GO:0006412	structural constituent of ribosome,ribosome,translation
LOC110679287	49.1454	4.07999	0.630828	6.46768	9.95182e-11	1.11879e-09	AAEL022591
LOC5577527	1674.12	1.0627	0.164319	6.46732	9.97592e-11	1.12056e-09	AAEL005791				GO:0005515,GO:0005634,GO:0005737,GO:0007051	protein binding,nucleus,cytoplasm,spindle organization
LOC5565534	1538.98	-1.92493	0.297685	-6.46633	1.00409e-10	1.12691e-09	AAEL019740				GO:0005634,GO:0046872	nucleus,metal ion binding
LOC5572110	427.448	-1.16898	0.180803	-6.46552	1.00949e-10	1.13203e-09	AAEL018257				GO:0003676,GO:0003677	nucleic acid binding,DNA binding
LOC5569504	1011.37	1.16877	0.180794	6.46463	1.01547e-10	1.13779e-09	AAEL018144				GO:0004672,GO:0005524,GO:0006468	protein kinase activity,ATP binding,protein phosphorylation
LOC110674166	1275.11	-0.790098	0.122233	-6.46388	1.02051e-10	1.14248e-09	AAEL020485	Signal peptidase complex catalytic subunit SEC11 [Source:UniProtKB/TrEMBL;Acc:Q1HRM6]			GO:0004252,GO:0005783,GO:0005787,GO:0005789,GO:0006465,GO:0006508,GO:0008233,GO:0008236,GO:0016020,GO:0016021,GO:0016787,GO:0031090	serine-type endopeptidase activity,endoplasmic reticulum,signal peptidase complex,endoplasmic reticulum membrane,signal peptide processing,proteolysis,peptidase activity,serine-type peptidase activity,membrane,integral component of membrane,hydrolase activity,organelle membrane
LOC5569681	399.782	-10.9693	1.69772	-6.46121	1.03867e-10	1.16184e-09	AAEL007818	Trypsin 3A1 Precursor (EC 3.4.21.4) [Source:VB Community Annotation]			GO:0004252,GO:0005576,GO:0005615,GO:0006508,GO:0007586,GO:0008233,GO:0008236,GO:0016787	serine-type endopeptidase activity,extracellular region,extracellular space,proteolysis,digestion,peptidase activity,serine-type peptidase activity,hydrolase activity
LOC5566265	217.69	1.75748	0.272135	6.45812	1.06015e-10	1.18488e-09	AAEL023348				GO:0003677,GO:0003700,GO:0005634,GO:0006355,GO:0043565	DNA binding,DNA-binding transcription factor activity,nucleus,regulation of transcription, DNA-templated,sequence-specific DNA binding
LOC5571770	436.874	1.00636	0.156008	6.45072	1.11321e-10	1.24315e-09	AAEL009284	centromere protein-A, putative [Source:VB Community Annotation]			GO:0000786,GO:0003677,GO:0005634,GO:0046982	nucleosome,DNA binding,nucleus,protein heterodimerization activity
LOC5571796	574.627	1.01354	0.157135	6.45011	1.11769e-10	1.24711e-09	AAEL009307				GO:0008152,GO:0016787,GO:0016798	metabolic process,hydrolase activity,hydrolase activity, acting on glycosyl bonds
LOC5571151	54.1252	-5.20103	0.807302	-6.44249	1.17529e-10	1.31029e-09	AAEL008844	calcium-binding protein, putative [Source:VB Community Annotation]			GO:0005509	calcium ion binding
LOC5566877	120.656	2.15591	0.334804	6.43932	1.20014e-10	1.33688e-09	AAEL000811	GPCR Methuselah Family [Source:VB Community Annotation]	GPRMTH7		GO:0016020,GO:0016021	membrane,integral component of membrane
LOC5575002	66.0942	2.22186	0.345159	6.43721	1.21687e-10	1.3544e-09	AAEL027772				GO:0004252,GO:0006508,GO:0008233,GO:0008236,GO:0016787	serine-type endopeptidase activity,proteolysis,peptidase activity,serine-type peptidase activity,hydrolase activity
LOC5564622	74.589	-4.3832	0.681023	-6.43619	1.22507e-10	1.3624e-09	AAEL014544	prophenoloxidase [Source:VB Community Annotation]	PPO6		GO:0004497,GO:0016491,GO:0046872,GO:0055114	monooxygenase activity,oxidoreductase activity,metal ion binding,oxidation-reduction process
LOC5574691	598.808	1.44359	0.224331	6.43507	1.23414e-10	1.37135e-09	AAEL011321				GO:0000775,GO:0005634,GO:0005694,GO:0007049,GO:0051301	chromosome, centromeric region,nucleus,chromosome,cell cycle,cell division
LOC5567935	55.6522	-2.63215	0.409184	-6.43268	1.2537e-10	1.39193e-09	AAEL019515				GO:0005515,GO:0008191,GO:1904684	protein binding,metalloendopeptidase inhibitor activity,negative regulation of metalloendopeptidase activity
LOC5577266	114.185	2.28376	0.355071	6.43185	1.26063e-10	1.39847e-09	AAEL023768
LOC110675607	24.1167	-8.74552	1.36078	-6.42683	1.30296e-10	1.44423e-09	AAEL020585
LOC5564596	2153.86	-1.15376	0.179553	-6.42572	1.31244e-10	1.45354e-09	AAEL019475				GO:0000812,GO:0003713,GO:0005634,GO:0006338,GO:0007219,GO:0016607,GO:0031151,GO:0034729,GO:0043486,GO:0045944,GO:0051726	Swr1 complex,transcription coactivator activity,nucleus,chromatin remodeling,Notch signaling pathway,nuclear speck,histone methyltransferase activity (H3-K79 specific),histone H3-K79 methylation,histone exchange,positive regulation of transcription by RNA polymerase II,regulation of cell cycle
LOC5566322	2386.15	1.62255	0.252734	6.41999	1.36286e-10	1.50814e-09	AAEL005289	ornithine aminotransferase [Source:VB Community Annotation]			GO:0003824,GO:0004587,GO:0008483,GO:0030170,GO:0050155,GO:0055129	catalytic activity,ornithine-oxo-acid transaminase activity,transaminase activity,pyridoxal phosphate binding,ornithine(lysine) transaminase activity,L-proline biosynthetic process
LOC5568542	202.052	-1.46386	0.22811	-6.41731	1.38705e-10	1.53268e-09	AAEL020205
LOC110678809	83.268	-2.7891	0.434624	-6.41728	1.38732e-10	1.53268e-09	AAEL023694
LOC5564738	690.509	-1.11922	0.174454	-6.41553	1.40335e-10	1.54911e-09	AAEL026229				GO:0005515,GO:0005887,GO:0007399,GO:0007411,GO:0016020,GO:0016021,GO:0030513,GO:0038023,GO:0055072	protein binding,integral component of plasma membrane,nervous system development,axon guidance,membrane,integral component of membrane,positive regulation of BMP signaling pathway,signaling receptor activity,iron ion homeostasis
LOC5573452	592.492	1.11965	0.174591	6.41297	1.42715e-10	1.57409e-09	AAEL010496				GO:0004843,GO:0005515,GO:0006508,GO:0006511,GO:0008233,GO:0008234,GO:0016579,GO:0016787,GO:0036459	thiol-dependent ubiquitin-specific protease activity,protein binding,proteolysis,ubiquitin-dependent protein catabolic process,peptidase activity,cysteine-type peptidase activity,protein deubiquitination,hydrolase activity,thiol-dependent ubiquitinyl hydrolase activity
LOC5573730	485.701	0.932007	0.145371	6.41123	1.44353e-10	1.59085e-09	AAEL019598				GO:0005515,GO:0005634,GO:0005730	protein binding,nucleus,nucleolus
LOC5575931	1642.54	1.39197	0.21712	6.41106	1.44516e-10	1.59104e-09	AAEL012161				GO:0006081,GO:0016020,GO:0016021,GO:0016491,GO:0016620,GO:0055114	cellular aldehyde metabolic process,membrane,integral component of membrane,oxidoreductase activity,oxidoreductase activity, acting on the aldehyde or oxo group of donors, NAD or NADP as acceptor,oxidation-reduction process
LOC5574644	205.262	1.24055	0.193504	6.41096	1.44607e-10	1.59104e-09	AAEL011281	cytochrome B561 [Source:VB Community Annotation]			GO:0016020,GO:0016021,GO:0016491,GO:0046872,GO:0055114	membrane,integral component of membrane,oxidoreductase activity,metal ion binding,oxidation-reduction process
LOC5564257	1219.72	1.41447	0.220703	6.40893	1.46548e-10	1.61106e-09	AAEL004167	zinc finger protein [Source:VB Community Annotation]			GO:0000398,GO:0003676,GO:0003723,GO:0005634,GO:0006397,GO:0008270,GO:0008380,GO:0045131	mRNA splicing, via spliceosome,nucleic acid binding,RNA binding,nucleus,mRNA processing,zinc ion binding,RNA splicing,pre-mRNA branch point binding
LOC5580262	10146.9	0.945216	0.147563	6.4055	1.49875e-10	1.64629e-09	AAEL018244	DNA topoisomerase 2 [Source:UniProtKB/TrEMBL;Acc:A0A1S4G770]			GO:0000166,GO:0003677,GO:0003916,GO:0003918,GO:0005524,GO:0006259,GO:0006265,GO:0016853,GO:0046872	nucleotide binding,DNA binding,DNA topoisomerase activity,DNA topoisomerase type II (double strand cut, ATP-hydrolyzing) activity,ATP binding,DNA metabolic process,DNA topological change,isomerase activity,metal ion binding
LOC5563667	117.134	1.72902	0.269977	6.40433	1.51032e-10	1.65765e-09	AAEL000550	werner helicase interacting protein [Source:VB Community Annotation]			GO:0000166,GO:0003677,GO:0006260,GO:0006281,GO:0006310,GO:0009378,GO:0032508	nucleotide binding,DNA binding,DNA replication,DNA repair,DNA recombination,four-way junction helicase activity,DNA duplex unwinding
LOC5567734	2193.5	-1.69903	0.265307	-6.40399	1.51366e-10	1.65995e-09	AAEL024283				GO:0003676,GO:0003677,GO:0005515	nucleic acid binding,DNA binding,protein binding
LOC5573786	246.95	-1.738	0.271404	-6.40374	1.51611e-10	1.66129e-09	AAEL000282	syntaxin, putative [Source:VB Community Annotation]			GO:0000149,GO:0005737,GO:0006888,GO:0016020,GO:0016192,GO:0097111,GO:0097352	SNARE binding,cytoplasm,endoplasmic reticulum to Golgi vesicle-mediated transport,membrane,vesicle-mediated transport,endoplasmic reticulum-Golgi intermediate compartment organization,autophagosome maturation
LOC5566478	1657.16	0.848966	0.132602	6.40237	1.52982e-10	1.67494e-09	AAEL005411	equilibrative nucleoside transporter [Source:VB Community Annotation]			GO:0005337,GO:0016020,GO:0016021,GO:1901642	nucleoside transmembrane transporter activity,membrane,integral component of membrane,nucleoside transmembrane transport
LOC5577749	189.893	-1.18287	0.184803	-6.40072	1.54644e-10	1.69175e-09	AAEL003310
LOC5566684	4237.91	2.56719	0.401212	6.39858	1.56825e-10	1.71422e-09	AAEL005567	nucleosome assembly protein [Source:VB Community Annotation]			GO:0005634,GO:0006334	nucleus,nucleosome assembly
LOC5571482	133.301	-1.47173	0.230055	-6.39728	1.58174e-10	1.72756e-09	AAEL001597				GO:0005576,GO:0005975,GO:0016977	extracellular region,carbohydrate metabolic process,chitosanase activity
LOC5572568	39.5527	3.89422	0.608769	6.39687	1.5859e-10	1.73069e-09	AAEL009886	sodium-coupled cation-chloride cotransporter [Source:VB Community Annotation]	CCC3		GO:0006811,GO:0015293,GO:0015377,GO:0016020,GO:0016021,GO:0022857,GO:0055085,GO:1902476	ion transport,symporter activity,cation:chloride symporter activity,membrane,integral component of membrane,transmembrane transporter activity,transmembrane transport,chloride transmembrane transport
LOC5574077	67.4615	2.24197	0.350846	6.39017	1.657e-10	1.80682e-09	AAEL021209				GO:0005515,GO:0010997,GO:0097027,GO:1904668	protein binding,anaphase-promoting complex binding,ubiquitin-protein transferase activator activity,positive regulation of ubiquitin protein ligase activity
LOC110675199	28.0372	-8.96326	1.40337	-6.38693	1.69244e-10	1.84396e-09	AAEL024986
LOC5569439	56.0579	2.64768	0.41463	6.38565	1.70666e-10	1.85794e-09	AAEL001233	Clip-Domain Serine Protease family E. Protease homologue. [Source:VB Community Annotation]	CLIPE9		GO:0004252,GO:0006508	serine-type endopeptidase activity,proteolysis
LOC5574030	109.636	-10.9361	1.71313	-6.38371	1.72848e-10	1.88018e-09	AAEL010872	odorant binding protein OBP46 [Source:VB Community Annotation]	OBP46		GO:0005549	odorant binding
LOC110679609	1489.23	-1.08814	0.170485	-6.38263	1.74077e-10	1.89202e-09	AAEL027318				GO:0000124,GO:0003712,GO:1903506	SAGA complex,transcription coregulator activity,regulation of nucleic acid-templated transcription
LOC5577750	190.099	-1.17778	0.184545	-6.38208	1.74696e-10	1.89721e-09	AAEL003302				GO:0016020,GO:0016021	membrane,integral component of membrane
LOC5568896	582.321	1.21488	0.190672	6.37156	1.87118e-10	2.03046e-09	AAEL007218				GO:0006629,GO:0016020,GO:0016021,GO:0016491,GO:0055114,GO:0080019,GO:0102965	lipid metabolic process,membrane,integral component of membrane,oxidoreductase activity,oxidation-reduction process,fatty-acyl-CoA reductase (alcohol-forming) activity,alcohol-forming fatty acyl-CoA reductase activity
LOC5572265	3796.79	0.980154	0.153854	6.37069	1.88184e-10	2.04038e-09	AAEL001769	DEAD box ATP-dependent RNA helicase [Source:VB Community Annotation]			GO:0000166,GO:0003676,GO:0003724,GO:0004386,GO:0005524,GO:0016787	nucleotide binding,nucleic acid binding,RNA helicase activity,helicase activity,ATP binding,hydrolase activity
LOC5579920	445.754	1.07476	0.168888	6.3637	1.96949e-10	2.13369e-09	AAEL006790
LOC5563996	163.85	-1.64861	0.259269	-6.35869	2.03482e-10	2.2027e-09	AAEL014254				GO:0003676,GO:0005634,GO:0008270,GO:0046872	nucleic acid binding,nucleus,zinc ion binding,metal ion binding
LOC5571943	2224.42	-1.07683	0.169548	-6.35121	2.13625e-10	2.31062e-09	AAEL009427				GO:0046872	metal ion binding
LOC5574815	555.444	1.21098	0.190702	6.3501	2.15172e-10	2.32549e-09	AAEL002488	DEAD box ATP-dependent RNA helicase [Source:VB Community Annotation]			GO:0000166,GO:0003676,GO:0003724,GO:0004386,GO:0004518,GO:0004527,GO:0005515,GO:0005524,GO:0016787,GO:0090305	nucleotide binding,nucleic acid binding,RNA helicase activity,helicase activity,nuclease activity,exonuclease activity,protein binding,ATP binding,hydrolase activity,nucleic acid phosphodiester bond hydrolysis
LOC5563987	38.2571	3.17298	0.499713	6.34961	2.15868e-10	2.33113e-09	AAEL019872				GO:0003677,GO:0005634,GO:0006355,GO:0043565	DNA binding,nucleus,regulation of transcription, DNA-templated,sequence-specific DNA binding
LOC5572726	1212.75	-2.07352	0.326762	-6.34567	2.21457e-10	2.38956e-09	AAEL010015				GO:0003677,GO:0005515	DNA binding,protein binding
LOC23687648	1695.5	-2.12559	0.334988	-6.34529	2.22009e-10	2.39359e-09	AAEL027227
LOC5564379	1210.48	0.818567	0.129061	6.34249	2.26084e-10	2.43558e-09	AAEL014414	DEAD box ATP-dependent RNA helicase [Source:VB Community Annotation]			GO:0000166,GO:0003676,GO:0003724,GO:0004386,GO:0005524,GO:0016787	nucleotide binding,nucleic acid binding,RNA helicase activity,helicase activity,ATP binding,hydrolase activity
LOC5571763	6641.4	1.04684	0.165093	6.34094	2.2837e-10	2.45823e-09	AAEL009287	ran [Source:VB Community Annotation]			GO:0000166,GO:0003924,GO:0005525,GO:0005634,GO:0006913,GO:0015031	nucleotide binding,GTPase activity,GTP binding,nucleus,nucleocytoplasmic transport,protein transport
LOC110680773	81.2385	1.9007	0.299904	6.33768	2.33244e-10	2.50868e-09	AAEL023067
LOC110679478	63.8573	6.87674	1.08513	6.33727	2.33865e-10	2.51334e-09	AAEL027452
LOC5571230	1163.67	-2.00047	0.315679	-6.33705	2.34204e-10	2.51498e-09	AAEL019485				GO:0004721,GO:0005516,GO:0006470,GO:0016787,GO:0033192,GO:0097720	phosphoprotein phosphatase activity,calmodulin binding,protein dephosphorylation,hydrolase activity,calmodulin-dependent protein phosphatase activity,calcineurin-mediated signaling
LOC5580173	112.823	-4.10115	0.647215	-6.33662	2.3486e-10	2.52001e-09	AAEL002572	myosin regulatory light chain 2 (mlc-2) [Source:VB Community Annotation]			GO:0005509	calcium ion binding
LOC5565417	205.422	1.27065	0.200545	6.33601	2.35792e-10	2.52798e-09	AAEL000649				GO:0016020,GO:0016021	membrane,integral component of membrane
LOC5577280	385.883	1.91874	0.302978	6.33293	2.40542e-10	2.57685e-09	AAEL013132	6-phosphofructo-2-kinase/fructose-2,6-bisphosphatase short form [Source:VB Community Annotation]			GO:0003824,GO:0003873,GO:0004331,GO:0005524,GO:0006000,GO:0006003,GO:0008152,GO:0016311,GO:0046835	catalytic activity,6-phosphofructo-2-kinase activity,fructose-2,6-bisphosphate 2-phosphatase activity,ATP binding,fructose metabolic process,fructose 2,6-bisphosphate metabolic process,metabolic process,dephosphorylation,carbohydrate phosphorylation
LOC5573299	633.262	1.22678	0.193777	6.33088	2.4377e-10	2.60935e-09	AAEL010374	tyrosine-protein kinase transmembrane receptor [Source:VB Community Annotation]			GO:0000166,GO:0004672,GO:0004713,GO:0004714,GO:0005515,GO:0005524,GO:0006468,GO:0007169,GO:0016020,GO:0016021,GO:0016301,GO:0016310,GO:0018108	nucleotide binding,protein kinase activity,protein tyrosine kinase activity,transmembrane receptor protein tyrosine kinase activity,protein binding,ATP binding,protein phosphorylation,transmembrane receptor protein tyrosine kinase signaling pathway,membrane,integral component of membrane,kinase activity,phosphorylation,peptidyl-tyrosine phosphorylation
LOC110681498	2140.11	1.03028	0.162915	6.32405	2.54798e-10	2.7239e-09	AAEL023347				GO:0001732,GO:0002183,GO:0002191,GO:0003723,GO:0003743,GO:0005737,GO:0005852,GO:0006412,GO:0006413,GO:0016282,GO:0033290,GO:0098808	formation of cytoplasmic translation initiation complex,cytoplasmic translational initiation,cap-dependent translational initiation,RNA binding,translation initiation factor activity,cytoplasm,eukaryotic translation initiation factor 3 complex,translation,translational initiation,eukaryotic 43S preinitiation complex,eukaryotic 48S preinitiation complex,mRNA cap binding
LOC5568538	3930.92	0.904	0.142948	6.324	2.54877e-10	2.7239e-09	AAEL006956	suppressor of ty [Source:VB Community Annotation]			GO:0003676,GO:0003677,GO:0005634,GO:0006139,GO:0032968	nucleic acid binding,DNA binding,nucleus,nucleobase-containing compound metabolic process,positive regulation of transcription elongation from RNA polymerase II promoter
LOC5576188	572.219	5.87668	0.929326	6.3236	2.55546e-10	2.72887e-09	AAEL012383	protein serine/threonine kinase, putative [Source:VB Community Annotation]			GO:0016301,GO:0016310	kinase activity,phosphorylation
LOC110673982	77.1704	2.06845	0.327203	6.32161	2.5885e-10	2.76196e-09	AAEL025907				GO:0003824,GO:0004721,GO:0004722,GO:0006470,GO:0016787,GO:0016791,GO:0043169,GO:0046872	catalytic activity,phosphoprotein phosphatase activity,protein serine/threonine phosphatase activity,protein dephosphorylation,hydrolase activity,phosphatase activity,cation binding,metal ion binding
CFI06_mgt18	28.5923	-2.96255	0.468679	-6.32106	2.5978e-10	2.76968e-09
LOC5564517	797.3	0.758198	0.119972	6.31978	2.61932e-10	2.79041e-09	AAEL004291	translin [Source:VB Community Annotation]			GO:0003697,GO:0003723,GO:0005634,GO:0016070,GO:0043565	single-stranded DNA binding,RNA binding,nucleus,RNA metabolic process,sequence-specific DNA binding
LOC5574980	961.799	0.85804	0.13578	6.31935	2.62671e-10	2.79606e-09	AAEL002508	26S protease regulatory subunit 6a [Source:UniProtKB/TrEMBL;Acc:Q17HZ7]			GO:0000166,GO:0000502,GO:0005524,GO:0005737,GO:0016787,GO:0016887,GO:0030163,GO:0036402	nucleotide binding,proteasome complex,ATP binding,cytoplasm,hydrolase activity,ATPase activity,protein catabolic process,proteasome-activating ATPase activity
LOC5574913	562.017	-0.827435	0.13096	-6.31822	2.64598e-10	2.81434e-09	AAEL022370				GO:0003676,GO:0005634,GO:0008270	nucleic acid binding,nucleus,zinc ion binding
LOC5567367	173.419	1.29772	0.205419	6.31744	2.65926e-10	2.82623e-09	AAEL006025				GO:0005515,GO:0016020,GO:0016021	protein binding,membrane,integral component of membrane
LOC5569239	80.0144	-3.131	0.495731	-6.31593	2.68547e-10	2.85183e-09	AAEL007495	phosphoglycerate mutase [Source:VB Community Annotation]			GO:0004619,GO:0006096,GO:0016853,GO:0016868	phosphoglycerate mutase activity,glycolytic process,isomerase activity,intramolecular transferase activity, phosphotransferases
LOC5580130	423.924	1.18014	0.186932	6.3132	2.73316e-10	2.90018e-09	AAEL002451	zinc finger protein [Source:VB Community Annotation]			GO:0000981,GO:0003676,GO:0003677,GO:0005634,GO:0006355,GO:0006357,GO:0043565	DNA-binding transcription factor activity, RNA polymerase II-specific,nucleic acid binding,DNA binding,nucleus,regulation of transcription, DNA-templated,regulation of transcription by RNA polymerase II,sequence-specific DNA binding
LOC5570046	2274.98	-0.759713	0.120375	-6.3112	2.76871e-10	2.93558e-09	AAEL018225				GO:0006355,GO:0016020,GO:0016021	regulation of transcription, DNA-templated,membrane,integral component of membrane
LOC5567753	133.669	2.33358	0.36988	6.30901	2.80822e-10	2.97512e-09	AAEL000152				GO:0005737,GO:0030030	cytoplasm,cell projection organization
LOC5563823	991.01	-0.8145	0.129168	-6.30575	2.86804e-10	3.0361e-09	AAEL014158				GO:0016020,GO:0016021	membrane,integral component of membrane
LOC5576651	55.7693	6.6671	1.05742	6.30504	2.88113e-10	3.04755e-09	AAEL012688
LOC5575483	58.1336	-5.11265	0.811185	-6.3027	2.92508e-10	3.0916e-09	AAEL011869
LOC110677951	232.786	-1.49121	0.236719	-6.29948	2.9864e-10	3.15393e-09	AAEL022152
LOC5578833	668.258	-1.33758	0.212454	-6.29583	3.05753e-10	3.22651e-09	AAEL013876	mitochondrial NADH:ubiquinone oxidoreductase B14.7 subunit, putative [Source:VB Community Annotation]			GO:0005739,GO:0005743,GO:0005747,GO:0016020,GO:0016021,GO:0032981	mitochondrion,mitochondrial inner membrane,mitochondrial respiratory chain complex I,membrane,integral component of membrane,mitochondrial respiratory chain complex I assembly
LOC5579056	252.3	-1.03517	0.16447	-6.29399	3.09409e-10	3.26252e-09	AAEL013996				GO:0003676,GO:0005634,GO:0008270,GO:0046872	nucleic acid binding,nucleus,zinc ion binding,metal ion binding
LOC5568444	72.0167	-4.82423	0.766519	-6.29368	3.10021e-10	3.26641e-09	AAEL019799	Muscle lim protein [Source:UniProtKB/TrEMBL;Acc:A0A1S4FES9]			GO:0046872	metal ion binding
LOC23687857	3533.74	0.821492	0.130544	6.29282	3.11748e-10	3.28203e-09	AAEL017437				GO:0005634,GO:0005730,GO:0042254	nucleus,nucleolus,ribosome biogenesis
LOC5579466	1710.56	0.656491	0.104352	6.29112	3.15191e-10	3.31568e-09	AAEL015216	serine/threonine-protein kinase vrk [Source:VB Community Annotation]			GO:0000166,GO:0004672,GO:0005524,GO:0006468	nucleotide binding,protein kinase activity,ATP binding,protein phosphorylation
LOC5577197	1361.22	0.912072	0.14509	6.28625	3.25222e-10	3.41852e-09	AAEL018255
LOC5568560	353.223	0.945717	0.150456	6.28568	3.26428e-10	3.42653e-09	AAEL001144				GO:0005515,GO:0005623,GO:0006886,GO:0016192	protein binding,obsolete cell,intracellular protein transport,vesicle-mediated transport
LOC5576290	722.199	-0.842854	0.134092	-6.28565	3.26494e-10	3.42653e-09	AAEL024953				GO:0016020,GO:0016021,GO:0022857,GO:0055085	membrane,integral component of membrane,transmembrane transporter activity,transmembrane transport
LOC5576634	96.6439	3.77119	0.600535	6.27971	3.39194e-10	3.55704e-09	AAEL012654	triacylglycerol lipase, pancreatic [Source:VB Community Annotation]			GO:0004806,GO:0005576,GO:0006629,GO:0046872,GO:0052689	triglyceride lipase activity,extracellular region,lipid metabolic process,metal ion binding,carboxylic ester hydrolase activity
LOC5572732	1639.19	-0.826232	0.131622	-6.27732	3.44454e-10	3.60937e-09	AAEL009995	transmembrane protein, putative [Source:VB Community Annotation]			GO:0005623,GO:0016020,GO:0016021,GO:0045454	obsolete cell,membrane,integral component of membrane,cell redox homeostasis
LOC5575495	26258	-1.05223	0.167669	-6.27563	3.48224e-10	3.64496e-09	AAEL011870	rap55 [Source:VB Community Annotation]			GO:0006397	mRNA processing
LOC5579964	349.289	2.05356	0.327232	6.27555	3.48393e-10	3.64496e-09	AAEL007595				GO:0000976,GO:0003677,GO:0003700,GO:0005634,GO:0006355,GO:0006915,GO:0044212,GO:0046872	transcription regulatory region sequence-specific DNA binding,DNA binding,DNA-binding transcription factor activity,nucleus,regulation of transcription, DNA-templated,apoptotic process,GO_0044212,metal ion binding
LOC5568412	79.1791	-2.87881	0.458961	-6.27244	3.55432e-10	3.71571e-09	AAEL006822	otopetrin [Source:VB Community Annotation]			GO:0005886,GO:0006811,GO:0016020,GO:0016021	plasma membrane,ion transport,membrane,integral component of membrane
LOC5577036	1370.02	2.78863	0.4447	6.27081	3.59178e-10	3.75194e-09	AAEL025455				GO:0000123,GO:0005515,GO:0005634,GO:0016301,GO:0016310,GO:0016573,GO:0016740	histone acetyltransferase complex,protein binding,nucleus,kinase activity,phosphorylation,histone acetylation,transferase activity
LOC5578702	1321	-0.926171	0.147769	-6.26769	3.6644e-10	3.82482e-09	AAEL027002				GO:0005085,GO:0007264	guanyl-nucleotide exchange factor activity,small GTPase mediated signal transduction
LOC5563706	471.378	-0.8898	0.141992	-6.26655	3.69141e-10	3.85002e-09	AAEL003921	ubiquitin, putative [Source:VB Community Annotation]			GO:0005515	protein binding
LOC5579525	11847.6	-1.40435	0.224196	-6.26394	3.75371e-10	3.91189e-09	AAEL014562	60S ribosomal protein L12 [Source:VB Community Annotation]	RpL12		GO:0003735,GO:0005840,GO:0006412	structural constituent of ribosome,ribosome,translation
LOC5564114	732.217	0.847716	0.135335	6.26382	3.75655e-10	3.91189e-09	AAEL004110	cdk10/11 [Source:VB Community Annotation]			GO:0004672,GO:0005524,GO:0006468	protein kinase activity,ATP binding,protein phosphorylation
LOC5567785	890.234	0.850615	0.135819	6.26286	3.77974e-10	3.9302e-09	AAEL000154				GO:0005634	nucleus
LOC110680887	31.7405	-9.14356	1.45997	-6.26285	3.78e-10	3.9302e-09	AAEL023932
LOC5564110	226.632	-1.09392	0.174686	-6.26221	3.79563e-10	3.9434e-09	AAEL004107	nucleoside diphosphate kinase, putative [Source:VB Community Annotation]			GO:0000166,GO:0004550,GO:0005524,GO:0006165,GO:0006183,GO:0006228,GO:0006241,GO:0016301,GO:0016310,GO:0016740	nucleotide binding,nucleoside diphosphate kinase activity,ATP binding,nucleoside diphosphate phosphorylation,GTP biosynthetic process,UTP biosynthetic process,CTP biosynthetic process,kinase activity,phosphorylation,transferase activity
LOC110679636	64.8857	7.78742	1.24425	6.25871	3.88172e-10	4.02972e-09	AAEL024568
LOC5574413	346.28	-0.966914	0.154541	-6.25667	3.93297e-10	4.07977e-09	AAEL011121	CAP10 family protein AAEL011121 Precursor [Source:VB Community Annotation]			GO:0003674,GO:0005575,GO:0005576,GO:0005783,GO:0005788,GO:0006486,GO:0008150,GO:0016740,GO:0016757,GO:0018242,GO:0035251	molecular_function,cellular_component,extracellular region,endoplasmic reticulum,endoplasmic reticulum lumen,protein glycosylation,biological_process,transferase activity,transferase activity, transferring glycosyl groups,protein O-linked glycosylation via serine,UDP-glucosyltransferase activity
LOC5573753	726.119	0.808678	0.129286	6.25494	3.97666e-10	4.1219e-09	AAEL000270	26S proteasome regulatory subunit 7, psd7 [Source:UniProtKB/TrEMBL;Acc:Q17PP0]			GO:0000502,GO:0005515,GO:0005838,GO:0006508,GO:0008237,GO:0070122	proteasome complex,protein binding,proteasome regulatory particle,proteolysis,metallopeptidase activity,isopeptidase activity
LOC5580205	32.2215	3.99436	0.638834	6.25257	4.0374e-10	4.18164e-09	AAEL002547	dipeptidase [Source:VB Community Annotation]			GO:0006508,GO:0008233,GO:0008237,GO:0016020,GO:0016021,GO:0016787,GO:0016805,GO:0031225,GO:0046872,GO:0070573	proteolysis,peptidase activity,metallopeptidase activity,membrane,integral component of membrane,hydrolase activity,dipeptidase activity,anchored component of membrane,metal ion binding,metallodipeptidase activity
LOC5569835	30.004	-3.85591	0.616807	-6.25141	4.06763e-10	4.20969e-09	AAEL027940
LOC5569385	142.636	1.76345	0.282111	6.25092	4.0804e-10	4.21967e-09	AAEL019779				GO:0005515	protein binding
LOC5577235	74.4627	3.09264	0.494773	6.25062	4.08815e-10	4.22443e-09	AAEL003150	alpha-n-acetylglucosaminidase [Source:VB Community Annotation]			GO:0016787	hydrolase activity
LOC5574042	338.672	2.46884	0.395197	6.24712	4.181e-10	4.31704e-09	AAEL010879				GO:0005765,GO:0010008,GO:0016020,GO:0016021,GO:0046872	lysosomal membrane,endosome membrane,membrane,integral component of membrane,metal ion binding
LOC5576409	150.548	-1.78789	0.286268	-6.2455	4.22434e-10	4.35844e-09	AAEL023114
LOC5574518	648.734	1.48999	0.238693	6.2423	4.31189e-10	4.44536e-09	AAEL011187	U520 [Source:VB Community Annotation]			GO:0000166,GO:0003676,GO:0004386,GO:0005524,GO:0016787	nucleotide binding,nucleic acid binding,helicase activity,ATP binding,hydrolase activity
LOC5565160	2458.11	0.930958	0.149173	6.24078	4.35386e-10	4.48518e-09	AAEL023895				GO:0003676,GO:0003723,GO:0005515	nucleic acid binding,RNA binding,protein binding
LOC5575009	1838.02	1.07633	0.172524	6.23874	4.4111e-10	4.54065e-09	AAEL011568		srp54		GO:0000381,GO:0003676,GO:0003723	regulation of alternative mRNA splicing, via spliceosome,nucleic acid binding,RNA binding
LOC110675241	37.7308	4.45738	0.714903	6.23495	4.51926e-10	4.64843e-09	AAEL020558				GO:0005506,GO:0016705,GO:0020037,GO:0055114	iron ion binding,oxidoreductase activity, acting on paired donors, with incorporation or reduction of molecular oxygen,heme binding,oxidation-reduction process
LOC5575967	1571.88	-1.234	0.197965	-6.23345	4.56286e-10	4.68968e-09	AAEL012217	protease m1 zinc metalloprotease [Source:VB Community Annotation]			GO:0004177,GO:0006508,GO:0008233,GO:0008237,GO:0008270,GO:0016787,GO:0046872	aminopeptidase activity,proteolysis,peptidase activity,metallopeptidase activity,zinc ion binding,hydrolase activity,metal ion binding
LOC5577139	175.859	2.69576	0.432524	6.23262	4.58698e-10	4.71087e-09	AAEL003125	acyl-coa dehydrogenase [Source:VB Community Annotation]			GO:0003995,GO:0004085,GO:0006552,GO:0008470,GO:0016491,GO:0016627,GO:0050660,GO:0055114	acyl-CoA dehydrogenase activity,butyryl-CoA dehydrogenase activity,leucine catabolic process,isovaleryl-CoA dehydrogenase activity,oxidoreductase activity,oxidoreductase activity, acting on the CH-CH group of donors,flavin adenine dinucleotide binding,oxidation-reduction process
LOC5573565	211.224	-1.12529	0.180571	-6.23188	4.60882e-10	4.72968e-09	AAEL002106				GO:0003677,GO:0005634	DNA binding,nucleus
LOC5580011	1453.61	1.22186	0.196082	6.23139	4.62323e-10	4.74084e-09	AAEL009634	steroid dehydrogenase [Source:VB Community Annotation]			GO:0055114	oxidation-reduction process
LOC5574348	632.911	-1.1105	0.178523	-6.2205	4.95577e-10	5.07797e-09	AAEL002350				GO:0016020,GO:0016021	membrane,integral component of membrane
LOC5575377	549.672	1.41879	0.228222	6.21671	5.07687e-10	5.19808e-09	AAEL011778	WD-repeat protein [Source:VB Community Annotation]			GO:0005515	protein binding
LOC5566045	600.365	-1.366	0.219912	-6.21158	5.24541e-10	5.36655e-09	AAEL005145				GO:0000398,GO:0003676,GO:0005515,GO:0005634,GO:0008270,GO:0046872	mRNA splicing, via spliceosome,nucleic acid binding,protein binding,nucleus,zinc ion binding,metal ion binding
LOC5570537	669.086	-0.893415	0.144033	-6.20284	5.54535e-10	5.6691e-09	AAEL001410	snf2 histone linker phd ring helicase [Source:VB Community Annotation]			GO:0000166,GO:0005524,GO:0005634,GO:0046872	nucleotide binding,ATP binding,nucleus,metal ion binding
LOC5564029	399.348	-0.907035	0.14625	-6.20193	5.57743e-10	5.69755e-09	AAEL014289				GO:0003676,GO:0005634,GO:0008270,GO:0046872	nucleic acid binding,nucleus,zinc ion binding,metal ion binding
LOC5575560	49.0185	3.32208	0.535677	6.20164	5.58773e-10	5.70373e-09	AAEL002673	elongase, putative [Source:VB Community Annotation]			GO:0006629,GO:0006631,GO:0006633,GO:0016020,GO:0016021,GO:0016740,GO:0102336,GO:0102337,GO:0102338,GO:0102756	lipid metabolic process,fatty acid metabolic process,fatty acid biosynthetic process,membrane,integral component of membrane,transferase activity,3-oxo-arachidoyl-CoA synthase activity,3-oxo-cerotoyl-CoA synthase activity,3-oxo-lignoceronyl-CoA synthase activity,very-long-chain 3-ketoacyl-CoA synthase activity
LOC5578839	3199.61	-0.708436	0.114253	-6.2006	5.62471e-10	5.73712e-09	AAEL019482				GO:0005739,GO:0005758	mitochondrion,mitochondrial intermembrane space
LOC5580098	175.638	1.49278	0.240828	6.19853	5.69939e-10	5.80888e-09	AAEL002142
LOC5563709	174.002	1.42365	0.229851	6.19378	5.87395e-10	5.98225e-09	AAEL003914	calcium/calmodulin-dependent serine protein kinase membrane-associated guanylate kinase (cask) [Source:VB Community Annotation]			GO:0005515	protein binding
LOC5569604	1081.22	1.14883	0.185585	6.19034	6.00355e-10	6.1096e-09	AAEL001275	ef-hand protein nucb1 [Source:VB Community Annotation]			GO:0005509	calcium ion binding
LOC5565484	59.9574	6.76624	1.09306	6.19018	6.0095e-10	6.11103e-09	AAEL004814	potassium-dependent sodium-calcium exchanger, putative [Source:VB Community Annotation]			GO:0006816,GO:0015297,GO:0016020,GO:0016021,GO:0055085	calcium ion transport,antiporter activity,membrane,integral component of membrane,transmembrane transport
LOC5570258	776.651	1.05547	0.170543	6.18886	6.06006e-10	6.15676e-09	AAEL008220
LOC5563812	124.144	1.8475	0.298525	6.18877	6.06365e-10	6.15676e-09	AAEL014142	phosphatidylinositol synthase [Source:VB Community Annotation]			GO:0003881,GO:0005794,GO:0006629,GO:0008654,GO:0016020,GO:0016021,GO:0016740,GO:0016780	CDP-diacylglycerol-inositol 3-phosphatidyltransferase activity,Golgi apparatus,lipid metabolic process,phospholipid biosynthetic process,membrane,integral component of membrane,transferase activity,phosphotransferase activity, for other substituted phosphate groups
LOC5577334	390.159	1.26991	0.205219	6.18808	6.09029e-10	6.17913e-09	AAEL000440	DNA repair/transcription protein met18/mms19 [Source:VB Community Annotation]			GO:0005634,GO:0005737,GO:0005819,GO:0005856,GO:0006281,GO:0006974,GO:0016226,GO:0097361,GO:0097428	nucleus,cytoplasm,spindle,cytoskeleton,DNA repair,cellular response to DNA damage stimulus,iron-sulfur cluster assembly,CIA complex,protein maturation by iron-sulfur cluster transfer
LOC5578446	898.034	-0.986326	0.159418	-6.18704	6.13034e-10	6.21063e-09	AAEL000483	exostosin-2 [Source:VB Community Annotation]			GO:0005783,GO:0005789,GO:0006486,GO:0016020,GO:0016021,GO:0016757	endoplasmic reticulum,endoplasmic reticulum membrane,protein glycosylation,membrane,integral component of membrane,transferase activity, transferring glycosyl groups
LOC5568544	524.308	1.42524	0.230359	6.18704	6.13059e-10	6.21063e-09	AAEL018054				GO:0005634,GO:0016180,GO:0032039	nucleus,snRNA processing,integrator complex
LOC5571026	424.292	-1.15221	0.186255	-6.18618	6.16403e-10	6.2398e-09	AAEL008758	F-box/SPRY domain-containing protein 1 [Source:VB Community Annotation]			GO:0005515,GO:0007274,GO:0007399,GO:0016567,GO:0030054,GO:0031594,GO:0045202,GO:0045886	protein binding,neuromuscular synaptic transmission,nervous system development,protein ubiquitination,cell junction,neuromuscular junction,synapse,negative regulation of synaptic growth at neuromuscular junction
LOC5576808	207.58	2.43678	0.393981	6.18502	6.20949e-10	6.28109e-09	AAEL012792
LOC5571610	316.165	2.94246	0.475979	6.18191	6.33313e-10	6.40132e-09	AAEL009205				GO:0016020,GO:0016021,GO:0022857,GO:0055085	membrane,integral component of membrane,transmembrane transporter activity,transmembrane transport
LOC5564673	563.216	1.85325	0.299832	6.18098	6.37068e-10	6.43443e-09	AAEL014557	homeobox protein caudal [Source:VB Community Annotation]	cad		GO:0000981,GO:0003677,GO:0005634,GO:0006355,GO:0006357,GO:0043565	DNA-binding transcription factor activity, RNA polymerase II-specific,DNA binding,nucleus,regulation of transcription, DNA-templated,regulation of transcription by RNA polymerase II,sequence-specific DNA binding
LOC5573600	254.195	-1.14629	0.185484	-6.17998	6.41115e-10	6.47044e-09	AAEL002119	ras [Source:VB Community Annotation]			GO:0000166,GO:0003924,GO:0005525,GO:0007165,GO:0016020	nucleotide binding,GTPase activity,GTP binding,signal transduction,membrane
LOC5571668	166.256	1.55259	0.25129	6.17846	6.47284e-10	6.52779e-09	AAEL019611				GO:0003700,GO:0006357	DNA-binding transcription factor activity,regulation of transcription by RNA polymerase II
LOC5574214	495.643	1.01748	0.164719	6.17703	6.53166e-10	6.58217e-09	AAEL024525				GO:0004888,GO:0004930,GO:0005886,GO:0007165,GO:0007166,GO:0007186,GO:0016020,GO:0016021	transmembrane signaling receptor activity,G protein-coupled receptor activity,plasma membrane,signal transduction,cell surface receptor signaling pathway,G protein-coupled receptor signaling pathway,membrane,integral component of membrane
LOC5564977	347.179	1.92564	0.311753	6.1768	6.54136e-10	6.587e-09	AAEL004515				GO:0005886,GO:0016020,GO:0030431,GO:0031225,GO:0032222,GO:0048511,GO:1903818	plasma membrane,membrane,sleep,anchored component of membrane,regulation of synaptic transmission, cholinergic,rhythmic process,positive regulation of voltage-gated potassium channel activity
LOC5576062	232.333	-2.1558	0.349207	-6.17343	6.6824e-10	6.72398e-09	AAEL014333				GO:0005929,GO:0030030,GO:0042995	cilium,cell projection organization,cell projection
LOC5567975	117.484	2.44308	0.395975	6.16979	6.83825e-10	6.87565e-09	AAEL006409	sialin, sodium/sialic acid cotransporter, putative [Source:VB Community Annotation]			GO:0016020,GO:0016021,GO:0022857,GO:0055085	membrane,integral component of membrane,transmembrane transporter activity,transmembrane transport
LOC5566936	1045.87	0.819062	0.132774	6.16885	6.87878e-10	6.91122e-09	AAEL005699	membrane protein tms1d [Source:VB Community Annotation]			GO:0006658,GO:0006665,GO:0016020,GO:0016021	phosphatidylserine metabolic process,sphingolipid metabolic process,membrane,integral component of membrane
LOC5566388	1236.48	-0.884163	0.143346	-6.16804	6.91411e-10	6.94152e-09	AAEL018339				GO:0007165,GO:0046872	signal transduction,metal ion binding
LOC5577815	577.727	-0.784511	0.127201	-6.16749	6.93846e-10	6.96076e-09	AAEL013397	cyclin C [Source:VB Community Annotation]	CycC		GO:0000079,GO:0005634,GO:0006357,GO:0016538,GO:0016592,GO:0042025	regulation of cyclin-dependent protein serine/threonine kinase activity,nucleus,regulation of transcription by RNA polymerase II,cyclin-dependent protein serine/threonine kinase regulator activity,mediator complex,host cell nucleus
LOC5568716	1120.93	0.970427	0.157374	6.16637	6.98768e-10	7.0049e-09	AAEL007049	proteasome subunit beta type [Source:VB Community Annotation]			GO:0000502,GO:0004175,GO:0004298,GO:0005634,GO:0005737,GO:0005839,GO:0006508,GO:0008233,GO:0016787,GO:0051603	proteasome complex,endopeptidase activity,threonine-type endopeptidase activity,nucleus,cytoplasm,proteasome core complex,proteolysis,peptidase activity,hydrolase activity,proteolysis involved in cellular protein catabolic process
LOC5571854	767.989	1.19193	0.19332	6.16559	7.02226e-10	7.03431e-09	AAEL009345	prohibitin [Source:VB Community Annotation]			GO:0005739,GO:0005743,GO:0016020	mitochondrion,mitochondrial inner membrane,membrane
LOC5575925	5312.64	0.609819	0.0989715	6.16157	7.20291e-10	7.2099e-09	AAEL012171	RNA recognition motif protein split ends [Source:VB Community Annotation]			GO:0003676,GO:0003723	nucleic acid binding,RNA binding
LOC5566173	129.561	1.63529	0.265529	6.1586	7.33912e-10	7.34076e-09	AAEL005230
LOC5579514	1883.3	0.765528	0.124346	6.15644	7.43968e-10	7.4358e-09	AAEL015100	calnexin [Source:VB Community Annotation]			GO:0005509,GO:0005515,GO:0005783,GO:0006457,GO:0016020,GO:0016021,GO:0051082	calcium ion binding,protein binding,endoplasmic reticulum,protein folding,membrane,integral component of membrane,unfolded protein binding
LOC110680584	47.0141	-4.32197	0.702122	-6.15559	7.47993e-10	7.47046e-09	AAEL026967				GO:0005861,GO:0006937	troponin complex,regulation of muscle contraction
LOC5567237	769.327	1.79126	0.291101	6.15339	7.5843e-10	7.56907e-09	AAEL000874	Apaf-1 Related Killer [Source:VB Community Annotation]	ARK		GO:0005515,GO:0043531	protein binding,ADP binding
LOC5572582	953.453	0.882577	0.143436	6.15309	7.59893e-10	7.57804e-09	AAEL009898	26S proteasome alpha 1 subunit [Source:VB Community Annotation]	Prosalpha1		GO:0000502,GO:0004175,GO:0004298,GO:0005634,GO:0005737,GO:0005839,GO:0006508,GO:0006511,GO:0008233,GO:0016787,GO:0019773,GO:0051603	proteasome complex,endopeptidase activity,threonine-type endopeptidase activity,nucleus,cytoplasm,proteasome core complex,proteolysis,ubiquitin-dependent protein catabolic process,peptidase activity,hydrolase activity,proteasome core complex, alpha-subunit complex,proteolysis involved in cellular protein catabolic process
LOC5573975	2125.68	-0.952561	0.154841	-6.15188	7.65715e-10	7.63043e-09	AAEL010815				GO:0003676,GO:0005905	nucleic acid binding,clathrin-coated pit
LOC5572457	278.363	1.81307	0.294733	6.15156	7.67267e-10	7.64023e-09	AAEL001796	Nuclear hormone receptor (HR78) [Source:VB Community Annotation]			GO:0003677,GO:0003700,GO:0003707,GO:0005634,GO:0006355,GO:0008270,GO:0042025,GO:0043565,GO:0046872	DNA binding,DNA-binding transcription factor activity,steroid hormone receptor activity,nucleus,regulation of transcription, DNA-templated,zinc ion binding,host cell nucleus,sequence-specific DNA binding,metal ion binding
LOC5579952	515.382	1.02596	0.166783	6.15144	7.67845e-10	7.64032e-09	AAEL006788	replication factor C, 37-kDa subunit, putative [Source:VB Community Annotation]			GO:0000166,GO:0003677,GO:0005524,GO:0006260,GO:0016887	nucleotide binding,DNA binding,ATP binding,DNA replication,ATPase activity
LOC5576532	1894.82	-1.3098	0.213123	-6.14573	7.95973e-10	7.91433e-09	AAEL012579	Aspartate aminotransferase [Source:UniProtKB/TrEMBL;Acc:Q16LN3]			GO:0003824,GO:0004069,GO:0006520,GO:0008483,GO:0009058,GO:0016740,GO:0030170	catalytic activity,L-aspartate:2-oxoglutarate aminotransferase activity,cellular amino acid metabolic process,transaminase activity,biosynthetic process,transferase activity,pyridoxal phosphate binding
LOC5564209	530.387	2.40279	0.390978	6.14557	7.96752e-10	7.91621e-09	AAEL014361	amidase [Source:VB Community Annotation]			GO:0005739	mitochondrion
LOC5576746	869.364	-1.03652	0.168666	-6.14542	7.97542e-10	7.9182e-09	AAEL011142				GO:0005085,GO:0005515,GO:0035556	guanyl-nucleotide exchange factor activity,protein binding,intracellular signal transduction
LOC5566767	359.425	-1.07343	0.174732	-6.14332	8.08141e-10	8.0175e-09	AAEL022025
LOC5577734	864.061	1.00859	0.164257	6.14031	8.23584e-10	8.16467e-09	AAEL019516				GO:0005515	protein binding
LOC5580108	229.006	2.05235	0.334263	6.13993	8.25582e-10	8.17844e-09	AAEL010941	Protein tweety homolog [Source:UniProtKB/TrEMBL;Acc:Q16RK1]			GO:0005254,GO:0005886,GO:0006811,GO:0006821,GO:0016020,GO:0016021,GO:0034707,GO:1902476	chloride channel activity,plasma membrane,ion transport,chloride transport,membrane,integral component of membrane,chloride channel complex,chloride transmembrane transport
LOC5580023	1817.07	0.619501	0.100921	6.13846	8.33266e-10	8.24847e-09	AAEL009649	brg-1 associated factor [Source:VB Community Annotation]			GO:0005515,GO:0016514,GO:0071564,GO:0071565	protein binding,SWI/SNF complex,npBAF complex,nBAF complex
LOC5566958	765.541	0.850638	0.138579	6.13829	8.3412e-10	8.25084e-09	AAEL005719	cleavage stimulation factor [Source:VB Community Annotation]			GO:0005515,GO:0005634,GO:0006396,GO:0006397	protein binding,nucleus,RNA processing,mRNA processing
LOC110680897	160.742	1.55993	0.254165	6.13749	8.3837e-10	8.28677e-09	AAEL027754
LOC5567327	37.3085	3.65064	0.594959	6.13596	8.46485e-10	8.36083e-09	AAEL005992	adam (a disintegrin and metalloprotease) [Source:VB Community Annotation]			GO:0004222,GO:0006508,GO:0008237,GO:0016020,GO:0016021	metalloendopeptidase activity,proteolysis,metallopeptidase activity,membrane,integral component of membrane
LOC5580330	911.335	1.07304	0.174908	6.13491	8.52072e-10	8.40982e-09	AAEL013071	ribophorin [Source:VB Community Annotation]			GO:0004579,GO:0005783,GO:0005789,GO:0006486,GO:0008250,GO:0016020,GO:0016021,GO:0016740	dolichyl-diphosphooligosaccharide-protein glycotransferase activity,endoplasmic reticulum,endoplasmic reticulum membrane,protein glycosylation,oligosaccharyltransferase complex,membrane,integral component of membrane,transferase activity
LOC5577633	1950.66	-0.967776	0.157756	-6.13462	8.53623e-10	8.41894e-09	AAEL003283	bitesize isoform [Source:VB Community Annotation]			GO:0006886,GO:0016020,GO:0017137	intracellular protein transport,membrane,Rab GTPase binding
LOC5568986	727.035	0.80163	0.130678	6.13441	8.54775e-10	8.42412e-09	AAEL007306	alpha-actinin [Source:VB Community Annotation]			GO:0003779,GO:0005509,GO:0005515	actin binding,calcium ion binding,protein binding
LOC5565600	232.704	3.21689	0.524477	6.13352	8.59533e-10	8.46479e-09	AAEL004863
LOC5579027	1145.65	1.25461	0.204602	6.13197	8.67987e-10	8.54178e-09	AAEL013966	ATP-dependent clp protease ATP-binding subunit clpx [Source:VB Community Annotation]			GO:0005524,GO:0006457,GO:0008270,GO:0016887,GO:0046983,GO:0051082	ATP binding,protein folding,zinc ion binding,ATPase activity,protein dimerization activity,unfolded protein binding
LOC110679566	114.284	-3.70214	0.6038	-6.1314	8.7107e-10	8.56584e-09	AAEL028101				GO:0003676	nucleic acid binding
LOC5566235	487.645	-0.94075	0.153475	-6.12967	8.80634e-10	8.65355e-09	AAEL005263	U3 small nucleolar ribonucleoprotein protein IMP3 (U3 snoRNP protein IMP3), putative [Source:VB Community Annotation]			GO:0003723,GO:0019843	RNA binding,rRNA binding
LOC110679010	66.57	7.82445	1.27687	6.12783	8.90874e-10	8.74434e-09	AAEL027902				GO:0003676	nucleic acid binding
LOC5580070	1028.2	0.823721	0.134424	6.12777	8.91176e-10	8.74434e-09	AAEL002160	GTP-binding protein [Source:VB Community Annotation]			GO:0000166,GO:0005524,GO:0005525,GO:0005737,GO:0016787,GO:0016887,GO:0043022,GO:0043023	nucleotide binding,ATP binding,GTP binding,cytoplasm,hydrolase activity,ATPase activity,ribosome binding,ribosomal large subunit binding
LOC5565191	75.7891	2.07	0.338018	6.12394	9.1292e-10	8.95115e-09	AAEL020319				GO:0003824,GO:0004721,GO:0004722,GO:0006470,GO:0016787,GO:0016791,GO:0043169,GO:0046872	catalytic activity,phosphoprotein phosphatase activity,protein serine/threonine phosphatase activity,protein dephosphorylation,hydrolase activity,phosphatase activity,cation binding,metal ion binding
LOC5574745	758.436	1.06344	0.173691	6.12257	9.20762e-10	9.02145e-09	AAEL011382	116 kda U5 small nuclear ribonucleoprotein component [Source:UniProtKB/TrEMBL;Acc:Q16Q70]			GO:0000166,GO:0003924,GO:0005525,GO:0005634,GO:0005681,GO:0006397,GO:0008380	nucleotide binding,GTPase activity,GTP binding,nucleus,spliceosomal complex,mRNA processing,RNA splicing
LOC5567533	552.569	-1.02994	0.168278	-6.12048	9.32933e-10	9.13403e-09	AAEL006140	mitosis inhibitor protein kinase [Source:VB Community Annotation]			GO:0000166,GO:0004672,GO:0004674,GO:0005524,GO:0006468,GO:0016020	nucleotide binding,protein kinase activity,protein serine/threonine kinase activity,ATP binding,protein phosphorylation,membrane
LOC5565834	165.618	1.80723	0.295419	6.1175	9.50521e-10	9.29945e-09	AAEL005032
LOC110678273	149.187	3.50178	0.572478	6.11689	9.54219e-10	9.32883e-09	AAEL019954				GO:0008271,GO:0008272,GO:0015116,GO:0016020,GO:0016021,GO:0055085	secondary active sulfate transmembrane transporter activity,sulfate transport,sulfate transmembrane transporter activity,membrane,integral component of membrane,transmembrane transport
LOC5565927	2404.44	1.40606	0.229887	6.11629	9.57782e-10	9.35685e-09	AAEL005069	ras-related protein Rab-1A, putative [Source:VB Community Annotation]			GO:0003924,GO:0005525	GTPase activity,GTP binding
LOC5567587	619.204	0.907119	0.148383	6.11335	9.75628e-10	9.52426e-09	AAEL006186				GO:0005515	protein binding
LOC5565211	64.0755	2.39016	0.391072	6.11182	9.84999e-10	9.60875e-09	AAEL004673				GO:0005515	protein binding
LOC5572858	38.8073	3.5577	0.582285	6.10991	9.969e-10	9.71779e-09	AAEL010067				GO:0005154,GO:0007173,GO:0016020,GO:0016021,GO:0048018	epidermal growth factor receptor binding,epidermal growth factor receptor signaling pathway,membrane,integral component of membrane,receptor ligand activity
LOC5575633	132.807	2.80085	0.458619	6.10714	1.01435e-09	9.87627e-09	AAEL011967	DNA photolyase [Source:VB Community Annotation]	cry2
LOC110680767	230.417	-1.28389	0.21023	-6.10709	1.01463e-09	9.87627e-09	AAEL022805
LOC5571246	165.788	-1.18335	0.193794	-6.10625	1.02002e-09	9.9215e-09	AAEL001551				GO:0003676,GO:0005634,GO:0008270,GO:0046872	nucleic acid binding,nucleus,zinc ion binding,metal ion binding
LOC5578365	265.934	1.09214	0.178878	6.10547	1.02501e-09	9.96284e-09	AAEL003546	gamma-tubulin complex component 4 (gcp-4) [Source:VB Community Annotation]			GO:0000226,GO:0000922,GO:0005737,GO:0005815,GO:0005856,GO:0005874,GO:0007020,GO:0043015	microtubule cytoskeleton organization,spindle pole,cytoplasm,microtubule organizing center,cytoskeleton,microtubule,microtubule nucleation,gamma-tubulin binding
LOC5578352	22.074	-8.61907	1.41291	-6.10024	1.05912e-09	1.02869e-08	AAEL003511				GO:0005549	odorant binding
LOC5571252	35.4629	3.30586	0.542306	6.09593	1.08806e-09	1.05604e-08	AAEL001594				GO:0003676	nucleic acid binding
LOC110677817	33.3461	-2.70002	0.443005	-6.09478	1.0959e-09	1.06288e-08	AAEL025334				GO:0004866,GO:0005576,GO:0005615	endopeptidase inhibitor activity,extracellular region,extracellular space
LOC5571907	614.877	0.807787	0.132548	6.09431	1.09911e-09	1.06461e-08	AAEL009414	NADH-ubiquinone oxidoreductase 39 kda subunit [Source:VB Community Annotation]			GO:0003824,GO:0050662	catalytic activity,obsolete coenzyme binding
LOC110677020	82.1221	3.48286	0.571496	6.09429	1.09927e-09	1.06461e-08	AAEL021088
LOC5573966	1053.74	1.12108	0.183998	6.09289	1.1089e-09	1.07316e-08	AAEL010827	programmed cell death protein 11 (pre-rRNA processing protein rrp5) [Source:VB Community Annotation]			GO:0003676,GO:0005515,GO:0005730,GO:0006364,GO:0006396	nucleic acid binding,protein binding,nucleolus,rRNA processing,RNA processing
LOC5570984	73.0124	3.3496	0.54979	6.0925	1.11158e-09	1.07498e-08	AAEL020513
LOC23687901	51754.9	-0.579776	0.0952179	-6.08894	1.13664e-09	1.09842e-08	AAEL017481				GO:0003676,GO:0003723	nucleic acid binding,RNA binding
LOC5576241	751.779	0.882094	0.144874	6.08871	1.13822e-09	1.09916e-08	AAEL002828				GO:0005634,GO:0008270,GO:0046872	nucleus,zinc ion binding,metal ion binding
LOC110680943	67.7009	-1.60827	0.264241	-6.08639	1.15485e-09	1.11442e-08	AAEL026644				GO:0003676	nucleic acid binding
LOC5564047	702.358	-0.898575	0.147648	-6.08591	1.15832e-09	1.11696e-08	AAEL004071	nitrogen fixation protein nifu [Source:VB Community Annotation]			GO:0005506,GO:0016226,GO:0051536	iron ion binding,iron-sulfur cluster assembly,iron-sulfur cluster binding
LOC5569771	372.402	1.05066	0.172673	6.08464	1.1675e-09	1.12501e-08	AAEL007891	xtp3-transactivated protein b [Source:VB Community Annotation]			GO:0005783	endoplasmic reticulum
LOC5572937	146.397	-1.75065	0.287833	-6.08216	1.18573e-09	1.14175e-08	AAEL025572
LOC5567277	4728.59	0.81373	0.133839	6.0799	1.20257e-09	1.15714e-08	AAEL020992				GO:0003723,GO:0004842,GO:0008270,GO:0016567,GO:0043130,GO:0046872	RNA binding,ubiquitin-protein transferase activity,zinc ion binding,protein ubiquitination,ubiquitin binding,metal ion binding
LOC5574246	35.2491	3.7214	0.612147	6.07926	1.20738e-09	1.16093e-08	AAEL011013	single-minded [Source:VB Community Annotation]			GO:0003677,GO:0003700,GO:0005515,GO:0005634,GO:0005667,GO:0005737,GO:0006355,GO:0046983	DNA binding,DNA-binding transcription factor activity,protein binding,nucleus,transcription regulator complex,cytoplasm,regulation of transcription, DNA-templated,protein dimerization activity
LOC5573495	826.686	-1.08829	0.179038	-6.07856	1.21268e-09	1.16519e-08	AAEL010543				GO:0000079,GO:0019901	regulation of cyclin-dependent protein serine/threonine kinase activity,protein kinase binding
LOC5568516	647.213	0.82884	0.136443	6.07462	1.24282e-09	1.1933e-08	AAEL006929	cullin [Source:VB Community Annotation]			GO:0006511,GO:0031461,GO:0031625	ubiquitin-dependent protein catabolic process,cullin-RING ubiquitin ligase complex,ubiquitin protein ligase binding
LOC5573224	959.536	-1.59181	0.262113	-6.07298	1.25561e-09	1.20472e-08	AAEL010315				GO:0005737,GO:0036158,GO:0046872	cytoplasm,outer dynein arm assembly,metal ion binding
LOC5565845	689.214	1.07527	0.177088	6.07193	1.26379e-09	1.21171e-08	AAEL005041	Ribosome biogenesis protein WDR12 homolog [Source:UniProtKB/Swiss-Prot;Acc:Q17BB0]			GO:0000463,GO:0000466,GO:0005515,GO:0005634,GO:0005654,GO:0005730,GO:0006364,GO:0030687,GO:0042254,GO:0042273,GO:0043021,GO:0070545	maturation of LSU-rRNA from tricistronic rRNA transcript (SSU-rRNA, 5.8S rRNA, LSU-rRNA),maturation of 5.8S rRNA from tricistronic rRNA transcript (SSU-rRNA, 5.8S rRNA, LSU-rRNA),protein binding,nucleus,nucleoplasm,nucleolus,rRNA processing,preribosome, large subunit precursor,ribosome biogenesis,ribosomal large subunit biogenesis,ribonucleoprotein complex binding,PeBoW complex
LOC5568679	460.048	-1.12936	0.186087	-6.06898	1.28723e-09	1.2333e-08	AAEL007034
CFI06_mgr01	19.4863	-4.02976	0.664378	-6.06546	1.31576e-09	1.25973e-08
LOC5569249	1080.9	1.2859	0.212008	6.06532	1.3169e-09	1.25992e-08	AAEL020508
LOC5578082	416.37	-1.24442	0.205357	-6.05979	1.36297e-09	1.30307e-08	AAEL003423	NADH dehydrogenase, putative [Source:VB Community Annotation]			GO:0003954,GO:0005739,GO:0016020,GO:0016021,GO:0055114	NADH dehydrogenase activity,mitochondrion,membrane,integral component of membrane,oxidation-reduction process
LOC110677839	31.0148	4.18934	0.691447	6.05881	1.37136e-09	1.31016e-08	AAEL026461
LOC5569135	983.217	-1.08061	0.17854	-6.05247	1.42645e-09	1.36182e-08	AAEL007397	Ecdysone-induced protein 75B isoform A Nuclear receptor [Source:VB Community Annotation]	E75		GO:0003677,GO:0003700,GO:0003707,GO:0004879,GO:0005634,GO:0006355,GO:0008270,GO:0030522,GO:0042025,GO:0043565,GO:0046872	DNA binding,DNA-binding transcription factor activity,steroid hormone receptor activity,nuclear receptor activity,nucleus,regulation of transcription, DNA-templated,zinc ion binding,intracellular receptor signaling pathway,host cell nucleus,sequence-specific DNA binding,metal ion binding
LOC5578005	282.32	1.64082	0.271168	6.05094	1.44e-09	1.37378e-08	AAEL018301
LOC5564040	317.187	1.02318	0.1691	6.05078	1.44145e-09	1.37419e-08	AAEL004050	diphosphomevalonate decarboxylase [Source:VB Community Annotation]			GO:0000166,GO:0004163,GO:0005524,GO:0005829,GO:0006629,GO:0006694,GO:0006695,GO:0008202,GO:0008203,GO:0008299,GO:0016126,GO:0016829,GO:0016831,GO:0019287	nucleotide binding,diphosphomevalonate decarboxylase activity,ATP binding,cytosol,lipid metabolic process,steroid biosynthetic process,cholesterol biosynthetic process,steroid metabolic process,cholesterol metabolic process,isoprenoid biosynthetic process,sterol biosynthetic process,lyase activity,carboxy-lyase activity,isopentenyl diphosphate biosynthetic process, mevalonate pathway
LOC5571186	2576.11	-1.08609	0.179503	-6.05051	1.44387e-09	1.37552e-08	AAEL029013				GO:0005739,GO:0008408,GO:0008409,GO:0090503	mitochondrion,3'-5' exonuclease activity,5'-3' exonuclease activity,RNA phosphodiester bond hydrolysis, exonucleolytic
LOC5570852	184.097	2.44667	0.404489	6.04878	1.45943e-09	1.38936e-08	AAEL008632	ABC transporter [Source:VB Community Annotation]			GO:0000166,GO:0005524,GO:0016020,GO:0016021,GO:0016887,GO:0042626	nucleotide binding,ATP binding,membrane,integral component of membrane,ATPase activity,ATPase-coupled transmembrane transporter activity
LOC110680326	149.601	-1.31268	0.217158	-6.04481	1.49584e-09	1.42301e-08	AAEL024286
LOC110681384	231.864	-1.54123	0.255008	-6.04383	1.50495e-09	1.43066e-08	AAEL023315
LOC5574366	690.368	0.971333	0.160814	6.04011	1.54008e-09	1.46302e-08	AAEL011083				GO:0008270	zinc ion binding
LOC110677933	318.701	-1.14739	0.190057	-6.03708	1.56926e-09	1.48968e-08	AAEL027357
LOC5571581	76.3672	1.89283	0.313667	6.03452	1.59438e-09	1.51247e-08	AAEL014151	six/sine homebox transcription factors [Source:VB Community Annotation]			GO:0000981,GO:0003677,GO:0005634,GO:0006355,GO:0006357,GO:0043565	DNA-binding transcription factor activity, RNA polymerase II-specific,DNA binding,nucleus,regulation of transcription, DNA-templated,regulation of transcription by RNA polymerase II,sequence-specific DNA binding
LOC23687709	564.86	-1.17659	0.195137	-6.02957	1.644e-09	1.55844e-08	AAEL017289				GO:0003676	nucleic acid binding
LOC5578900	376.222	2.09126	0.346892	6.02857	1.65413e-09	1.56693e-08	AAEL013904	3-hydroxyisobutyrate dehydrogenase [Source:UniProtKB/TrEMBL;Acc:Q16HU0]			GO:0006574,GO:0008442,GO:0009083,GO:0016491,GO:0050661,GO:0051287,GO:0055114	valine catabolic process,3-hydroxyisobutyrate dehydrogenase activity,branched-chain amino acid catabolic process,oxidoreductase activity,NADP binding,NAD binding,oxidation-reduction process
LOC5575302	501.386	0.82129	0.13625	6.02783	1.66172e-09	1.57301e-08	AAEL002581	structural maintenance of chromosomes 6 smc6 [Source:VB Community Annotation]			GO:0000166,GO:0000724,GO:0005524,GO:0005634,GO:0005694,GO:0006281,GO:0006974,GO:0016491,GO:0030915,GO:0033743,GO:0055114	nucleotide binding,double-strand break repair via homologous recombination,ATP binding,nucleus,chromosome,DNA repair,cellular response to DNA damage stimulus,oxidoreductase activity,Smc5-Smc6 complex,peptide-methionine (R)-S-oxide reductase activity,oxidation-reduction process
LOC5579456	1045.52	0.836831	0.138845	6.02709	1.66939e-09	1.57916e-08	AAEL019656				GO:0003876,GO:0009168,GO:0016787,GO:0019239,GO:0032264,GO:0046872	AMP deaminase activity,purine ribonucleoside monophosphate biosynthetic process,hydrolase activity,deaminase activity,IMP salvage,metal ion binding
LOC5579987	323.92	1.18788	0.197142	6.02551	1.68575e-09	1.59351e-08	AAEL001740	candidate tumor suppressor protein [Source:VB Community Annotation]			GO:0008299,GO:0016740	isoprenoid biosynthetic process,transferase activity
LOC5579337	323.084	-1.06692	0.177118	-6.02375	1.70417e-09	1.60979e-08	AAEL019957				GO:0006508,GO:0006751,GO:0036374	proteolysis,glutathione catabolic process,glutathione hydrolase activity
LOC5577243	356.615	1.2254	0.203448	6.02318	1.71026e-09	1.6144e-08	AAEL003127	WD-repeat protein [Source:VB Community Annotation]			GO:0005515	protein binding
LOC5564736	761.341	1.62289	0.269489	6.02208	1.72188e-09	1.62314e-08	AAEL019576				GO:0003779,GO:0005515	actin binding,protein binding
LOC110680671	29.4928	-8.06908	1.33992	-6.02208	1.72193e-09	1.62314e-08	AAEL023059				GO:0046983	protein dimerization activity
LOC5573183	246.261	-0.958789	0.159261	-6.02024	1.74155e-09	1.64048e-08	AAEL001982	endoplasmic reticulum-resident kdel protein [Source:VB Community Annotation]			GO:0005515	protein binding
LOC5565304	566.082	0.922195	0.153238	6.01807	1.76507e-09	1.66147e-08	AAEL004718
LOC110680965	602.83	-1.7153	0.285061	-6.01729	1.77359e-09	1.66831e-08	AAEL022406				GO:0003779,GO:0005198,GO:0005856	actin binding,structural molecule activity,cytoskeleton
LOC5579795	6393.32	0.552072	0.0917693	6.01587	1.78925e-09	1.68187e-08	AAEL003957				GO:0003779,GO:0015629,GO:0030042	actin binding,actin cytoskeleton,actin filament depolymerization
LOC5572865	144.126	-1.38219	0.229782	-6.01523	1.79632e-09	1.68734e-08	AAEL010083	IMD pathway signalling Immune Deficiency (Imd). [Source:VB Community Annotation]	IMD		GO:0005515,GO:0007165	protein binding,signal transduction
LOC23687787	2830.92	-1.06772	0.177527	-6.01441	1.8054e-09	1.69468e-08	AAEL017367
LOC5571204	3201.03	0.850592	0.141432	6.01416	1.80824e-09	1.69616e-08	AAEL026355				GO:0005515,GO:0005634	protein binding,nucleus
LOC110675228	41.3734	-8.56108	1.42395	-6.0122	1.83023e-09	1.71559e-08	AAEL026563				GO:0005549	odorant binding
LOC5576655	103.895	1.90895	0.317587	6.01079	1.84624e-09	1.72939e-08	AAEL012679	juvenile hormone-inducible protein, putative [Source:VB Community Annotation]
LOC5569794	1196.87	2.15152	0.358095	6.00822	1.87568e-09	1.75574e-08	AAEL001299				GO:0016021	integral component of membrane
LOC5573760	51.7711	-2.16036	0.359731	-6.0055	1.90747e-09	1.78424e-08	AAEL025888				GO:0003796	lysozyme activity
LOC5574178	448.005	1.64876	0.274559	6.00511	1.91203e-09	1.78727e-08	AAEL019806				GO:0016020,GO:0016021	membrane,integral component of membrane
LOC5570202	412.647	0.898976	0.149716	6.00456	1.91854e-09	1.79211e-08	AAEL008181	alpha6-fucosyltransferase, putative [Source:VB Community Annotation]			GO:0005515,GO:0005794,GO:0006486,GO:0008424,GO:0016020,GO:0016021,GO:0016740,GO:0016757,GO:0016758,GO:0032580,GO:0033578,GO:0036071	protein binding,Golgi apparatus,protein glycosylation,glycoprotein 6-alpha-L-fucosyltransferase activity,membrane,integral component of membrane,transferase activity,transferase activity, transferring glycosyl groups,transferase activity, transferring hexosyl groups,Golgi cisterna membrane,protein glycosylation in Golgi,N-glycan fucosylation
LOC5563901	526.077	-1.17172	0.195234	-6.00161	1.95366e-09	1.82364e-08	AAEL003991	alcohol dehydrogenase [Source:VB Community Annotation]			GO:0005739,GO:0016491,GO:0055114	mitochondrion,oxidoreductase activity,oxidation-reduction process
LOC5568090	12250	-1.46842	0.244727	-6.00022	1.97047e-09	1.83806e-08	AAEL006511	ubiquitin [Source:VB Community Annotation]			GO:0003735,GO:0005515,GO:0005634,GO:0005737,GO:0005840,GO:0006412	structural constituent of ribosome,protein binding,nucleus,cytoplasm,ribosome,translation
LOC5570062	524.354	-0.902754	0.150458	-6.00004	1.97275e-09	1.8389e-08	AAEL001329	mitochondrial carrier protein [Source:VB Community Annotation]			GO:0016020,GO:0016021,GO:0022857	membrane,integral component of membrane,transmembrane transporter activity
LOC110677777	34.873	-5.58025	0.930689	-5.99583	2.02448e-09	1.88582e-08	AAEL018102				GO:0005549	odorant binding
LOC110681274	63.8642	2.95236	0.492517	5.99443	2.04202e-09	1.90084e-08	AAEL021198				GO:0005509,GO:0007156,GO:0016020	calcium ion binding,homophilic cell adhesion via plasma membrane adhesion molecules,membrane
LOC110678866	108.867	-2.23281	0.372547	-5.99337	2.05542e-09	1.91198e-08	AAEL022759
LOC5578159	63.2674	-4.51813	0.753907	-5.99295	2.06071e-09	1.91557e-08	AAEL013535	phosrestin ii (arrestin a) (arrestin 1) [Source:VB Community Annotation]			GO:0007165,GO:0050896	signal transduction,response to stimulus
LOC5580019	500.263	2.29633	0.383379	5.98971	2.10222e-09	1.95281e-08	AAEL009645				GO:0003700,GO:0006355	DNA-binding transcription factor activity,regulation of transcription, DNA-templated
LOC5564025	19.0646	-5.5082	0.919705	-5.98909	2.11013e-09	1.9588e-08	AAEL014284				GO:0003677,GO:0003700,GO:0005634,GO:0006355,GO:0007275,GO:0043565	DNA binding,DNA-binding transcription factor activity,nucleus,regulation of transcription, DNA-templated,multicellular organism development,sequence-specific DNA binding
LOC5572546	512.55	1.66887	0.278736	5.98727	2.13394e-09	1.97953e-08	AAEL009869	low-density lipoprotein receptor (ldl) [Source:VB Community Annotation]			GO:0005509,GO:0005515,GO:0006897,GO:0016020,GO:0016021	calcium ion binding,protein binding,endocytosis,membrane,integral component of membrane
LOC5580295	21.0073	-4.02078	0.671679	-5.98617	2.14841e-09	1.99158e-08	AAEL003002
LOC5570091	224.7	-1.56511	0.2615	-5.98511	2.16242e-09	2.00319e-08	AAEL001326				GO:0006397,GO:0071209	mRNA processing,U7 snRNA binding
LOC5574961	140.822	-1.16909	0.195384	-5.98357	2.18304e-09	2.02089e-08	AAEL011561				GO:0005515	protein binding
LOC5569663	20.2778	-5.28679	0.883768	-5.9821	2.20279e-09	2.03632e-08	AAEL007807	cytochrome P450 [Source:VB Community Annotation]	CYP4D38		GO:0004497,GO:0005506,GO:0016491,GO:0016705,GO:0020037,GO:0046872,GO:0055114	monooxygenase activity,iron ion binding,oxidoreductase activity,oxidoreductase activity, acting on paired donors, with incorporation or reduction of molecular oxygen,heme binding,metal ion binding,oxidation-reduction process
LOC5574750	220.598	1.18446	0.198005	5.98199	2.20424e-09	2.03632e-08	AAEL011387	leucine-rich repeat [Source:VB Community Annotation]			GO:0005515	protein binding
LOC5571154	211.544	1.18011	0.197277	5.98199	2.20426e-09	2.03632e-08	AAEL008850	cak assembly factor [Source:VB Community Annotation]			GO:0005634,GO:0005675,GO:0006289,GO:0007049,GO:0045737,GO:0046872,GO:0061575	nucleus,transcription factor TFIIH holo complex,nucleotide-excision repair,cell cycle,positive regulation of cyclin-dependent protein serine/threonine kinase activity,metal ion binding,cyclin-dependent protein serine/threonine kinase activator activity
LOC5565051	971.88	1.11973	0.187214	5.98102	2.2175e-09	2.04712e-08	AAEL004563	26S protease regulatory subunit S10b [Source:VB Community Annotation]			GO:0000166,GO:0000502,GO:0005524,GO:0005737,GO:0008540,GO:0016787,GO:0016887,GO:0030163,GO:0030433,GO:0036402	nucleotide binding,proteasome complex,ATP binding,cytoplasm,proteasome regulatory particle, base subcomplex,hydrolase activity,ATPase activity,protein catabolic process,ubiquitin-dependent ERAD pathway,proteasome-activating ATPase activity
LOC5579397	769.461	2.43388	0.406941	5.98091	2.219e-09	2.04712e-08	AAEL008471				GO:0005524,GO:0005576,GO:0006605,GO:0006886	ATP binding,extracellular region,protein targeting,intracellular protein transport
LOC5569067	1521.04	1.01159	0.169158	5.98012	2.22968e-09	2.05342e-08	AAEL001218	alanyl-tRNA synthetase [Source:VB Community Annotation]	Aats-ala		GO:0000049,GO:0000166,GO:0003676,GO:0003723,GO:0004812,GO:0004813,GO:0005524,GO:0005737,GO:0006412,GO:0006419,GO:0008270,GO:0016874,GO:0043039,GO:0046872	tRNA binding,nucleotide binding,nucleic acid binding,RNA binding,aminoacyl-tRNA ligase activity,alanine-tRNA ligase activity,ATP binding,cytoplasm,translation,alanyl-tRNA aminoacylation,zinc ion binding,ligase activity,tRNA aminoacylation,metal ion binding
LOC5577985	219.723	1.86294	0.311524	5.98009	2.23016e-09	2.05342e-08	AAEL013461	parvin [Source:VB Community Annotation]			GO:0003779,GO:0005515,GO:0005737,GO:0005856,GO:0007155,GO:0031532	actin binding,protein binding,cytoplasm,cytoskeleton,cell adhesion,actin cytoskeleton reorganization
LOC5568436	4710.06	-1.20203	0.201007	-5.98007	2.23041e-09	2.05342e-08	AAEL012661	Eukaryotic translation initiation factor 3 subunit G (eIF3g)(Eukaryotic translation initiation factor 3 subunit 4)(Eukaryotic translation initiation factor 3 RNA-binding subunit)(eIF-3 RNA-binding subunit) [Source:VB Community Annotation]	eIF3-S4-2		GO:0001732,GO:0002183,GO:0003676,GO:0003723,GO:0003743,GO:0005737,GO:0005852,GO:0006412,GO:0006413,GO:0016282,GO:0033290	formation of cytoplasmic translation initiation complex,cytoplasmic translational initiation,nucleic acid binding,RNA binding,translation initiation factor activity,cytoplasm,eukaryotic translation initiation factor 3 complex,translation,translational initiation,eukaryotic 43S preinitiation complex,eukaryotic 48S preinitiation complex
LOC5575445	6706.63	-1.0854	0.181558	-5.97824	2.25561e-09	2.07519e-08	AAEL002652
LOC5567723	407.42	-0.879752	0.147187	-5.97712	2.27123e-09	2.08813e-08	AAEL006294				GO:0005515,GO:0006491,GO:0016020,GO:0016021	protein binding,N-glycan processing,membrane,integral component of membrane
LOC5566992	116.845	2.28059	0.38175	5.97404	2.31443e-09	2.12639e-08	AAEL005738	yellow protein precursor [Source:VB Community Annotation]
LOC5570897	253.851	2.19316	0.367159	5.97333	2.32464e-09	2.13431e-08	AAEL001493
LOC5574715	896.499	-1.00243	0.167845	-5.97238	2.33818e-09	2.14527e-08	AAEL011361				GO:0003682,GO:0007219,GO:0045892	chromatin binding,Notch signaling pathway,negative regulation of transcription, DNA-templated
LOC5577529	118.575	2.21663	0.371252	5.97068	2.36261e-09	2.16621e-08	AAEL024332				GO:0004222,GO:0005509,GO:0006508,GO:0008233,GO:0008237,GO:0008270,GO:0016787,GO:0046872	metalloendopeptidase activity,calcium ion binding,proteolysis,peptidase activity,metallopeptidase activity,zinc ion binding,hydrolase activity,metal ion binding
LOC5578562	535.423	-0.831655	0.139311	-5.96976	2.3761e-09	2.17709e-08	AAEL019589				GO:0000166,GO:0004672,GO:0004674,GO:0004689,GO:0005516,GO:0005524,GO:0005964,GO:0005975,GO:0005977,GO:0005978,GO:0006468,GO:0016301,GO:0016310	nucleotide binding,protein kinase activity,protein serine/threonine kinase activity,phosphorylase kinase activity,calmodulin binding,ATP binding,phosphorylase kinase complex,carbohydrate metabolic process,glycogen metabolic process,glycogen biosynthetic process,protein phosphorylation,kinase activity,phosphorylation
LOC5571976	417.58	-1.8701	0.313359	-5.96792	2.40299e-09	2.20022e-08	AAEL009467				GO:0003779	actin binding
LOC5572528	909.395	-1.07317	0.179965	-5.96321	2.47327e-09	2.26304e-08	AAEL009857				GO:0008289,GO:0016020,GO:0016021,GO:0031902	lipid binding,membrane,integral component of membrane,late endosome membrane
LOC5577110	208.354	1.41385	0.237102	5.96304	2.47593e-09	2.26392e-08	AAEL019952				GO:0004721,GO:0004725,GO:0005634,GO:0006470,GO:0007275,GO:0016787,GO:0035335,GO:0046872	phosphoprotein phosphatase activity,protein tyrosine phosphatase activity,nucleus,protein dephosphorylation,multicellular organism development,hydrolase activity,peptidyl-tyrosine dephosphorylation,metal ion binding
LOC5573012	467.734	1.54279	0.258807	5.96117	2.50439e-09	2.28839e-08	AAEL001954	px serine/threonine kinase (pxk) [Source:VB Community Annotation]			GO:0035091	phosphatidylinositol binding
LOC5579916	35.3149	3.89816	0.65403	5.96021	2.51911e-09	2.30028e-08	AAEL001015				GO:0005634	nucleus
LOC110676984	48.9888	2.35438	0.395092	5.95908	2.53661e-09	2.31468e-08	AAEL010348	sugar transporter [Source:VB Community Annotation]			GO:0016020,GO:0016021,GO:0022857,GO:0055085	membrane,integral component of membrane,transmembrane transporter activity,transmembrane transport
LOC5565505	236.67	-1.00896	0.169432	-5.95497	2.60119e-09	2.372e-08	AAEL004813	M-phase phosphoprotein, putative [Source:VB Community Annotation]
LOC5570752	267.88	1.10729	0.185969	5.95418	2.61381e-09	2.38188e-08	AAEL008539				GO:0003676,GO:0003700,GO:0005634,GO:0008270,GO:0046872	nucleic acid binding,DNA-binding transcription factor activity,nucleus,zinc ion binding,metal ion binding
LOC23687462	460.635	-0.970651	0.163161	-5.94902	2.69748e-09	2.45646e-08	AAEL017042
LOC5575873	910.436	1.20145	0.202073	5.94563	2.75398e-09	2.50622e-08	AAEL012143	caspase (short) [Source:VB Community Annotation]	CASPS7		GO:0004197,GO:0006508,GO:0006915,GO:0008233,GO:0008234,GO:0016787	cysteine-type endopeptidase activity,proteolysis,apoptotic process,peptidase activity,cysteine-type peptidase activity,hydrolase activity
LOC5564087	901.097	-1.2969	0.21819	-5.94392	2.78294e-09	2.53085e-08	AAEL019595				GO:0005515,GO:0007165	protein binding,signal transduction
LOC5573314	542.161	1.63487	0.275082	5.9432	2.79507e-09	2.54016e-08	AAEL010407				GO:0016020,GO:0016021	membrane,integral component of membrane
LOC23687770	21.5709	-8.58485	1.44523	-5.94014	2.84776e-09	2.5863e-08	AAEL017350
LOC5569675	897.104	-0.989015	0.166609	-5.93613	2.91825e-09	2.64852e-08	AAEL019596				GO:0005158,GO:0008286	insulin receptor binding,insulin receptor signaling pathway
LOC5566303	629.216	-0.923766	0.155666	-5.93428	2.95145e-09	2.67685e-08	AAEL005290				GO:0008289	lipid binding
LOC5567941	669.553	0.794722	0.133951	5.93295	2.97542e-09	2.6955e-08	AAEL025762				GO:0005737,GO:0005815,GO:0005856,GO:0007165,GO:0016301,GO:0016310,GO:0060090	cytoplasm,microtubule organizing center,cytoskeleton,signal transduction,kinase activity,phosphorylation,molecular adaptor activity
LOC110681338	143.544	-1.46991	0.247759	-5.9328	2.97805e-09	2.6955e-08	AAEL022375
LOC5577330	143.544	-1.46991	0.247759	-5.9328	2.97805e-09	2.6955e-08	AAEL024762
LOC110676735	966.994	-2.40497	0.405445	-5.93169	2.99829e-09	2.712e-08	AAEL003673	Histone H4 [Source:UniProtKB/TrEMBL;Acc:Q16IE4]
LOC5576978	261.091	1.18254	0.199479	5.92815	3.06363e-09	2.76923e-08	AAEL003077				GO:0003676,GO:0003723,GO:0005634,GO:0006355,GO:0032021	nucleic acid binding,RNA binding,nucleus,regulation of transcription, DNA-templated,NELF complex
LOC5578779	2570.75	-2.31612	0.390905	-5.92501	3.12274e-09	2.81887e-08	AAEL003706	Histone H2A [Source:UniProtKB/TrEMBL;Acc:Q17ER8]			GO:0000786,GO:0003677,GO:0005634,GO:0005694,GO:0046982	nucleosome,DNA binding,nucleus,chromosome,protein heterodimerization activity
LOC5578782	2570.75	-2.31612	0.390905	-5.92501	3.12274e-09	2.81887e-08	AAEL003706	Histone H2A [Source:UniProtKB/TrEMBL;Acc:Q17ER8]			GO:0000786,GO:0003677,GO:0005634,GO:0005694,GO:0046982	nucleosome,DNA binding,nucleus,chromosome,protein heterodimerization activity
LOC5563654	827.58	1.24008	0.209307	5.92467	3.12923e-09	2.82283e-08	AAEL000091	sumo-1-activating enzyme E1a [Source:VB Community Annotation]			GO:0006464,GO:0008641	cellular protein modification process,ubiquitin-like modifier activating enzyme activity
LOC110675792	77.5805	-10.4369	1.763	-5.91997	3.2201e-09	2.90285e-08	AAEL025303
LOC110678198	2083.65	-1.73551	0.293292	-5.91733	3.27212e-09	2.94776e-08	AAEL028178				GO:0003735,GO:0005840,GO:0006412,GO:0015935	structural constituent of ribosome,ribosome,translation,small ribosomal subunit
LOC5568908	424.892	0.966709	0.163459	5.91409	3.3371e-09	3.00429e-08	AAEL025190				GO:0032039	integrator complex
LOC5578784	962.834	-2.40094	0.406008	-5.91352	3.34878e-09	3.01278e-08	AAEL021350	Histone H4 [Source:UniProtKB/TrEMBL;Acc:Q16IE4]			GO:0000786,GO:0003677,GO:0005634,GO:0005694,GO:0006352,GO:0042025,GO:0046982	nucleosome,DNA binding,nucleus,chromosome,DNA-templated transcription, initiation,host cell nucleus,protein heterodimerization activity
LOC5572674	175.317	-1.60626	0.271764	-5.9105	3.41064e-09	3.06638e-08	AAEL009951	dimeric dihydrodiol dehydrogenase [Source:VB Community Annotation]			GO:0016491,GO:0055114	oxidoreductase activity,oxidation-reduction process
LOC5565085	1408.17	0.8557	0.144797	5.90967	3.42799e-09	3.07991e-08	AAEL023069	26S protease regulatory subunit [Source:UniProtKB/TrEMBL;Acc:Q16FL0]			GO:0000166,GO:0000502,GO:0005524,GO:0005737,GO:0016787,GO:0016887,GO:0030163,GO:0036402	nucleotide binding,proteasome complex,ATP binding,cytoplasm,hydrolase activity,ATPase activity,protein catabolic process,proteasome-activating ATPase activity
LOC5569581	1017.18	-0.649948	0.110001	-5.90857	3.451e-09	3.09851e-08	AAEL007763	vacuole membrane protein [Source:VB Community Annotation]			GO:0016020,GO:0016021	membrane,integral component of membrane
LOC5568205	347.613	-1.04006	0.176071	-5.90705	3.48279e-09	3.12496e-08	AAEL006652				GO:0005198,GO:0051536,GO:0097428	structural molecule activity,iron-sulfur cluster binding,protein maturation by iron-sulfur cluster transfer
LOC110681372	143.765	-1.39623	0.236379	-5.90674	3.48942e-09	3.12882e-08	AAEL024601
LOC5572907	567.468	0.758983	0.128505	5.90626	3.49963e-09	3.13588e-08	AAEL010118	kelch repeat protein [Source:VB Community Annotation]			GO:0005515	protein binding
LOC110673976	128.712	1.62926	0.275947	5.90423	3.54288e-09	3.17252e-08	AAEL019902				GO:0030246	carbohydrate binding
LOC5575977	19.6346	-8.44799	1.43106	-5.90332	3.56258e-09	3.18803e-08	AAEL012230	flagellar protein, putative [Source:VB Community Annotation]
LOC5574622	204.632	1.91162	0.323907	5.90176	3.59651e-09	3.21625e-08	AAEL022734				GO:0000166,GO:0005524,GO:0016020,GO:0016021,GO:0016887	nucleotide binding,ATP binding,membrane,integral component of membrane,ATPase activity
LOC5571216	105.866	-2.34613	0.397801	-5.89776	3.68467e-09	3.2929e-08	AAEL021756
LOC5567240	840.645	-1.38476	0.234799	-5.89763	3.68764e-09	3.29336e-08	AAEL000875				GO:0005515	protein binding
LOC23687526	80.7524	-3.02639	0.513196	-5.89715	3.69841e-09	3.30079e-08	AAEL021570				GO:0000166,GO:0005524,GO:0016020,GO:0016021,GO:0016887	nucleotide binding,ATP binding,membrane,integral component of membrane,ATPase activity
LOC5571791	265.626	0.979824	0.16622	5.89473	3.753e-09	3.34728e-08	AAEL009308	WD-repeat protein [Source:VB Community Annotation]			GO:0005515,GO:0006364,GO:0032040	protein binding,rRNA processing,small-subunit processome
LOC5568780	165.77	1.71091	0.290277	5.89407	3.76799e-09	3.35842e-08	AAEL007136	sugar transporter [Source:VB Community Annotation]			GO:0016020,GO:0016021,GO:0022857,GO:0055085	membrane,integral component of membrane,transmembrane transporter activity,transmembrane transport
LOC5573103	102.053	2.39828	0.407473	5.88574	3.96279e-09	3.5297e-08	AAEL010284	aliphatic nitrilase, putative [Source:VB Community Annotation]			GO:0006807	nitrogen compound metabolic process
LOC5565317	47.5352	2.44867	0.416106	5.88472	3.98738e-09	3.54925e-08	AAEL004725				GO:0005576	extracellular region
LOC5569673	459.834	-1.01796	0.173073	-5.88166	4.06161e-09	3.61292e-08	AAEL007821	signalosome, subunit 2, CSN8, putative [Source:VB Community Annotation]			GO:0000338,GO:0008180,GO:0010387	protein deneddylation,COP9 signalosome,COP9 signalosome assembly
LOC5567464	2270.61	-1.02684	0.174719	-5.8771	4.17525e-09	3.71071e-08	AAEL000930				GO:0005262,GO:0006811,GO:0006816,GO:0006897,GO:0016020,GO:0016021,GO:0030054,GO:0030672,GO:0031410,GO:0045202,GO:0070588	calcium channel activity,ion transport,calcium ion transport,endocytosis,membrane,integral component of membrane,cell junction,synaptic vesicle membrane,cytoplasmic vesicle,synapse,calcium ion transmembrane transport
LOC5571443	26.4752	-8.88134	1.5112	-5.87702	4.17707e-09	3.71071e-08	AAEL009081
LOC5566860	212.07	-1.31017	0.222964	-5.87615	4.19919e-09	3.72789e-08	AAEL000844	ad-003 [Source:VB Community Annotation]			GO:0006480,GO:0008168	N-terminal protein amino acid methylation,methyltransferase activity
LOC5579293	3673.23	-0.857809	0.146085	-5.87199	4.30588e-09	3.82008e-08	AAEL019500				GO:0003677,GO:0005634	DNA binding,nucleus
LOC5578974	1314.17	-1.08283	0.184409	-5.87187	4.30902e-09	3.82034e-08	AAEL019746
LOC5568475	661.379	-0.77298	0.131756	-5.86676	4.44403e-09	3.93744e-08	AAEL022496				GO:0001736,GO:0005737,GO:0005886,GO:0007164,GO:0007275,GO:0008270,GO:0009948,GO:0016020,GO:0046872	establishment of planar polarity,cytoplasm,plasma membrane,establishment of tissue polarity,multicellular organism development,zinc ion binding,anterior/posterior axis specification,membrane,metal ion binding
LOC5580030	12953.7	-1.49178	0.254403	-5.86382	4.52332e-09	4.00505e-08	AAEL009653	40S ribosomal protein S30 [Source:UniProtKB/TrEMBL;Acc:Q0IEK2]	RpS30		GO:0003735,GO:0005515,GO:0005840,GO:0006412	structural constituent of ribosome,protein binding,ribosome,translation
LOC23687419	372.333	-1.21353	0.207015	-5.86203	4.5723e-09	4.04575e-08	AAEL016999	white protein; eye pigment transporter [Source:VB Community Annotation]	white		GO:0000166,GO:0005524,GO:0016020,GO:0016021,GO:0016887,GO:0031409,GO:0042626,GO:0055085	nucleotide binding,ATP binding,membrane,integral component of membrane,ATPase activity,pigment binding,ATPase-coupled transmembrane transporter activity,transmembrane transport
LOC5565650	627.677	-1.24888	0.213081	-5.86104	4.59966e-09	4.06727e-08	AAEL004916				GO:0015012,GO:0016020,GO:0016021,GO:0030210,GO:0047464	heparan sulfate proteoglycan biosynthetic process,membrane,integral component of membrane,heparin biosynthetic process,heparosan-N-sulfate-glucuronate 5-epimerase activity
LOC5577322	1303.47	0.952507	0.162527	5.8606	4.61204e-09	4.07554e-08	AAEL000444	udp-glucose glycoprotein:glucosyltransferase [Source:VB Community Annotation]			GO:0003980,GO:0005783,GO:0005788,GO:0006486,GO:0016740,GO:0097359	UDP-glucose:glycoprotein glucosyltransferase activity,endoplasmic reticulum,endoplasmic reticulum lumen,protein glycosylation,transferase activity,UDP-glucosylation
LOC5565048	476.112	2.54199	0.433913	5.85829	4.67658e-09	4.12986e-08	AAEL004567	fermitin, putative [Source:VB Community Annotation]			GO:0007155,GO:0007229	cell adhesion,integrin-mediated signaling pathway
LOC5573724	338.312	-1.05157	0.179506	-5.85811	4.68151e-09	4.13149e-08	AAEL022743				GO:0042025	host cell nucleus
LOC110674208	119.383	-1.25811	0.214845	-5.85591	4.74413e-09	4.18217e-08	AAEL004645
LOC110681032	828.862	-1.24651	0.212866	-5.85587	4.74517e-09	4.18217e-08	AAEL020429				GO:0015986,GO:0045261,GO:0046933	ATP synthesis coupled proton transport,proton-transporting ATP synthase complex, catalytic core F(1),proton-transporting ATP synthase activity, rotational mechanism
LOC5578115	32.364	4.82851	0.824959	5.85303	4.82688e-09	4.25139e-08	AAEL003408	leucine-rich transmembrane protein [Source:VB Community Annotation]			GO:0005515,GO:0016020,GO:0016021	protein binding,membrane,integral component of membrane
LOC5564851	7876.2	-1.23465	0.210968	-5.85231	4.84795e-09	4.26715e-08	AAEL000604
LOC5579829	1509.66	0.972047	0.166114	5.85169	4.86601e-09	4.28023e-08	AAEL005870	flap endonuclease-1 [Source:VB Community Annotation]			GO:0000287,GO:0003677,GO:0003824,GO:0004518,GO:0004519,GO:0004527,GO:0005634,GO:0005654,GO:0005730,GO:0005739,GO:0006260,GO:0006281,GO:0006284,GO:0006974,GO:0008409,GO:0016787,GO:0016788,GO:0017108,GO:0043137,GO:0046872,GO:0090305	magnesium ion binding,DNA binding,catalytic activity,nuclease activity,endonuclease activity,exonuclease activity,nucleus,nucleoplasm,nucleolus,mitochondrion,DNA replication,DNA repair,base-excision repair,cellular response to DNA damage stimulus,5'-3' exonuclease activity,hydrolase activity,hydrolase activity, acting on ester bonds,5'-flap endonuclease activity,DNA replication, removal of RNA pr…
LOC5579854	388.552	1.39525	0.238665	5.84608	5.03305e-09	4.42427e-08	AAEL005856	signal recognition particle receptor alpha subunit (sr-alpha) [Source:VB Community Annotation]			GO:0000166,GO:0003924,GO:0005047,GO:0005525,GO:0005785,GO:0006614,GO:0006886	nucleotide binding,GTPase activity,signal recognition particle binding,GTP binding,signal recognition particle receptor complex,SRP-dependent cotranslational protein targeting to membrane,intracellular protein transport
LOC5567372	456.371	1.00481	0.171932	5.84421	5.08972e-09	4.47116e-08	AAEL006043	Gc-rich sequence DNA-binding factor [Source:UniProtKB/TrEMBL;Acc:A0A1S4FCG8]			GO:0003677,GO:0003700,GO:0005634,GO:0006355	DNA binding,DNA-binding transcription factor activity,nucleus,regulation of transcription, DNA-templated
LOC5564567	35.8973	-8.35526	1.43004	-5.84268	5.13668e-09	4.50946e-08	AAEL014516	metalloproteinase, putative [Source:VB Community Annotation]			GO:0004222,GO:0006508,GO:0008233,GO:0008237,GO:0008270,GO:0016787,GO:0046872	metalloendopeptidase activity,proteolysis,peptidase activity,metallopeptidase activity,zinc ion binding,hydrolase activity,metal ion binding
LOC110675187	26.1463	-8.86338	1.51772	-5.83993	5.22239e-09	4.58171e-08	AAEL028051				GO:0005576,GO:0008061	extracellular region,chitin binding
LOC110680828	142.658	-1.29625	0.221994	-5.83914	5.24699e-09	4.60028e-08	AAEL027008
LOC110674341	44.8527	-7.77931	1.33341	-5.83413	5.40706e-09	4.73753e-08	AAEL025723
LOC5566706	475.706	-1.07875	0.18506	-5.82919	5.56963e-09	4.87678e-08	AAEL005585				GO:0003676	nucleic acid binding
LOC5571896	1090	-1.44495	0.247889	-5.82903	5.57493e-09	4.87825e-08	AAEL009372				GO:0017178,GO:0017183	diphthine-ammonia ligase activity,peptidyl-diphthamide biosynthetic process from peptidyl-histidine
LOC5578355	134.211	1.86522	0.32014	5.82624	5.6689e-09	4.95724e-08	AAEL003543
LOC5578631	20.898	-3.57938	0.614508	-5.82478	5.71868e-09	4.99752e-08	AAEL003601
LOC5572757	390.091	-0.960022	0.164821	-5.82462	5.72417e-09	4.99906e-08	AAEL010029				GO:0001510,GO:0008168,GO:0008171,GO:0008173,GO:0016740,GO:0032259	RNA methylation,methyltransferase activity,O-methyltransferase activity,RNA methyltransferase activity,transferase activity,methylation
LOC5569197	514.108	0.977704	0.167911	5.82275	5.78856e-09	5.05167e-08	AAEL020543				GO:0000808,GO:0005634,GO:0006260	origin recognition complex,nucleus,DNA replication
LOC5569778	111.466	-1.74434	0.299578	-5.82266	5.79194e-09	5.05167e-08	AAEL013505	GPCR Neuropeptide Y Family [Source:VB Community Annotation]	GPRNPY7		GO:0004930,GO:0004983,GO:0007165,GO:0007186,GO:0007218,GO:0016020,GO:0016021	G protein-coupled receptor activity,neuropeptide Y receptor activity,signal transduction,G protein-coupled receptor signaling pathway,neuropeptide signaling pathway,membrane,integral component of membrane
LOC5564317	971.432	0.950201	0.163194	5.82251	5.79706e-09	5.05285e-08	AAEL000568	26S proteasome non-ATPase regulatory subunit [Source:UniProtKB/TrEMBL;Acc:Q17NV4]			GO:0000502	proteasome complex
LOC5566631	31.3978	-9.12866	1.56793	-5.8221	5.81139e-09	5.06206e-08	AAEL021888
LOC5564153	318.973	1.15372	0.198392	5.81536	6.05018e-09	5.26664e-08	AAEL014331	protein phosphatase 2c [Source:VB Community Annotation]			GO:0003824,GO:0004721,GO:0004722,GO:0006470,GO:0016787,GO:0016791,GO:0043169,GO:0046872	catalytic activity,phosphoprotein phosphatase activity,protein serine/threonine phosphatase activity,protein dephosphorylation,hydrolase activity,phosphatase activity,cation binding,metal ion binding
LOC5574136	28.6636	-3.55889	0.612069	-5.81452	6.08077e-09	5.28984e-08	AAEL010943
LOC110674346	28.2745	-5.2727	0.906988	-5.81342	6.12094e-09	5.32133e-08	AAEL025120
LOC5570006	49.8765	-2.25426	0.388008	-5.80983	6.2535e-09	5.43306e-08	AAEL000166
LOC5576673	2985.78	-1.93234	0.332924	-5.80416	6.46905e-09	5.61669e-08	AAEL026023
LOC5572111	40.6944	-7.6514	1.31911	-5.80041	6.61526e-09	5.73992e-08	AAEL009524	alpha-amylase [Source:VB Community Annotation]	MAL1		GO:0000023,GO:0003824,GO:0004558,GO:0005975,GO:0008152,GO:0016787,GO:0016798,GO:0032450,GO:0090599	maltose metabolic process,catalytic activity,alpha-1,4-glucosidase activity,carbohydrate metabolic process,metabolic process,hydrolase activity,hydrolase activity, acting on glycosyl bonds,maltose alpha-glucosidase activity,alpha-glucosidase activity
LOC5568998	1421.99	0.809438	0.139571	5.79947	6.65268e-09	5.76866e-08	AAEL025594				GO:0000166,GO:0000502,GO:0005524,GO:0005634,GO:0005737,GO:0016787,GO:0016887,GO:0030163,GO:0036402,GO:1901800	nucleotide binding,proteasome complex,ATP binding,nucleus,cytoplasm,hydrolase activity,ATPase activity,protein catabolic process,proteasome-activating ATPase activity,positive regulation of proteasomal protein catabolic process
LOC5571998	14.944	-4.83501	0.834114	-5.79658	6.76804e-09	5.86491e-08	AAEL009474	Peptidoglycan Recognition Protein (Short) [Source:VB Community Annotation]	PGRPS1		GO:0002376,GO:0008270,GO:0008745,GO:0009253,GO:0042834,GO:0045087	immune system process,zinc ion binding,N-acetylmuramoyl-L-alanine amidase activity,peptidoglycan catabolic process,peptidoglycan binding,innate immune response
LOC5564179	1492.78	1.86733	0.322164	5.79619	6.78364e-09	5.87463e-08	AAEL004141	phosphatidylinositol transfer protein/retinal degeneration b protein [Source:VB Community Annotation]			GO:0005548,GO:0015914	phospholipid transporter activity,phospholipid transport
LOC5578008	444.279	1.7851	0.308008	5.79564	6.80618e-09	5.89035e-08	AAEL003377	signal recognition particle [Source:VB Community Annotation]			GO:0005515,GO:0005737,GO:0005786,GO:0006614,GO:0008312,GO:0048500	protein binding,cytoplasm,signal recognition particle, endoplasmic reticulum targeting,SRP-dependent cotranslational protein targeting to membrane,7S RNA binding,signal recognition particle
LOC5570978	373.957	-0.950025	0.163927	-5.79541	6.81549e-09	5.89461e-08	AAEL008705
LOC5579992	85.7526	-2.24296	0.387128	-5.79384	6.87945e-09	5.9444e-08	AAEL001734	bric-a-brac [Source:VB Community Annotation]			GO:0003677,GO:0005515,GO:0005634	DNA binding,protein binding,nucleus
LOC5573886	197.283	-1.13157	0.195308	-5.79378	6.88191e-09	5.9444e-08	AAEL010804	calcium/calmodulin-dependent protein kinase kinase [Source:VB Community Annotation]			GO:0000166,GO:0004672,GO:0005524,GO:0006468	nucleotide binding,protein kinase activity,ATP binding,protein phosphorylation
LOC5577537	529.681	0.992234	0.171299	5.79241	6.93832e-09	5.98926e-08	AAEL013252				GO:0000139,GO:0000166,GO:0003924,GO:0005525,GO:0005768,GO:0005794,GO:0005802,GO:0005829,GO:0006895,GO:0016020,GO:0031901,GO:0032456,GO:0042742,GO:0045335,GO:0055037,GO:0090382	Golgi membrane,nucleotide binding,GTPase activity,GTP binding,endosome,Golgi apparatus,trans-Golgi network,cytosol,Golgi to endosome transport,membrane,early endosome membrane,endocytic recycling,defense response to bacterium,phagocytic vesicle,recycling endosome,phagosome maturation
LOC5567396	31.0059	-3.61691	0.624456	-5.79209	6.95139e-09	5.99656e-08	AAEL006053				GO:0016020,GO:0016021	membrane,integral component of membrane
LOC5567501	2969.42	-1.28459	0.221787	-5.79199	6.95571e-09	5.99656e-08	AAEL006115	Eukaryotic translation initiation factor 3 subunit K (eIF3k)(eIF-3 p25) [Source:VB Community Annotation]			GO:0001732,GO:0002183,GO:0003723,GO:0003743,GO:0005737,GO:0005852,GO:0006412,GO:0006413,GO:0006446,GO:0016282,GO:0033290,GO:0043022	formation of cytoplasmic translation initiation complex,cytoplasmic translational initiation,RNA binding,translation initiation factor activity,cytoplasm,eukaryotic translation initiation factor 3 complex,translation,translational initiation,regulation of translational initiation,eukaryotic 43S preinitiation complex,eukaryotic 48S preinitiation complex,ribosome binding
LOC5580305	284.614	1.08319	0.187019	5.79188	6.96021e-09	5.99659e-08	AAEL002996	dolichyl glycosyltransferase [Source:VB Community Annotation]			GO:0005783,GO:0005789,GO:0006486,GO:0006490,GO:0016020,GO:0016021,GO:0016740,GO:0016757,GO:0016758,GO:0042283	endoplasmic reticulum,endoplasmic reticulum membrane,protein glycosylation,oligosaccharide-lipid intermediate biosynthetic process,membrane,integral component of membrane,transferase activity,transferase activity, transferring glycosyl groups,transferase activity, transferring hexosyl groups,dolichyl pyrophosphate Glc1Man9GlcNAc2 alpha-1,3-glucosyltransferase activity
LOC110680805	262.048	-0.999645	0.172632	-5.79062	7.01255e-09	6.03781e-08	AAEL021629				GO:0003676,GO:0005634,GO:0008270,GO:0046872	nucleic acid binding,nucleus,zinc ion binding,metal ion binding
LOC5573764	993.052	0.94008	0.162422	5.78787	7.12826e-09	6.1335e-08	AAEL000257
LOC5566214	5411.26	0.711348	0.12291	5.78755	7.14193e-09	6.14133e-08	AAEL005277
LOC110674766	543.707	-1.54349	0.266728	-5.78676	7.17555e-09	6.16629e-08	AAEL024429				GO:0003676	nucleic acid binding
LOC5567903	43.2582	-2.22724	0.384993	-5.78514	7.24509e-09	6.22206e-08	AAEL006328				GO:0005576,GO:0008061	extracellular region,chitin binding
LOC110677916	259.16	-1.33999	0.231675	-5.78393	7.29761e-09	6.25916e-08	AAEL027637				GO:0005524	ATP binding
LOC5568765	259.16	-1.33999	0.231675	-5.78393	7.29761e-09	6.25916e-08	AAEL026716				GO:0005524,GO:0016301,GO:0016310,GO:0016740	ATP binding,kinase activity,phosphorylation,transferase activity
LOC5567787	770.833	0.958287	0.165701	5.78321	7.32881e-09	6.2819e-08	AAEL000118	Cleavage and polyadenylation specificity factor subunit 2 [Source:UniProtKB/TrEMBL;Acc:A0A1S4EUZ6]			GO:0003723,GO:0005634,GO:0005847,GO:0006378,GO:0006379,GO:0006397	RNA binding,nucleus,mRNA cleavage and polyadenylation specificity factor complex,mRNA polyadenylation,mRNA cleavage,mRNA processing
LOC5574919	192.688	-1.31883	0.228072	-5.7825	7.3597e-09	6.30435e-08	AAEL011521	GPCR Methuselah Family [Source:VB Community Annotation]	GPRMTH6		GO:0004888,GO:0004930,GO:0007166,GO:0007186,GO:0016021	transmembrane signaling receptor activity,G protein-coupled receptor activity,cell surface receptor signaling pathway,G protein-coupled receptor signaling pathway,integral component of membrane
LOC110676862	57.9189	-3.42345	0.59221	-5.78081	7.43428e-09	6.36418e-08	AAEL007963				GO:0005201,GO:0005581	extracellular matrix structural constituent,collagen trimer
LOC5567329	4911.05	-0.847507	0.14668	-5.77793	7.56256e-09	6.46987e-08	AAEL005997	allergen, putative [Source:VB Community Annotation]			GO:0008289	lipid binding
LOC5578434	37.2256	3.01666	0.522155	5.77733	7.58932e-09	6.48863e-08	AAEL000505
LOC5571722	843.151	1.96158	0.339627	5.77568	7.66439e-09	6.54864e-08	AAEL009249	Coronin [Source:UniProtKB/TrEMBL;Acc:A0A1S4FM51]			GO:0000139,GO:0005515,GO:0005737,GO:0005794,GO:0005829	Golgi membrane,protein binding,cytoplasm,Golgi apparatus,cytosol
LOC5569191	171.508	-1.11146	0.192446	-5.77547	7.67403e-09	6.55271e-08	AAEL007446				GO:0003676,GO:0005634,GO:0008270,GO:0046872	nucleic acid binding,nucleus,zinc ion binding,metal ion binding
LOC5567585	351.941	1.1165	0.19338	5.77358	7.76046e-09	6.62229e-08	AAEL018113				GO:0006366	transcription by RNA polymerase II
LOC5578401	83.6998	-1.39128	0.240981	-5.77341	7.76825e-09	6.62473e-08	AAEL013689	neuronal calcium sensor, putative [Source:VB Community Annotation]			GO:0005509	calcium ion binding
LOC5572617	226.466	1.7176	0.297638	5.77075	7.89177e-09	6.72543e-08	AAEL019859				GO:0005515	protein binding
LOC5564446	219.204	1.17688	0.203943	5.77066	7.89635e-09	6.72543e-08	AAEL023666				GO:0005515	protein binding
LOC5572650	1076.96	-1.42377	0.246842	-5.76795	8.02427e-09	6.83004e-08	AAEL001865				GO:0005739,GO:0005743,GO:0016020,GO:0055114,GO:0070469	mitochondrion,mitochondrial inner membrane,membrane,oxidation-reduction process,respirasome
LOC5572564	4548.71	1.0123	0.175546	5.76656	8.09051e-09	6.88206e-08	AAEL009882	retinoblastoma-binding protein 4 (rbbp4) [Source:VB Community Annotation]			GO:0005515,GO:0005634	protein binding,nucleus
LOC5575425	396.59	-1.51508	0.262834	-5.7644	8.19511e-09	6.96662e-08	AAEL011825	aryl hydrocarbon receptor [Source:VB Community Annotation]			GO:0003677,GO:0005515,GO:0005634,GO:0006355,GO:0006805,GO:0009410,GO:0046983,GO:0048511	DNA binding,protein binding,nucleus,regulation of transcription, DNA-templated,xenobiotic metabolic process,response to xenobiotic stimulus,protein dimerization activity,rhythmic process
LOC5564165	748.46	-0.83024	0.144064	-5.76297	8.26444e-09	7.02112e-08	AAEL004147	tetraspanin, putative [Source:VB Community Annotation]			GO:0016020,GO:0016021	membrane,integral component of membrane
LOC5569643	478.714	-0.822812	0.142828	-5.76087	8.36797e-09	7.10457e-08	AAEL007790	maternal g10 transcript [Source:VB Community Annotation]			GO:0005634	nucleus
LOC5563820	307.266	-0.882445	0.153227	-5.75906	8.45842e-09	7.17682e-08	AAEL014149				GO:0003676,GO:0005634,GO:0008270,GO:0046872	nucleic acid binding,nucleus,zinc ion binding,metal ion binding
LOC5564670	307.441	-1.11699	0.19396	-5.75884	8.46931e-09	7.18152e-08	AAEL014554				GO:0003676,GO:0005634,GO:0008270,GO:0046872	nucleic acid binding,nucleus,zinc ion binding,metal ion binding
LOC5566978	706.355	0.765017	0.132857	5.7582	8.50167e-09	7.20441e-08	AAEL005730	cop9 signalosome complex subunit [Source:VB Community Annotation]			GO:0005634,GO:0005737,GO:0008180	nucleus,cytoplasm,COP9 signalosome
LOC5569488	459.374	2.00916	0.34917	5.75412	8.7093e-09	7.37571e-08	AAEL007670	tiptop [Source:VB Community Annotation]			GO:0000122,GO:0003676,GO:0003677,GO:0005634,GO:0010468,GO:0046872,GO:0048730,GO:0048749	negative regulation of transcription by RNA polymerase II,nucleic acid binding,DNA binding,nucleus,regulation of gene expression,metal ion binding,epidermis morphogenesis,compound eye development
LOC5577467	321.138	0.891398	0.154989	5.75138	8.85194e-09	7.49177e-08	AAEL013208				GO:0005515	protein binding
LOC5574404	16018.9	1.02152	0.177701	5.74855	9.00095e-09	7.61309e-08	AAEL011116	14-3-3 protein sigma, gamma, zeta, beta/alpha [Source:UniProtKB/TrEMBL;Acc:Q16QZ7]			GO:0019904	protein domain specific binding
LOC5566240	70.4435	-1.6111	0.280306	-5.74763	9.05015e-09	7.64976e-08	AAEL024128
LOC5574299	312.424	1.68159	0.292576	5.74753	9.0557e-09	7.64976e-08	AAEL011067	tubulin-specific chaperone, putative [Source:VB Community Annotation]
LOC5565179	261.3	-1.6456	0.286575	-5.74229	9.34025e-09	7.88516e-08	AAEL004624
LOC5567284	354.659	1.81459	0.316038	5.74169	9.3738e-09	7.90852e-08	AAEL021583
LOC5578271	407.472	-0.788355	0.137442	-5.73591	9.69905e-09	8.17779e-08	AAEL003491	proline synthetase associated protein [Source:VB Community Annotation]			GO:0030170	pyridoxal phosphate binding
LOC5579924	791.133	1.4556	0.253782	5.73562	9.71562e-09	8.18662e-08	AAEL006794	dicer-2 [Source:VB Community Annotation]			GO:0000166,GO:0003676,GO:0003723,GO:0004386,GO:0004518,GO:0004519,GO:0004525,GO:0005515,GO:0005524,GO:0006396,GO:0016891,GO:0031047,GO:0090305,GO:0090501,GO:0090502	nucleotide binding,nucleic acid binding,RNA binding,helicase activity,nuclease activity,endonuclease activity,ribonuclease III activity,protein binding,ATP binding,RNA processing,endoribonuclease activity, producing 5'-phosphomonoesters,gene silencing by RNA,nucleic acid phosphodiester bond hydrolysis,RNA phosphodiester bond hydrolysis,RNA phosphodiester bond hydrolysis, endonucleolytic
LOC5568329	2296.93	-0.843534	0.147086	-5.73495	9.75383e-09	8.21365e-08	AAEL001099	DEAD box polypeptide [Source:VB Community Annotation]
LOC5573673	11419.8	0.683341	0.119161	5.73461	9.77386e-09	8.22536e-08	AAEL019604				GO:0016491,GO:0055114	oxidoreductase activity,oxidation-reduction process
LOC5563817	171.866	-1.14787	0.200215	-5.73318	9.85641e-09	8.28964e-08	AAEL020536				GO:0003676,GO:0005634,GO:0008270	nucleic acid binding,nucleus,zinc ion binding
LOC5575869	318.05	-0.999646	0.174368	-5.73298	9.86806e-09	8.29424e-08	AAEL012140	tRNA-dihydrouridine synthase [Source:VB Community Annotation]			GO:0002943,GO:0003824,GO:0008033,GO:0017150,GO:0050660,GO:0055114	tRNA dihydrouridine synthesis,catalytic activity,tRNA processing,tRNA dihydrouridine synthase activity,flavin adenine dinucleotide binding,oxidation-reduction process
LOC110678115	852.621	-1.32529	0.231184	-5.73263	9.88832e-09	8.30607e-08	AAEL027243
LOC5569517	474.865	-0.766658	0.133748	-5.73209	9.91985e-09	8.32734e-08	AAEL007697				GO:0005730,GO:0006364,GO:0032040,GO:0042254	nucleolus,rRNA processing,small-subunit processome,ribosome biogenesis
LOC5570872	79.1248	-1.50256	0.262193	-5.73075	9.99882e-09	8.38838e-08	AAEL008638	cytochrome P450 [Source:VB Community Annotation]	CYP49A1		GO:0004497,GO:0005506,GO:0005789,GO:0016020,GO:0016491,GO:0016705,GO:0020037,GO:0031090,GO:0046872,GO:0055114	monooxygenase activity,iron ion binding,endoplasmic reticulum membrane,membrane,oxidoreductase activity,oxidoreductase activity, acting on paired donors, with incorporation or reduction of molecular oxygen,heme binding,organelle membrane,metal ion binding,oxidation-reduction process
LOC110678114	852.926	-1.32601	0.231409	-5.73018	1.00327e-08	8.41152e-08	AAEL023799
LOC5564177	1352.44	-0.744563	0.129969	-5.72876	1.01166e-08	8.47312e-08	AAEL003534				GO:0005096,GO:0043547	GTPase activator activity,positive regulation of GTPase activity
LOC5564635	2476.37	0.617945	0.107868	5.72873	1.01188e-08	8.47312e-08	AAEL022046				GO:0000166,GO:0003774,GO:0003779,GO:0005515,GO:0005524,GO:0007165,GO:0016459,GO:0035556	nucleotide binding,motor activity,actin binding,protein binding,ATP binding,signal transduction,myosin complex,intracellular signal transduction
LOC5564146	1007.7	0.844396	0.147466	5.72604	1.02804e-08	8.60307e-08	AAEL014325	proteasome regulatory subunits [Source:VB Community Annotation]			GO:0000502	proteasome complex
LOC5565704	104.449	2.02395	0.353574	5.72426	1.03885e-08	8.68814e-08	AAEL022490	CDP-diacylglycerol--glycerol-3-phosphate 3-phosphatidyltransferase [Source:UniProtKB/TrEMBL;Acc:A0A1S4G3N2]			GO:0000166,GO:0003824,GO:0005524,GO:0005739,GO:0006629,GO:0006655,GO:0008444,GO:0008654,GO:0016042,GO:0016740,GO:0032049	nucleotide binding,catalytic activity,ATP binding,mitochondrion,lipid metabolic process,phosphatidylglycerol biosynthetic process,CDP-diacylglycerol-glycerol-3-phosphate 3-phosphatidyltransferase activity,phospholipid biosynthetic process,lipid catabolic process,transferase activity,cardiolipin biosynthetic process
LOC5565954	1677.77	0.672536	0.117541	5.72171	1.05458e-08	8.81422e-08	AAEL005084	tubulin beta chain [Source:VB Community Annotation]			GO:0000166,GO:0003924,GO:0005200,GO:0005525,GO:0005737,GO:0005856,GO:0005874,GO:0007010,GO:0007017	nucleotide binding,GTPase activity,structural constituent of cytoskeleton,GTP binding,cytoplasm,cytoskeleton,microtubule,cytoskeleton organization,microtubule-based process
LOC5564858	3778.85	0.682235	0.119241	5.72149	1.05594e-08	8.82005e-08	AAEL004467				GO:0005634,GO:0005719,GO:0045892	nucleus,nuclear euchromatin,negative regulation of transcription, DNA-templated
LOC5569470	331.846	1.34874	0.235754	5.72097	1.05916e-08	8.84145e-08	AAEL007651	phosphorylase b kinase [Source:VB Community Annotation]			GO:0003824,GO:0005516,GO:0005886,GO:0005975,GO:0005977,GO:0016020	catalytic activity,calmodulin binding,plasma membrane,carbohydrate metabolic process,glycogen metabolic process,membrane
LOC5576763	30.8885	-2.56511	0.448395	-5.72065	1.06115e-08	8.85261e-08	AAEL012748
LOC110674372	38.423	-2.42227	0.423516	-5.71942	1.06885e-08	8.91133e-08	AAEL020862
LOC5564482	120.67	1.52126	0.265989	5.71925	1.06993e-08	8.91472e-08	AAEL014486
LOC5564931	1830.82	-1.02224	0.178753	-5.71875	1.07309e-08	8.93555e-08	AAEL000529	40S ribosomal protein S21 [Source:UniProtKB/TrEMBL;Acc:Q1HR25]	RpS21		GO:0003735,GO:0005737,GO:0005783,GO:0005791,GO:0005829,GO:0005840,GO:0006412	structural constituent of ribosome,cytoplasm,endoplasmic reticulum,rough endoplasmic reticulum,cytosol,ribosome,translation
LOC5569442	723.762	-1.52054	0.2659	-5.71846	1.07495e-08	8.94544e-08	AAEL022844				GO:0006812,GO:0006829,GO:0008324,GO:0016020,GO:0016021,GO:0055085,GO:0098655	cation transport,zinc ion transport,cation transmembrane transporter activity,membrane,integral component of membrane,transmembrane transport,cation transmembrane transport
LOC5577432	1593.13	-0.988664	0.172935	-5.71697	1.08438e-08	9.01833e-08	AAEL013170	phosphatidylcholine-sterol acyltransferase (lecithin-cholesterol acyltransferase) [Source:VB Community Annotation]			GO:0006629,GO:0008374	lipid metabolic process,O-acyltransferase activity
LOC110674663	14.7311	-4.81242	0.842751	-5.71037	1.12733e-08	9.36974e-08	AAEL024608
LOC5571189	863.987	-0.910362	0.159426	-5.71025	1.12808e-08	9.37016e-08	AAEL008878	diacylglycerol o-acyltransferase [Source:VB Community Annotation]			GO:0005783,GO:0005789,GO:0016020,GO:0016021,GO:0016740,GO:0016746,GO:0016747	endoplasmic reticulum,endoplasmic reticulum membrane,membrane,integral component of membrane,transferase activity,transferase activity, transferring acyl groups,transferase activity, transferring acyl groups other than amino-acyl groups
LOC5567616	2022.33	0.773128	0.1354	5.70994	1.13015e-08	9.38155e-08	AAEL006196	hemomucin [Source:VB Community Annotation]			GO:0009058,GO:0016020,GO:0016021,GO:0016844	biosynthetic process,membrane,integral component of membrane,strictosidine synthase activity
LOC110675609	83.7449	2.50104	0.438204	5.70749	1.14657e-08	9.51198e-08	AAEL021795
LOC5566019	295.254	0.934081	0.163773	5.7035	1.17373e-08	9.73126e-08	AAEL005118
LOC23687783	4232.55	1.22474	0.214797	5.70184	1.1852e-08	9.82035e-08	AAEL017363	DNA-directed RNA polymerase subunit [Source:UniProtKB/TrEMBL;Acc:J9HHP4]			GO:0003677,GO:0003899,GO:0005634,GO:0005665,GO:0006351,GO:0006366,GO:0016740,GO:0016779,GO:0046872	DNA binding,DNA-directed 5'-3' RNA polymerase activity,nucleus,RNA polymerase II, core complex,transcription, DNA-templated,transcription by RNA polymerase II,transferase activity,nucleotidyltransferase activity,metal ion binding
LOC5565896	104.105	1.92842	0.338338	5.6997	1.20017e-08	9.93822e-08	AAEL000687	glucosyl/glucuronosyl transferases [Source:VB Community Annotation]			GO:0008194,GO:0015020,GO:0016020,GO:0016021,GO:0016740,GO:0016757,GO:0016758	UDP-glycosyltransferase activity,glucuronosyltransferase activity,membrane,integral component of membrane,transferase activity,transferase activity, transferring glycosyl groups,transferase activity, transferring hexosyl groups
LOC5568334	344.646	-1.31277	0.230372	-5.69849	1.20876e-08	1.00032e-07	AAEL001086				GO:0003676,GO:0005634,GO:0008270,GO:0046872	nucleic acid binding,nucleus,zinc ion binding,metal ion binding
LOC5566468	480.244	0.867183	0.152184	5.69826	1.21039e-08	1.00105e-07	AAEL005426	annexin x [Source:VB Community Annotation]			GO:0005509,GO:0005544	calcium ion binding,calcium-dependent phospholipid binding
LOC5575840	798.887	0.666982	0.117082	5.69672	1.22131e-08	1.00946e-07	AAEL012125	activin receptor type I, putative [Source:VB Community Annotation]			GO:0000166,GO:0004672,GO:0004675,GO:0005524,GO:0006468,GO:0007178,GO:0016020,GO:0016301,GO:0016310,GO:0016740	nucleotide binding,protein kinase activity,transmembrane receptor protein serine/threonine kinase activity,ATP binding,protein phosphorylation,transmembrane receptor protein serine/threonine kinase signaling pathway,membrane,kinase activity,phosphorylation,transferase activity
LOC5572093	873.982	0.971571	0.170587	5.69546	1.23041e-08	1.01636e-07	AAEL009507	glucose-6-phosphate 1-dehydrogenase [Source:VB Community Annotation]			GO:0004345,GO:0005975,GO:0006006,GO:0006098,GO:0016491,GO:0016614,GO:0050661,GO:0055114	glucose-6-phosphate dehydrogenase activity,carbohydrate metabolic process,glucose metabolic process,pentose-phosphate shunt,oxidoreductase activity,oxidoreductase activity, acting on CH-OH group of donors,NADP binding,oxidation-reduction process
LOC110679163	954.859	-1.01752	0.178714	-5.69357	1.24409e-08	1.02702e-07	AAEL000427				GO:0016020,GO:0016021,GO:0016746	membrane,integral component of membrane,transferase activity, transferring acyl groups
LOC5565046	205.135	-1.24081	0.217944	-5.69326	1.24637e-08	1.02827e-07	AAEL004571	o-sialoglycoprotein endopeptidase [Source:VB Community Annotation]			GO:0002949,GO:0004222,GO:0005739,GO:0008033,GO:0016740,GO:0016746,GO:0016747,GO:0046872,GO:0061711	tRNA threonylcarbamoyladenosine modification,metalloendopeptidase activity,mitochondrion,tRNA processing,transferase activity,transferase activity, transferring acyl groups,transferase activity, transferring acyl groups other than amino-acyl groups,metal ion binding,N(6)-L-threonylcarbamoyladenine synthase activity
LOC5564068	111.75	2.16771	0.380879	5.69133	1.26052e-08	1.03931e-07	AAEL025030				GO:0004806,GO:0005576,GO:0006629,GO:0052689	triglyceride lipase activity,extracellular region,lipid metabolic process,carboxylic ester hydrolase activity
LOC5564921	25360.1	0.547509	0.0962114	5.69068	1.26532e-08	1.04262e-07	AAEL004500	eukaryotic translation elongation factor [Source:VB Community Annotation]			GO:0000166,GO:0003746,GO:0003924,GO:0005525,GO:0006412,GO:0006414	nucleotide binding,translation elongation factor activity,GTPase activity,GTP binding,translation,translational elongation
LOC5578485	988.966	-0.793961	0.139542	-5.68976	1.27215e-08	1.04761e-07	AAEL027054				GO:0005634,GO:0007275	nucleus,multicellular organism development
LOC110681395	92.6941	-1.66587	0.292819	-5.68908	1.27725e-08	1.05117e-07	AAEL023773
LOC5578822	1653.4	-0.923	0.162339	-5.68563	1.30332e-08	1.07196e-07	AAEL013863	phosphatidylinositol-binding clathrin assembly protein [Source:VB Community Annotation]			GO:0005543,GO:0005545,GO:0030136,GO:0030276,GO:0048268	phospholipid binding,1-phosphatidylinositol binding,clathrin-coated vesicle,clathrin binding,clathrin coat assembly
LOC5577774	331.512	2.02027	0.355352	5.68527	1.30603e-08	1.07354e-07	AAEL003321				GO:0005515	protein binding
LOC5567194	36.1172	3.93465	0.692331	5.68319	1.32207e-08	1.08605e-07	AAEL000859
LOC110675371	979.675	-1.24308	0.218771	-5.68212	1.33038e-08	1.09221e-07	AAEL027353
LOC5564239	32.0605	4.53814	0.798813	5.6811	1.33828e-08	1.09803e-07	AAEL018316				GO:0004930,GO:0007165,GO:0007186,GO:0016020,GO:0016021	G protein-coupled receptor activity,signal transduction,G protein-coupled receptor signaling pathway,membrane,integral component of membrane
LOC5564249	2600.4	0.71837	0.126623	5.67331	1.40062e-08	1.14847e-07	AAEL004195	membrane associated progesterone receptor [Source:VB Community Annotation]			GO:0016020,GO:0016021	membrane,integral component of membrane
LOC5579828	354.99	1.84251	0.324775	5.67318	1.40172e-08	1.14867e-07	AAEL019688				GO:0003824,GO:0004497,GO:0004500,GO:0005507,GO:0016715,GO:0046872,GO:0055114	catalytic activity,monooxygenase activity,dopamine beta-monooxygenase activity,copper ion binding,oxidoreductase activity, acting on paired donors, with incorporation or reduction of molecular oxygen, reduced ascorbate as one donor, and incorporation of one atom of oxygen,metal ion binding,oxidation-reduction process
LOC5568373	16.1109	-8.16163	1.43878	-5.67259	1.40654e-08	1.15192e-07	AAEL001057	lipase [Source:VB Community Annotation]			GO:0004806,GO:0005576,GO:0052689	triglyceride lipase activity,extracellular region,carboxylic ester hydrolase activity
LOC5570461	1536.26	-0.955907	0.16854	-5.67168	1.41401e-08	1.15733e-07	AAEL008356				GO:0016020,GO:0016021,GO:0022857,GO:0055085	membrane,integral component of membrane,transmembrane transporter activity,transmembrane transport
LOC5566429	291.01	1.201	0.211845	5.66927	1.4341e-08	1.17306e-07	AAEL019600				GO:0003676,GO:0003723,GO:0005634,GO:0006355	nucleic acid binding,RNA binding,nucleus,regulation of transcription, DNA-templated
LOC110680552	378.933	-0.950346	0.167692	-5.66721	1.45138e-08	1.18647e-07	AAEL022803
LOC5572534	5333.72	-1.38098	0.24374	-5.66581	1.4633e-08	1.19549e-07	AAEL009859	nucleolar GTP-binding protein [Source:VB Community Annotation]			GO:0000166,GO:0005525,GO:0005634,GO:0005730,GO:0042254	nucleotide binding,GTP binding,nucleus,nucleolus,ribosome biogenesis
LOC5573943	419.441	-0.823841	0.145422	-5.66516	1.46889e-08	1.19933e-07	AAEL002182	t-diRNAhydrouridine synthase [Source:VB Community Annotation]			GO:0002943,GO:0003824,GO:0008033,GO:0016491,GO:0017150,GO:0050660,GO:0055114	tRNA dihydrouridine synthesis,catalytic activity,tRNA processing,oxidoreductase activity,tRNA dihydrouridine synthase activity,flavin adenine dinucleotide binding,oxidation-reduction process
LOC5573950	759.48	-0.91528	0.161616	-5.6633	1.48486e-08	1.21163e-07	AAEL002238				GO:0000077	DNA damage checkpoint
LOC5575718	2075.55	0.674028	0.119026	5.66285	1.48881e-08	1.21411e-07	AAEL012035	vacuolar ATP synthase subunit e [Source:VB Community Annotation]			GO:0006811,GO:0015991,GO:0033178,GO:0046961,GO:1902600	ion transport,GO_0015991,proton-transporting two-sector ATPase complex, catalytic domain,proton-transporting ATPase activity, rotational mechanism,proton transmembrane transport
LOC5576003	586.71	1.31107	0.231602	5.66089	1.50589e-08	1.22729e-07	AAEL025078				GO:0000139,GO:0005198,GO:0005515,GO:0005643,GO:0005764,GO:0005765,GO:0015031,GO:0016192,GO:0030127,GO:0051028,GO:0090114,GO:1904263	Golgi membrane,structural molecule activity,protein binding,nuclear pore,lysosome,lysosomal membrane,protein transport,vesicle-mediated transport,COPII vesicle coat,mRNA transport,COPII-coated vesicle budding,positive regulation of TORC1 signaling
LOC5566802	112.74	2.29589	0.405591	5.66061	1.50834e-08	1.22855e-07	AAEL005660	p60 epidermal growth factor receptor, putative [Source:VB Community Annotation]			GO:0000166,GO:0004713,GO:0004714,GO:0005515,GO:0005524,GO:0006468,GO:0007169,GO:0016020,GO:0016021,GO:0016301,GO:0016310,GO:0016740,GO:0018108	nucleotide binding,protein tyrosine kinase activity,transmembrane receptor protein tyrosine kinase activity,protein binding,ATP binding,protein phosphorylation,transmembrane receptor protein tyrosine kinase signaling pathway,membrane,integral component of membrane,kinase activity,phosphorylation,transferase activity,peptidyl-tyrosine phosphorylation
LOC110680279	898.908	-1.3085	0.231253	-5.65831	1.52874e-08	1.2441e-07	AAEL024965
LOC5567275	1297	-1.10803	0.195826	-5.65824	1.52929e-08	1.2441e-07	AAEL005938				GO:0003676	nucleic acid binding
LOC5572872	1652.33	-0.707442	0.125047	-5.65743	1.5366e-08	1.24929e-07	AAEL010078				GO:0016311,GO:0016791	dephosphorylation,phosphatase activity
LOC5574652	20.7262	-2.97645	0.526251	-5.65594	1.54992e-08	1.25936e-07	AAEL011292	protease m1 zinc metalloprotease [Source:VB Community Annotation]			GO:0004177,GO:0006508,GO:0008233,GO:0008237,GO:0008270,GO:0016787,GO:0046872	aminopeptidase activity,proteolysis,peptidase activity,metallopeptidase activity,zinc ion binding,hydrolase activity,metal ion binding
LOC5566549	48.2467	2.93731	0.519419	5.65499	1.55858e-08	1.26562e-07	AAEL005464
LOC5578260	260.77	-1.11233	0.196709	-5.65471	1.56113e-08	1.26693e-07	AAEL014880				GO:0003676,GO:0005634,GO:0008270	nucleic acid binding,nucleus,zinc ion binding
LOC5572314	755.202	-0.996835	0.17637	-5.65195	1.58637e-08	1.28664e-07	AAEL022930
LOC5568081	564.854	1.33084	0.235515	5.65073	1.59766e-08	1.29501e-07	AAEL006516	vacuolar ATP synthase subunit h [Source:VB Community Annotation]			GO:0000221,GO:0005515,GO:0006811,GO:0015991,GO:0046961,GO:1902600	vacuolar proton-transporting V-type ATPase, V1 domain,protein binding,ion transport,GO_0015991,proton-transporting ATPase activity, rotational mechanism,proton transmembrane transport
LOC5579480	255.061	-1.38241	0.244717	-5.64901	1.61377e-08	1.30728e-07	AAEL015314	cAMP-dependent protein kinase type ii regulatory subunit [Source:VB Community Annotation]			GO:0001932,GO:0005952,GO:0008603,GO:0016301,GO:0016310,GO:0030552,GO:2000479	regulation of protein phosphorylation,cAMP-dependent protein kinase complex,cAMP-dependent protein kinase regulator activity,kinase activity,phosphorylation,cAMP binding,regulation of cAMP-dependent protein kinase activity
LOC5570496	262.318	-1.8431	0.326323	-5.64807	1.62259e-08	1.31363e-07	AAEL023787
LOC5571924	381.893	-0.778271	0.137881	-5.64449	1.65668e-08	1.34042e-07	AAEL009399				GO:0005515,GO:0031080	protein binding,nuclear pore outer ring
LOC5569476	299.408	-1.22808	0.217589	-5.64404	1.66106e-08	1.34316e-07	AAEL007655				GO:0003676,GO:0005634,GO:0005730	nucleic acid binding,nucleus,nucleolus
LOC5568441	17.5672	-8.28778	1.46867	-5.64305	1.67063e-08	1.35008e-07	AAEL006872	calponin/transgelin [Source:VB Community Annotation]			GO:0005515	protein binding
LOC5574259	28.7707	4.30802	0.763659	5.64129	1.68785e-08	1.36248e-07	AAEL011032				GO:0042302	structural constituent of cuticle
LOC5566857	77.107	3.79203	0.672194	5.64127	1.688e-08	1.36248e-07	AAEL000834	dimethylaniline monooxygenase [Source:VB Community Annotation]			GO:0004497,GO:0004499,GO:0016491,GO:0050660,GO:0050661,GO:0055114	monooxygenase activity,N,N-dimethylaniline monooxygenase activity,oxidoreductase activity,flavin adenine dinucleotide binding,NADP binding,oxidation-reduction process
LOC5574835	1002.06	1.19028	0.211024	5.64052	1.69539e-08	1.36762e-07	AAEL011436	myosin xv [Source:VB Community Annotation]			GO:0000166,GO:0003774,GO:0003779,GO:0005515,GO:0005524,GO:0005737,GO:0005856,GO:0007605,GO:0016459	nucleotide binding,motor activity,actin binding,protein binding,ATP binding,cytoplasm,cytoskeleton,sensory perception of sound,myosin complex
LOC5568263	268.135	1.48521	0.263377	5.63913	1.70912e-08	1.37787e-07	AAEL006687	exportin [Source:VB Community Annotation]			GO:0006886,GO:0008536	intracellular protein transport,Ran GTPase binding
LOC5575478	1577.55	-1.04271	0.184944	-5.63796	1.72078e-08	1.38644e-07	AAEL011865				GO:0016740,GO:0017183	transferase activity,peptidyl-diphthamide biosynthetic process from peptidyl-histidine
LOC5565410	111.866	2.05985	0.365376	5.63762	1.72415e-08	1.38832e-07	AAEL014852
LOC5576141	896.505	1.08432	0.192488	5.63319	1.76902e-08	1.4236e-07	AAEL023423				GO:0000166,GO:0004672,GO:0004674,GO:0005524,GO:0006468	nucleotide binding,protein kinase activity,protein serine/threonine kinase activity,ATP binding,protein phosphorylation
LOC5578785	1249.33	-2.31766	0.411519	-5.63197	1.78165e-08	1.43197e-07	AAEL021350	Histone H4 [Source:UniProtKB/TrEMBL;Acc:Q16IE4]
LOC110678321	17.4127	-5.3806	0.955375	-5.63193	1.78207e-08	1.43197e-07	AAEL022996
LOC5569903	37.2203	-7.50122	1.33192	-5.63187	1.78262e-08	1.43197e-07	AAEL007986
LOC5565652	1424.16	0.753033	0.133735	5.63078	1.794e-08	1.44025e-07	AAEL004902	ras-related protein Rab-2A, putative [Source:VB Community Annotation]			GO:0003924,GO:0005525	GTPase activity,GTP binding
LOC5567853	1185.89	-1.23947	0.220132	-5.63058	1.79605e-08	1.44102e-07	AAEL006308	px serine/threonine kinase (pxk) [Source:VB Community Annotation]			GO:0004672,GO:0005524,GO:0006468,GO:0035091	protein kinase activity,ATP binding,protein phosphorylation,phosphatidylinositol binding
LOC5575841	19.4541	-4.17677	0.741955	-5.62942	1.80822e-08	1.44992e-07	AAEL012114	troponin C [Source:VB Community Annotation]			GO:0005509	calcium ion binding
[truncated: 17,582 more rows]
