# Supplementary material for: CRISPR mediated transactivation in the human disease vector Aedes aegypti
Source: PLoS Pathog. 2023 Jan 19;19(1):e1010842. doi: 10.1371/journal.ppat.1010842 (PMC9888728; doi:10.1371/journal.ppat.1010842)
Supplement: S5 Table — (XLSX) [file ppat.1010842.s005.xlsx]

## Sheet: Sheet1
LOC5569112	baseMean	log2FoldChange	lfcSE	stat	pvalue	padj	AAEL_ID	gene_description	gene_name	gene_synomym	GO_ID	GO_name
dCas9-vpr	23.3241	1.13635	0.624701	1.81903	0.0689073	0.132643
LOC5569112 (eve)	552.422	1.45256	0.720314	2.01656	0.0437413	0.0925156	AAEL007369	homeobox protein even skipped [Source:VB Community Annotation]			GO:0000981,GO:0003677,GO:0005634,GO:0006355,GO:0006357,GO:0043565	DNA-binding transcription factor activity, RNA polymerase II-specific,DNA binding,nucleus,regulation of transcription, DNA-templated,regulation of transcription by RNA polymerase II,sequence-specific DNA binding
LOC5568282 (hh)	112.164	-0.88328	0.404694	-2.18259	0.029066	0.0665362	AAEL006708	hedgehog [Source:VB Community Annotation]			GO:0005576,GO:0005615,GO:0005634,GO:0005737,GO:0005886,GO:0006508,GO:0007165,GO:0007267,GO:0007275,GO:0007367,GO:0008233,GO:0009653,GO:0016015,GO:0016020,GO:0016539,GO:0016540,GO:0016787,GO:0046872	extracellular region,extracellular space,nucleus,cytoplasm,plasma membrane,proteolysis,signal transduction,cell-cell signaling,multicellular organism development,segment polarity determination,peptidase activity,anatomical structure morphogenesis,morphogen activity,membrane,intein-mediated protein splicing,protein autoprocessing,hydrolase activity,metal ion binding
LOC5569670	15725.4	-2.97754	0.166533	-17.8796	1.7005e-71	2.29432e-67	AAEL007824	40S ribosomal protein S29 [Source:UniProtKB/TrEMBL;Acc:Q1HRA1]	RpS29		GO:0003735,GO:0005783,GO:0005791,GO:0005829,GO:0005840,GO:0006412,GO:0008270	structural constituent of ribosome,endoplasmic reticulum,rough endoplasmic reticulum,cytosol,ribosome,translation,zinc ion binding
LOC5576769	1375.99	7.74247	0.461807	16.7656	4.35723e-63	2.93939e-59	AAEL012755
LOC110679209	677.221	7.20668	0.435223	16.5586	1.388e-61	6.24229e-58
LOC5564713	30833	-3.28955	0.200112	-16.4386	1.01231e-60	3.41452e-57	AAEL014583	60S acidic ribosomal protein P2 [Source:UniProtKB/TrEMBL;Acc:Q1HRM9]	RpLP2		GO:0003735,GO:0005840,GO:0006414	structural constituent of ribosome,ribosome,translational elongation
LOC5564514	3494.43	-10.3279	0.632602	-16.326	6.44862e-60	1.7401e-56	AAEL004292				GO:0042302	structural constituent of cuticle
LOC5568465	27316.3	-3.53139	0.217492	-16.2369	2.76603e-59	6.21988e-56	AAEL006860	40S ribosomal protein S28 [Source:UniProtKB/TrEMBL;Acc:Q1HR28]	RpS28		GO:0003735,GO:0005840,GO:0006412	structural constituent of ribosome,ribosome,translation
LOC5564016	449.429	6.41581	0.413287	15.5239	2.39208e-54	4.61057e-51	AAEL014277				GO:0000981,GO:0003677,GO:0005634,GO:0006355,GO:0006357,GO:0043565	DNA-binding transcription factor activity, RNA polymerase II-specific,DNA binding,nucleus,regulation of transcription, DNA-templated,regulation of transcription by RNA polymerase II,sequence-specific DNA binding
CFI06_mgt19	9895.49	-8.63672	0.575232	-15.0143	5.91694e-51	9.97892e-48
LOC5565897	1433.83	7.45749	0.507655	14.6901	7.46381e-49	1.11891e-45	AAEL000686	lipase [Source:VB Community Annotation]			GO:0004806,GO:0005576,GO:0052689	triglyceride lipase activity,extracellular region,carboxylic ester hydrolase activity
LOC5578364	1222.96	-3.09107	0.211283	-14.63	1.8091e-48	2.44084e-45	AAEL003522	protein arginine n-methyltransferase [Source:VB Community Annotation]			GO:0006479,GO:0008168,GO:0016274,GO:0016740,GO:0018216,GO:0032259,GO:0035246	protein methylation,methyltransferase activity,protein-arginine N-methyltransferase activity,transferase activity,peptidyl-arginine methylation,methylation,peptidyl-arginine N-methylation
LOC5565962	10143.5	-2.41616	0.168163	-14.368	8.21959e-47	1.00817e-43	AAEL005220	60S ribosomal protein L30 [Source:UniProtKB/TrEMBL;Acc:Q1HR35]	RpL30		GO:0003723,GO:0003735,GO:0005840,GO:0006412,GO:0022625	RNA binding,structural constituent of ribosome,ribosome,translation,cytosolic large ribosomal subunit
LOC5578107	2042.92	-1.68626	0.121113	-13.923	4.58956e-44	5.16019e-41	AAEL003407				GO:0003676,GO:0003723,GO:0003729	nucleic acid binding,RNA binding,mRNA binding
LOC5567053	6493.28	-7.78127	0.559168	-13.9158	5.07914e-44	5.27137e-41	AAEL005772	odorant binding protein OBP22 [Source:VB Community Annotation]	OBP22		GO:0005549	odorant binding
LOC5566939	914.493	5.24394	0.383546	13.6723	1.48675e-42	1.4328e-39	AAEL005700	cytochrome P450 [Source:VB Community Annotation]	CYP325X4		GO:0004497,GO:0005506,GO:0016020,GO:0016021,GO:0016491,GO:0016705,GO:0020037,GO:0046872,GO:0055114	monooxygenase activity,iron ion binding,membrane,integral component of membrane,oxidoreductase activity,oxidoreductase activity, acting on paired donors, with incorporation or reduction of molecular oxygen,heme binding,metal ion binding,oxidation-reduction process
LOC5576873	796.729	-7.22309	0.535084	-13.499	1.58542e-41	1.42603e-38	AAEL003041				GO:0042302	structural constituent of cuticle
LOC110674150	798.267	3.49227	0.260041	13.4297	4.05068e-41	3.41574e-38	AAEL017975	heat shock protein HSP70 [Source:VB Community Annotation]	HSP70Ba
LOC5569811	1173.64	-7.96025	0.597915	-13.3133	1.93606e-40	1.53655e-37	AAEL001295
LOC110680965	790.633	-2.09855	0.158548	-13.236	5.4334e-40	4.07264e-37	AAEL022406				GO:0003779,GO:0005198,GO:0005856	actin binding,structural molecule activity,cytoskeleton
CFI06_mgr02	879065	-6.17395	0.470469	-13.1229	2.43295e-39	1.72765e-36
LOC110679351	523.059	7.54461	0.576738	13.0815	4.1996e-39	2.83305e-36	AAEL024521
LOC110678114	2954.98	-3.61426	0.289773	-12.4727	1.05184e-35	6.7578e-33	AAEL023799
LOC110678115	2954.51	-3.61401	0.28991	-12.466	1.14434e-35	7.01795e-33	AAEL027243
LOC110676831	22144	-2.97626	0.240201	-12.3907	2.93365e-35	1.7209e-32	AAEL025362	60S ribosomal protein L10 [Source:UniProtKB/TrEMBL;Acc:Q1HRT6]
LOC5575037	13841.8	-1.92436	0.160838	-11.9646	5.44917e-33	3.06334e-30	AAEL011587	60S ribosomal protein L27, putative [Source:VB Community Annotation]	RpL27		GO:0003735,GO:0005840,GO:0006412	structural constituent of ribosome,ribosome,translation
LOC5570219	778.672	-9.41223	0.786928	-11.9607	5.70605e-33	3.07944e-30	AAEL024456
LOC5567906	337.079	-8.74164	0.731981	-11.9424	7.11118e-33	3.69015e-30	AAEL006335				GO:0016020,GO:0016021,GO:0016747	membrane,integral component of membrane,transferase activity, transferring acyl groups other than amino-acyl groups
LOC5576190	952.114	-6.18544	0.51893	-11.9196	9.35654e-33	4.6755e-30	AAEL012381
LOC5574993	27042.6	-3.00436	0.252258	-11.9099	1.05137e-32	5.06612e-30	AAEL025362	60S ribosomal protein L10 [Source:UniProtKB/TrEMBL;Acc:Q1HRT6]			GO:0003735,GO:0005840,GO:0006412	structural constituent of ribosome,ribosome,translation
LOC5577691	487.831	-8.11465	0.687735	-11.7991	3.94517e-32	1.83546e-29	AAEL013327
LOC5575395	90.5938	-3.25857	0.278283	-11.7096	1.13878e-31	5.12145e-29	AAEL011803	prohibitin, putative [Source:VB Community Annotation]			GO:0005886,GO:0016020,GO:0016021	plasma membrane,membrane,integral component of membrane
LOC5567411	161.237	-5.94843	0.511159	-11.6372	2.66762e-31	1.16102e-28	AAEL006064	zinc finger protein [Source:VB Community Annotation]			GO:0000977,GO:0003676,GO:0003677,GO:0005634,GO:0006357,GO:0046872	RNA polymerase II transcription regulatory region sequence-specific DNA binding,nucleic acid binding,DNA binding,nucleus,regulation of transcription by RNA polymerase II,metal ion binding
LOC5571832	447.96	-7.70282	0.663138	-11.6157	3.42931e-31	1.44588e-28	AAEL001673	actin [Source:VB Community Annotation]			GO:0005524,GO:0005737,GO:0005856	ATP binding,cytoplasm,cytoskeleton
LOC110675520	4324.39	-8.24277	0.709811	-11.6126	3.55528e-31	1.45357e-28	AAEL024417
LOC5564603	2344.74	1.64607	0.142218	11.5743	5.56267e-31	2.2074e-28	AAEL010086	DNA replication licensing factor MCM4 [Source:VB Community Annotation]			GO:0000166,GO:0003677,GO:0003678,GO:0004386,GO:0005524,GO:0005634,GO:0006260,GO:0006270,GO:0016787,GO:0032508,GO:0042555	nucleotide binding,DNA binding,DNA helicase activity,helicase activity,ATP binding,nucleus,DNA replication,DNA replication initiation,hydrolase activity,DNA duplex unwinding,MCM complex
LOC5575982	1768.71	-2.33818	0.20268	-11.5363	8.65858e-31	3.33776e-28	AAEL019430
LOC5570139	18017.6	-1.89973	0.165005	-11.5131	1.13277e-30	4.24538e-28	AAEL008103	40S ribosomal protein S8 [Source:UniProtKB/TrEMBL;Acc:Q1HRQ9]	RpS8		GO:0003735,GO:0005840,GO:0006412	structural constituent of ribosome,ribosome,translation
LOC5566204	262.191	-2.52117	0.220018	-11.4589	2.1221e-30	7.73821e-28	AAEL027520				GO:0004888,GO:0004890,GO:0005216,GO:0005230,GO:0006811,GO:0016020,GO:0016021,GO:0034220	transmembrane signaling receptor activity,GABA-A receptor activity,ion channel activity,extracellular ligand-gated ion channel activity,ion transport,membrane,integral component of membrane,ion transmembrane transport
LOC5570689	96.7836	-3.3368	0.292897	-11.3924	4.5619e-30	1.6156e-27	AAEL008502				GO:0003824,GO:0005975,GO:0008152,GO:0016020,GO:0016021,GO:0016798	catalytic activity,carbohydrate metabolic process,metabolic process,membrane,integral component of membrane,hydrolase activity, acting on glycosyl bonds
LOC5576119	2231.65	1.56669	0.137545	11.3904	4.67007e-30	1.6156e-27	AAEL002810	DNA replication licensing factor MCM5 [Source:VB Community Annotation]			GO:0000166,GO:0003677,GO:0003678,GO:0003688,GO:0004386,GO:0005524,GO:0005634,GO:0006260,GO:0006270,GO:0016787,GO:0032508,GO:0042555	nucleotide binding,DNA binding,DNA helicase activity,DNA replication origin binding,helicase activity,ATP binding,nucleus,DNA replication,DNA replication initiation,hydrolase activity,DNA duplex unwinding,MCM complex
LOC110681469	83.2663	-4.58549	0.403616	-11.361	6.53835e-30	2.1516e-27	AAEL027797				GO:0000786,GO:0003677,GO:0005634,GO:0005694,GO:0006334,GO:0042025	nucleosome,DNA binding,nucleus,chromosome,nucleosome assembly,host cell nucleus
LOC5575530	83.2663	-4.58549	0.403616	-11.361	6.53835e-30	2.1516e-27	AAEL011906	histone H1, putative [Source:VB Community Annotation]			GO:0000786,GO:0003677,GO:0005634,GO:0005694,GO:0006334,GO:0042025	nucleosome,DNA binding,nucleus,chromosome,nucleosome assembly,host cell nucleus
LOC5572284	18176	-2.38909	0.210358	-11.3572	6.82863e-30	2.19362e-27	AAEL001759	40S ribosomal protein S9 [Source:UniProtKB/TrEMBL;Acc:Q1HRP3]	RpS9		GO:0003723,GO:0003735,GO:0005840,GO:0006412,GO:0015935,GO:0019843	RNA binding,structural constituent of ribosome,ribosome,translation,small ribosomal subunit,rRNA binding
LOC5568412	204.874	-5.26237	0.464211	-11.3361	8.68839e-30	2.72613e-27	AAEL006822	otopetrin [Source:VB Community Annotation]			GO:0005886,GO:0006811,GO:0016020,GO:0016021	plasma membrane,ion transport,membrane,integral component of membrane
LOC110675128	11504.8	-4.18297	0.370966	-11.2759	1.72627e-29	5.29336e-27	AAEL026302
LOC5563860	155.307	4.57112	0.407809	11.209	3.68433e-29	1.10464e-26	AAEL023045
LOC5577475	219.393	-6.55602	0.58688	-11.171	5.65568e-29	1.65884e-26	AAEL013222				GO:0005576,GO:0006030,GO:0008061	extracellular region,chitin metabolic process,chitin binding
LOC5565553	178771	-4.68826	0.420029	-11.1618	6.27271e-29	1.80067e-26	AAEL022140
LOC5574485	18210.9	-2.07397	0.186901	-11.0966	1.30266e-28	3.66156e-26	AAEL002372	40S ribosomal protein S11 [Source:UniProtKB/TrEMBL;Acc:Q9GSB1]	RpS11		GO:0003735,GO:0005840,GO:0006412	structural constituent of ribosome,ribosome,translation
LOC110674176	146.72	-2.86908	0.258616	-11.094	1.3417e-28	3.69432e-26	AAEL023837
LOC5574468	360.624	-9.45542	0.856688	-11.0372	2.52849e-28	6.82289e-26	AAEL002391	Carboxylic ester hydrolase [Source:UniProtKB/TrEMBL;Acc:A0A1S4F1M6]			GO:0016787,GO:0052689	hydrolase activity,carboxylic ester hydrolase activity
LOC110679365	3736.65	1.49636	0.136501	10.9622	5.80451e-28	1.53558e-25	AAEL020525				GO:0003723,GO:0003729,GO:0003743,GO:0005515	RNA binding,mRNA binding,translation initiation factor activity,protein binding
LOC5576871	355.59	-9.98343	0.91146	-10.9532	6.412e-28	1.66367e-25	AAEL022352				GO:0042302	structural constituent of cuticle
LOC5567163	21929	-2.0418	0.18685	-10.9275	8.51678e-28	2.16808e-25	AAEL005901	40S ribosomal protein S3a [Source:UniProtKB/Swiss-Prot;Acc:Q1HRR3]	RpS3a
LOC5565851	1523.09	2.05186	0.188538	10.883	1.38871e-27	3.46971e-25	AAEL005022	Mediator of RNA polymerase II transcription subunit 15 (Med15) [Source:VB Community Annotation]	Med15		GO:0003712,GO:0005634,GO:0006355,GO:0006357,GO:0016592	transcription coregulator activity,nucleus,regulation of transcription, DNA-templated,regulation of transcription by RNA polymerase II,mediator complex
LOC5564226	7793.22	-1.8724	0.172151	-10.8765	1.49229e-27	3.66072e-25	AAEL004175	40S ribosomal protein S17 [Source:UniProtKB/TrEMBL;Acc:Q52UT2]	RpS17		GO:0003735,GO:0005840,GO:0006412	structural constituent of ribosome,ribosome,translation
LOC5577309	11820.1	-2.1206	0.195576	-10.8429	2.15568e-27	5.19364e-25	AAEL019789	40S ribosomal protein S3a [Source:UniProtKB/Swiss-Prot;Acc:Q1HRR3]			GO:0003735,GO:0005737,GO:0005840,GO:0006412,GO:0022627	structural constituent of ribosome,cytoplasm,ribosome,translation,cytosolic small ribosomal subunit
LOC5568838	741.629	1.88492	0.174321	10.8129	2.98953e-27	7.07627e-25	AAEL001169	ribosome biogenesis protein BOP1 homolog [Source:VB Community Annotation]			GO:0000463,GO:0000466,GO:0005515,GO:0005634,GO:0005654,GO:0005730,GO:0006364,GO:0030687,GO:0042254,GO:0042273,GO:0043021	maturation of LSU-rRNA from tricistronic rRNA transcript (SSU-rRNA, 5.8S rRNA, LSU-rRNA),maturation of 5.8S rRNA from tricistronic rRNA transcript (SSU-rRNA, 5.8S rRNA, LSU-rRNA),protein binding,nucleus,nucleoplasm,nucleolus,rRNA processing,preribosome, large subunit precursor,ribosome biogenesis,ribosomal large subunit biogenesis,ribonucleoprotein complex binding
LOC5564622	156.66	-7.48793	0.694109	-10.7878	3.92956e-27	9.14098e-25	AAEL014544	prophenoloxidase [Source:VB Community Annotation]	PPO6		GO:0004497,GO:0016491,GO:0046872,GO:0055114	monooxygenase activity,oxidoreductase activity,metal ion binding,oxidation-reduction process
CFI06_mgt18	107.918	-5.2272	0.486115	-10.753	5.7358e-27	1.31165e-24
LOC5575879	688.586	-5.76489	0.538018	-10.7151	8.65096e-27	1.94531e-24	AAEL026432
LOC5579075	1341.46	-1.82068	0.170476	-10.68	1.26321e-26	2.79397e-24	AAEL019426				GO:0003677,GO:0003700,GO:0005634,GO:0006355,GO:0042025,GO:0043565	DNA binding,DNA-binding transcription factor activity,nucleus,regulation of transcription, DNA-templated,host cell nucleus,sequence-specific DNA binding
LOC5569582	12033	-2.20232	0.206438	-10.6682	1.43378e-26	3.1201e-24	AAEL007771	60S ribosomal protein L22 [Source:UniProtKB/TrEMBL;Acc:Q1HRP2]	RpL22		GO:0003735,GO:0005840,GO:0006412	structural constituent of ribosome,ribosome,translation
LOC5579660	125.012	-2.58246	0.243036	-10.6258	2.26005e-26	4.8401e-24	AAEL003959	short-chain dehydrogenase [Source:VB Community Annotation]			GO:0016020,GO:0016021,GO:0016491,GO:0055114	membrane,integral component of membrane,oxidoreductase activity,oxidation-reduction process
LOC110678373	75.5458	-4.85811	0.457913	-10.6092	2.6993e-26	5.69046e-24	AAEL027307				GO:0035368	selenocysteine insertion sequence binding
LOC5566959	32001.3	-2.12399	0.200336	-10.6021	2.91223e-26	6.0449e-24	AAEL005722	60S ribosomal protein L7a [Source:VB Community Annotation]	RpL26		GO:0003723,GO:0005840,GO:0022625,GO:0042254,GO:1990904	RNA binding,ribosome,cytosolic large ribosomal subunit,ribosome biogenesis,ribonucleoprotein complex
LOC5569248	393.328	-3.13566	0.297376	-10.5444	5.38961e-26	1.10177e-23	AAEL007502	iroquois-class homeodomain protein irx [Source:VB Community Annotation]			GO:0000981,GO:0003677,GO:0005634,GO:0006355,GO:0006357,GO:0043565	DNA-binding transcription factor activity, RNA polymerase II-specific,DNA binding,nucleus,regulation of transcription, DNA-templated,regulation of transcription by RNA polymerase II,sequence-specific DNA binding
LOC5578652	140.562	5.28307	0.502011	10.5238	6.7088e-26	1.35097e-23	AAEL013802	Fatty acyl-CoA reductase [Source:UniProtKB/TrEMBL;Acc:A0A1S4FZZ5]			GO:0006629,GO:0016020,GO:0016021,GO:0016491,GO:0055114,GO:0080019,GO:0102965	lipid metabolic process,membrane,integral component of membrane,oxidoreductase activity,oxidation-reduction process,fatty-acyl-CoA reductase (alcohol-forming) activity,alcohol-forming fatty acyl-CoA reductase activity
LOC5565809	194.56	6.82798	0.649304	10.5158	7.30202e-26	1.44881e-23	AAEL005005				GO:0005515	protein binding
LOC5580149	100.525	-6.84434	0.653165	-10.4787	1.08185e-25	2.11541e-23	AAEL002449				GO:0042302	structural constituent of cuticle
LOC5570126	131.749	-4.85977	0.466809	-10.4106	2.21766e-25	4.27438e-23	AAEL008118	Protein mab-21 [Source:VB Community Annotation]			GO:0005634	nucleus
LOC5578811	543.808	-5.29654	0.512474	-10.3352	4.88217e-25	9.27751e-23	AAEL013853	C-Type Lectin (CTL) - galactose binding. [Source:VB Community Annotation]	CTLGA2		GO:0030246	carbohydrate binding
LOC5573415	315.395	2.40501	0.232836	10.3292	5.20058e-25	9.7453e-23	AAEL019733				GO:0005515,GO:0007165	protein binding,signal transduction
LOC5579971	543.09	-2.30923	0.224323	-10.2942	7.48518e-25	1.38342e-22	AAEL026089
LOC5571927	17778.8	-2.4727	0.240535	-10.28	8.67427e-25	1.58153e-22	AAEL020290	60S ribosomal protein L39 [Source:UniProtKB/TrEMBL;Acc:Q1HRB5]			GO:0003735,GO:0005840,GO:0006412	structural constituent of ribosome,ribosome,translation
LOC5572647	1398.57	-4.75843	0.463158	-10.2739	9.24103e-25	1.6624e-22	AAEL001851
LOC5566384	64.0788	-6.37188	0.620319	-10.2719	9.42813e-25	1.67374e-22	AAEL005345	transcription factor castor (protein ming) [Source:VB Community Annotation]			GO:0003676,GO:0006355	nucleic acid binding,regulation of transcription, DNA-templated
LOC5576653	20958.7	-2.11749	0.206619	-10.2483	1.20501e-24	2.11143e-22	AAEL012686	40S ribosomal protein S23 [Source:UniProtKB/TrEMBL;Acc:Q1HRM5]	RpS23		GO:0003735,GO:0005840,GO:0006412,GO:0015935	structural constituent of ribosome,ribosome,translation,small ribosomal subunit
LOC110676861	264.559	-6.35227	0.624622	-10.1698	2.70519e-24	4.67929e-22	AAEL023187				GO:0005201,GO:0005581	extracellular matrix structural constituent,collagen trimer
LOC110678578	148.844	5.23466	0.518778	10.0904	6.0948e-24	1.0409e-21	AAEL027671
LOC110674098	192.861	-7.43387	0.737919	-10.0741	7.19166e-24	1.21287e-21	AAEL023292
LOC5577594	376.521	-6.92394	0.687817	-10.0666	7.76525e-24	1.29344e-21	AAEL013303
LOC5577288	400.272	1.88159	0.187498	10.0353	1.06673e-23	1.75516e-21	AAEL013142				GO:0000166,GO:0005524	nucleotide binding,ATP binding
LOC110677182	1638.76	-1.68002	0.167746	-10.0152	1.30632e-23	2.12347e-21	AAEL020737	40S ribosomal protein S21 [Source:UniProtKB/TrEMBL;Acc:Q1HR25]
LOC5578569	675.787	1.74239	0.174188	10.0029	1.47991e-23	2.37701e-21	AAEL013756	zinc/iron transporter [Source:VB Community Annotation]			GO:0016020,GO:0016021,GO:0030001,GO:0046873,GO:0055085	membrane,integral component of membrane,metal ion transport,metal ion transmembrane transporter activity,transmembrane transport
LOC5572566	1092.81	5.84131	0.586283	9.96329	2.20637e-23	3.50216e-21	AAEL009888	sodium-coupled cation-chloride cotransporter [Source:VB Community Annotation]	CCC2		GO:0006811,GO:0015293,GO:0015377,GO:0016020,GO:0016021,GO:0022857,GO:0055085,GO:1902476	ion transport,symporter activity,cation:chloride symporter activity,membrane,integral component of membrane,transmembrane transporter activity,transmembrane transport,chloride transmembrane transport
LOC5575298	419.31	-3.92969	0.395463	-9.93692	2.8759e-23	4.51181e-21	AAEL025736				GO:0005515	protein binding
LOC5564064	5183.12	1.96594	0.198652	9.89638	4.31603e-23	6.60279e-21	AAEL004054	cytochrome P450 [Source:VB Community Annotation]	CYP4G36		GO:0004497,GO:0005506,GO:0016020,GO:0016021,GO:0016491,GO:0016705,GO:0020037,GO:0046872,GO:0055114	monooxygenase activity,iron ion binding,membrane,integral component of membrane,oxidoreductase activity,oxidoreductase activity, acting on paired donors, with incorporation or reduction of molecular oxygen,heme binding,metal ion binding,oxidation-reduction process
LOC5570847	376.926	-5.17561	0.523014	-9.89574	4.34405e-23	6.60279e-21	AAEL008620	D7 protein, putative [Source:VB Community Annotation]			GO:0005549	odorant binding
LOC5576642	7836	-1.99309	0.201414	-9.89547	4.35553e-23	6.60279e-21	AAEL012671				GO:0003700,GO:0006355	DNA-binding transcription factor activity,regulation of transcription, DNA-templated
LOC5566353	544.803	-5.56975	0.564022	-9.87506	5.34031e-23	8.00572e-21	AAEL005336	d-3-phosphoglycerate dehydrogenase [Source:VB Community Annotation]			GO:0016491,GO:0016616,GO:0051287,GO:0055114	oxidoreductase activity,oxidoreductase activity, acting on the CH-OH group of donors, NAD or NADP as acceptor,NAD binding,oxidation-reduction process
LOC5578104	845.03	-5.98342	0.608532	-9.83255	8.1526e-23	1.20874e-20	AAEL003428				GO:0005515	protein binding
LOC5570134	647.864	-2.83093	0.288246	-9.82125	9.12077e-23	1.33758e-20	AAEL008099	Procollagen-lysine,2-oxoglutarate 5-dioxygenase [Source:UniProtKB/TrEMBL;Acc:A0A1S4FIM3]			GO:0005506,GO:0008475,GO:0016491,GO:0016705,GO:0031418,GO:0046872,GO:0051213,GO:0055114	iron ion binding,procollagen-lysine 5-dioxygenase activity,oxidoreductase activity,oxidoreductase activity, acting on paired donors, with incorporation or reduction of molecular oxygen,L-ascorbic acid binding,metal ion binding,dioxygenase activity,oxidation-reduction process
LOC110679593	632.986	-4.15245	0.423093	-9.81452	9.75037e-23	1.41454e-20	AAEL026911
LOC5576966	275.901	-7.40339	0.755118	-9.80428	1.0791e-22	1.54885e-20	AAEL003060	female-specific chymotrypsin [Source:VB Community Annotation]			GO:0004252,GO:0006508,GO:0008233	serine-type endopeptidase activity,proteolysis,peptidase activity
LOC5565268	721.114	1.71924	0.175936	9.77196	1.48549e-22	2.09308e-20	AAEL004686	RuvB-like helicase 1 (EC 3.6.4.12) (Pontin) [Source:VB Community Annotation]	pont		GO:0000166,GO:0003678,GO:0003713,GO:0004386,GO:0005524,GO:0005634,GO:0006281,GO:0006310,GO:0006325,GO:0006974,GO:0007049,GO:0016787,GO:0031011,GO:0032508,GO:0035267,GO:0042127,GO:0043139,GO:0043141,GO:0051301,GO:0090263,GO:0097255,GO:1903508	nucleotide binding,DNA helicase activity,transcription coactivator activity,helicase activity,ATP binding,nucleus,DNA repair,DNA recombination,chromatin organization,cellular response to DNA damage stimulus,cell cycle,hydrolase activity,Ino80 complex,DNA duplex unwinding,NuA4 histone acetyltransferase complex,regulation of cell population proliferation,5'-3' DNA helicase activity,GO_0043141,cell …
LOC5575512	2646.56	1.23231	0.12611	9.7717	1.4893e-22	2.09308e-20	AAEL011881				GO:0005515,GO:0046983	protein binding,protein dimerization activity
LOC5566772	14312.7	-2.14824	0.220017	-9.76395	1.6077e-22	2.2362e-20	AAEL005629	60S ribosomal protein L35, putative [Source:VB Community Annotation]	RpL7a		GO:0003735,GO:0005840,GO:0006412	structural constituent of ribosome,ribosome,translation
LOC5573864	1202.71	-2.63525	0.270425	-9.74485	1.94066e-22	2.67178e-20	AAEL010788	metalloprotease [Source:VB Community Annotation]			GO:0004222,GO:0006508,GO:0008233,GO:0008237,GO:0008270,GO:0016787,GO:0046872	metalloendopeptidase activity,proteolysis,peptidase activity,metallopeptidase activity,zinc ion binding,hydrolase activity,metal ion binding
LOC23687844	1149.96	1.30181	0.133719	9.73542	2.12944e-22	2.90206e-20	AAEL017424				GO:0003676,GO:0005634,GO:0008270,GO:0046872	nucleic acid binding,nucleus,zinc ion binding,metal ion binding
LOC5567070	17854.1	-2.23524	0.229907	-9.72236	2.42113e-22	3.242e-20	AAEL005817	60S ribosomal protein L26 [Source:UniProtKB/TrEMBL;Acc:Q178R6]	RpL26		GO:0003723,GO:0003735,GO:0005840,GO:0006412,GO:0015934	RNA binding,structural constituent of ribosome,ribosome,translation,large ribosomal subunit
LOC5575607	48.8532	-3.88829	0.399943	-9.72211	2.42694e-22	3.242e-20	AAEL011941	oxidase/peroxidase [Source:VB Community Annotation]			GO:0004601,GO:0006979,GO:0016020,GO:0016021,GO:0020037,GO:0055114,GO:0098869	peroxidase activity,response to oxidative stress,membrane,integral component of membrane,heme binding,oxidation-reduction process,cellular oxidant detoxification
LOC5569239	156.204	-5.37993	0.554128	-9.70882	2.7653e-22	3.65779e-20	AAEL007495	phosphoglycerate mutase [Source:VB Community Annotation]			GO:0004619,GO:0006096,GO:0016853,GO:0016868	phosphoglycerate mutase activity,glycolytic process,isomerase activity,intramolecular transferase activity, phosphotransferases
LOC5564848	448.868	-3.61649	0.373038	-9.6947	3.1757e-22	4.15986e-20	AAEL000597	cadherin [Source:VB Community Annotation]			GO:0005509,GO:0005886,GO:0007155,GO:0007156,GO:0016020,GO:0016021	calcium ion binding,plasma membrane,cell adhesion,homophilic cell adhesion via plasma membrane adhesion molecules,membrane,integral component of membrane
LOC5564556	23885.9	-1.79713	0.185664	-9.67945	3.68686e-22	4.78299e-20	AAEL004325	60S ribosomal protein L5 [Source:UniProtKB/Swiss-Prot;Acc:Q1HQU2]	RpL5		GO:0003723,GO:0003735,GO:0005634,GO:0005737,GO:0005840,GO:0006412,GO:0008097,GO:0019843	RNA binding,structural constituent of ribosome,nucleus,cytoplasm,ribosome,translation,5S rRNA binding,rRNA binding
LOC110676337	312.869	4.13927	0.428848	9.65208	4.81695e-22	6.18955e-20	AAEL027550
LOC5579417	359.89	-5.00019	0.518163	-9.64985	4.92301e-22	6.26615e-20	AAEL015458	transferrin [Source:VB Community Annotation]	Tf1		GO:0005576,GO:0005615,GO:0006811,GO:0046872,GO:0055072	extracellular region,extracellular space,ion transport,metal ion binding,iron ion homeostasis
LOC5571564	14224.4	-1.7542	0.182812	-9.59565	8.33886e-22	1.05148e-19	AAEL009151	40S ribosomal protein S15a [Source:VB Community Annotation]	RpS15a		GO:0003735,GO:0005840,GO:0006412	structural constituent of ribosome,ribosome,translation
LOC5576933	358.298	2.01488	0.210778	9.55927	1.18594e-21	1.48154e-19	AAEL012876				GO:0046872	metal ion binding
LOC5565979	15004.7	-1.37405	0.143974	-9.54369	1.37837e-21	1.70614e-19	AAEL005097	cold induced protein (BnC24A), putative [Source:VB Community Annotation]			GO:0003735,GO:0005840,GO:0006412	structural constituent of ribosome,ribosome,translation
LOC5576819	3105.66	-1.74449	0.183018	-9.53179	1.54587e-21	1.89608e-19	AAEL019629
LOC110679221	139.448	-4.33507	0.455203	-9.52337	1.67655e-21	2.03784e-19	AAEL020061
LOC5577136	104.852	-3.8825	0.408202	-9.51124	1.88406e-21	2.26962e-19	AAEL003115	tartan [Source:VB Community Annotation]			GO:0005515,GO:0016020,GO:0016021	protein binding,membrane,integral component of membrane
LOC5575105	15216.5	-1.78712	0.188009	-9.50552	1.99048e-21	2.3766e-19	AAEL011656	40S ribosomal protein S15 [Source:UniProtKB/TrEMBL;Acc:Q16PF7]	RpS15		GO:0003723,GO:0003735,GO:0005840,GO:0006412,GO:0015935	RNA binding,structural constituent of ribosome,ribosome,translation,small ribosomal subunit
LOC5569820	396.547	3.09879	0.326934	9.47833	2.58379e-21	3.05794e-19	AAEL001320	cytochrome P450 [Source:VB Community Annotation]	CYP9M4		GO:0004497,GO:0005506,GO:0016020,GO:0016021,GO:0016491,GO:0016705,GO:0020037,GO:0046872,GO:0055114	monooxygenase activity,iron ion binding,membrane,integral component of membrane,oxidoreductase activity,oxidoreductase activity, acting on paired donors, with incorporation or reduction of molecular oxygen,heme binding,metal ion binding,oxidation-reduction process
LOC5566329	531.627	4.4494	0.469837	9.47009	2.79611e-21	3.28044e-19	AAEL005316				GO:0016020,GO:0016021	membrane,integral component of membrane
LOC110680939	5526.28	-1.78049	0.188585	-9.44136	3.67972e-21	4.27989e-19	AAEL025999	40S ribosomal protein S17 [Source:UniProtKB/TrEMBL;Acc:Q52UT2]
LOC5564270	356.351	-5.05975	0.536636	-9.42863	4.15464e-21	4.79097e-19	AAEL014369				GO:0042302	structural constituent of cuticle
LOC5566172	1275.06	1.36917	0.14528	9.4244	4.32574e-21	4.94601e-19	AAEL005216				GO:0008152,GO:0016787,GO:0016798,GO:0016829,GO:0046872	metabolic process,hydrolase activity,hydrolase activity, acting on glycosyl bonds,lyase activity,metal ion binding
LOC5577214	1174.13	1.30565	0.138903	9.39973	5.47039e-21	6.20223e-19	AAEL013098	coatomer [Source:VB Community Annotation]			GO:0000139,GO:0005198,GO:0005515,GO:0005737,GO:0005794,GO:0006886,GO:0015031,GO:0016020,GO:0016192,GO:0030117,GO:0030126	Golgi membrane,structural molecule activity,protein binding,cytoplasm,Golgi apparatus,intracellular protein transport,protein transport,membrane,vesicle-mediated transport,membrane coat,COPI vesicle coat
LOC110679361	107.126	5.70476	0.60703	9.39782	5.57044e-21	6.26303e-19	AAEL009498				GO:0003677,GO:0003899,GO:0006351,GO:0032549	DNA binding,DNA-directed 5'-3' RNA polymerase activity,transcription, DNA-templated,ribonucleoside binding
LOC5563788	1098.35	-2.72411	0.290142	-9.38886	6.06526e-21	6.76301e-19	AAEL003927				GO:0016020,GO:0016021	membrane,integral component of membrane
LOC110674481	161.411	6.4256	0.684606	9.38582	6.24259e-21	6.9037e-19	AAEL025523
LOC5579213	530.836	1.85532	0.197822	9.37878	6.67419e-21	7.32099e-19	AAEL014051	nop14 [Source:VB Community Annotation]			GO:0005634,GO:0005730,GO:0032040,GO:0042254	nucleus,nucleolus,small-subunit processome,ribosome biogenesis
LOC5571215	135.368	5.32676	0.570411	9.33846	9.77456e-21	1.06354e-18	AAEL007191	amino acid transporter [Source:VB Community Annotation]			GO:0016020,GO:0016021	membrane,integral component of membrane
LOC110674146	203.949	2.22481	0.238469	9.32955	1.06317e-20	1.14754e-18	AAEL023247				GO:0003676,GO:0005634,GO:0008270	nucleic acid binding,nucleus,zinc ion binding
LOC5576744	16236.9	-1.41101	0.151333	-9.32384	1.12202e-20	1.20146e-18	AAEL024536	Ribosomal protein L19 [Source:UniProtKB/TrEMBL;Acc:Q1HR74]			GO:0003723,GO:0003735,GO:0005840,GO:0006412,GO:0022625	RNA binding,structural constituent of ribosome,ribosome,translation,cytosolic large ribosomal subunit
LOC5576798	354.565	-1.81162	0.194414	-9.3184	1.18107e-20	1.25473e-18	AAEL012774	protease m1 zinc metalloprotease [Source:VB Community Annotation]			GO:0004177,GO:0006508,GO:0008233,GO:0008237,GO:0008270,GO:0016787,GO:0046872	aminopeptidase activity,proteolysis,peptidase activity,metallopeptidase activity,zinc ion binding,hydrolase activity,metal ion binding
LOC5573219	709.267	1.8897	0.203105	9.30408	1.35161e-20	1.42468e-18	AAEL010317	DEAD box ATP-dependent RNA helicase [Source:VB Community Annotation]			GO:0000166,GO:0003676,GO:0003724,GO:0004386,GO:0005524,GO:0016787	nucleotide binding,nucleic acid binding,RNA helicase activity,helicase activity,ATP binding,hydrolase activity
LOC5579050	874.105	1.3189	0.141856	9.29745	1.43859e-20	1.50461e-18	AAEL013985	DEAD box ATP-dependent RNA helicase [Source:VB Community Annotation]			GO:0000166,GO:0003676,GO:0003724,GO:0004386,GO:0005524,GO:0016787	nucleotide binding,nucleic acid binding,RNA helicase activity,helicase activity,ATP binding,hydrolase activity
LOC110677764	15148.4	-1.90569	0.206059	-9.24825	2.28203e-20	2.3684e-18	AAEL024434	60S ribosomal protein L13a (Fragment) [Source:UniProtKB/TrEMBL;Acc:Q1HR63]			GO:0003735,GO:0005840,GO:0006412,GO:0015934	structural constituent of ribosome,ribosome,translation,large ribosomal subunit
LOC5566906	125.533	4.63371	0.501563	9.23853	2.49915e-20	2.57393e-18	AAEL025454				GO:0004252,GO:0006508,GO:0016020,GO:0016021	serine-type endopeptidase activity,proteolysis,membrane,integral component of membrane
LOC110677813	175.293	-2.09162	0.226803	-9.22218	2.91114e-20	2.97313e-18	AAEL024098				GO:0005634	nucleus
LOC5573851	3883.91	-1.93779	0.21014	-9.22146	2.93082e-20	2.97313e-18	AAEL010777	thioredoxin (TRX), putative [Source:VB Community Annotation]			GO:0005623,GO:0006662,GO:0015035,GO:0045454,GO:0055114	obsolete cell,glycerol ether metabolic process,protein disulfide oxidoreductase activity,cell redox homeostasis,oxidation-reduction process
LOC5574963	568.983	-1.33992	0.145589	-9.20339	3.46837e-20	3.49219e-18	AAEL011548				GO:0005634,GO:0007076,GO:0030261	nucleus,mitotic chromosome condensation,chromosome condensation
LOC110674151	590.107	3.20973	0.35067	9.15313	5.53078e-20	5.5275e-18	AAEL017976	heat shock protein HSP70 [Source:VB Community Annotation]	HSP70Bb
LOC5563957	377.452	2.48106	0.271635	9.1338	6.61348e-20	6.56096e-18	AAEL004002	glucose dehydrogenase [Source:VB Community Annotation]			GO:0016614,GO:0050660,GO:0055114	oxidoreductase activity, acting on CH-OH group of donors,flavin adenine dinucleotide binding,oxidation-reduction process
LOC110680885	95.1565	-3.22032	0.353005	-9.12259	7.33469e-20	7.22334e-18	AAEL022733				GO:0006508,GO:0008237,GO:0008270	proteolysis,metallopeptidase activity,zinc ion binding
LOC5567552	158.312	4.17042	0.4572	9.12166	7.39813e-20	7.23302e-18	AAEL026609
LOC110678635	139.571	6.56324	0.721732	9.09373	9.56982e-20	9.28893e-18	AAEL019730
LOC5566843	14308.1	-1.74441	0.192325	-9.07009	1.18916e-19	1.14601e-17	AAEL000823	60S ribosomal protein L35A, putative [Source:UniProtKB/TrEMBL;Acc:Q17N60]	Rpl35		GO:0003735,GO:0005840,GO:0006412	structural constituent of ribosome,ribosome,translation
LOC5576876	1081.6	-5.56001	0.613552	-9.06201	1.28074e-19	1.22551e-17	AAEL003049	pupal cuticle protein 78E, putative [Source:VB Community Annotation]			GO:0042302	structural constituent of cuticle
LOC5566851	334.578	-3.4718	0.3835	-9.05294	1.39173e-19	1.32234e-17	AAEL000803				GO:0005515	protein binding
LOC5576000	171.12	-4.14148	0.458043	-9.04168	1.54281e-19	1.45564e-17	AAEL002765	Sevenup nuclear receptor [Source:VB Community Annotation]	SVP		GO:0003677,GO:0003700,GO:0003707,GO:0005634,GO:0006355,GO:0008270,GO:0042025,GO:0043565,GO:0046872	DNA binding,DNA-binding transcription factor activity,steroid hormone receptor activity,nucleus,regulation of transcription, DNA-templated,zinc ion binding,host cell nucleus,sequence-specific DNA binding,metal ion binding
LOC5564212	7812.36	-1.87181	0.20707	-9.03947	1.57433e-19	1.47506e-17	AAEL004151	60S ribosomal protein L29 [Source:UniProtKB/TrEMBL;Acc:Q1HRL5]			GO:0003735,GO:0005840,GO:0006412	structural constituent of ribosome,ribosome,translation
LOC5565989	974.764	-1.26709	0.140287	-9.03209	1.68417e-19	1.5671e-17	AAEL026142				GO:0005737,GO:0006693,GO:0016491,GO:0032440,GO:0036132,GO:0047522,GO:0055114	cytoplasm,prostaglandin metabolic process,oxidoreductase activity,2-alkenal reductase [NAD(P)+] activity,13-prostaglandin reductase activity,15-oxoprostaglandin 13-oxidase activity,oxidation-reduction process
LOC110677919	16833.8	-1.65461	0.183391	-9.02231	1.84164e-19	1.70188e-17	AAEL020749	60S ribosomal protein L15/L27 [Source:UniProtKB/TrEMBL;Acc:Q1HRP0]			GO:0003735,GO:0005840,GO:0006412,GO:0015934	structural constituent of ribosome,ribosome,translation,large ribosomal subunit
LOC5567839	10221.8	-1.27194	0.141425	-8.99375	2.38941e-19	2.19306e-17	AAEL001005	calreticulin [Source:VB Community Annotation]			GO:0005509,GO:0005515,GO:0005783,GO:0005788,GO:0006457,GO:0046872,GO:0051082	calcium ion binding,protein binding,endoplasmic reticulum,endoplasmic reticulum lumen,protein folding,metal ion binding,unfolded protein binding
LOC110680904	106.314	-7.07395	0.787923	-8.97797	2.75804e-19	2.49742e-17	AAEL024580				GO:0016020,GO:0016021	membrane,integral component of membrane
LOC5576738	106.314	-7.07395	0.787923	-8.97797	2.75804e-19	2.49742e-17	AAEL002962				GO:0016020,GO:0016021	membrane,integral component of membrane
LOC5572455	311.065	-2.48942	0.277405	-8.97397	2.86018e-19	2.57264e-17	AAEL001836	odorant-binding protein 56a, putative [Source:VB Community Annotation]			GO:0005549	odorant binding
LOC5575158	239.338	-2.83879	0.316462	-8.97038	2.95487e-19	2.64021e-17	AAEL000341	basic helix-loop-helix protein [Source:VB Community Annotation]			GO:0046983	protein dimerization activity
LOC110679685	147.761	6.42644	0.718828	8.94017	3.88589e-19	3.44924e-17	AAEL024262				GO:0005515,GO:0006886	protein binding,intracellular protein transport
LOC110681266	84.5277	3.31252	0.370954	8.92972	4.27082e-19	3.76614e-17	AAEL022100				GO:0006974,GO:0008283	cellular response to DNA damage stimulus,cell population proliferation
LOC5570925	558.635	-1.58184	0.177375	-8.91804	4.74601e-19	4.15799e-17	AAEL001500	insulinprotein enhancer protein isl [Source:VB Community Annotation]			GO:0000981,GO:0003677,GO:0005634,GO:0006355,GO:0006357,GO:0043565,GO:0046872	DNA-binding transcription factor activity, RNA polymerase II-specific,DNA binding,nucleus,regulation of transcription, DNA-templated,regulation of transcription by RNA polymerase II,sequence-specific DNA binding,metal ion binding
LOC5564834	174.892	-4.85114	0.544944	-8.90208	5.48116e-19	4.77108e-17	AAEL000623				GO:0001228,GO:0003677,GO:0005634,GO:0006355,GO:0007275,GO:0045944	DNA-binding transcription activator activity, RNA polymerase II-specific,DNA binding,nucleus,regulation of transcription, DNA-templated,multicellular organism development,positive regulation of transcription by RNA polymerase II
LOC5569529	16210	-1.77629	0.199667	-8.89625	5.77643e-19	4.99587e-17	AAEL007699	60S ribosomal protein L9 [Source:UniProtKB/TrEMBL;Acc:Q1HR72]	RpL9		GO:0003735,GO:0005840,GO:0006412,GO:0019843	structural constituent of ribosome,ribosome,translation,rRNA binding
LOC5567210	82.5999	-7.31174	0.822592	-8.88866	6.18502e-19	5.31518e-17	AAEL000869	zinc finger protein [Source:VB Community Annotation]			GO:0003676,GO:0006355	nucleic acid binding,regulation of transcription, DNA-templated
LOC5573579	238.515	-4.36649	0.491553	-8.88304	6.50596e-19	5.5556e-17	AAEL002094				GO:0003676	nucleic acid binding
LOC110676208	69.7809	-3.28319	0.369649	-8.88192	6.57139e-19	5.57617e-17	AAEL020327
LOC5577723	16487.3	-1.19104	0.13431	-8.86787	7.45598e-19	6.28725e-17	AAEL013359	DEAD box ATP-dependent RNA helicase [Source:VB Community Annotation]			GO:0000166,GO:0003676,GO:0003724,GO:0003743,GO:0004004,GO:0004386,GO:0005524,GO:0006413,GO:0016787	nucleotide binding,nucleic acid binding,RNA helicase activity,translation initiation factor activity,GO_0004004,helicase activity,ATP binding,translational initiation,hydrolase activity
LOC5572365	12686.6	-1.73333	0.195484	-8.86689	7.52178e-19	6.30335e-17	AAEL009747	40S ribosomal protein S18 [Source:UniProtKB/TrEMBL;Acc:Q1HRL8]	RpS18		GO:0003676,GO:0003723,GO:0003735,GO:0005840,GO:0006412	nucleic acid binding,RNA binding,structural constituent of ribosome,ribosome,translation
LOC5567214	157.926	-5.54567	0.625825	-8.86136	7.90412e-19	6.58286e-17	AAEL028205				GO:0003677,GO:0005634	DNA binding,nucleus
LOC5570509	6102.65	-1.19492	0.135104	-8.84444	9.19851e-19	7.61388e-17	AAEL001432	protein disulfide isomerase [Source:VB Community Annotation]			GO:0003756,GO:0005623,GO:0005783,GO:0005788,GO:0016853,GO:0045454	protein disulfide isomerase activity,obsolete cell,endoplasmic reticulum,endoplasmic reticulum lumen,isomerase activity,cell redox homeostasis
LOC5576886	213.081	-3.49537	0.39535	-8.84121	9.4688e-19	7.78982e-17	AAEL003047	netrin [Source:VB Community Annotation]			GO:0005515,GO:0005576	protein binding,extracellular region
LOC5575800	313.375	-1.74224	0.197368	-8.82741	1.07131e-18	8.76009e-17	AAEL012078	Gamma-glutamylcyclotransferase [Source:UniProtKB/TrEMBL;Acc:Q16N66]			GO:0003839,GO:0006751,GO:0016829,GO:0061928	gamma-glutamylcyclotransferase activity,glutathione catabolic process,lyase activity,glutathione specific gamma-glutamylcyclotransferase activity
LOC5569662	82.8521	-5.15044	0.584294	-8.81482	1.19878e-18	9.7433e-17	AAEL007795	cytochrome P450 [Source:VB Community Annotation]	CYP4D37		GO:0004497,GO:0005506,GO:0016020,GO:0016021,GO:0016491,GO:0016705,GO:0020037,GO:0046872,GO:0055114	monooxygenase activity,iron ion binding,membrane,integral component of membrane,oxidoreductase activity,oxidoreductase activity, acting on paired donors, with incorporation or reduction of molecular oxygen,heme binding,metal ion binding,oxidation-reduction process
LOC110675989	496.747	-2.6936	0.306118	-8.79925	1.37739e-18	1.1128e-16	AAEL025110
LOC5568605	248.826	2.13872	0.243403	8.78673	1.53976e-18	1.23657e-16	AAEL006972	hepatocellular carcinoma-associated antigen [Source:VB Community Annotation]			GO:0000462,GO:0005515,GO:0006396,GO:0030515	maturation of SSU-rRNA from tricistronic rRNA transcript (SSU-rRNA, 5.8S rRNA, LSU-rRNA),protein binding,RNA processing,snoRNA binding
LOC110674152	319.732	4.27205	0.486992	8.77232	1.75022e-18	1.39728e-16	AAEL020330				GO:0000166,GO:0005524	nucleotide binding,ATP binding
LOC5578282	126.829	-8.92441	1.01918	-8.75648	2.01448e-18	1.59878e-16	AAEL013603	short-chain dehydrogenase [Source:VB Community Annotation]			GO:0016020,GO:0016021,GO:0055114	membrane,integral component of membrane,oxidation-reduction process
LOC5578243	16497.6	-2.29989	0.262774	-8.75235	2.08949e-18	1.64862e-16	AAEL015006	60S ribosomal protein L23 (L17A)(AeRpL17A) [Source:VB Community Annotation]	RpL23		GO:0003735,GO:0005840,GO:0006412	structural constituent of ribosome,ribosome,translation
LOC110677012	1735.89	5.33	0.609349	8.74703	2.19034e-18	1.71814e-16	AAEL021281
LOC5572725	25325.1	-1.23099	0.140889	-8.73732	2.38696e-18	1.86156e-16	AAEL009994	60S ribosomal protein L4 [Source:UniProtKB/TrEMBL;Acc:Q1HQJ0]	RpL4		GO:0003735,GO:0005840,GO:0006412	structural constituent of ribosome,ribosome,translation
LOC5575005	203.731	-4.29882	0.493046	-8.7189	2.8091e-18	2.17818e-16	AAEL021126
LOC5566177	772.288	-1.45432	0.166933	-8.71201	2.98526e-18	2.30155e-16	AAEL005228				GO:0016020,GO:0016021	membrane,integral component of membrane
LOC110676862	159.981	-5.24179	0.602403	-8.70147	3.27603e-18	2.51137e-16	AAEL007963				GO:0005201,GO:0005581	extracellular matrix structural constituent,collagen trimer
LOC5573974	39521.6	-2.74959	0.316018	-8.70074	3.29714e-18	2.51328e-16	AAEL010821	60S ribosomal protein LP0 [Source:VB Community Annotation]	RpLP0		GO:0005840,GO:0042254	ribosome,ribosome biogenesis
LOC5577712	286.058	3.74692	0.431741	8.67861	4.00618e-18	3.03659e-16	AAEL013345	alphaA-crystallin, putative [Source:VB Community Annotation]			GO:0046872	metal ion binding
LOC5572792	608	1.36269	0.157141	8.67177	4.25469e-18	3.20694e-16	AAEL001910	zinc finger protein [Source:VB Community Annotation]			GO:0003676	nucleic acid binding
LOC110678958	68.7739	-6.45257	0.746621	-8.64235	5.50664e-18	4.12753e-16	AAEL021574				GO:0003677,GO:0006355,GO:0043565	DNA binding,regulation of transcription, DNA-templated,sequence-specific DNA binding
LOC5563646	17485.2	-1.87757	0.217542	-8.63086	6.08949e-18	4.53919e-16	AAEL021083	40S ribosomal protein S25 [Source:UniProtKB/TrEMBL;Acc:Q1HRL9]	RpS25		GO:0005840	ribosome
LOC5569008	143.227	-2.94299	0.341278	-8.62343	6.49768e-18	4.81685e-16	AAEL007299	Cadherin, putative [Source:UniProtKB/TrEMBL;Acc:A0A1S4FG21]			GO:0005509,GO:0005886,GO:0007155,GO:0007156,GO:0016020,GO:0016021	calcium ion binding,plasma membrane,cell adhesion,homophilic cell adhesion via plasma membrane adhesion molecules,membrane,integral component of membrane
LOC5563925	132.239	4.44837	0.516367	8.61474	7.00985e-18	5.16814e-16	AAEL014228	pickpocket 306 [Source:VB Community Annotation]	ppk306		GO:0005272,GO:0006811,GO:0006814,GO:0016020,GO:0016021,GO:0035725	sodium channel activity,ion transport,sodium ion transport,membrane,integral component of membrane,sodium ion transmembrane transport
LOC5578122	1949.57	-4.32854	0.503093	-8.60384	7.70914e-18	5.65281e-16	AAEL003425				GO:0003824,GO:0005515,GO:0005576,GO:0005975,GO:0006030,GO:0008061	catalytic activity,protein binding,extracellular region,carbohydrate metabolic process,chitin metabolic process,chitin binding
LOC110676232	20407.1	-1.50023	0.174655	-8.5897	8.71986e-18	6.34043e-16	AAEL023983	40S ribosomal protein S4 [Source:UniProtKB/TrEMBL;Acc:Q1HRS6]			GO:0003723,GO:0003735,GO:0005840,GO:0006412,GO:0019843	RNA binding,structural constituent of ribosome,ribosome,translation,rRNA binding
LOC5575938	6695.18	-1.31088	0.152616	-8.58942	8.74088e-18	6.34043e-16	AAEL022729				GO:0005634	nucleus
LOC5570675	16887.8	-1.41304	0.164973	-8.56531	1.07787e-17	7.77677e-16	AAEL008481	60S ribosomal protein L18 [Source:UniProtKB/Swiss-Prot;Acc:Q1HR62]	RpL18		GO:0003735,GO:0005737,GO:0005840,GO:0006412	structural constituent of ribosome,cytoplasm,ribosome,translation
LOC110680279	257.624	2.57835	0.301117	8.56264	1.10308e-17	7.91636e-16	AAEL024965
LOC110680424	90.2247	5.47796	0.640111	8.55782	1.15021e-17	8.2109e-16	AAEL026213
LOC5567534	329.014	-4.1294	0.482965	-8.5501	1.22978e-17	8.73275e-16	AAEL006122
LOC5569824	427.086	1.42103	0.166233	8.54844	1.24768e-17	8.81346e-16	AAEL001315				GO:0003676,GO:0005634,GO:0008270,GO:0046872	nucleic acid binding,nucleus,zinc ion binding,metal ion binding
LOC5573597	69.3737	-3.96476	0.463853	-8.54745	1.25843e-17	8.84309e-16	AAEL002112				GO:0003712,GO:0005634,GO:0006355,GO:0045892	transcription coregulator activity,nucleus,regulation of transcription, DNA-templated,negative regulation of transcription, DNA-templated
LOC5570819	1974.05	-1.87129	0.219253	-8.53486	1.40326e-17	9.80973e-16	AAEL008607	tep3 [Source:VB Community Annotation]			GO:0004866,GO:0005576,GO:0005615,GO:0010951	endopeptidase inhibitor activity,extracellular region,extracellular space,negative regulation of endopeptidase activity
LOC5563786	8730.25	-2.12427	0.249023	-8.53042	1.45816e-17	1.0141e-15	AAEL003942	60S ribosomal protein L44 L41, putative [Source:VB Community Annotation]	RpL44		GO:0003735,GO:0005840,GO:0006412	structural constituent of ribosome,ribosome,translation
LOC110681378	584.004	1.93832	0.227658	8.51417	1.67794e-17	1.16097e-15	AAEL027396				GO:0005634,GO:0005730,GO:0032040,GO:0042254	nucleus,nucleolus,small-subunit processome,ribosome biogenesis
LOC110675993	134.737	-2.75426	0.323571	-8.51206	1.70875e-17	1.17625e-15	AAEL024527
LOC5568500	1336.47	1.51924	0.178501	8.51113	1.72245e-17	1.17966e-15	AAEL006910	Ubiquitination factor E4 [Source:UniProtKB/TrEMBL;Acc:A0A1S4FF65]			GO:0000151,GO:0004842,GO:0006511,GO:0016567,GO:0034450	ubiquitin ligase complex,ubiquitin-protein transferase activity,ubiquitin-dependent protein catabolic process,protein ubiquitination,ubiquitin-ubiquitin ligase activity
LOC110676335	307.639	4.44211	0.522364	8.50386	1.83389e-17	1.24964e-15	AAEL025551
LOC110681430	271.492	2.0395	0.240177	8.49164	2.0374e-17	1.37443e-15	AAEL023741				GO:0003677,GO:0005681,GO:0006397,GO:0008380	DNA binding,spliceosomal complex,mRNA processing,RNA splicing
LOC5571991	271.492	2.0395	0.240177	8.49164	2.0374e-17	1.37443e-15	AAEL009469	cell division control protein [Source:VB Community Annotation]			GO:0003677,GO:0005681,GO:0006397,GO:0008380	DNA binding,spliceosomal complex,mRNA processing,RNA splicing
LOC5565327	816.725	-3.3731	0.397266	-8.49077	2.05264e-17	1.37782e-15	AAEL004719				GO:0008356	asymmetric cell division
LOC5572968	46965.3	-2.32835	0.274344	-8.48699	2.12064e-17	1.41642e-15	AAEL010168	40S ribosomal protein S2 [Source:UniProtKB/TrEMBL;Acc:Q1HRV1]	RpS2		GO:0003723,GO:0003735,GO:0005840,GO:0006412,GO:0015935,GO:1990904	RNA binding,structural constituent of ribosome,ribosome,translation,small ribosomal subunit,ribonucleoprotein complex
LOC5578380	156.441	-4.75364	0.561249	-8.46975	2.45913e-17	1.63442e-15	AAEL013656	bm-40 precursor [Source:VB Community Annotation]			GO:0005509,GO:0005518,GO:0005615,GO:0062023	calcium ion binding,collagen binding,extracellular space,collagen-containing extracellular matrix
LOC5571381	617.628	-2.53316	0.299379	-8.46137	2.64251e-17	1.74769e-15	AAEL025929				GO:0004364,GO:0005515,GO:0005737	glutathione transferase activity,protein binding,cytoplasm
LOC5572544	1144.32	1.3522	0.160068	8.44763	2.97275e-17	1.95651e-15	AAEL009878				GO:0005634,GO:0006397,GO:0008380	nucleus,mRNA processing,RNA splicing
LOC5574649	174.302	-2.16277	0.25663	-8.42758	3.52884e-17	2.31122e-15	AAEL011293	vitamin-K-epoxide reductase (warfarin-sensitive), putative [Source:VB Community Annotation]			GO:0005783,GO:0005789,GO:0016020,GO:0016021,GO:0016491,GO:0042373,GO:0047057,GO:0048038,GO:0055114	endoplasmic reticulum,endoplasmic reticulum membrane,membrane,integral component of membrane,oxidoreductase activity,vitamin K metabolic process,vitamin-K-epoxide reductase (warfarin-sensitive) activity,quinone binding,oxidation-reduction process
LOC5568400	407.506	-3.97633	0.471891	-8.42637	3.56566e-17	2.32405e-15	AAEL019697				GO:0004222,GO:0006508,GO:0008237	metalloendopeptidase activity,proteolysis,metallopeptidase activity
LOC5571127	113.454	-3.28375	0.389748	-8.42531	3.59793e-17	2.33381e-15	AAEL019751				GO:0004623,GO:0005576,GO:0006629,GO:0006644,GO:0016042,GO:0016787,GO:0046872,GO:0050482,GO:0102567,GO:0102568	phospholipase A2 activity,extracellular region,lipid metabolic process,phospholipid metabolic process,lipid catabolic process,hydrolase activity,metal ion binding,arachidonic acid secretion,phospholipase A2 activity (consuming 1,2-dipalmitoylphosphatidylcholine),phospholipase A2 activity consuming 1,2-dioleoylphosphatidylethanolamine)
LOC5577651	102.725	-3.97376	0.472075	-8.41764	3.8413e-17	2.47976e-15	AAEL019558
LOC5567769	185.317	2.12139	0.252134	8.41374	3.97143e-17	2.55155e-15	AAEL000102
LOC110676336	291.089	4.38632	0.523008	8.38673	4.99846e-17	3.19617e-15	AAEL023947
LOC5573760	60.2292	-3.31702	0.395684	-8.38302	5.15882e-17	3.28315e-15	AAEL025888				GO:0003796	lysozyme activity
LOC5576294	924.321	1.15428	0.13799	8.36497	6.01323e-17	3.80894e-15	AAEL012437				GO:0003676,GO:0046872	nucleic acid binding,metal ion binding
LOC5570432	12252.8	-1.72962	0.207334	-8.34218	7.29325e-17	4.59815e-15	AAEL008329	60S ribosomal protein L24 [Source:UniProtKB/TrEMBL;Acc:Q1HR85]	RpL24		GO:0005840	ribosome
LOC110674673	137.437	5.69485	0.682753	8.34102	7.36547e-17	4.62209e-15	AAEL022951				GO:0005515	protein binding
LOC5564110	245.984	-1.81251	0.217368	-8.33841	7.52952e-17	4.70316e-15	AAEL004107	nucleoside diphosphate kinase, putative [Source:VB Community Annotation]			GO:0000166,GO:0004550,GO:0005524,GO:0006165,GO:0006183,GO:0006228,GO:0006241,GO:0016301,GO:0016310,GO:0016740	nucleotide binding,nucleoside diphosphate kinase activity,ATP binding,nucleoside diphosphate phosphorylation,GTP biosynthetic process,UTP biosynthetic process,CTP biosynthetic process,kinase activity,phosphorylation,transferase activity
LOC5570496	383.407	-3.75583	0.451208	-8.32394	8.5084e-17	5.29011e-15	AAEL023787
LOC5570108	16449	-1.51029	0.181681	-8.31286	9.34261e-17	5.78213e-15	AAEL020238				GO:0000028,GO:0003735,GO:0005737,GO:0005840,GO:0006412,GO:0015935,GO:0022627	ribosomal small subunit assembly,structural constituent of ribosome,cytoplasm,ribosome,translation,small ribosomal subunit,cytosolic small ribosomal subunit
LOC110676462	1194.73	3.33755	0.401733	8.30789	9.74175e-17	6.00163e-15	AAEL019778
LOC5568669	2182.89	1.46898	0.176928	8.30271	1.01765e-16	6.24096e-15	AAEL007007	DNA replication licensing factor MCM2 [Source:VB Community Annotation]			GO:0000166,GO:0003677,GO:0003678,GO:0004386,GO:0005524,GO:0005634,GO:0006260,GO:0006270,GO:0016787,GO:0032508,GO:0042555,GO:1905775	nucleotide binding,DNA binding,DNA helicase activity,helicase activity,ATP binding,nucleus,DNA replication,DNA replication initiation,hydrolase activity,DNA duplex unwinding,MCM complex,negative regulation of DNA helicase activity
LOC5564520	388.174	-2.25995	0.272754	-8.28567	1.17447e-16	7.17009e-15	AAEL014489	D-tyrosyl-tRNA(Tyr) deacylase [Source:VB Community Annotation]			GO:0000049,GO:0002161,GO:0003723,GO:0005737,GO:0006399,GO:0016787,GO:0051499,GO:0051500,GO:0106074	tRNA binding,aminoacyl-tRNA editing activity,RNA binding,cytoplasm,tRNA metabolic process,hydrolase activity,D-aminoacyl-tRNA deacylase activity,D-tyrosyl-tRNA(Tyr) deacylase activity,aminoacyl-tRNA metabolism involved in translational fidelity
LOC5570114	136.878	-5.82282	0.703243	-8.27995	1.23224e-16	7.48893e-15	AAEL008079	trypsin-alpha, putative [Source:VB Community Annotation]			GO:0004252,GO:0006508,GO:0016020,GO:0016021	serine-type endopeptidase activity,proteolysis,membrane,integral component of membrane
LOC110677894	1265.29	-3.72386	0.450076	-8.27386	1.29692e-16	7.84666e-15	AAEL002456	b-cell lymphoma/leukemia [Source:VB Community Annotation]			GO:0003676	nucleic acid binding
LOC5571844	183.881	-6.56356	0.794562	-8.2606	1.44948e-16	8.7305e-15	AAEL001703	juvenile hormone-regulated chymotrypsin-like serine protease [Source:VB Community Annotation]	JHA15		GO:0004252,GO:0006508,GO:0008233	serine-type endopeptidase activity,proteolysis,peptidase activity
LOC5563695	189.929	-5.16418	0.625936	-8.25033	1.57953e-16	9.43288e-15	AAEL000549	fibulin 1 and [Source:VB Community Annotation]			GO:0005509,GO:0005515,GO:0016504,GO:0030198,GO:0062023	calcium ion binding,protein binding,peptidase activator activity,extracellular matrix organization,collagen-containing extracellular matrix
LOC5577349	80.6849	-2.53715	0.307522	-8.25029	1.58007e-16	9.43288e-15	AAEL000449	acidic ribosomal protein P1, putative [Source:VB Community Annotation]	RpLP1		GO:0005840	ribosome
LOC5574783	146131	-1.32817	0.161077	-8.24557	1.64374e-16	9.76976e-15	AAEL011414	high mobility group non-histone protein, putative [Source:VB Community Annotation]			GO:0003677,GO:0005634	DNA binding,nucleus
LOC5571976	354.755	-3.89453	0.472557	-8.2414	1.70205e-16	1.00719e-14	AAEL009467				GO:0003779	actin binding
LOC5567848	20862.1	-1.72949	0.210057	-8.23343	1.81927e-16	1.07186e-14	AAEL000987	60S ribosomal protein L8 [Source:VB Community Annotation]	RpL8		GO:0003735,GO:0005840,GO:0006412	structural constituent of ribosome,ribosome,translation
LOC110681169	238.208	-2.09287	0.254232	-8.23212	1.83925e-16	1.07892e-14	AAEL026506				GO:0030001,GO:0046872	metal ion transport,metal ion binding
LOC110674266	159.885	-3.09792	0.377038	-8.21647	2.09573e-16	1.22405e-14	AAEL020748				GO:0005576,GO:0008061	extracellular region,chitin binding
LOC5577678	439.261	1.56243	0.190253	8.21239	2.16826e-16	1.26095e-14	AAEL013314	calicylin binding protein [Source:VB Community Annotation]			GO:0005634,GO:0005737,GO:0015631,GO:0031625,GO:0044548	nucleus,cytoplasm,tubulin binding,ubiquitin protein ligase binding,S100 protein binding
LOC5574304	70.6648	-3.37963	0.411606	-8.21082	2.1968e-16	1.27207e-14	AAEL011070	C-Type Lectin (CTL) - galactose binding. [Source:VB Community Annotation]	CTLGA3		GO:0030246	carbohydrate binding
LOC5564524	3665.56	1.10418	0.134527	8.20792	2.25062e-16	1.29766e-14	AAEL024141				GO:0003714,GO:0005634,GO:0006355,GO:0016580,GO:1903507	transcription corepressor activity,nucleus,regulation of transcription, DNA-templated,Sin3 complex,negative regulation of nucleic acid-templated transcription
LOC5570244	19998.2	-1.54076	0.187874	-8.20103	2.38335e-16	1.36835e-14	AAEL008188	60S ribosomal protein L6 [Source:UniProtKB/TrEMBL;Acc:Q16ZH3]	RpL6		GO:0003735,GO:0005840,GO:0006412	structural constituent of ribosome,ribosome,translation
LOC5575810	56.9119	-3.99792	0.487841	-8.19512	2.50339e-16	1.43118e-14	AAEL026395	Histone H3 [Source:UniProtKB/TrEMBL;Acc:Q16N56]			GO:0000786,GO:0003677,GO:0005634,GO:0046982	nucleosome,DNA binding,nucleus,protein heterodimerization activity
LOC5579654	155.077	3.78403	0.46351	8.16387	3.24467e-16	1.84714e-14	AAEL003970	amino acid transporter [Source:VB Community Annotation]			GO:0016020,GO:0016021	membrane,integral component of membrane
LOC5574772	20324.8	-1.24194	0.152647	-8.13602	4.08469e-16	2.30719e-14	AAEL011424	Histone H3 [Source:UniProtKB/TrEMBL;Acc:A0A1S4FTJ0]			GO:0000786,GO:0003677,GO:0005634,GO:0046982	nucleosome,DNA binding,nucleus,protein heterodimerization activity
LOC5563590	21821.3	-1.28717	0.158207	-8.13596	4.08701e-16	2.30719e-14	AAEL000032	40S ribosomal protein S6 [Source:UniProtKB/Swiss-Prot;Acc:Q9U761]	RpS6		GO:0003735,GO:0005840,GO:0006412	structural constituent of ribosome,ribosome,translation
LOC5577034	13170.5	-1.76871	0.21809	-8.11	5.06187e-16	2.84561e-14	AAEL012944	60S ribosomal protein L11 [Source:UniProtKB/TrEMBL;Acc:Q16KL2]	RpL11		GO:0003735,GO:0005840,GO:0006412	structural constituent of ribosome,ribosome,translation
LOC5566387	510.53	1.54772	0.19102	8.10242	5.38773e-16	3.00455e-14	AAEL020848				GO:0000166,GO:0004672,GO:0005524,GO:0005737,GO:0006468,GO:0016740	nucleotide binding,protein kinase activity,ATP binding,cytoplasm,protein phosphorylation,transferase activity
LOC110680305	83.45	3.81437	0.470772	8.10239	5.38914e-16	3.00455e-14	AAEL023702
LOC5569936	775.486	-1.94186	0.240133	-8.08661	6.13497e-16	3.4063e-14	AAEL008025
LOC110680897	106.271	2.60778	0.323236	8.06773	7.16172e-16	3.96008e-14	AAEL027754
LOC5565839	6240.36	-1.63173	0.202278	-8.06674	7.22022e-16	3.97613e-14	AAEL005027	acidic ribosomal protein P1, putative [Source:VB Community Annotation]	RpLP1		GO:0003735,GO:0005840,GO:0006412,GO:0006414	structural constituent of ribosome,ribosome,translation,translational elongation
LOC5573759	34.1489	-6.02091	0.746811	-8.06216	7.49556e-16	4.11098e-14	AAEL000268	lipase [Source:VB Community Annotation]			GO:0004806,GO:0005576,GO:0006629,GO:0052689	triglyceride lipase activity,extracellular region,lipid metabolic process,carboxylic ester hydrolase activity
LOC5569388	74.7812	-4.42018	0.549284	-8.04716	8.47395e-16	4.62877e-14	AAEL007579				GO:0016020,GO:0016021	membrane,integral component of membrane
LOC110675487	110.686	3.63227	0.451902	8.03774	9.1508e-16	4.97833e-14	AAEL027991
LOC110678859	589.663	1.24677	0.155143	8.03628	9.2604e-16	5.01772e-14	AAEL022213	26S proteasome non-ATPase regulatory subunit [Source:UniProtKB/TrEMBL;Acc:A0A1S4FP45]			GO:0000502,GO:0030234,GO:0050790	proteasome complex,enzyme regulator activity,regulation of catalytic activity
LOC5563874	134.7	-2.07551	0.258304	-8.03512	9.34841e-16	5.04515e-14	AAEL014196
LOC5572733	515.26	1.42182	0.177172	8.02511	1.01439e-15	5.45263e-14	AAEL010007				GO:0000166,GO:0000176,GO:0003676,GO:0003824,GO:0006139,GO:0006396,GO:0008408,GO:0044237,GO:0046872,GO:0090305	nucleotide binding,nuclear exosome (RNase complex),nucleic acid binding,catalytic activity,nucleobase-containing compound metabolic process,RNA processing,3'-5' exonuclease activity,cellular metabolic process,metal ion binding,nucleic acid phosphodiester bond hydrolysis
LOC5564931	1720.01	-1.36596	0.170412	-8.0156	1.09601e-15	5.86803e-14	AAEL000529	40S ribosomal protein S21 [Source:UniProtKB/TrEMBL;Acc:Q1HR25]	RpS21		GO:0003735,GO:0005737,GO:0005783,GO:0005791,GO:0005829,GO:0005840,GO:0006412	structural constituent of ribosome,cytoplasm,endoplasmic reticulum,rough endoplasmic reticulum,cytosol,ribosome,translation
LOC5565804	83.4402	-5.87997	0.733926	-8.01167	1.13161e-15	6.03465e-14	AAEL005008	aquaporin [Source:VB Community Annotation]			GO:0015267,GO:0016020,GO:0016021,GO:0055085	channel activity,membrane,integral component of membrane,transmembrane transport
LOC5572690	2733.29	1.42343	0.177884	8.002	1.22414e-15	6.50238e-14	AAEL009959	pre-mRNA splicing factor prp8 [Source:VB Community Annotation]			GO:0000398,GO:0003723,GO:0005515,GO:0005634,GO:0005681,GO:0006397,GO:0006508,GO:0008237,GO:0008380,GO:0017070,GO:0030623,GO:0070122	mRNA splicing, via spliceosome,RNA binding,protein binding,nucleus,spliceosomal complex,mRNA processing,proteolysis,metallopeptidase activity,RNA splicing,U6 snRNA binding,U5 snRNA binding,isopeptidase activity
LOC5570610	131.349	-4.39373	0.550132	-7.98668	1.38619e-15	7.3343e-14	AAEL008414
LOC5565125	65.15	-4.27467	0.535455	-7.98324	1.42537e-15	7.51212e-14	AAEL002343	neuronal pas domain protein [Source:VB Community Annotation]			GO:0005634,GO:0006355,GO:0046983	nucleus,regulation of transcription, DNA-templated,protein dimerization activity
LOC5579011	45.2348	-3.10198	0.388693	-7.98055	1.45683e-15	7.64805e-14	AAEL003806				GO:0016020,GO:0016021,GO:0030659	membrane,integral component of membrane,cytoplasmic vesicle membrane
LOC5570465	7243.79	-2.11208	0.264905	-7.97298	1.54893e-15	8.10004e-14	AAEL026904
LOC5573827	14856.9	-1.87639	0.235393	-7.97132	1.56995e-15	8.17827e-14	AAEL010756	40S ribosomal protein S19 [Source:UniProtKB/TrEMBL;Acc:Q1HRR8]	RpS19		GO:0003735,GO:0005840,GO:0006412	structural constituent of ribosome,ribosome,translation
LOC23687944	186.123	-4.14863	0.521434	-7.9562	1.7741e-15	9.20623e-14	AAEL017524				GO:0004656,GO:0005506,GO:0005515,GO:0005783,GO:0005788,GO:0016491,GO:0016702,GO:0016705,GO:0019511,GO:0031418,GO:0046872,GO:0051213,GO:0055114	procollagen-proline 4-dioxygenase activity,iron ion binding,protein binding,endoplasmic reticulum,endoplasmic reticulum lumen,oxidoreductase activity,oxidoreductase activity, acting on single donors with incorporation of molecular oxygen, incorporation of two atoms of oxygen,oxidoreductase activity, acting on paired donors, with incorporation or reduction of molecular oxygen,peptidyl-proline hydr…
LOC5577039	854.683	-4.03187	0.507162	-7.94987	1.86709e-15	9.65166e-14	AAEL012955	phosphatidylethanolamine-binding protein [Source:VB Community Annotation]
LOC5578313	16276.9	-1.43472	0.180662	-7.94144	1.99851e-15	1.02711e-13	AAEL013625	40S ribosomal protein S5 [Source:UniProtKB/TrEMBL;Acc:Q1HRT9]	RpS5		GO:0003723,GO:0003735,GO:0005840,GO:0006412,GO:0015935	RNA binding,structural constituent of ribosome,ribosome,translation,small ribosomal subunit
LOC5568900	371.896	2.63869	0.332279	7.94121	2.00215e-15	1.02711e-13	AAEL007206
LOC110679832	135.104	-2.08154	0.262147	-7.94036	2.01599e-15	1.02835e-13	AAEL026788
LOC110677033	44.3662	-3.85473	0.485474	-7.94012	2.01981e-15	1.02835e-13	AAEL012058				GO:0003677,GO:0005634,GO:0006355,GO:0007275,GO:0043565	DNA binding,nucleus,regulation of transcription, DNA-templated,multicellular organism development,sequence-specific DNA binding
LOC5574118	74.8883	-7.75482	0.977351	-7.93453	2.11293e-15	1.07172e-13	AAEL020579				GO:0004497,GO:0016491,GO:0055114	monooxygenase activity,oxidoreductase activity,oxidation-reduction process
LOC5580129	127.608	-2.58747	0.326487	-7.92519	2.278e-15	1.15112e-13	AAEL002436				GO:0005261,GO:0006811,GO:0015672,GO:0016020,GO:0016021,GO:0034220,GO:0098655	cation channel activity,ion transport,monovalent inorganic cation transport,membrane,integral component of membrane,ion transmembrane transport,cation transmembrane transport
LOC110680204	160.468	2.78657	0.351915	7.91832	2.40739e-15	1.21196e-13	AAEL026536				GO:0000290	deadenylation-dependent decapping of nuclear-transcribed mRNA
LOC5578368	8838.22	-1.58552	0.200442	-7.91015	2.5708e-15	1.28942e-13	AAEL003530	acidic ribosomal protein P1, putative [Source:VB Community Annotation]	RpLP1		GO:0003735,GO:0005840,GO:0006412,GO:0006414	structural constituent of ribosome,ribosome,translation,translational elongation
LOC5564142	362.504	-4.09649	0.51829	-7.90385	2.70414e-15	1.35127e-13	AAEL004106	hairy protein [Source:VB Community Annotation]			GO:0003677,GO:0005634,GO:0006355,GO:0046983	DNA binding,nucleus,regulation of transcription, DNA-templated,protein dimerization activity
LOC5579861	77.2456	3.5397	0.448215	7.89732	2.84953e-15	1.41867e-13	AAEL005979	Class B Scavenger Receptor (CD36 domain). [Source:VB Community Annotation]	SCRB3		GO:0005886,GO:0016020,GO:0016021	plasma membrane,membrane,integral component of membrane
LOC5571406	1128.54	1.14608	0.145192	7.89356	2.93693e-15	1.4568e-13	AAEL018168				GO:0003824,GO:0016853	catalytic activity,isomerase activity
LOC5568305	221.882	-4.03383	0.51115	-7.89166	2.98182e-15	1.47365e-13	AAEL006723				GO:0005515	protein binding
LOC5566511	1085.52	-2.06898	0.262547	-7.8804	3.26345e-15	1.60695e-13	AAEL012522	Sodium-dependent phosphate transporter [Source:UniProtKB/TrEMBL;Acc:A0A1S4FWV3]			GO:0016020,GO:0016021,GO:0022857,GO:0055085	membrane,integral component of membrane,transmembrane transporter activity,transmembrane transport
LOC5575290	537.22	1.27238	0.161546	7.87627	3.37309e-15	1.64324e-13	AAEL019670				GO:0000166,GO:0004484,GO:0004651,GO:0004721,GO:0004725,GO:0005525,GO:0006370,GO:0006397,GO:0006470,GO:0008138,GO:0016311,GO:0016787,GO:0016791,GO:0035335,GO:0042025,GO:0098507	nucleotide binding,mRNA guanylyltransferase activity,polynucleotide 5'-phosphatase activity,phosphoprotein phosphatase activity,protein tyrosine phosphatase activity,GTP binding,7-methylguanosine mRNA capping,mRNA processing,protein dephosphorylation,protein tyrosine/serine/threonine phosphatase activity,dephosphorylation,hydrolase activity,phosphatase activity,peptidyl-tyrosine dephosphorylation…
LOC5572327	64.6634	-4.7888	0.608006	-7.87625	3.37356e-15	1.64324e-13	AAEL009723	fibrinogen and fibronectin [Source:VB Community Annotation]
LOC5578877	150.763	-1.84914	0.234774	-7.87624	3.37368e-15	1.64324e-13	AAEL003729	Probable hydroxyacid-oxoacid transhydrogenase, mitochondrial Precursor (HOT)(EC 1.1.99.24) [Source:VB Community Annotation]			GO:0005739,GO:0006539,GO:0016491,GO:0046872,GO:0047988,GO:0055114	mitochondrion,glutamate catabolic process via 2-oxoglutarate,oxidoreductase activity,metal ion binding,hydroxyacid-oxoacid transhydrogenase activity,oxidation-reduction process
LOC5574637	669.84	1.40795	0.178835	7.87289	3.46544e-15	1.68186e-13	AAEL011271	programmed cell death 6-interacting protein [Source:VB Community Annotation]			GO:0005515	protein binding
LOC110674205	157.424	-2.74388	0.348576	-7.87167	3.49946e-15	1.69229e-13	AAEL027099
LOC5580231	159.392	-6.88849	0.875748	-7.86584	3.6662e-15	1.76659e-13	AAEL012207	myosin light chain 1, [Source:VB Community Annotation]			GO:0005509	calcium ion binding
LOC5578123	12537.9	-1.31675	0.167413	-7.86524	3.6838e-15	1.76662e-13	AAEL003427	40S ribosomal protein S16 [Source:UniProtKB/Swiss-Prot;Acc:P62251]	RpS16		GO:0003735,GO:0005840,GO:0006412	structural constituent of ribosome,ribosome,translation
LOC5577315	217.53	-2.39873	0.30499	-7.86495	3.69246e-15	1.76662e-13	AAEL013169				GO:0003824,GO:0009058,GO:0030170	catalytic activity,biosynthetic process,pyridoxal phosphate binding
LOC5572751	244.952	-4.61403	0.586883	-7.86192	3.78296e-15	1.80352e-13	AAEL010027	CRAL/TRIO domain-containing protein [Source:VB Community Annotation]
LOC5578555	65.889	-5.83976	0.743071	-7.85896	3.87348e-15	1.84017e-13	AAEL003564	threonine dehydratase/deaminase [Source:VB Community Annotation]			GO:0004794,GO:0006567	L-threonine ammonia-lyase activity,threonine catabolic process
LOC5577996	12306.9	-1.98314	0.252652	-7.84928	4.1843e-15	1.98086e-13	AAEL003396	60S ribosomal protein L32 [Source:UniProtKB/TrEMBL;Acc:Q1HR34]	RpL32	rp49	GO:0003735,GO:0005840,GO:0006412	structural constituent of ribosome,ribosome,translation
LOC5566227	1323.11	-1.95704	0.24936	-7.84826	4.21849e-15	1.99006e-13	AAEL005254	dynactin P62 subunit [Source:VB Community Annotation]			GO:0005869	dynactin complex
LOC5571006	8030.96	-1.49956	0.191944	-7.81249	5.60679e-15	2.63578e-13	AAEL008738	DEAD box ATP-dependent RNA helicase [Source:VB Community Annotation]			GO:0000166,GO:0003676,GO:0003724,GO:0004386,GO:0005524,GO:0016787	nucleotide binding,nucleic acid binding,RNA helicase activity,helicase activity,ATP binding,hydrolase activity
LOC23687526	96.6296	-4.08969	0.523595	-7.81079	5.68291e-15	2.66229e-13	AAEL021570				GO:0000166,GO:0005524,GO:0016020,GO:0016021,GO:0016887	nucleotide binding,ATP binding,membrane,integral component of membrane,ATPase activity
LOC5574324	243.618	-2.69837	0.345523	-7.80953	5.74037e-15	2.6799e-13	AAEL002348	paired box protein pax-6 [Source:VB Community Annotation]			GO:0003677,GO:0005634,GO:0006355,GO:0007275	DNA binding,nucleus,regulation of transcription, DNA-templated,multicellular organism development
LOC5563592	6476.55	-1.34837	0.173082	-7.79035	6.68255e-15	3.109e-13	AAEL000010	60S ribosomal protein L36 [Source:UniProtKB/TrEMBL;Acc:Q1HR17]	Rpl36-1	Rps36	GO:0003735,GO:0005840,GO:0006412	structural constituent of ribosome,ribosome,translation
LOC23687956	309.207	-3.33363	0.428541	-7.779	7.30977e-15	3.38912e-13	AAEL017536	holotricin glycine rich repeat protein (GRRP) anti-microbial peptide [Source:VB Community Annotation]	GRRP
LOC5578993	541.593	-1.48459	0.190967	-7.77407	7.60061e-15	3.5119e-13	AAEL003794	homeobox protein nk-2 [Source:VB Community Annotation]			GO:0000981,GO:0003677,GO:0005634,GO:0006355,GO:0006357,GO:0043565	DNA-binding transcription factor activity, RNA polymerase II-specific,DNA binding,nucleus,regulation of transcription, DNA-templated,regulation of transcription by RNA polymerase II,sequence-specific DNA binding
LOC5577246	1133.37	-1.47256	0.189468	-7.77207	7.72149e-15	3.55558e-13	AAEL006071				GO:0004721,GO:0004725,GO:0005515,GO:0006470,GO:0008641,GO:0016311,GO:0016787,GO:0016791,GO:0035335	phosphoprotein phosphatase activity,protein tyrosine phosphatase activity,protein binding,protein dephosphorylation,ubiquitin-like modifier activating enzyme activity,dephosphorylation,hydrolase activity,phosphatase activity,peptidyl-tyrosine dephosphorylation
LOC5564643	607.926	1.21752	0.156831	7.76325	8.27791e-15	3.79883e-13	AAEL004368	nucleolar RNA-associated protein [Source:VB Community Annotation]			GO:0003723,GO:0005634,GO:0005730	RNA binding,nucleus,nucleolus
LOC5575238	6279.88	1.23305	0.158967	7.75665	8.72008e-15	3.98818e-13	AAEL011708	heat shock protein [Source:VB Community Annotation]			GO:0000166,GO:0005524,GO:0006457,GO:0051082	nucleotide binding,ATP binding,protein folding,unfolded protein binding
LOC5565038	517.632	3.71753	0.479395	7.75463	8.86045e-15	4.03869e-13	AAEL004555				GO:0016020,GO:0016021	membrane,integral component of membrane
LOC5573895	1292.94	1.2393	0.160123	7.73963	9.97055e-15	4.52938e-13	AAEL002215				GO:0005515	protein binding
LOC5574137	2512.45	2.16067	0.279643	7.72654	1.10511e-14	5.00342e-13	AAEL010944
LOC5564673	1658.26	2.23698	0.289582	7.72486	1.11979e-14	5.0529e-13	AAEL014557	homeobox protein caudal [Source:VB Community Annotation]	cad		GO:0000981,GO:0003677,GO:0005634,GO:0006355,GO:0006357,GO:0043565	DNA-binding transcription factor activity, RNA polymerase II-specific,DNA binding,nucleus,regulation of transcription, DNA-templated,regulation of transcription by RNA polymerase II,sequence-specific DNA binding
LOC5572634	59.9047	-6.20577	0.803642	-7.72206	1.14463e-14	5.14777e-13	AAEL001863	zinc carboxypeptidase [Source:VB Community Annotation]			GO:0004180,GO:0004181,GO:0006508,GO:0008233,GO:0008237,GO:0008270,GO:0016787,GO:0046872	carboxypeptidase activity,metallocarboxypeptidase activity,proteolysis,peptidase activity,metallopeptidase activity,zinc ion binding,hydrolase activity,metal ion binding
LOC5572422	359.742	-1.52192	0.197124	-7.72062	1.15768e-14	5.18917e-13	AAEL001809
LOC5568090	10989.3	-1.63954	0.212787	-7.70507	1.30774e-14	5.84239e-13	AAEL006511	ubiquitin [Source:VB Community Annotation]			GO:0003735,GO:0005515,GO:0005634,GO:0005737,GO:0005840,GO:0006412	structural constituent of ribosome,protein binding,nucleus,cytoplasm,ribosome,translation
LOC5580329	13297.6	-1.2445	0.161561	-7.70298	1.32932e-14	5.91919e-13	AAEL013069	guanine nucleotide-binding protein subunit beta-like protein [Source:VB Community Annotation]	Rack1		GO:0005515,GO:0016301,GO:0016310	protein binding,kinase activity,phosphorylation
LOC5574969	831.715	-3.51986	0.456978	-7.70247	1.33457e-14	5.92305e-13	AAEL002499				GO:0003677,GO:0005515	DNA binding,protein binding
LOC5572907	373.964	3.14098	0.407852	7.70126	1.34731e-14	5.95997e-13	AAEL010118	kelch repeat protein [Source:VB Community Annotation]			GO:0005515	protein binding
LOC5564418	727.831	2.28842	0.297348	7.69608	1.403e-14	6.18605e-13	AAEL014428	ABC transporter [Source:VB Community Annotation]			GO:0000166,GO:0005524,GO:0016020,GO:0016021,GO:0016887,GO:0043190,GO:0055085	nucleotide binding,ATP binding,membrane,integral component of membrane,ATPase activity,ATP-binding cassette (ABC) transporter complex,transmembrane transport
LOC23687431	160.235	2.246	0.292005	7.69165	1.45253e-14	6.38358e-13	AAEL023560
LOC5577714	7066.18	2.35191	0.306187	7.68128	1.57508e-14	6.89966e-13	AAEL013338	lethal(2)essential for life protein, l2efl [Source:VB Community Annotation]			GO:0046872	metal ion binding
LOC5575917	173.513	-2.38165	0.310748	-7.66426	1.79872e-14	7.8294e-13	AAEL027424				GO:0000166,GO:0005524,GO:0016020,GO:0016021,GO:0016887	nucleotide binding,ATP binding,membrane,integral component of membrane,ATPase activity
LOC5569817	168.775	4.23068	0.552002	7.66424	1.79893e-14	7.8294e-13	AAEL001318	CRAL/TRIO domain-containing protein [Source:VB Community Annotation]
LOC5577253	272.739	-1.62293	0.21182	-7.66185	1.83273e-14	7.95086e-13	AAEL013107				GO:0016020,GO:0016021	membrane,integral component of membrane
LOC23687576	320.013	1.46562	0.191674	7.64639	2.06697e-14	8.9383e-13	AAEL017156	DNA-directed RNA polymerase subunit beta [Source:UniProtKB/TrEMBL;Acc:J9E9F1]			GO:0003677,GO:0003899,GO:0006351,GO:0016740,GO:0016779,GO:0032549,GO:0046872	DNA binding,DNA-directed 5'-3' RNA polymerase activity,transcription, DNA-templated,transferase activity,nucleotidyltransferase activity,ribonucleoside binding,metal ion binding
LOC110680878	315.911	-2.05174	0.268516	-7.64103	2.15496e-14	9.28906e-13	AAEL025368
LOC5565277	97.5142	-4.47138	0.585487	-7.63702	2.22314e-14	9.55244e-13	AAEL019489				GO:0000981,GO:0003677,GO:0005634,GO:0006355,GO:0006357,GO:0043565,GO:0046872	DNA-binding transcription factor activity, RNA polymerase II-specific,DNA binding,nucleus,regulation of transcription, DNA-templated,regulation of transcription by RNA polymerase II,sequence-specific DNA binding,metal ion binding
LOC5574321	100.369	-2.61718	0.342952	-7.63132	2.3237e-14	9.95283e-13	AAEL020042				GO:0003677,GO:0005634	DNA binding,nucleus
LOC5569968	7124.09	-1.75618	0.231162	-7.59719	3.02626e-14	1.2921e-12	AAEL020092				GO:0005737,GO:0009968	cytoplasm,negative regulation of signal transduction
LOC5577478	17924.3	-1.85254	0.243923	-7.59476	3.08372e-14	1.31248e-12	AAEL013221	60S ribosomal protein L10a [Source:VB Community Annotation]	RpL10a		GO:0003723,GO:0003735,GO:0005840,GO:0006412,GO:0015934	RNA binding,structural constituent of ribosome,ribosome,translation,large ribosomal subunit
LOC5575075	130.03	-4.91749	0.648597	-7.58173	3.40985e-14	1.44672e-12	AAEL011642				GO:0042302	structural constituent of cuticle
LOC5573979	122.243	-2.13931	0.282181	-7.58131	3.42078e-14	1.44681e-12	AAEL010822	sulphate transporter [Source:VB Community Annotation]			GO:0008271,GO:0008272,GO:0015116,GO:0016020,GO:0016021,GO:0055085,GO:1902358	secondary active sulfate transmembrane transporter activity,sulfate transport,sulfate transmembrane transporter activity,membrane,integral component of membrane,transmembrane transport,sulfate transmembrane transport
LOC5577771	72.0691	-3.90631	0.515828	-7.5729	3.64972e-14	1.53881e-12	AAEL003318	oligopeptide transporter [Source:VB Community Annotation]			GO:0006857,GO:0016020,GO:0016021,GO:0022857,GO:0055085	oligopeptide transport,membrane,integral component of membrane,transmembrane transporter activity,transmembrane transport
LOC5580325	4916.62	-1.02504	0.135415	-7.56967	3.74183e-14	1.57273e-12	AAEL013068	protein phsophatase-2a [Source:VB Community Annotation]			GO:0004721,GO:0006470,GO:0016787	phosphoprotein phosphatase activity,protein dephosphorylation,hydrolase activity
LOC5572076	312.753	-2.01586	0.266752	-7.55703	4.12378e-14	1.72789e-12	AAEL019708				GO:0005515	protein binding
LOC5565448	163.497	3.56648	0.472293	7.55143	4.30502e-14	1.79825e-12	AAEL000668				GO:0005515	protein binding
LOC5567316	112.319	3.53071	0.468021	7.54392	4.56061e-14	1.89913e-12	AAEL013894				GO:0016747	transferase activity, transferring acyl groups other than amino-acyl groups
LOC5565059	1226.09	1.81845	0.241303	7.53596	4.84764e-14	2.01244e-12	AAEL004551				GO:0000777,GO:0005694,GO:0005737,GO:0005815,GO:0005856,GO:0007049,GO:0051301	condensed chromosome kinetochore,chromosome,cytoplasm,microtubule organizing center,cytoskeleton,cell cycle,cell division
LOC5572105	1408.91	1.9021	0.252568	7.53106	5.03289e-14	2.08294e-12	AAEL019522				GO:0005634	nucleus
LOC5572778	612.945	1.15057	0.152854	7.52724	5.18258e-14	2.13833e-12	AAEL010048	26S proteasome non-ATPase regulatory subunit [Source:VB Community Annotation]			GO:0000502,GO:0030234,GO:0050790	proteasome complex,enzyme regulator activity,regulation of catalytic activity
LOC5578499	1718.18	-1.66356	0.221165	-7.52183	5.40154e-14	2.22188e-12	AAEL021350	Histone H4 [Source:UniProtKB/TrEMBL;Acc:Q16IE4]
LOC5568260	14794.7	-1.86753	0.24896	-7.50133	6.31752e-14	2.59076e-12	AAEL006698	60S ribosomal protein L31 [Source:UniProtKB/Swiss-Prot;Acc:Q9GN74]	RpL31		GO:0003735,GO:0005840,GO:0006412	structural constituent of ribosome,ribosome,translation
LOC5565736	238.808	-2.24543	0.299366	-7.50061	6.35199e-14	2.597e-12	AAEL004964				GO:0005515	protein binding
LOC5576062	186.512	-3.52045	0.469518	-7.49801	6.47959e-14	2.6395e-12	AAEL014333				GO:0005929,GO:0030030,GO:0042995	cilium,cell projection organization,cell projection
LOC5569823	96.5016	6.82463	0.91023	7.49769	6.49507e-14	2.6395e-12	AAEL001292	cytochrome P450 [Source:VB Community Annotation]	CYP9M7		GO:0004497,GO:0005506,GO:0016020,GO:0016021,GO:0016491,GO:0016705,GO:0020037,GO:0046872,GO:0055114	monooxygenase activity,iron ion binding,membrane,integral component of membrane,oxidoreductase activity,oxidoreductase activity, acting on paired donors, with incorporation or reduction of molecular oxygen,heme binding,metal ion binding,oxidation-reduction process
LOC5571466	3087.77	-1.45585	0.194239	-7.49518	6.62089e-14	2.67574e-12	AAEL009101	Eukaryotic translation initiation factor 3 subunit F (eIF3f)(Eukaryotic translation initiation factor 3 subunit 5) [Source:VB Community Annotation]	eIF3-S5		GO:0001732,GO:0002183,GO:0003743,GO:0005515,GO:0005737,GO:0005852,GO:0006412,GO:0006413,GO:0006508,GO:0008237,GO:0016282,GO:0031369,GO:0033290,GO:0070122	formation of cytoplasmic translation initiation complex,cytoplasmic translational initiation,translation initiation factor activity,protein binding,cytoplasm,eukaryotic translation initiation factor 3 complex,translation,translational initiation,proteolysis,metallopeptidase activity,eukaryotic 43S preinitiation complex,translation initiation factor binding,eukaryotic 48S preinitiation complex,iso…
LOC5579004	1103.71	1.38523	0.184817	7.49512	6.62391e-14	2.67574e-12	AAEL003812
LOC5577566	13113.7	-2.27962	0.304436	-7.488	6.99298e-14	2.8164e-12	AAEL013272	60S ribosomal protein L37a [Source:VB Community Annotation]	RpL27a		GO:0003735,GO:0005840,GO:0006412	structural constituent of ribosome,ribosome,translation
LOC5563654	808.3	1.46299	0.195588	7.47997	7.43391e-14	2.98301e-12	AAEL000091	sumo-1-activating enzyme E1a [Source:VB Community Annotation]			GO:0006464,GO:0008641	cellular protein modification process,ubiquitin-like modifier activating enzyme activity
LOC5579893	549.52	1.30666	0.174695	7.47967	7.4509e-14	2.98301e-12	AAEL001029				GO:0005634,GO:0005643,GO:0006913,GO:0008139,GO:0015031,GO:0017056	nucleus,nuclear pore,nucleocytoplasmic transport,nuclear localization sequence binding,protein transport,structural constituent of nuclear pore
LOC110677685	1437.6	-1.31892	0.176565	-7.4699	8.02585e-14	3.20369e-12	AAEL023769				GO:0003735,GO:0005840,GO:0006412	structural constituent of ribosome,ribosome,translation
LOC5564018	627.371	-1.85811	0.248828	-7.46744	8.17699e-14	3.25439e-12	AAEL013078	glycosyltransferase [Source:VB Community Annotation]			GO:0005783,GO:0005788,GO:0005789,GO:0006486,GO:0006488,GO:0016020,GO:0016021,GO:0016740,GO:0016757,GO:0052824,GO:0052917,GO:0097502	endoplasmic reticulum,endoplasmic reticulum lumen,endoplasmic reticulum membrane,protein glycosylation,dolichol-linked oligosaccharide biosynthetic process,membrane,integral component of membrane,transferase activity,transferase activity, transferring glycosyl groups,dolichyl-pyrophosphate Man7GlcNAc2 alpha-1,6-mannosyltransferase activity,dol-P-Man:Man(7)GlcNAc(2)-PP-Dol alpha-1,6-mannosyltransf…
LOC110680753	1296.23	1.07523	0.144085	7.46248	8.49102e-14	3.36944e-12	AAEL011751	ccar1 [Source:VB Community Annotation]			GO:0005737,GO:0006355	cytoplasm,regulation of transcription, DNA-templated
LOC5565136	69.1357	-4.53396	0.608048	-7.45658	8.87964e-14	3.49518e-12	AAEL004648				GO:0046983	protein dimerization activity
LOC5567575	612.3	-3.61784	0.485193	-7.4565	8.88496e-14	3.49518e-12	AAEL006171	n-myc downstream regulated [Source:VB Community Annotation]
LOC5573192	268.298	1.59259	0.213584	7.45649	8.88561e-14	3.49518e-12	AAEL001971				GO:0006396	RNA processing
LOC5575987	55.3705	4.70869	0.631575	7.45548	8.95426e-14	3.51195e-12	AAEL019765				GO:0003676	nucleic acid binding
LOC5569835	61.6712	-5.17209	0.693788	-7.45486	8.99662e-14	3.51833e-12	AAEL027940
LOC5565836	464.74	-1.82188	0.244986	-7.43667	1.03257e-13	4.02644e-12	AAEL005017
LOC5572470	6485.49	-1.42324	0.191418	-7.43523	1.04389e-13	4.05493e-12	AAEL009825	60S ribosomal protein L13a [Source:UniProtKB/TrEMBL;Acc:Q16US7]	RpL13a		GO:0003735,GO:0005840,GO:0006412,GO:0015934	structural constituent of ribosome,ribosome,translation,large ribosomal subunit
LOC5571268	798.893	-3.29399	0.443039	-7.43497	1.04589e-13	4.05493e-12	AAEL001584				GO:0005509,GO:0016020,GO:0016021	calcium ion binding,membrane,integral component of membrane
LOC5564301	360.099	-1.37881	0.185574	-7.42996	1.0863e-13	4.19955e-12	AAEL018336				GO:0004842,GO:0005680,GO:0008270,GO:0016567,GO:0046872	ubiquitin-protein transferase activity,anaphase-promoting complex,zinc ion binding,protein ubiquitination,metal ion binding
LOC5565271	1841.77	0.991282	0.133452	7.42799	1.10259e-13	4.25031e-12	AAEL004702				GO:0036396,GO:0080009	RNA N6-methyladenosine methyltransferase complex,mRNA methylation
LOC110674621	81.4816	-2.20037	0.296733	-7.41534	1.21314e-13	4.66316e-12	AAEL027509
LOC110681481	230.045	1.70293	0.230258	7.39575	1.40616e-13	5.37448e-12	AAEL025965
LOC5565192	230.045	1.70293	0.230258	7.39575	1.40616e-13	5.37448e-12	AAEL014752				GO:0005634,GO:0045892	nucleus,negative regulation of transcription, DNA-templated
LOC5570473	60.923	-4.00111	0.541855	-7.38409	1.53502e-13	5.85044e-12	AAEL001428	transcription factor Hairy, putative [Source:VB Community Annotation]			GO:0003677,GO:0006355,GO:0046983	DNA binding,regulation of transcription, DNA-templated,protein dimerization activity
LOC5576839	379.312	1.53712	0.208235	7.38163	1.56361e-13	5.94261e-12	AAEL012822	Misexpression suppressor of KSR, putative [Source:VB Community Annotation]			GO:0005515	protein binding
LOC5576215	17031.9	-1.41032	0.191431	-7.36723	1.74215e-13	6.60257e-12	AAEL002832	40S ribosomal protein S26 [Source:UniProtKB/TrEMBL;Acc:Q1HQE4]	RpS26		GO:0003735,GO:0005840,GO:0006412	structural constituent of ribosome,ribosome,translation
LOC5565079	60.091	-2.78555	0.378262	-7.36408	1.78379e-13	6.74143e-12	AAEL014713				GO:0008080	N-acetyltransferase activity
LOC5571610	812.495	1.71898	0.233502	7.36172	1.8155e-13	6.8421e-12	AAEL009205				GO:0016020,GO:0016021,GO:0022857,GO:0055085	membrane,integral component of membrane,transmembrane transporter activity,transmembrane transport
LOC5579954	91.726	-5.69398	0.773834	-7.35814	1.86487e-13	7.0086e-12	AAEL007591
LOC5570769	314.497	1.36923	0.186144	7.35578	1.8982e-13	7.11402e-12	AAEL008535				GO:0003676,GO:0003700,GO:0005634,GO:0008270,GO:0046872	nucleic acid binding,DNA-binding transcription factor activity,nucleus,zinc ion binding,metal ion binding
LOC5566259	110.791	-5.79008	0.787301	-7.35435	1.91862e-13	7.17063e-12	AAEL015113	prophenoloxidase [Source:VB Community Annotation]			GO:0004497,GO:0016491,GO:0046872,GO:0055114	monooxygenase activity,oxidoreductase activity,metal ion binding,oxidation-reduction process
LOC5564282	645.202	1.29844	0.176666	7.34969	1.98673e-13	7.4047e-12	AAEL014378				GO:0016020,GO:0016021	membrane,integral component of membrane
LOC5568444	68.0856	-5.83874	0.794947	-7.34481	2.06045e-13	7.6583e-12	AAEL019799	Muscle lim protein [Source:UniProtKB/TrEMBL;Acc:A0A1S4FES9]			GO:0046872	metal ion binding
LOC23687823	75.8777	-9.6496	1.31498	-7.33823	2.16438e-13	8.02248e-12	AAEL017403	Trypsin Modulating Oostatic Factor [Source:VB Community Annotation]	TMOF		GO:0004867,GO:0005179,GO:0005576,GO:0005615,GO:0007165,GO:0010951,GO:0048599	serine-type endopeptidase inhibitor activity,hormone activity,extracellular region,extracellular space,signal transduction,negative regulation of endopeptidase activity,oocyte development
LOC5576284	764.652	1.34262	0.183083	7.33341	2.24372e-13	8.28533e-12	AAEL012442				GO:0003677,GO:0005634	DNA binding,nucleus
LOC5577640	260.317	-2.11448	0.288344	-7.33318	2.24758e-13	8.28533e-12	AAEL003228	mitotic protein phosphatase 1 regulator, putative [Source:VB Community Annotation]			GO:0005515	protein binding
LOC5566522	14363.8	-2.02535	0.276367	-7.32848	2.32772e-13	8.55737e-12	AAEL005451	60S ribosomal protein L38 [Source:UniProtKB/Swiss-Prot;Acc:Q1HRT4]	RpL38		GO:0003735,GO:0005840,GO:0006412	structural constituent of ribosome,ribosome,translation
LOC5577707	213.092	2.66158	0.363402	7.32407	2.40568e-13	8.81995e-12	AAEL013350	heat shock protein 26kD, putative [Source:VB Community Annotation]			GO:0046872	metal ion binding
LOC5574030	88.8682	-8.96985	1.2252	-7.32115	2.45854e-13	8.98932e-12	AAEL010872	odorant binding protein OBP46 [Source:VB Community Annotation]	OBP46		GO:0005549	odorant binding
LOC5578905	67.1123	5.88236	0.804465	7.31214	2.62927e-13	9.5876e-12	AAEL013906	bone morphogenetic protein 5/7, bmp5/7 [Source:VB Community Annotation]			GO:0005576,GO:0007165,GO:0008083	extracellular region,signal transduction,growth factor activity
LOC5564506	513.936	-1.31954	0.180646	-7.30457	2.78148e-13	1.01153e-11	AAEL004283				GO:0003676	nucleic acid binding
LOC110679492	375.329	-2.41818	0.331209	-7.30105	2.85523e-13	1.03556e-11	AAEL023003
LOC5570983	396.372	1.4572	0.199669	7.29808	2.91898e-13	1.05584e-11	AAEL008706	smooth muscle caldesmon, putative [Source:VB Community Annotation]			GO:0005634,GO:0005730,GO:0006364,GO:0032040	nucleus,nucleolus,rRNA processing,small-subunit processome
LOC5569663	77.5801	-8.78137	1.20374	-7.2951	2.98443e-13	1.07663e-11	AAEL007807	cytochrome P450 [Source:VB Community Annotation]	CYP4D38		GO:0004497,GO:0005506,GO:0016491,GO:0016705,GO:0020037,GO:0046872,GO:0055114	monooxygenase activity,iron ion binding,oxidoreductase activity,oxidoreductase activity, acting on paired donors, with incorporation or reduction of molecular oxygen,heme binding,metal ion binding,oxidation-reduction process
LOC5569990	76.3543	-2.11757	0.290308	-7.29421	3.00412e-13	1.08084e-11	AAEL018152				GO:0005515	protein binding
LOC5579201	120.266	2.5796	0.35403	7.2864	3.18342e-13	1.14231e-11	AAEL014038	NIF3-like protein 1, putative [Source:VB Community Annotation]
LOC5579860	32.699	-4.79995	0.659221	-7.28125	3.3075e-13	1.18368e-11	AAEL026828				GO:0000981,GO:0003677,GO:0005634,GO:0006355,GO:0006357,GO:0007275,GO:0043565	DNA-binding transcription factor activity, RNA polymerase II-specific,DNA binding,nucleus,regulation of transcription, DNA-templated,regulation of transcription by RNA polymerase II,multicellular organism development,sequence-specific DNA binding
LOC110676230	440.675	2.65207	0.364962	7.26671	3.68359e-13	1.31479e-11	AAEL023044
LOC5573375	383.706	1.66781	0.229547	7.26567	3.71196e-13	1.32142e-11	AAEL010473	NAD dependent epimerase/dehydratase [Source:VB Community Annotation]			GO:0003824,GO:0050662	catalytic activity,obsolete coenzyme binding
LOC5580285	195.326	2.12778	0.293018	7.26161	3.82499e-13	1.35807e-11	AAEL003004				GO:0005634,GO:0008270,GO:0046872	nucleus,zinc ion binding,metal ion binding
LOC5569881	76.0879	-4.4476	0.612681	-7.25925	3.89233e-13	1.37835e-11	AAEL019649				GO:0016020,GO:0016021	membrane,integral component of membrane
LOC5572399	60.4731	-4.37196	0.60327	-7.2471	4.2578e-13	1.50383e-11	AAEL009980
LOC5570773	1319.41	2.05864	0.284446	7.23738	4.57445e-13	1.61145e-11	AAEL008528	protein tyrosine phosphatase n11 (shp2) [Source:VB Community Annotation]			GO:0004725,GO:0006470,GO:0016311,GO:0016791,GO:0035335	protein tyrosine phosphatase activity,protein dephosphorylation,dephosphorylation,phosphatase activity,peptidyl-tyrosine dephosphorylation
LOC110681170	131.165	3.18855	0.440773	7.234	4.68984e-13	1.6478e-11	AAEL021655
LOC110677020	91.1898	7.25178	1.00439	7.2201	5.19494e-13	1.82052e-11	AAEL021088
LOC5571916	381.051	3.46888	0.480515	7.21909	5.2338e-13	1.82939e-11	AAEL021302				GO:0003676,GO:0003723,GO:0003724,GO:0004386,GO:0005737,GO:0032574,GO:0035194	nucleic acid binding,RNA binding,RNA helicase activity,helicase activity,cytoplasm,5'-3' RNA helicase activity,post-transcriptional gene silencing by RNA
LOC110676954	350.657	-3.08999	0.42822	-7.21589	5.35843e-13	1.86811e-11	AAEL025589
LOC5567787	530.667	1.43003	0.198369	7.20894	5.63892e-13	1.96083e-11	AAEL000118	Cleavage and polyadenylation specificity factor subunit 2 [Source:UniProtKB/TrEMBL;Acc:A0A1S4EUZ6]			GO:0003723,GO:0005634,GO:0005847,GO:0006378,GO:0006379,GO:0006397	RNA binding,nucleus,mRNA cleavage and polyadenylation specificity factor complex,mRNA polyadenylation,mRNA cleavage,mRNA processing
LOC5574548	258.21	-2.28575	0.317148	-7.20719	5.7119e-13	1.97838e-11	AAEL011222	Class B Scavenger Receptor (CD36 domain). [Source:VB Community Annotation]	SCRB5		GO:0005886,GO:0016020,GO:0016021	plasma membrane,membrane,integral component of membrane
LOC5575095	166.233	2.92887	0.40639	7.20703	5.71871e-13	1.97838e-11	AAEL011645
LOC5564892	162.769	-3.91545	0.543675	-7.20182	5.94158e-13	2.05023e-11	AAEL004451	organic cation transporter [Source:VB Community Annotation]			GO:0016020,GO:0016021,GO:0022857,GO:0055085	membrane,integral component of membrane,transmembrane transporter activity,transmembrane transport
LOC110676139	56.72	3.38913	0.470722	7.19985	6.02774e-13	2.07465e-11	AAEL026446
LOC5573644	1962.7	1.13795	0.158068	7.19908	6.06221e-13	2.08121e-11	AAEL010641	autophagy related gene [Source:VB Community Annotation]	APG7A		GO:0000166,GO:0005524,GO:0005634,GO:0008641,GO:0016925,GO:0019948,GO:0031510,GO:0046872	nucleotide binding,ATP binding,nucleus,ubiquitin-like modifier activating enzyme activity,protein sumoylation,SUMO activating enzyme activity,SUMO activating enzyme complex,metal ion binding
LOC5579842	85.2721	6.56077	0.911713	7.19609	6.19638e-13	2.12187e-11	AAEL005855	amino acid transporter [Source:VB Community Annotation]			GO:0016020,GO:0016021	membrane,integral component of membrane
LOC110679698	83.6834	-8.88723	1.23591	-7.19085	6.43869e-13	2.19926e-11	AAEL026437
LOC5568309	168.731	-2.62016	0.364727	-7.18388	6.77601e-13	2.30863e-11	AAEL019478				GO:0005515,GO:0005737	protein binding,cytoplasm
LOC5569681	259.183	-6.61793	0.922489	-7.174	7.28396e-13	2.47544e-11	AAEL007818	Trypsin 3A1 Precursor (EC 3.4.21.4) [Source:VB Community Annotation]			GO:0004252,GO:0005576,GO:0005615,GO:0006508,GO:0007586,GO:0008233,GO:0008236,GO:0016787	serine-type endopeptidase activity,extracellular region,extracellular space,proteolysis,digestion,peptidase activity,serine-type peptidase activity,hydrolase activity
LOC110674253	64.1223	-2.41098	0.3361	-7.17341	7.31546e-13	2.4799e-11	AAEL022319
LOC5574241	34.1318	-5.76045	0.803458	-7.16958	7.52274e-13	2.54378e-11	AAEL027798				GO:0004806,GO:0005576,GO:0052689	triglyceride lipase activity,extracellular region,carboxylic ester hydrolase activity
LOC5566990	301.142	-6.2855	0.876747	-7.16911	7.54849e-13	2.5461e-11	AAEL026217				GO:0000166,GO:0003774,GO:0003779,GO:0005515,GO:0005524,GO:0016459,GO:0030016,GO:0032982,GO:0051015	nucleotide binding,motor activity,actin binding,protein binding,ATP binding,myosin complex,myofibril,myosin filament,actin filament binding
LOC5571988	84.2146	-3.1079	0.434187	-7.15798	8.18748e-13	2.75475e-11	AAEL009471
LOC5574866	16606.9	-1.66076	0.232029	-7.15756	8.21264e-13	2.75634e-11	AAEL011471	60S ribosomal protein L17 [Source:UniProtKB/Swiss-Prot;Acc:Q1HR65]	RpL17		GO:0003735,GO:0005840,GO:0006412,GO:0015934	structural constituent of ribosome,ribosome,translation,large ribosomal subunit
LOC5575522	93.9605	-3.77334	0.527242	-7.15675	8.26125e-13	2.76578e-11	AAEL011898	1-acyl-sn-glycerol-3-phosphate acyltransferase [Source:VB Community Annotation]			GO:0003841,GO:0006629,GO:0008654,GO:0016020,GO:0016740,GO:0016746	1-acylglycerol-3-phosphate O-acyltransferase activity,lipid metabolic process,phospholipid biosynthetic process,membrane,transferase activity,transferase activity, transferring acyl groups
LOC5577233	96.8929	-3.76154	0.526103	-7.14983	8.68869e-13	2.90168e-11	AAEL003139	short-chain dehydrogenase [Source:VB Community Annotation]			GO:0016020,GO:0016021,GO:0055114	membrane,integral component of membrane,oxidation-reduction process
LOC5563800	102.527	-8.57597	1.20032	-7.14475	9.01575e-13	3.00347e-11	AAEL005212
LOC110681270	116.947	2.36302	0.331334	7.13184	9.90385e-13	3.2912e-11	AAEL028215				GO:0004843,GO:0005515,GO:0016579,GO:0030433,GO:0101005	thiol-dependent ubiquitin-specific protease activity,protein binding,protein deubiquitination,ubiquitin-dependent ERAD pathway,ubiquitinyl hydrolase activity
LOC5571657	52.031	-9.12392	1.27939	-7.13149	9.92907e-13	3.29148e-11	AAEL001637				GO:0046983	protein dimerization activity
LOC5564677	50.8286	-10.033	1.40699	-7.13088	9.97269e-13	3.29783e-11	AAEL014561	Vitelline membrane protein 15a-3 [Source:UniProtKB/TrEMBL;Acc:A0A2K7P6E0]			GO:0003674,GO:0005576,GO:0005615,GO:0008150	molecular_function,extracellular region,extracellular space,biological_process
LOC5575714	745.095	-1.24509	0.174873	-7.12	1.07929e-12	3.5544e-11	AAEL012023				GO:0032434	regulation of proteasomal ubiquitin-dependent protein catabolic process
LOC23687555	879.357	-1.48303	0.208295	-7.11989	1.08012e-12	3.5544e-11	AAEL020135				GO:0007062,GO:0008278	sister chromatid cohesion,cohesin complex
LOC110681333	231.706	2.29243	0.322005	7.11923	1.0853e-12	3.56274e-11	AAEL023005				GO:0097428	protein maturation by iron-sulfur cluster transfer
LOC5569395	337.335	-3.17769	0.446542	-7.11622	1.10931e-12	3.63272e-11	AAEL019970				GO:0000981,GO:0003677,GO:0005634,GO:0006355,GO:0006357,GO:0043565	DNA-binding transcription factor activity, RNA polymerase II-specific,DNA binding,nucleus,regulation of transcription, DNA-templated,regulation of transcription by RNA polymerase II,sequence-specific DNA binding
LOC5579033	1148.66	0.992394	0.139603	7.10867	1.1717e-12	3.82773e-11	AAEL027088				GO:0005515	protein binding
LOC5563951	619.679	-1.68075	0.236552	-7.10519	1.20161e-12	3.91597e-11	AAEL004041	flotillin-2 [Source:VB Community Annotation]
LOC5569788	46.0021	-2.72666	0.384274	-7.09562	1.28775e-12	4.18659e-11	AAEL020619				GO:0016021,GO:0022857,GO:0055085	integral component of membrane,transmembrane transporter activity,transmembrane transport
LOC5578663	33.3499	-4.404	0.621576	-7.08522	1.38824e-12	4.50244e-11	AAEL003627	sodium/chloride dependent amino acid transporter [Source:VB Community Annotation]			GO:0005328,GO:0015293,GO:0016020,GO:0016021,GO:0055085	,symporter activity,membrane,integral component of membrane,transmembrane transport
LOC110678426	243.252	1.38864	0.196017	7.08425	1.39799e-12	4.52317e-11	AAEL024090
LOC5572545	866.172	1.15172	0.162712	7.07825	1.4599e-12	4.71219e-11	AAEL009871	80 kda MCM3-associated protein [Source:VB Community Annotation]			GO:0003676	nucleic acid binding
LOC5574148	602.967	-1.83066	0.258759	-7.07476	1.49713e-12	4.82082e-11	AAEL020299				GO:0005515	protein binding
LOC5572443	117.312	2.14239	0.303083	7.06868	1.56417e-12	5.02471e-11	AAEL024197				GO:0003677,GO:0006260	DNA binding,DNA replication
LOC110673985	70.8352	-2.52544	0.357835	-7.05755	1.69463e-12	5.43087e-11	AAEL001289	permease, putative [Source:VB Community Annotation]			GO:0016020,GO:0016021,GO:0022857,GO:0055085	membrane,integral component of membrane,transmembrane transporter activity,transmembrane transport
LOC110678644	62.838	-2.87314	0.407217	-7.05556	1.71912e-12	5.49629e-11	AAEL020499
LOC5570658	241.108	1.95532	0.277225	7.05318	1.74879e-12	5.57793e-11	AAEL008463	DEAD box ATP-dependent RNA helicase [Source:VB Community Annotation]			GO:0000166,GO:0003676,GO:0003723,GO:0003724,GO:0004386,GO:0005524,GO:0016787	nucleotide binding,nucleic acid binding,RNA binding,RNA helicase activity,helicase activity,ATP binding,hydrolase activity
LOC5573231	2658	1.40428	0.199255	7.04764	1.81977e-12	5.79065e-11	AAEL010312
LOC110678577	69.0328	-2.58039	0.36658	-7.03909	1.93497e-12	6.14274e-11	AAEL023714
LOC5573224	857.202	-1.79882	0.255672	-7.03565	1.98328e-12	6.28131e-11	AAEL010315				GO:0005737,GO:0036158,GO:0046872	cytoplasm,outer dynein arm assembly,metal ion binding
LOC5570999	1015.16	1.42824	0.203086	7.03267	2.02613e-12	6.402e-11	AAEL008741	importin (ran-binding protein) [Source:VB Community Annotation]			GO:0005515,GO:0005634,GO:0006886,GO:0008536	protein binding,nucleus,intracellular protein transport,Ran GTPase binding
LOC5573668	132.506	-2.49415	0.35488	-7.02814	2.09311e-12	6.58842e-11	AAEL010676	regulator of g protein signaling [Source:VB Community Annotation]			GO:0007186,GO:0008277,GO:0009968,GO:0035556	G protein-coupled receptor signaling pathway,regulation of G protein-coupled receptor signaling pathway,negative regulation of signal transduction,intracellular signal transduction
LOC5572817	374.325	-1.21236	0.172504	-7.02802	2.0949e-12	6.58842e-11	AAEL001914	scavenger receptor, putative [Source:VB Community Annotation]			GO:0005044,GO:0006897,GO:0016020,GO:0016021	scavenger receptor activity,endocytosis,membrane,integral component of membrane
LOC5577143	133.284	-4.82532	0.686758	-7.02623	2.12182e-12	6.65758e-11	AAEL003116	phosrestin i (arrestin b) (arrestin 2) [Source:VB Community Annotation]			GO:0007165,GO:0050896	signal transduction,response to stimulus
LOC5566168	1705.09	-2.87475	0.409989	-7.01177	2.35328e-12	7.3667e-11	AAEL019784				GO:0003682	chromatin binding
LOC5572762	535.291	1.65002	0.235348	7.01098	2.36651e-12	7.39095e-11	AAEL027479				GO:0005515,GO:0005634	protein binding,nucleus
LOC110680362	71.3822	2.67522	0.382174	7	2.55968e-12	7.97579e-11	AAEL026577
LOC110676045	23650.6	-1.94923	0.278501	-6.999	2.57799e-12	8.01434e-11	AAEL022286	40S ribosomal protein S27 [Source:UniProtKB/TrEMBL;Acc:Q1HR58]			GO:0003735,GO:0005840,GO:0006412,GO:0046872	structural constituent of ribosome,ribosome,translation,metal ion binding
LOC5564325	192.832	1.87405	0.268658	6.9756	3.04567e-12	9.44648e-11	AAEL000569	omega-crystallin, putative [Source:VB Community Annotation]
CFI06_mgr01	22.2533	-4.92466	0.706154	-6.97393	3.08213e-12	9.53763e-11
LOC5572673	237.86	-2.15032	0.308427	-6.9719	3.12679e-12	9.65371e-11	AAEL009948	aldehyde dehydrogenase [Source:VB Community Annotation]	ALDH9948	ALDH	GO:0016491,GO:0016620,GO:0055114	oxidoreductase activity,oxidoreductase activity, acting on the aldehyde or oxo group of donors, NAD or NADP as acceptor,oxidation-reduction process
LOC110678938	39.3325	-3.09013	0.443285	-6.97097	3.14773e-12	9.68264e-11	AAEL024225
LOC5575417	2521.33	1.52494	0.218761	6.97084	3.15052e-12	9.68264e-11	AAEL011811	DNA replication licensing factor MCM3 [Source:VB Community Annotation]			GO:0000166,GO:0003677,GO:0003678,GO:0004386,GO:0005524,GO:0005634,GO:0006260,GO:0006270,GO:0016787,GO:0032508,GO:0042555	nucleotide binding,DNA binding,DNA helicase activity,helicase activity,ATP binding,nucleus,DNA replication,DNA replication initiation,hydrolase activity,DNA duplex unwinding,MCM complex
LOC110675786	31.2778	-2.82841	0.406538	-6.95731	3.46832e-12	1.06351e-10	AAEL022250
LOC110677916	262.413	-1.49417	0.214942	-6.95147	3.61505e-12	1.10159e-10	AAEL027637				GO:0005524	ATP binding
LOC5568765	262.413	-1.49417	0.214942	-6.95147	3.61505e-12	1.10159e-10	AAEL026716				GO:0005524,GO:0016301,GO:0016310,GO:0016740	ATP binding,kinase activity,phosphorylation,transferase activity
LOC110679459	147.123	2.43027	0.34961	6.95137	3.61768e-12	1.10159e-10	AAEL019816
LOC110681135	53.6742	-4.40556	0.633795	-6.95107	3.62516e-12	1.10159e-10	AAEL027279				GO:0003676,GO:0003700,GO:0005634,GO:0006355	nucleic acid binding,DNA-binding transcription factor activity,nucleus,regulation of transcription, DNA-templated
LOC5566228	14571.2	-1.91966	0.276391	-6.94543	3.77306e-12	1.14396e-10	AAEL005266	40S ribosomal protein S14 [Source:UniProtKB/Swiss-Prot;Acc:Q1HR24]	RpS14		GO:0003674,GO:0003735,GO:0005575,GO:0005840,GO:0006412,GO:0008150	molecular_function,structural constituent of ribosome,cellular_component,ribosome,translation,biological_process
LOC5578731	379.652	1.28509	0.185082	6.94338	3.82828e-12	1.1581e-10	AAEL013841	paraplegin [Source:VB Community Annotation]			GO:0003676,GO:0004176,GO:0004222,GO:0005524,GO:0006508,GO:0008233,GO:0008237,GO:0008270,GO:0016020,GO:0016021,GO:0016787,GO:0016887	nucleic acid binding,ATP-dependent peptidase activity,metalloendopeptidase activity,ATP binding,proteolysis,peptidase activity,metallopeptidase activity,zinc ion binding,membrane,integral component of membrane,hydrolase activity,ATPase activity
LOC5563689	269.404	1.53426	0.220986	6.94279	3.84419e-12	1.16031e-10	AAEL000551				GO:0004866,GO:0004867,GO:0005576,GO:0010466,GO:0010951,GO:0030414	endopeptidase inhibitor activity,serine-type endopeptidase inhibitor activity,extracellular region,negative regulation of peptidase activity,negative regulation of endopeptidase activity,peptidase inhibitor activity
LOC110674148	729.649	3.76001	0.542189	6.93487	4.06608e-12	1.22454e-10	AAEL027610				GO:0000166,GO:0005524	nucleotide binding,ATP binding
LOC5573251	230.622	1.58957	0.229309	6.932	4.14926e-12	1.24681e-10	AAEL010349	tRNA (guanine-N2-)-methyltransferase, putative [Source:VB Community Annotation]			GO:0000049,GO:0003723,GO:0004809,GO:0008033,GO:0008168,GO:0016740,GO:0030488,GO:0032259	tRNA binding,RNA binding,tRNA (guanine-N2-)-methyltransferase activity,tRNA processing,methyltransferase activity,transferase activity,tRNA methylation,methylation
LOC5574224	1779.47	-3.04694	0.440296	-6.92021	4.50977e-12	1.35213e-10	AAEL018207	C-Type lectin (CTL) [Source:VB Community Annotation]	CTL8
LOC5570917	568.37	1.30484	0.188679	6.91569	4.65592e-12	1.39285e-10	AAEL001472	phosphatidyltransferase [Source:VB Community Annotation]			GO:0008654,GO:0016020,GO:0016021,GO:0016740,GO:0016780	phospholipid biosynthetic process,membrane,integral component of membrane,transferase activity,phosphotransferase activity, for other substituted phosphate groups
LOC5565734	1669.68	1.49075	0.215711	6.91087	4.81697e-12	1.43784e-10	AAEL018040				GO:0000166,GO:0005524,GO:0016020,GO:0016021,GO:0016887,GO:0042626,GO:0055085	nucleotide binding,ATP binding,membrane,integral component of membrane,ATPase activity,ATPase-coupled transmembrane transporter activity,transmembrane transport
LOC5573217	8431.75	-1.34393	0.194513	-6.90918	4.87479e-12	1.45189e-10	AAEL010299	40S ribosomal protein S12 [Source:UniProtKB/TrEMBL;Acc:Q1HRM3]	RpS12		GO:0003735,GO:0005840,GO:0006412	structural constituent of ribosome,ribosome,translation
LOC5564189	121.885	-1.64465	0.238144	-6.90611	4.98124e-12	1.48033e-10	AAEL014339				GO:0003824	catalytic activity
LOC5566279	281.659	1.90567	0.276033	6.90378	5.06376e-12	1.50154e-10	AAEL000747
LOC110676527	24.6194	-4.34407	0.629503	-6.9008	5.17114e-12	1.53002e-10	AAEL020024
LOC110677691	395.122	2.55442	0.370595	6.89274	5.47268e-12	1.6157e-10	AAEL019908				GO:0003677,GO:0005634,GO:0008270,GO:0046872	DNA binding,nucleus,zinc ion binding,metal ion binding
LOC5564588	353.143	1.20525	0.174925	6.89012	5.57441e-12	1.64157e-10	AAEL004329	rab gdp-dissociation inhibitor [Source:VB Community Annotation]			GO:0005092,GO:0005096,GO:0005737,GO:0005968,GO:0006886,GO:0007264,GO:0017137,GO:0018344,GO:0043547,GO:0050790	GDP-dissociation inhibitor activity,GTPase activator activity,cytoplasm,Rab-protein geranylgeranyltransferase complex,intracellular protein transport,small GTPase mediated signal transduction,Rab GTPase binding,protein geranylgeranylation,positive regulation of GTPase activity,regulation of catalytic activity
LOC5578392	994.968	-1.78759	0.259452	-6.88986	5.58464e-12	1.64157e-10	AAEL013684
LOC5569521	4860.11	1.18881	0.172722	6.88283	5.86752e-12	1.72097e-10	AAEL007698	PIWI [Source:VB Community Annotation]	PIWI4		GO:0003676,GO:0005515,GO:0031047	nucleic acid binding,protein binding,gene silencing by RNA
LOC5578156	7457.93	-1.38884	0.202022	-6.87473	6.21095e-12	1.81775e-10	AAEL013536	ubiquitin (ribosomal protein L40) [Source:VB Community Annotation]			GO:0003735,GO:0005515,GO:0005840,GO:0006412,GO:0046872	structural constituent of ribosome,protein binding,ribosome,translation,metal ion binding
LOC110675571	26.6943	-3.06737	0.446209	-6.8743	6.22932e-12	1.81918e-10	AAEL023709
LOC110675228	35.4767	-9.5035	1.38405	-6.86646	6.5813e-12	1.91782e-10	AAEL026563				GO:0005549	odorant binding
LOC5570243	13594.6	-1.70568	0.248622	-6.86053	6.86059e-12	1.99489e-10	AAEL008192	40S ribosomal protein S3 [Source:UniProtKB/TrEMBL;Acc:Q4F6X0]	RpS3		GO:0003723,GO:0003735,GO:0005840,GO:0006412,GO:0015935	RNA binding,structural constituent of ribosome,ribosome,translation,small ribosomal subunit
LOC5570973	1594.14	-1.6971	0.247866	-6.84685	7.54919e-12	2.1904e-10	AAEL008707				GO:0003723,GO:0006396	RNA binding,RNA processing
LOC5578320	141.164	-1.74857	0.255434	-6.84549	7.62164e-12	2.20668e-10	AAEL013636	translation elongation factor g [Source:VB Community Annotation]			GO:0000166,GO:0003746,GO:0003924,GO:0005525,GO:0006412,GO:0006414	nucleotide binding,translation elongation factor activity,GTPase activity,GTP binding,translation,translational elongation
LOC5579110	182.871	1.65384	0.241706	6.84236	7.79016e-12	2.25064e-10	AAEL003839				GO:0003723,GO:0005515	RNA binding,protein binding
LOC5575286	1136.09	0.908212	0.132983	6.82951	8.52025e-12	2.45631e-10	AAEL023265				GO:0006355	regulation of transcription, DNA-templated
LOC110679043	157.917	-1.51886	0.222428	-6.82857	8.57642e-12	2.46723e-10	AAEL007871	anaphase-promoting complex [Source:VB Community Annotation]			GO:0005680,GO:0007049,GO:0031145,GO:0051301	anaphase-promoting complex,cell cycle,anaphase-promoting complex-dependent catabolic process,cell division
LOC5578718	676.984	-2.4501	0.358826	-6.82809	8.60496e-12	2.47017e-10	AAEL009742	Homeobox protein abdominal-A homolog [Source:VB Community Annotation]			GO:0000981,GO:0003677,GO:0003700,GO:0005634,GO:0006355,GO:0006357,GO:0007275,GO:0009952,GO:0043565	DNA-binding transcription factor activity, RNA polymerase II-specific,DNA binding,DNA-binding transcription factor activity,nucleus,regulation of transcription, DNA-templated,regulation of transcription by RNA polymerase II,multicellular organism development,anterior/posterior pattern specification,sequence-specific DNA binding
LOC5564114	624.132	1.52257	0.223043	6.82638	8.70853e-12	2.4946e-10	AAEL004110	cdk10/11 [Source:VB Community Annotation]			GO:0004672,GO:0005524,GO:0006468	protein kinase activity,ATP binding,protein phosphorylation
LOC5579121	225.021	-1.72775	0.253314	-6.82057	9.06771e-12	2.59198e-10	AAEL003825				GO:0016020,GO:0016021	membrane,integral component of membrane
LOC5572878	105.833	5.37369	0.788339	6.81647	9.33071e-12	2.66152e-10	AAEL020040
LOC110678198	1742.1	-1.66647	0.244659	-6.81141	9.66476e-12	2.75099e-10	AAEL028178				GO:0003735,GO:0005840,GO:0006412,GO:0015935	structural constituent of ribosome,ribosome,translation,small ribosomal subunit
LOC5565542	82.9967	-2.33248	0.342466	-6.81083	9.70384e-12	2.7563e-10	AAEL004833	diptericin anti-microbial peptide [Source:VB Community Annotation]	DPT1		GO:0005576,GO:0042742,GO:0045087	extracellular region,defense response to bacterium,innate immune response
LOC110676980	151.952	-1.9189	0.28182	-6.80894	9.83189e-12	2.7868e-10	AAEL024746
LOC5573431	2675.73	-1.31296	0.192839	-6.8086	9.85551e-12	2.78764e-10	AAEL026825				GO:0016020,GO:0016021,GO:0022857,GO:0055085	membrane,integral component of membrane,transmembrane transporter activity,transmembrane transport
LOC5577552	858.899	-3.70209	0.543904	-6.80652	9.99865e-12	2.82221e-10	AAEL013262				GO:0004568,GO:0006032,GO:0016998	chitinase activity,chitin catabolic process,cell wall macromolecule catabolic process
LOC110679644	97.5011	2.78814	0.410574	6.79082	1.11497e-11	3.14053e-10	AAEL019419
LOC5578851	678.574	1.85373	0.273073	6.7884	1.13383e-11	3.18702e-10	AAEL022689				GO:0004843,GO:0006511,GO:0016579,GO:0036459	thiol-dependent ubiquitin-specific protease activity,ubiquitin-dependent protein catabolic process,protein deubiquitination,thiol-dependent ubiquitinyl hydrolase activity
LOC5566134	267.085	1.60805	0.237303	6.77635	1.23249e-11	3.45712e-10	AAEL005191	cdk10/11 [Source:VB Community Annotation]			GO:0000166,GO:0004672,GO:0004674,GO:0005524,GO:0006468,GO:0016301,GO:0016310	nucleotide binding,protein kinase activity,protein serine/threonine kinase activity,ATP binding,protein phosphorylation,kinase activity,phosphorylation
LOC5566352	1960.98	-1.32089	0.195137	-6.76903	1.29653e-11	3.62457e-10	AAEL028119				GO:0016020	membrane
LOC5570660	1198.6	-1.37923	0.203759	-6.76891	1.29756e-11	3.62457e-10	AAEL026737				GO:0003824,GO:0004497,GO:0004500,GO:0005507,GO:0016715,GO:0055114	catalytic activity,monooxygenase activity,dopamine beta-monooxygenase activity,copper ion binding,oxidoreductase activity, acting on paired donors, with incorporation or reduction of molecular oxygen, reduced ascorbate as one donor, and incorporation of one atom of oxygen,oxidation-reduction process
LOC5575371	58.0902	-2.88246	0.42618	-6.76349	1.34707e-11	3.7551e-10	AAEL011784	Alpha(1,3)fucosyltransferase [Source:UniProtKB/TrEMBL;Acc:A0A1S4FUB7]			GO:0005794,GO:0006486,GO:0008417,GO:0016020,GO:0016021,GO:0016740,GO:0016757,GO:0032580,GO:0036065	Golgi apparatus,protein glycosylation,fucosyltransferase activity,membrane,integral component of membrane,transferase activity,transferase activity, transferring glycosyl groups,Golgi cisterna membrane,fucosylation
LOC110675833	672.093	-1.14713	0.169703	-6.75966	1.38317e-11	3.84778e-10	AAEL024786				GO:0005789,GO:0016020,GO:0016021,GO:0030054,GO:0033149,GO:0070972	endoplasmic reticulum membrane,membrane,integral component of membrane,cell junction,FFAT motif binding,protein localization to endoplasmic reticulum
LOC5570152	1897.31	4.02031	0.595158	6.75503	1.42804e-11	3.96444e-10	AAEL008125	Fatty acyl-CoA reductase [Source:UniProtKB/TrEMBL;Acc:Q16ZP3]			GO:0006629,GO:0016020,GO:0016021,GO:0016491,GO:0055114,GO:0080019,GO:0102965	lipid metabolic process,membrane,integral component of membrane,oxidoreductase activity,oxidation-reduction process,fatty-acyl-CoA reductase (alcohol-forming) activity,alcohol-forming fatty acyl-CoA reductase activity
LOC5568083	404.633	-2.82885	0.418933	-6.75251	1.4531e-11	4.02571e-10	AAEL006534	protocadherin [Source:VB Community Annotation]			GO:0005509,GO:0005886,GO:0007155,GO:0007156,GO:0016020	calcium ion binding,plasma membrane,cell adhesion,homophilic cell adhesion via plasma membrane adhesion molecules,membrane
LOC5573575	1356.81	0.891198	0.132055	6.7487	1.49175e-11	4.12367e-10	AAEL002115				GO:0003676,GO:0005634,GO:0008270,GO:0046872	nucleic acid binding,nucleus,zinc ion binding,metal ion binding
LOC5572090	11271.4	-1.0939	0.162097	-6.74843	1.49457e-11	4.12367e-10	AAEL009496	40S ribosomal protein S7 [Source:UniProtKB/TrEMBL;Acc:Q0IEM1]	RpS7		GO:0003735,GO:0005840,GO:0006412	structural constituent of ribosome,ribosome,translation
LOC5569145	46.9996	-4.47006	0.662441	-6.74786	1.50044e-11	4.1314e-10	AAEL007407				GO:0006805,GO:0009410	xenobiotic metabolic process,response to xenobiotic stimulus
LOC5574181	714.949	-1.05763	0.156752	-6.74714	1.5079e-11	4.14106e-10	AAEL002299	high affinity copper transporter, putative [Source:VB Community Annotation]			GO:0005375,GO:0006811,GO:0006825,GO:0006878,GO:0016020,GO:0016021,GO:0035434	copper ion transmembrane transporter activity,ion transport,copper ion transport,cellular copper ion homeostasis,membrane,integral component of membrane,copper ion transmembrane transport
LOC5578124	464.609	-3.59922	0.53346	-6.74693	1.51008e-11	4.14106e-10	AAEL003419				GO:0003824,GO:0005515,GO:0005576,GO:0005975,GO:0006030,GO:0008061,GO:0016810	catalytic activity,protein binding,extracellular region,carbohydrate metabolic process,chitin metabolic process,chitin binding,hydrolase activity, acting on carbon-nitrogen (but not peptide) bonds
LOC5570922	79.6514	2.95042	0.437841	6.73856	1.59967e-11	4.37785e-10	AAEL001503	sodium/hydrogen exchanger 3 (nhe3) [Source:VB Community Annotation]			GO:0006811,GO:0006812,GO:0006814,GO:0006885,GO:0015297,GO:0015299,GO:0015385,GO:0016020,GO:0016021,GO:0035725,GO:0055085,GO:1902600	ion transport,cation transport,sodium ion transport,regulation of pH,antiporter activity,solute:proton antiporter activity,sodium:proton antiporter activity,membrane,integral component of membrane,sodium ion transmembrane transport,transmembrane transport,proton transmembrane transport
LOC5572599	838.088	1.58542	0.235321	6.73724	1.61423e-11	4.40875e-10	AAEL009912				GO:0003723	RNA binding
LOC5573651	2229.53	1.68845	0.250816	6.73182	1.67549e-11	4.5668e-10	AAEL010644	ribonucleoside-diphosphate reductase large chain [Source:VB Community Annotation]			GO:0000166,GO:0003824,GO:0004748,GO:0005524,GO:0006260,GO:0008152,GO:0016491,GO:0055114	nucleotide binding,catalytic activity,ribonucleoside-diphosphate reductase activity, thioredoxin disulfide as acceptor,ATP binding,DNA replication,metabolic process,oxidoreductase activity,oxidation-reduction process
LOC5565509	61.653	-3.80678	0.566287	-6.72235	1.78814e-11	4.86403e-10	AAEL004825	potassium-dependent sodium-calcium exchanger, putative [Source:VB Community Annotation]			GO:0006816,GO:0015297,GO:0016020,GO:0016021,GO:0055085	calcium ion transport,antiporter activity,membrane,integral component of membrane,transmembrane transport
LOC5578210	180.671	-4.02473	0.598971	-6.71941	1.82462e-11	4.95327e-10	AAEL003483
LOC5572802	893.122	1.81673	0.270482	6.71663	1.85977e-11	5.03855e-10	AAEL001891
LOC5564482	174.79	2.31874	0.345356	6.71406	1.89279e-11	5.11775e-10	AAEL014486
LOC5563694	201.416	1.65793	0.24713	6.70876	1.96288e-11	5.29665e-10	AAEL025882				GO:0005515,GO:0006281,GO:0016310,GO:0046403,GO:0046404,GO:0098506	protein binding,DNA repair,phosphorylation,polynucleotide 3'-phosphatase activity,ATP-dependent polydeoxyribonucleotide 5'-hydroxyl-kinase activity,polynucleotide 3' dephosphorylation
LOC5579966	1297.27	0.964902	0.14388	6.70631	1.99601e-11	5.37529e-10	AAEL007586	nuclear pore complex protein nup98 [Source:VB Community Annotation]			GO:0005634,GO:0005643,GO:0006913,GO:0015031,GO:0017056,GO:0031965,GO:0051028	nucleus,nuclear pore,nucleocytoplasmic transport,protein transport,structural constituent of nuclear pore,nuclear membrane,mRNA transport
LOC5578517	298.12	1.71642	0.255973	6.70547	2.00757e-11	5.39564e-10	AAEL013724				GO:0005794,GO:0016020,GO:0016192	Golgi apparatus,membrane,vesicle-mediated transport
LOC5576034	285.483	1.34177	0.200294	6.69898	2.09873e-11	5.61903e-10	AAEL012265	transcription initiation factor RRN3 [Source:VB Community Annotation]
LOC5566024	35.055	-6.02754	0.899771	-6.69896	2.09902e-11	5.61903e-10	AAEL023844				GO:0016787,GO:0052689	hydrolase activity,carboxylic ester hydrolase activity
LOC5572551	796.649	0.946273	0.141271	6.69826	2.1091e-11	5.63485e-10	AAEL009877	amyloid binding protein [Source:VB Community Annotation]			GO:0005515,GO:0006886	protein binding,intracellular protein transport
LOC5573958	138.319	-1.85223	0.276551	-6.6976	2.11871e-11	5.64933e-10	AAEL002244				GO:0005737,GO:0005856,GO:0016192	cytoplasm,cytoskeleton,vesicle-mediated transport
LOC5571948	79.6392	-2.39801	0.358061	-6.69722	2.12428e-11	5.65301e-10	AAEL021559
LOC110680429	58.187	2.78008	0.415705	6.68763	2.26811e-11	6.02389e-10	AAEL026393				GO:0004637,GO:0009113	phosphoribosylamine-glycine ligase activity,purine nucleobase biosynthetic process
LOC5565898	179.281	-3.23282	0.483491	-6.68641	2.28707e-11	6.0623e-10	AAEL000715	Zinc finger protein [Source:UniProtKB/TrEMBL;Acc:A0A1S4EWM9]			GO:0003676	nucleic acid binding
LOC5573486	34.609	-5.40615	0.808604	-6.68578	2.29702e-11	6.07673e-10	AAEL026094
LOC5578625	12329.4	-1.35432	0.202783	-6.67866	2.41143e-11	6.36692e-10	AAEL003582	40S ribosomal protein S13 [Source:UniProtKB/TrEMBL;Acc:Q5QC94]	RpS13		GO:0003735,GO:0005840,GO:0006412	structural constituent of ribosome,ribosome,translation
LOC5568302	10162.4	-1.15565	0.173071	-6.67733	2.43334e-11	6.40344e-10	AAEL006741
LOC5575803	587.154	1.30186	0.19497	6.67725	2.43475e-11	6.40344e-10	AAEL012079
LOC5572113	822.368	-1.05368	0.157857	-6.67488	2.47432e-11	6.49486e-10	AAEL009538				GO:0005576	extracellular region
LOC5570039	77.1061	-2.54579	0.381441	-6.67414	2.48693e-11	6.51528e-10	AAEL000165				GO:0005576	extracellular region
LOC5577757	53.9051	-6.68703	1.00295	-6.66736	2.60452e-11	6.81012e-10	AAEL003294	fibrinogen and fibronectin [Source:VB Community Annotation]
LOC5563686	1219.17	-1.25582	0.188791	-6.6519	2.89342e-11	7.55087e-10	AAEL000529	40S ribosomal protein S21 [Source:UniProtKB/TrEMBL;Acc:Q1HR25]	RpS21
LOC5577129	68.5894	-9.50575	1.42992	-6.64775	2.97605e-11	7.75152e-10	AAEL013027	Vitelline membrane protein 15a-1 [Source:UniProtKB/Swiss-Prot;Acc:Q16KE2]	15a-1		GO:0004867,GO:0005576,GO:0005615,GO:0010951,GO:0048599	serine-type endopeptidase inhibitor activity,extracellular region,extracellular space,negative regulation of endopeptidase activity,oocyte development
LOC5579020	157.293	-3.25245	0.490491	-6.63101	3.33405e-11	8.66726e-10	AAEL013959				GO:0003676,GO:0015074	nucleic acid binding,DNA integration
LOC5574414	526.058	1.1816	0.178236	6.62938	3.37098e-11	8.74638e-10	AAEL011111				GO:0005634,GO:0008143,GO:0043488,GO:0046872,GO:1900364	nucleus,poly(A) binding,regulation of mRNA stability,metal ion binding,negative regulation of mRNA polyadenylation
LOC5577489	2312.02	-1.84511	0.278384	-6.62793	3.40434e-11	8.816e-10	AAEL013229	Tubulin alpha chain [Source:UniProtKB/TrEMBL;Acc:Q16JS3]			GO:0000166,GO:0003924,GO:0005200,GO:0005525,GO:0005737,GO:0005874,GO:0007010,GO:0007017	nucleotide binding,GTPase activity,structural constituent of cytoskeleton,GTP binding,cytoplasm,microtubule,cytoskeleton organization,microtubule-based process
LOC5566890	31.2436	-4.33269	0.654301	-6.62186	3.54702e-11	9.16788e-10	AAEL000849	nervous fingers, putative [Source:VB Community Annotation]			GO:0003676,GO:0003700	nucleic acid binding,DNA-binding transcription factor activity
LOC5570204	1031.94	-1.67464	0.252964	-6.62009	3.58979e-11	9.26069e-10	AAEL008164				GO:0003676,GO:0003723,GO:1990904	nucleic acid binding,RNA binding,ribonucleoprotein complex
LOC5580008	290.958	-1.80922	0.273375	-6.61809	3.63865e-11	9.36883e-10	AAEL009642	cathepsin b [Source:VB Community Annotation]			GO:0004197,GO:0006508,GO:0008234,GO:0016787	cysteine-type endopeptidase activity,proteolysis,cysteine-type peptidase activity,hydrolase activity
LOC110678285	80.3507	-3.21036	0.485377	-6.61417	3.73646e-11	9.5923e-10	AAEL020581
LOC5569861	410.109	-1.47576	0.223125	-6.61404	3.73966e-11	9.5923e-10	AAEL007952
LOC5573003	1316.69	1.17905	0.178482	6.60599	3.94871e-11	1.01093e-09	AAEL001922
LOC5572229	2284.96	1.31968	0.199786	6.60547	3.96263e-11	1.01257e-09	AAEL018182				GO:0003676	nucleic acid binding
LOC5577289	5707.39	-0.832257	0.126165	-6.59659	4.20713e-11	1.07302e-09	AAEL013139	GTPase_rho [Source:VB Community Annotation]			GO:0003924,GO:0005525,GO:0007264	GTPase activity,GTP binding,small GTPase mediated signal transduction
LOC110675231	27.1058	-2.98119	0.452058	-6.59471	4.26085e-11	1.08467e-09	AAEL026572
LOC5578481	48.5844	-4.17848	0.633833	-6.59239	4.328e-11	1.09969e-09	AAEL000495	glutathione peroxidase [Source:VB Community Annotation]	GPXH3		GO:0004601,GO:0004602,GO:0006979,GO:0055114,GO:0098869	peroxidase activity,glutathione peroxidase activity,response to oxidative stress,oxidation-reduction process,cellular oxidant detoxification
LOC5564513	1341.07	1.10459	0.167653	6.58859	4.44025e-11	1.12609e-09	AAEL018319				GO:0005515	protein binding
LOC5565624	11225.9	-1.72756	0.262496	-6.58127	4.66438e-11	1.18071e-09	AAEL014292	40S ribosomal protein S24 [Source:UniProtKB/TrEMBL;Acc:Q8WQK7]	RpS24		GO:0003735,GO:0005840,GO:0006412	structural constituent of ribosome,ribosome,translation
LOC5569897	351.705	1.29826	0.197376	6.57759	4.7814e-11	1.20807e-09	AAEL008000	golgi reassembly stacking protein 2 (grasp2) [Source:VB Community Annotation]			GO:0005515,GO:0005794,GO:0016020	protein binding,Golgi apparatus,membrane
LOC110681081	123.76	2.29186	0.348665	6.57324	4.92311e-11	1.24154e-09	AAEL028067
LOC5570704	1617.88	4.06818	0.619234	6.56969	5.0419e-11	1.26913e-09	AAEL022657				GO:0016747	transferase activity, transferring acyl groups other than amino-acyl groups
LOC5569238	55.3361	-2.38141	0.362852	-6.56303	5.27244e-11	1.32469e-09	AAEL023156
LOC5567085	165.214	-2.87316	0.438011	-6.55954	5.39726e-11	1.35353e-09	AAEL026928				GO:0006508,GO:0008233,GO:0008237,GO:0008270,GO:0016020,GO:0016021,GO:0016787,GO:0046872	proteolysis,peptidase activity,metallopeptidase activity,zinc ion binding,membrane,integral component of membrane,hydrolase activity,metal ion binding
LOC23687430	798.027	1.61106	0.245725	6.55637	5.51341e-11	1.38009e-09	AAEL017010	DNA-directed RNA polymerase subunit beta [Source:UniProtKB/TrEMBL;Acc:J9E9J9]			GO:0003677,GO:0003899,GO:0005634,GO:0006351,GO:0016740,GO:0016779,GO:0032549	DNA binding,DNA-directed 5'-3' RNA polymerase activity,nucleus,transcription, DNA-templated,transferase activity,nucleotidyltransferase activity,ribonucleoside binding
LOC5563988	680.379	1.24842	0.190504	6.55328	5.62872e-11	1.40635e-09	AAEL004026				GO:0003676	nucleic acid binding
LOC5565320	117.569	2.31241	0.353021	6.55034	5.74076e-11	1.43169e-09	AAEL004713				GO:0005515,GO:0008270,GO:0046872	protein binding,zinc ion binding,metal ion binding
LOC5567939	43.6729	-8.84163	1.35038	-6.54751	5.85035e-11	1.45633e-09	AAEL006385	odorant binding protein OBP33 [Source:VB Community Annotation]	OBP33		GO:0005549	odorant binding
LOC5570086	249.939	-2.2005	0.336313	-6.54301	6.02908e-11	1.49739e-09	AAEL001328				GO:0016020,GO:0016021	membrane,integral component of membrane
LOC5572390	449.861	-1.22864	0.187785	-6.54281	6.0375e-11	1.49739e-09	AAEL009779	NBP2b protein, putative [Source:VB Community Annotation]
LOC5564268	944.558	-2.18594	0.334117	-6.54246	6.05144e-11	1.49809e-09	AAEL014366
LOC110681414	44.6616	4.86683	0.744216	6.53954	6.17087e-11	1.52486e-09	AAEL025918
LOC110679678	40.8575	-2.81378	0.430779	-6.53184	6.49647e-11	1.60238e-09	AAEL023349
LOC5568131	23.0326	-5.46461	0.836944	-6.52925	6.61012e-11	1.62744e-09	AAEL006575	Troponin C [Source:UniProtKB/TrEMBL;Acc:A0A1S4FDX1]			GO:0005509	calcium ion binding
LOC5568408	2489.69	-2.43916	0.373971	-6.52232	6.92258e-11	1.70127e-09	AAEL006829	microsomal glutathione s-transferase [Source:VB Community Annotation]			GO:0016020,GO:0016021	membrane,integral component of membrane
LOC5567344	636.094	-0.985134	0.151056	-6.52163	6.95456e-11	1.70602e-09	AAEL019477				GO:0005096,GO:0030695,GO:0043547,GO:0050790,GO:0051056	GTPase activator activity,GTPase regulator activity,positive regulation of GTPase activity,regulation of catalytic activity,regulation of small GTPase mediated signal transduction
LOC5571923	232.224	2.15324	0.330342	6.51821	7.11532e-11	1.74229e-09	AAEL009402	map kinase-activated protein kinase (mapkapk) [Source:VB Community Annotation]			GO:0000166,GO:0004672,GO:0004674,GO:0005524,GO:0006468,GO:0016301,GO:0016310,GO:0016740	nucleotide binding,protein kinase activity,protein serine/threonine kinase activity,ATP binding,protein phosphorylation,kinase activity,phosphorylation,transferase activity
LOC5571624	545.182	1.43224	0.21993	6.51228	7.40202e-11	1.8092e-09	AAEL009208				GO:0003676,GO:0005634,GO:0008270,GO:0046872	nucleic acid binding,nucleus,zinc ion binding,metal ion binding
LOC5573336	32.8777	-4.44218	0.68252	-6.5085	7.59073e-11	1.85197e-09	AAEL010405	alkyldihydroxyacetonephosphate synthase [Source:VB Community Annotation]			GO:0003824,GO:0005777,GO:0006629,GO:0008609,GO:0008610,GO:0008611,GO:0016491,GO:0016740,GO:0050660,GO:0055114,GO:0071949	catalytic activity,peroxisome,lipid metabolic process,alkylglycerone-phosphate synthase activity,lipid biosynthetic process,ether lipid biosynthetic process,oxidoreductase activity,transferase activity,flavin adenine dinucleotide binding,oxidation-reduction process,FAD binding
LOC5566451	33.4723	-4.26459	0.655271	-6.50813	7.60934e-11	1.85316e-09	AAEL024751				GO:0005201	extracellular matrix structural constituent
LOC110676108	63.3752	-2.79525	0.429662	-6.50569	7.73384e-11	1.88009e-09	AAEL025285
LOC5566529	935.168	0.924107	0.142086	6.50384	7.82969e-11	1.89997e-09	AAEL015199	WD-repeat protein [Source:VB Community Annotation]			GO:0000398,GO:0000974,GO:0004842,GO:0005515,GO:0005654,GO:0005681,GO:0006281,GO:0006397,GO:0006974,GO:0008380,GO:0016567,GO:0016740,GO:0061630	mRNA splicing, via spliceosome,Prp19 complex,ubiquitin-protein transferase activity,protein binding,nucleoplasm,spliceosomal complex,DNA repair,mRNA processing,cellular response to DNA damage stimulus,RNA splicing,protein ubiquitination,transferase activity,ubiquitin protein ligase activity
LOC110681192	336.654	1.16816	0.179694	6.50083	7.98804e-11	1.93144e-09	AAEL021810	mRNA cap guanine-N7 methyltransferase [Source:UniProtKB/TrEMBL;Acc:A0A1S4FUB6]			GO:0003723,GO:0004482,GO:0005634,GO:0006370,GO:0006397,GO:0008168,GO:0016740,GO:0032259,GO:0042025,GO:0106005	RNA binding,mRNA (guanine-N7-)-methyltransferase activity,nucleus,7-methylguanosine mRNA capping,mRNA processing,methyltransferase activity,transferase activity,methylation,host cell nucleus,RNA 5'-cap (guanine-N7)-methylation
LOC5575231	336.654	1.16816	0.179694	6.50083	7.98804e-11	1.93144e-09	AAEL011698	mRNA (guanine-7-)methyltransferase [Source:VB Community Annotation]			GO:0003723,GO:0004482,GO:0005634,GO:0006370,GO:0006397,GO:0008168,GO:0016740,GO:0032259,GO:0042025,GO:0106005	RNA binding,mRNA (guanine-N7-)-methyltransferase activity,nucleus,7-methylguanosine mRNA capping,mRNA processing,methyltransferase activity,transferase activity,methylation,host cell nucleus,RNA 5'-cap (guanine-N7)-methylation
LOC5579525	9308.36	-1.34936	0.207606	-6.49961	8.05299e-11	1.94367e-09	AAEL014562	60S ribosomal protein L12 [Source:VB Community Annotation]	RpL12		GO:0003735,GO:0005840,GO:0006412	structural constituent of ribosome,ribosome,translation
LOC23687770	23.5583	-8.9023	1.36976	-6.49915	8.07752e-11	1.9461e-09	AAEL017350
LOC110674472	75.8582	7.81232	1.20303	6.49389	8.36482e-11	2.01173e-09	AAEL025312				GO:0005515	protein binding
LOC5579939	80.1102	-1.86313	0.287036	-6.49095	8.5297e-11	2.04773e-09	AAEL019925	Guanylate cyclase [Source:UniProtKB/TrEMBL;Acc:Q174S2]			GO:0004383,GO:0004672,GO:0005524,GO:0006182,GO:0006468,GO:0009190,GO:0016020,GO:0016021,GO:0016829,GO:0016849,GO:0035556	guanylate cyclase activity,protein kinase activity,ATP binding,cGMP biosynthetic process,protein phosphorylation,cyclic nucleotide biosynthetic process,membrane,integral component of membrane,lyase activity,phosphorus-oxygen lyase activity,intracellular signal transduction
LOC5571068	649.947	1.13935	0.176316	6.46197	1.03351e-10	2.47674e-09	AAEL028004				GO:0005634,GO:0006355	nucleus,regulation of transcription, DNA-templated
LOC5572535	289.866	-2.23285	0.345639	-6.46006	1.04659e-10	2.50365e-09	AAEL009864	Putative conserved secreted protein [Source:UniProtKB/TrEMBL;Acc:A0A0P6IY40]			GO:0016020,GO:0016021	membrane,integral component of membrane
LOC5565810	168.031	-1.62463	0.251552	-6.45844	1.05791e-10	2.52625e-09	AAEL005002	roundabout [Source:VB Community Annotation]			GO:0005515,GO:0005886,GO:0007155,GO:0007411	protein binding,plasma membrane,cell adhesion,axon guidance
LOC5565417	165.653	2.74947	0.425922	6.45534	1.07973e-10	2.5738e-09	AAEL000649				GO:0016020,GO:0016021	membrane,integral component of membrane
LOC5571598	445.816	-1.18765	0.184098	-6.45115	1.11001e-10	2.64132e-09	AAEL009183	cytochrome oxidase biogenesis protein (oxa1 mitochondrial) [Source:VB Community Annotation]			GO:0016021,GO:0032977	integral component of membrane,membrane insertase activity
LOC5577492	486.131	-0.986218	0.152969	-6.44716	1.13967e-10	2.70603e-09	AAEL013228				GO:0005515	protein binding
LOC110678905	78.2556	-2.36245	0.366444	-6.44695	1.14122e-10	2.70603e-09	AAEL024465
LOC5565225	666.108	-0.997813	0.154932	-6.44035	1.19198e-10	2.82144e-09	AAEL004657				GO:0016020,GO:0016021	membrane,integral component of membrane
LOC5566189	313.972	-2.83366	0.44016	-6.43779	1.21224e-10	2.8625e-09	AAEL005247				GO:0000981,GO:0003677,GO:0005634,GO:0006355,GO:0006357,GO:0007275,GO:0043565	DNA-binding transcription factor activity, RNA polymerase II-specific,DNA binding,nucleus,regulation of transcription, DNA-templated,regulation of transcription by RNA polymerase II,multicellular organism development,sequence-specific DNA binding
LOC5576455	148.695	-4.80232	0.745977	-6.43763	1.21357e-10	2.8625e-09	AAEL012538	leucine-rich immune protein (Short) [Source:VB Community Annotation]	LRIM6		GO:0005515	protein binding
LOC5572737	194.763	1.54052	0.239555	6.43077	1.26956e-10	2.98935e-09	AAEL010006				GO:0003676,GO:0005634,GO:0008270,GO:0046872	nucleic acid binding,nucleus,zinc ion binding,metal ion binding
LOC5576356	654.606	-1.27293	0.198219	-6.42182	1.34653e-10	3.16504e-09	AAEL019696				GO:0000166,GO:0003774,GO:0003779,GO:0005515,GO:0005524,GO:0005856,GO:0007165,GO:0016459	nucleotide binding,motor activity,actin binding,protein binding,ATP binding,cytoskeleton,signal transduction,myosin complex
LOC5567008	39.9332	-3.07945	0.480045	-6.41492	1.40896e-10	3.30603e-09	AAEL005754	cgmp-dependent protein kinase [Source:VB Community Annotation]			GO:0000166,GO:0004672,GO:0004674,GO:0004692,GO:0005524,GO:0006468,GO:0016301,GO:0016310,GO:0016740,GO:0030553	nucleotide binding,protein kinase activity,protein serine/threonine kinase activity,cGMP-dependent protein kinase activity,ATP binding,protein phosphorylation,kinase activity,phosphorylation,transferase activity,cGMP binding
LOC110680439	2157.62	1.62807	0.253857	6.41332	1.42388e-10	3.33505e-09	AAEL023255	Ribonucleoside-diphosphate reductase [Source:UniProtKB/TrEMBL;Acc:Q8WRS8]
LOC5575366	163.356	-3.54083	0.552137	-6.41296	1.42724e-10	3.33505e-09	AAEL011763	prophenoloxidase [Source:VB Community Annotation]	PPO3		GO:0004497,GO:0016491,GO:0046872,GO:0055114	monooxygenase activity,oxidoreductase activity,metal ion binding,oxidation-reduction process
LOC5574193	118.852	-3.4242	0.533964	-6.4128	1.42874e-10	3.33505e-09	AAEL002309	Thioredoxin Peroxidase. [Source:VB Community Annotation]	TPX4		GO:0004601,GO:0005623,GO:0016209,GO:0016491,GO:0045454,GO:0051920,GO:0055114,GO:0098869	peroxidase activity,obsolete cell,antioxidant activity,oxidoreductase activity,cell redox homeostasis,peroxiredoxin activity,oxidation-reduction process,cellular oxidant detoxification
LOC5563908	395.364	1.1811	0.184307	6.40831	1.47142e-10	3.42874e-09	AAEL019886				GO:0003677,GO:0006310,GO:0015074	DNA binding,DNA recombination,DNA integration
LOC110679566	35.4612	-2.70433	0.422033	-6.40786	1.47578e-10	3.43298e-09	AAEL028101				GO:0003676	nucleic acid binding
LOC5579892	1058.83	1.0291	0.160642	6.40616	1.49232e-10	3.46547e-09	AAEL001032
LOC5573991	247.616	1.21839	0.190257	6.40393	1.51429e-10	3.51045e-09	AAEL010847	zinc finger protein [Source:VB Community Annotation]			GO:0003676,GO:0003677	nucleic acid binding,DNA binding
LOC5570149	761.96	4.02075	0.628	6.40247	1.52884e-10	3.53809e-09	AAEL008132	CRAL/TRIO domain-containing protein [Source:VB Community Annotation]
LOC5575552	369.805	-2.22823	0.348228	-6.39876	1.56645e-10	3.61893e-09	AAEL002675	Arginase [Source:UniProtKB/TrEMBL;Acc:Q17HI3]			GO:0000050,GO:0004053,GO:0006525,GO:0016787,GO:0046872	urea cycle,arginase activity,arginine metabolic process,hydrolase activity,metal ion binding
LOC110676030	490.271	1.29712	0.202875	6.39371	1.61905e-10	3.73405e-09	AAEL024500				GO:0000139,GO:0005198,GO:0005515,GO:0005737,GO:0005794,GO:0006890,GO:0015031,GO:0016020,GO:0016192,GO:0031410	Golgi membrane,structural molecule activity,protein binding,cytoplasm,Golgi apparatus,retrograde vesicle-mediated transport, Golgi to endoplasmic reticulum,protein transport,membrane,vesicle-mediated transport,cytoplasmic vesicle
LOC5576538	1341.63	1.21445	0.190076	6.38928	1.66668e-10	3.83734e-09	AAEL020236				GO:0008270,GO:0016567,GO:0016740,GO:0046872,GO:0061630,GO:0071596	zinc ion binding,protein ubiquitination,transferase activity,metal ion binding,ubiquitin protein ligase activity,ubiquitin-dependent protein catabolic process via the N-end rule pathway
LOC5566849	2384	-3.41829	0.535264	-6.38618	1.70083e-10	3.90931e-09	AAEL024981				GO:0004806,GO:0005576,GO:0052689	triglyceride lipase activity,extracellular region,carboxylic ester hydrolase activity
LOC5571106	367.467	1.21117	0.189668	6.38577	1.70538e-10	3.91308e-09	AAEL027322				GO:0005794,GO:0006886,GO:0015031,GO:0016192,GO:0031901	Golgi apparatus,intracellular protein transport,protein transport,vesicle-mediated transport,early endosome membrane
LOC5569463	526.346	1.24231	0.194809	6.37705	1.80534e-10	4.13543e-09	AAEL022229
LOC110675612	113.103	-5.39492	0.846296	-6.37474	1.83268e-10	4.19094e-09	AAEL022334
LOC5572674	93.2785	-2.68283	0.421026	-6.37211	1.86441e-10	4.25629e-09	AAEL009951	dimeric dihydrodiol dehydrogenase [Source:VB Community Annotation]			GO:0016491,GO:0055114	oxidoreductase activity,oxidation-reduction process
LOC5577734	834.635	1.35923	0.213395	6.36955	1.89582e-10	4.32069e-09	AAEL019516				GO:0005515	protein binding
LOC5575443	24.308	-4.57647	0.71873	-6.36744	1.92211e-10	4.37321e-09	AAEL019572				GO:0004672,GO:0005524,GO:0006468	protein kinase activity,ATP binding,protein phosphorylation
LOC5576094	105.123	-3.15963	0.496869	-6.35909	2.02955e-10	4.60988e-09	AAEL002780				GO:0005576,GO:0008061	extracellular region,chitin binding
LOC5567576	327.119	-2.76688	0.435231	-6.35728	2.05364e-10	4.65675e-09	AAEL006179	tubulin alpha chain [Source:VB Community Annotation]			GO:0000166,GO:0003924,GO:0005200,GO:0005525,GO:0005874,GO:0007010,GO:0007017	nucleotide binding,GTPase activity,structural constituent of cytoskeleton,GTP binding,microtubule,cytoskeleton organization,microtubule-based process
LOC5569906	269.287	-1.90397	0.299567	-6.35572	2.07447e-10	4.69609e-09	AAEL008001
LOC5566447	36.5296	-4.03483	0.635022	-6.35384	2.10008e-10	4.74611e-09	AAEL005386	collagen alpha chain, anopheles [Source:VB Community Annotation]			GO:0005201	extracellular matrix structural constituent
LOC5569745	7604.19	-0.980789	0.154436	-6.3508	2.14197e-10	4.83269e-09	AAEL007883	fk506-binding protein [Source:VB Community Annotation]			GO:0000413,GO:0003755,GO:0016853	protein peptidyl-prolyl isomerization,peptidyl-prolyl cis-trans isomerase activity,isomerase activity
LOC5567370	717.333	1.18148	0.186091	6.34894	2.16808e-10	4.87695e-09	AAEL006020				GO:0003924,GO:0005525,GO:0046872	GTPase activity,GTP binding,metal ion binding
LOC5572635	27.0031	-4.05207	0.638233	-6.34888	2.16882e-10	4.87695e-09	AAEL001839	zinc carboxypeptidase [Source:VB Community Annotation]			GO:0004180,GO:0004181,GO:0006508,GO:0008233,GO:0008237,GO:0008270,GO:0016787,GO:0046872	carboxypeptidase activity,metallocarboxypeptidase activity,proteolysis,peptidase activity,metallopeptidase activity,zinc ion binding,hydrolase activity,metal ion binding
LOC5572977	151.874	-2.22759	0.350964	-6.34706	2.19469e-10	4.92691e-09	AAEL010190				GO:0051492	regulation of stress fiber assembly
LOC5564667	75.8473	-2.63393	0.415389	-6.34087	2.28465e-10	5.12034e-09	AAEL015095				GO:0005515	protein binding
LOC110679455	935.295	-2.09563	0.330639	-6.33812	2.32579e-10	5.20391e-09	AAEL023757				GO:0007411	axon guidance
LOC5574425	1183.51	1.093	0.172502	6.33618	2.35532e-10	5.26125e-09	AAEL019668				GO:0000166,GO:0004672,GO:0004674,GO:0005524,GO:0006468,GO:0016301,GO:0016310,GO:0016740	nucleotide binding,protein kinase activity,protein serine/threonine kinase activity,ATP binding,protein phosphorylation,kinase activity,phosphorylation,transferase activity
LOC5571388	78.4635	-2.11263	0.333468	-6.33533	2.36841e-10	5.28176e-09	AAEL009035				GO:0005515	protein binding
LOC110676975	52.7436	-2.55841	0.403851	-6.33504	2.37283e-10	5.28287e-09	AAEL022542
LOC5571303	277.657	2.4408	0.385309	6.33465	2.37878e-10	5.28739e-09	AAEL026028				GO:0004672,GO:0005524,GO:0006468	protein kinase activity,ATP binding,protein phosphorylation
LOC5578580	976.889	-3.27477	0.517178	-6.33199	2.42011e-10	5.37042e-09	AAEL013766				GO:0005576,GO:0006030,GO:0008061	extracellular region,chitin metabolic process,chitin binding
LOC5566442	1285.1	1.53193	0.24196	6.33134	2.4304e-10	5.3844e-09	AAEL005384	phosphoribosylformylglycinamidine synthase, putative [Source:VB Community Annotation]			GO:0000166,GO:0004642,GO:0005524,GO:0006164,GO:0006189,GO:0006541,GO:0016874,GO:0046872	nucleotide binding,phosphoribosylformylglycinamidine synthase activity,ATP binding,purine nucleotide biosynthetic process,'de novo' IMP biosynthetic process,glutamine metabolic process,ligase activity,metal ion binding
LOC110678150	151.205	4.71121	0.744533	6.32775	2.48768e-10	5.50227e-09	AAEL024666				GO:0005515,GO:0006886	protein binding,intracellular protein transport
LOC5575484	87.6423	2.1886	0.346137	6.32295	2.56623e-10	5.66671e-09	AAEL011862
LOC5564073	269.503	1.30216	0.206139	6.31688	2.669e-10	5.884e-09	AAEL004057				GO:0003676,GO:0005634,GO:0008270	nucleic acid binding,nucleus,zinc ion binding
LOC5576608	858.516	0.939155	0.148706	6.31551	2.69277e-10	5.91868e-09	AAEL012637				GO:0005524,GO:0016887	ATP binding,ATPase activity
LOC5575927	158.344	-2.40912	0.381464	-6.31547	2.6935e-10	5.91868e-09	AAEL012164	spaetzle-like cytokine [Source:VB Community Annotation]	SPZ6
LOC5575179	135.093	-2.64813	0.419814	-6.30787	2.8291e-10	6.20653e-09	AAEL000304
LOC5564525	163.968	-1.63786	0.259696	-6.30683	2.84812e-10	6.23813e-09	AAEL014492				GO:0005739,GO:0005743,GO:0009060,GO:0016020,GO:0016021,GO:0033617	mitochondrion,mitochondrial inner membrane,aerobic respiration,membrane,integral component of membrane,mitochondrial cytochrome c oxidase assembly
LOC5566151	24.0755	-3.96709	0.629176	-6.30521	2.878e-10	6.29335e-09	AAEL024598				GO:0005515	protein binding
LOC5575171	24.1394	-3.23184	0.512635	-6.30437	2.89377e-10	6.3176e-09	AAEL000316
LOC5564515	227.214	1.56155	0.247856	6.30024	2.97191e-10	6.47772e-09	AAEL004302				GO:0003690,GO:0003697,GO:0005634,GO:0006260,GO:0006270,GO:0046872	double-stranded DNA binding,single-stranded DNA binding,nucleus,DNA replication,DNA replication initiation,metal ion binding
LOC5567696	236.163	-2.73276	0.433777	-6.29993	2.97778e-10	6.48004e-09	AAEL006269				GO:0005515	protein binding
LOC110680321	219.418	1.54432	0.245187	6.29853	3.00473e-10	6.52815e-09	AAEL025429
LOC110678458	44.5479	-8.8929	1.41324	-6.29255	3.12293e-10	6.77404e-09	AAEL021421
LOC110676553	28.4837	-4.49259	0.71411	-6.29118	3.15066e-10	6.82323e-09	AAEL021008				GO:0016021	integral component of membrane
LOC5564567	24.6333	-6.49266	1.03264	-6.28747	3.22681e-10	6.97694e-09	AAEL014516	metalloproteinase, putative [Source:VB Community Annotation]			GO:0004222,GO:0006508,GO:0008233,GO:0008237,GO:0008270,GO:0016787,GO:0046872	metalloendopeptidase activity,proteolysis,peptidase activity,metallopeptidase activity,zinc ion binding,hydrolase activity,metal ion binding
LOC5573747	261.933	1.20316	0.191418	6.2855	3.26794e-10	7.05458e-09	AAEL000289				GO:0005515	protein binding
LOC5580252	2136.05	0.909126	0.144684	6.28352	3.30999e-10	7.13392e-09	AAEL012546	DNA replication licensing factor MCM6 [Source:VB Community Annotation]			GO:0000166,GO:0003677,GO:0003678,GO:0004386,GO:0005524,GO:0005634,GO:0006260,GO:0006270,GO:0016787,GO:0032508,GO:0042555	nucleotide binding,DNA binding,DNA helicase activity,helicase activity,ATP binding,nucleus,DNA replication,DNA replication initiation,hydrolase activity,DNA duplex unwinding,MCM complex
LOC110676602	55.4394	8.32665	1.32621	6.27855	3.41749e-10	7.35387e-09	AAEL028095
LOC5575275	820.57	1.2097	0.1927	6.27764	3.43754e-10	7.38525e-09	AAEL011737				GO:0005515	protein binding
LOC5577363	386.382	1.27287	0.202937	6.27221	3.55959e-10	7.6353e-09	AAEL000422	U3 small nucleolar RNA-associated protein homolog, putative [Source:VB Community Annotation]			GO:0005515,GO:0005730,GO:0006364	protein binding,nucleolus,rRNA processing
LOC5565167	119.03	-1.37528	0.219495	-6.26566	3.71245e-10	7.95053e-09	AAEL004608
LOC5565541	661.7	-1.28663	0.205376	-6.26476	3.73395e-10	7.98392e-09	AAEL004829	NADH dehydrogenase, putative [Source:VB Community Annotation]			GO:0005739,GO:0005743,GO:0005747,GO:0016020,GO:0022904	mitochondrion,mitochondrial inner membrane,mitochondrial respiratory chain complex I,membrane,respiratory electron transport chain
LOC5577721	465.825	-3.10627	0.496003	-6.2626	3.78601e-10	8.08242e-09	AAEL013356				GO:0016020,GO:0016021	membrane,integral component of membrane
LOC5565452	127.083	-3.6258	0.579372	-6.25815	3.89574e-10	8.30352e-09	AAEL000663				GO:0005634,GO:0010494	nucleus,cytoplasmic stress granule
LOC5579992	65.3802	-2.70077	0.431607	-6.25747	3.91272e-10	8.32656e-09	AAEL001734	bric-a-brac [Source:VB Community Annotation]			GO:0003677,GO:0005515,GO:0005634	DNA binding,protein binding,nucleus
LOC5568415	582.186	-3.10629	0.49667	-6.25423	3.99475e-10	8.48775e-09	AAEL006817				GO:0003677,GO:0003700,GO:0006357,GO:0046983	DNA binding,DNA-binding transcription factor activity,regulation of transcription by RNA polymerase II,protein dimerization activity
LOC5566165	1433.7	1.2401	0.198303	6.25357	4.01165e-10	8.51025e-09	AAEL005214
LOC5565427	23.4006	-6.42731	1.02793	-6.25265	4.03552e-10	8.54746e-09	AAEL000633	Toll-like receptor [Source:VB Community Annotation]	TOLL8		GO:0005515,GO:0007165,GO:0016020,GO:0016021	protein binding,signal transduction,membrane,integral component of membrane
LOC5573211	25861.7	-1.23532	0.19759	-6.25195	4.05348e-10	8.54928e-09	AAEL010318	Polyadenylate-binding protein [Source:UniProtKB/TrEMBL;Acc:Q1HR66]			GO:0003676,GO:0003723,GO:0005737	nucleic acid binding,RNA binding,cytoplasm
LOC5572247	257.938	1.365	0.218333	6.25193	4.05399e-10	8.54928e-09	AAEL009686	Red protein (ik factor) (cytokine ik) [Source:UniProtKB/TrEMBL;Acc:A0A1S4FN34]			GO:0005634,GO:0007094	nucleus,mitotic spindle assembly checkpoint
LOC5576267	112.04	-3.78384	0.605233	-6.25188	4.05539e-10	8.54928e-09	AAEL012422	Sterol desaturase [Source:UniProtKB/TrEMBL;Acc:A0A1S4FWK4]			GO:0005506,GO:0008610,GO:0016020,GO:0016021,GO:0016491,GO:0055114	iron ion binding,lipid biosynthetic process,membrane,integral component of membrane,oxidoreductase activity,oxidation-reduction process
LOC5575327	37.2714	3.69328	0.590857	6.25072	4.08558e-10	8.59948e-09	AAEL020706				GO:0004252,GO:0006508	serine-type endopeptidase activity,proteolysis
LOC5567494	265.85	-1.28371	0.205473	-6.24758	4.16862e-10	8.7606e-09	AAEL000941	mitochondrial inner membrane protein translocase, 8kD-subunit, putative [Source:VB Community Annotation]			GO:0005739,GO:0005743,GO:0005758,GO:0015031,GO:0046872,GO:0072321	mitochondrion,mitochondrial inner membrane,mitochondrial intermembrane space,protein transport,metal ion binding,chaperone-mediated protein transport
LOC110679415	54.5237	8.30262	1.32915	6.24655	4.19614e-10	8.80472e-09	AAEL021671
LOC5572739	317.377	1.35167	0.2164	6.24616	4.20671e-10	8.81318e-09	AAEL010010				GO:0003676,GO:0005634,GO:0008270	nucleic acid binding,nucleus,zinc ion binding
LOC5574136	23.9888	-4.40622	0.705882	-6.24215	4.31596e-10	9.02804e-09	AAEL010943
LOC5577497	5540.08	-1.37986	0.221084	-6.24134	4.33839e-10	9.06091e-09	AAEL024958
LOC5574585	52.7771	-3.46123	0.554866	-6.23795	4.43329e-10	9.2448e-09	AAEL002423				GO:0046983	protein dimerization activity
LOC5571666	22.4206	-3.91498	0.628289	-6.23118	4.62941e-10	9.63889e-09	AAEL001671
LOC110675792	52.0191	-9.10294	1.46135	-6.22913	4.69018e-10	9.75038e-09	AAEL025303
LOC5572111	34.0598	-4.82115	0.774019	-6.22872	4.70253e-10	9.761e-09	AAEL009524	alpha-amylase [Source:VB Community Annotation]	MAL1		GO:0000023,GO:0003824,GO:0004558,GO:0005975,GO:0008152,GO:0016787,GO:0016798,GO:0032450,GO:0090599	maltose metabolic process,catalytic activity,alpha-1,4-glucosidase activity,carbohydrate metabolic process,metabolic process,hydrolase activity,hydrolase activity, acting on glycosyl bonds,maltose alpha-glucosidase activity,alpha-glucosidase activity
LOC110674410	33.5386	-2.96832	0.47667	-6.22721	4.74823e-10	9.84072e-09	AAEL026068
LOC5573519	35.2348	-7.05278	1.13335	-6.22295	4.87895e-10	1.00961e-08	AAEL010557				GO:0046983	protein dimerization activity
LOC5567141	499.265	1.90215	0.305814	6.21994	4.9733e-10	1.02756e-08	AAEL019742
LOC5566057	54.2189	-3.27979	0.527724	-6.21497	5.13336e-10	1.05901e-08	AAEL005131	protein kinase c-binding protein nell1 [Source:VB Community Annotation]			GO:0005509,GO:0005515	calcium ion binding,protein binding
LOC110675408	1015.34	1.22709	0.197462	6.21427	5.15631e-10	1.06212e-08	AAEL025591				GO:0000166,GO:0005524,GO:0005737,GO:0017112,GO:0055037	nucleotide binding,ATP binding,cytoplasm,Rab guanyl-nucleotide exchange factor activity,recycling endosome
LOC5576915	59.5342	-4.53053	0.729717	-6.20862	5.34531e-10	1.09937e-08	AAEL012866				GO:0008080	N-acetyltransferase activity
LOC5577013	893.683	1.37604	0.221656	6.20798	5.36697e-10	1.10215e-08	AAEL012929	Protein real-time [Source:VB Community Annotation]			GO:0003674,GO:0005739,GO:0008150	molecular_function,mitochondrion,biological_process
LOC5570791	865.711	1.11515	0.179667	6.20674	5.40956e-10	1.10867e-08	AAEL008557				GO:0005623,GO:0005634,GO:0005643,GO:0006913,GO:0015031,GO:0017056,GO:0051028	obsolete cell,nucleus,nuclear pore,nucleocytoplasmic transport,protein transport,structural constituent of nuclear pore,mRNA transport
LOC110676653	46.3166	4.89359	0.788452	6.20658	5.41514e-10	1.10867e-08	AAEL026605
LOC5576406	1520.91	1.32734	0.213981	6.20307	5.53713e-10	1.13192e-08	AAEL012499	Histone H2A [Source:UniProtKB/TrEMBL;Acc:Q16LW9]			GO:0000786,GO:0003677,GO:0005634,GO:0005694,GO:0046982	nucleosome,DNA binding,nucleus,chromosome,protein heterodimerization activity
LOC5579919	4635.92	-1.13926	0.183671	-6.20269	5.55075e-10	1.13299e-08	AAEL006785	60S ribosomal protein L18a [Source:UniProtKB/TrEMBL;Acc:Q174U3]	RpL18a		GO:0003735,GO:0005840,GO:0006412	structural constituent of ribosome,ribosome,translation
LOC5576461	361.135	1.37051	0.22098	6.20199	5.57529e-10	1.13628e-08	AAEL002895				GO:0000166,GO:0004672,GO:0004674,GO:0005515,GO:0005524,GO:0005768,GO:0006468,GO:0016020	nucleotide binding,protein kinase activity,protein serine/threonine kinase activity,protein binding,ATP binding,endosome,protein phosphorylation,membrane
LOC5564396	1659.38	-1.40735	0.227004	-6.19965	5.65885e-10	1.15157e-08	AAEL004244				GO:0000166,GO:0003774,GO:0003777,GO:0005524,GO:0007018,GO:0008017	nucleotide binding,motor activity,microtubule motor activity,ATP binding,microtubule-based movement,microtubule binding
LOC5576452	120.873	-2.6517	0.427828	-6.19806	5.71647e-10	1.16112e-08	AAEL012536
LOC110674018	4635.19	-1.13879	0.183739	-6.19788	5.72299e-10	1.16112e-08	AAEL021422	60S ribosomal protein L18a [Source:UniProtKB/TrEMBL;Acc:Q174U3]			GO:0003735,GO:0005840,GO:0006412	structural constituent of ribosome,ribosome,translation
LOC5567505	236.745	-1.19222	0.192576	-6.19094	5.98051e-10	1.21155e-08	AAEL006118	mitochondrial ribosomal protein, L55 [Source:VB Community Annotation]	mRpL55		GO:0003735,GO:0005762	structural constituent of ribosome,mitochondrial large ribosomal subunit
LOC5578031	875.673	-1.04169	0.168277	-6.19033	6.00382e-10	1.21445e-08	AAEL013466	ankyrin 2,3/unc44 [Source:VB Community Annotation]			GO:0005515,GO:0005856,GO:0007165,GO:0016020	protein binding,cytoskeleton,signal transduction,membrane
LOC110678413	204.351	-2.15314	0.347845	-6.18994	6.01872e-10	1.21564e-08	AAEL027506
LOC110677974	74.0483	-8.69355	1.40679	-6.17969	6.42279e-10	1.29531e-08	AAEL023525				GO:0005576,GO:0008061	extracellular region,chitin binding
LOC5576363	34.6377	-4.4243	0.716074	-6.17855	6.46946e-10	1.30277e-08	AAEL002880				GO:0004252,GO:0006508	serine-type endopeptidase activity,proteolysis
LOC5570836	221.144	-1.37018	0.221829	-6.17673	6.54418e-10	1.31586e-08	AAEL008593	NAD dependent epimerase/dehydratase [Source:VB Community Annotation]			GO:0003824,GO:0009226,GO:0016491,GO:0042351,GO:0050577,GO:0050662,GO:0055114	catalytic activity,nucleotide-sugar biosynthetic process,oxidoreductase activity,'de novo' GDP-L-fucose biosynthetic process,GDP-L-fucose synthase activity,obsolete coenzyme binding,oxidation-reduction process
LOC5571433	571.987	-1.17783	0.190716	-6.17583	6.58166e-10	1.32142e-08	AAEL009055	gliotactin [Source:VB Community Annotation]			GO:0016020,GO:0016021	membrane,integral component of membrane
LOC5571893	38.4158	-3.27659	0.53097	-6.17094	6.78831e-10	1.36089e-08	AAEL009384	fibrinogen and fibronectin [Source:VB Community Annotation]
LOC5577990	327.676	1.23833	0.200752	6.16847	6.89552e-10	1.38033e-08	AAEL003401	DNA-directed RNA polymerase II 19 kDa polypeptide rpb7 [Source:VB Community Annotation]			GO:0003676,GO:0003899,GO:0006351	nucleic acid binding,DNA-directed 5'-3' RNA polymerase activity,transcription, DNA-templated
LOC5567639	11510.2	1.87078	0.303452	6.16499	7.0487e-10	1.4089e-08	AAEL006239	glycerol kinase [Source:VB Community Annotation]			GO:0000166,GO:0004370,GO:0005524,GO:0005737,GO:0005739,GO:0005741,GO:0005975,GO:0006071,GO:0006072,GO:0016020,GO:0016021,GO:0016301,GO:0016310,GO:0016740,GO:0016773,GO:0019563	nucleotide binding,glycerol kinase activity,ATP binding,cytoplasm,mitochondrion,mitochondrial outer membrane,carbohydrate metabolic process,glycerol metabolic process,glycerol-3-phosphate metabolic process,membrane,integral component of membrane,kinase activity,phosphorylation,transferase activity,phosphotransferase activity, alcohol group as acceptor,glycerol catabolic process
LOC5569088	136.422	-1.62987	0.264682	-6.15786	7.37344e-10	1.47163e-08	AAEL007363	leucine-rich transmembrane protein [Source:VB Community Annotation]
LOC5564118	50.6667	-4.61601	0.749857	-6.15586	7.46723e-10	1.48815e-08	AAEL004118	aldo-keto reductase [Source:VB Community Annotation]			GO:0016491,GO:0055114	oxidoreductase activity,oxidation-reduction process
LOC5569551	194.153	-2.65965	0.432113	-6.15499	7.50819e-10	1.49411e-08	AAEL024540				GO:0000166,GO:0004672,GO:0004713,GO:0004714,GO:0005515,GO:0005524,GO:0006468,GO:0007169,GO:0016020,GO:0016021,GO:0018108	nucleotide binding,protein kinase activity,protein tyrosine kinase activity,transmembrane receptor protein tyrosine kinase activity,protein binding,ATP binding,protein phosphorylation,transmembrane receptor protein tyrosine kinase signaling pathway,membrane,integral component of membrane,peptidyl-tyrosine phosphorylation
LOC5571151	52.2524	-4.74501	0.771879	-6.14735	7.87858e-10	1.5655e-08	AAEL008844	calcium-binding protein, putative [Source:VB Community Annotation]			GO:0005509	calcium ion binding
LOC110679347	50.3013	8.18638	1.33208	6.14557	7.96786e-10	1.58092e-08	AAEL020381
LOC110676769	45.4759	4.86439	0.791765	6.14372	8.06093e-10	1.59703e-08	AAEL025752
LOC5564711	256.223	3.4472	0.562388	6.12958	8.81091e-10	1.74306e-08	AAEL014579	trypsin, putative [Source:VB Community Annotation]			GO:0004252,GO:0006508,GO:0016020,GO:0016021	serine-type endopeptidase activity,proteolysis,membrane,integral component of membrane
LOC5570785	306.766	-1.99235	0.325165	-6.1272	8.94407e-10	1.76681e-08	AAEL008561
LOC110681004	44.5718	4.84996	0.791665	6.12628	8.99582e-10	1.77444e-08	AAEL022969
LOC5577291	3320.84	-0.794418	0.13022	-6.10056	1.05695e-09	2.08181e-08	AAEL013144	Eukaryotic translation initiation factor 3 subunit I (eIF3i) [Source:VB Community Annotation]			GO:0001732,GO:0002183,GO:0003743,GO:0005515,GO:0005737,GO:0005852,GO:0006412,GO:0006413,GO:0016282,GO:0033290	formation of cytoplasmic translation initiation complex,cytoplasmic translational initiation,translation initiation factor activity,protein binding,cytoplasm,eukaryotic translation initiation factor 3 complex,translation,translational initiation,eukaryotic 43S preinitiation complex,eukaryotic 48S preinitiation complex
LOC5573509	149.699	-1.58837	0.260488	-6.09767	1.07625e-09	2.11673e-08	AAEL010551
LOC5569144	2309.83	-0.970374	0.159174	-6.09632	1.08541e-09	2.13164e-08	AAEL007392	mitochondrial import receptor subunit tom20 [Source:VB Community Annotation]			GO:0005739,GO:0005741,GO:0005742,GO:0006605,GO:0006886,GO:0016020,GO:0016021	mitochondrion,mitochondrial outer membrane,mitochondrial outer membrane translocase complex,protein targeting,intracellular protein transport,membrane,integral component of membrane
LOC5573506	27.2457	-5.04188	0.827089	-6.09593	1.08805e-09	2.13371e-08	AAEL010545				GO:0005634,GO:0006355	nucleus,regulation of transcription, DNA-templated
LOC5566173	102.298	2.5263	0.414492	6.09494	1.09476e-09	2.14376e-08	AAEL005230
LOC110676351	37.9566	-2.44449	0.401123	-6.09413	1.10036e-09	2.15161e-08	AAEL024636
LOC5578996	1579.26	1.10324	0.181051	6.09351	1.10463e-09	2.15383e-08	AAEL003777				GO:0006914,GO:0034045	autophagy,phagophore assembly site membrane
LOC110676028	37.9287	-2.53262	0.415626	-6.0935	1.10469e-09	2.15383e-08	AAEL022516
LOC5575534	600.31	-1.34628	0.220965	-6.09274	1.10996e-09	2.16098e-08	AAEL011910				GO:0005515	protein binding
LOC5579795	10480.1	-1.13267	0.185932	-6.09183	1.11625e-09	2.17009e-08	AAEL003957				GO:0003779,GO:0015629,GO:0030042	actin binding,actin cytoskeleton,actin filament depolymerization
LOC5569863	3676.04	-0.904229	0.148489	-6.08953	1.13245e-09	2.19842e-08	AAEL007945	Eukaryotic translation initiation factor 3 subunit H (eIF3h) [Source:VB Community Annotation]			GO:0001732,GO:0002183,GO:0003743,GO:0005515,GO:0005737,GO:0005852,GO:0006412,GO:0006413,GO:0006508,GO:0008237,GO:0016282,GO:0033290,GO:0070122	formation of cytoplasmic translation initiation complex,cytoplasmic translational initiation,translation initiation factor activity,protein binding,cytoplasm,eukaryotic translation initiation factor 3 complex,translation,translational initiation,proteolysis,metallopeptidase activity,eukaryotic 43S preinitiation complex,eukaryotic 48S preinitiation complex,isopeptidase activity
LOC110675838	37.7151	-2.5226	0.414438	-6.0868	1.15192e-09	2.2298e-08	AAEL028172
LOC110677223	37.7151	-2.5226	0.414438	-6.0868	1.15192e-09	2.2298e-08	AAEL021852
LOC5572304	782.015	-1.63786	0.269112	-6.08616	1.15647e-09	2.23541e-08	AAEL001776				GO:0000981,GO:0003677,GO:0005634,GO:0006355,GO:0006357,GO:0007275,GO:0043565	DNA-binding transcription factor activity, RNA polymerase II-specific,DNA binding,nucleus,regulation of transcription, DNA-templated,regulation of transcription by RNA polymerase II,multicellular organism development,sequence-specific DNA binding
LOC5574745	698.729	1.05064	0.172762	6.08143	1.19117e-09	2.29919e-08	AAEL011382	116 kda U5 small nuclear ribonucleoprotein component [Source:UniProtKB/TrEMBL;Acc:Q16Q70]			GO:0000166,GO:0003924,GO:0005525,GO:0005634,GO:0005681,GO:0006397,GO:0008380	nucleotide binding,GTPase activity,GTP binding,nucleus,spliceosomal complex,mRNA processing,RNA splicing
LOC5570878	23.4879	-7.95244	1.30772	-6.08114	1.19329e-09	2.29999e-08	AAEL008660	Fig-alpha [Source:UniProtKB/TrEMBL;Acc:A0A1S4FK79]			GO:0046983	protein dimerization activity
LOC5569338	1913.12	-1.08122	0.177897	-6.07779	1.2185e-09	2.34522e-08	AAEL007546	actin-related protein 2/3 complex subunit 1A [Source:VB Community Annotation]			GO:0003779,GO:0005515,GO:0005737,GO:0005856,GO:0005885,GO:0015629,GO:0030833,GO:0034314	actin binding,protein binding,cytoplasm,cytoskeleton,Arp2/3 protein complex,actin cytoskeleton,regulation of actin filament polymerization,Arp2/3 complex-mediated actin nucleation
LOC110674120	944.937	4.92821	0.810916	6.07733	1.22199e-09	2.3486e-08	AAEL024267
LOC5573067	2455.16	1.16986	0.192529	6.07627	1.23014e-09	2.36089e-08	AAEL010248	fibrillarin [Source:VB Community Annotation]			GO:0003723,GO:0006364,GO:0008168,GO:0016740,GO:0032259	RNA binding,rRNA processing,methyltransferase activity,transferase activity,methylation
LOC5570412	67.4615	-2.38519	0.392578	-6.0757	1.23448e-09	2.36585e-08	AAEL020390				GO:0005509,GO:0005886,GO:0007155,GO:0007156,GO:0016020	calcium ion binding,plasma membrane,cell adhesion,homophilic cell adhesion via plasma membrane adhesion molecules,membrane
LOC110678653	35.5563	-3.75225	0.617622	-6.07532	1.23738e-09	2.36806e-08	AAEL027939
LOC110676496	1067.77	-1.55028	0.25531	-6.07214	1.26214e-09	2.412e-08	AAEL026390
LOC5578526	113.491	-2.37048	0.39059	-6.06897	1.28731e-09	2.45663e-08	AAEL013727
LOC110676442	92.5264	-1.6321	0.269222	-6.0623	1.34189e-09	2.55718e-08	AAEL022617
LOC5565386	902.909	0.973007	0.160619	6.05787	1.37933e-09	2.62482e-08	AAEL004757	cleavage and polyadenylation specificity factor [Source:VB Community Annotation]			GO:0005634	nucleus
LOC110675359	98.6808	-2.3408	0.386474	-6.05681	1.3885e-09	2.63854e-08	AAEL020424
LOC110676131	71.7806	-2.81813	0.465335	-6.05613	1.39437e-09	2.64596e-08	AAEL022919
LOC5570534	4159.18	0.873169	0.14422	6.05444	1.40905e-09	2.66842e-08	AAEL001421	high density lipoprotien binding protein / vigilin [Source:VB Community Annotation]			GO:0003676,GO:0003723	nucleic acid binding,RNA binding
LOC110678156	62.0323	2.64797	0.437368	6.05432	1.41016e-09	2.66842e-08	AAEL026778
LOC5564674	186.95	-2.92946	0.484226	-6.04978	1.45044e-09	2.7408e-08	AAEL006682
LOC5574280	231.253	2.10972	0.348746	6.04943	1.45356e-09	2.74286e-08	AAEL020827				GO:0004672,GO:0004713,GO:0005515,GO:0005524,GO:0006468,GO:0018108	protein kinase activity,protein tyrosine kinase activity,protein binding,ATP binding,protein phosphorylation,peptidyl-tyrosine phosphorylation
LOC5565026	55.6756	3.24078	0.535778	6.04874	1.45983e-09	2.75085e-08	AAEL026588
LOC5568544	465.667	1.09719	0.181452	6.04672	1.4782e-09	2.78157e-08	AAEL018054				GO:0005634,GO:0016180,GO:0032039	nucleus,snRNA processing,integrator complex
LOC5564850	21.8862	-5.36877	0.888024	-6.04575	1.4872e-09	2.7946e-08	AAEL000631				GO:0001228,GO:0003677,GO:0005634,GO:0006355,GO:0007275,GO:0045944	DNA-binding transcription activator activity, RNA polymerase II-specific,DNA binding,nucleus,regulation of transcription, DNA-templated,multicellular organism development,positive regulation of transcription by RNA polymerase II
LOC110677721	37.3671	-4.15038	0.686813	-6.04295	1.51321e-09	2.83954e-08	AAEL024890
LOC5564412	270.736	-2.16795	0.358867	-6.04109	1.53078e-09	2.86851e-08	AAEL014422	syntrophin [Source:VB Community Annotation]			GO:0005198,GO:0005515,GO:0005856	structural molecule activity,protein binding,cytoskeleton
LOC5574912	970.952	0.891572	0.147798	6.03236	1.61581e-09	3.02365e-08	AAEL002748	aspartyl-tRNA synthetase [Source:VB Community Annotation]			GO:0000166,GO:0003676,GO:0004812,GO:0004815,GO:0005524,GO:0005737,GO:0006412,GO:0006418,GO:0006422	nucleotide binding,nucleic acid binding,aminoacyl-tRNA ligase activity,aspartate-tRNA ligase activity,ATP binding,cytoplasm,translation,tRNA aminoacylation for protein translation,aspartyl-tRNA aminoacylation
LOC5574015	98.8674	-5.49364	0.911359	-6.02796	1.66041e-09	3.10281e-08	AAEL010850	troponin i [Source:VB Community Annotation]			GO:0005861	troponin complex
LOC5576354	91.9175	-2.57444	0.427243	-6.02569	1.68389e-09	3.14233e-08	AAEL002878	NADH:ubiquinone dehydrogenase, putative [Source:VB Community Annotation]
LOC5570118	450.971	1.95153	0.324162	6.02022	1.74179e-09	3.23987e-08	AAEL008096	mitochondrial ornithine transporter [Source:VB Community Annotation]			GO:0016020,GO:0016021,GO:0022857	membrane,integral component of membrane,transmembrane transporter activity
LOC5576697	82.9164	-3.04512	0.505825	-6.02009	1.74319e-09	3.23987e-08	AAEL012726				GO:0005515,GO:0016020,GO:0016021	protein binding,membrane,integral component of membrane
LOC5574747	13942.4	-1.0109	0.167921	-6.02007	1.74336e-09	3.23987e-08	AAEL019990				GO:0003677,GO:0005634,GO:0005694	DNA binding,nucleus,chromosome
LOC110676546	34.6767	4.48276	0.744922	6.01776	1.76842e-09	3.28192e-08	AAEL020688
LOC5575084	593.58	1.04033	0.172949	6.01527	1.79587e-09	3.32828e-08	AAEL011637	fms interacting protein [Source:VB Community Annotation]			GO:0005634	nucleus
LOC5580173	115.069	-5.10541	0.848961	-6.01371	1.81323e-09	3.35282e-08	AAEL002572	myosin regulatory light chain 2 (mlc-2) [Source:VB Community Annotation]			GO:0005509	calcium ion binding
LOC5564989	41.7405	-2.99517	0.498064	-6.01364	1.81408e-09	3.35282e-08	AAEL004521				GO:0005886,GO:0016020,GO:0030431,GO:0031225,GO:0032222,GO:0048511,GO:1903818	plasma membrane,membrane,sleep,anchored component of membrane,regulation of synaptic transmission, cholinergic,rhythmic process,positive regulation of voltage-gated potassium channel activity
LOC5576118	278.429	-2.45088	0.408148	-6.00488	1.91473e-09	3.534e-08	AAEL002817				GO:0005515	protein binding
LOC5573227	225.348	-1.07451	0.178992	-6.00313	1.93547e-09	3.56739e-08	AAEL010306				GO:0016020,GO:0016021	membrane,integral component of membrane
LOC5572615	314.162	-2.70547	0.450803	-6.00144	1.9557e-09	3.59978e-08	AAEL025694				GO:0000981,GO:0003677,GO:0005634,GO:0006355,GO:0006357,GO:0007275,GO:0043565	DNA-binding transcription factor activity, RNA polymerase II-specific,DNA binding,nucleus,regulation of transcription, DNA-templated,regulation of transcription by RNA polymerase II,multicellular organism development,sequence-specific DNA binding
LOC110678492	379.543	-2.22899	0.371572	-5.9988	1.98777e-09	3.65381e-08	AAEL026945
LOC5577022	150.394	-1.33075	0.221848	-5.99848	1.99178e-09	3.6562e-08	AAEL023386				GO:0003676,GO:0003677	nucleic acid binding,DNA binding
LOC5578442	138.782	-2.16201	0.360563	-5.99621	2.01974e-09	3.70249e-08	AAEL000512	Dynein heavy chain [Source:UniProtKB/TrEMBL;Acc:A0A1S4EW29]			GO:0000166,GO:0003774,GO:0003777,GO:0005524,GO:0005737,GO:0005856,GO:0005858,GO:0005874,GO:0005929,GO:0007018,GO:0008569,GO:0016020,GO:0016021,GO:0016887,GO:0030286,GO:0042995,GO:0060285	nucleotide binding,motor activity,microtubule motor activity,ATP binding,cytoplasm,cytoskeleton,axonemal dynein complex,microtubule,cilium,microtubule-based movement,ATP-dependent microtubule motor activity, minus-end-directed,membrane,integral component of membrane,ATPase activity,dynein complex,cell projection,cilium-dependent cell motility
LOC110677102	22.5937	-3.38607	0.564746	-5.99574	2.02556e-09	3.70812e-08	AAEL027831
LOC5571450	763.877	-1.25359	0.209257	-5.99069	2.08955e-09	3.82008e-08	AAEL009078	NADH-ubiquinone oxidoreductase sgdh subunit [Source:VB Community Annotation]			GO:0005739,GO:0016020,GO:0016021	mitochondrion,membrane,integral component of membrane
LOC110675410	36.5883	-2.9892	0.499038	-5.98992	2.09948e-09	3.83304e-08	AAEL025083
LOC5573828	229.041	-1.26901	0.211891	-5.98895	2.11196e-09	3.85061e-08	AAEL010760
LOC5578489	17.6116	-4.28339	0.71574	-5.98456	2.16969e-09	3.95054e-08	AAEL003551
LOC110679696	24.3122	-3.0901	0.516477	-5.98304	2.19012e-09	3.98236e-08	AAEL020347
LOC5569739	2587.97	-1.56839	0.262234	-5.98089	2.21928e-09	4.02995e-08	AAEL007881				GO:0006464,GO:0009249	cellular protein modification process,protein lipoylation
LOC110675616	159.352	2.2854	0.382181	5.97988	2.23304e-09	4.04948e-08	AAEL023898
LOC110680963	70.5562	-2.09773	0.351161	-5.97369	2.3194e-09	4.20044e-08	AAEL024459
LOC5572847	698.399	1.0853	0.181702	5.97296	2.32988e-09	4.21378e-08	AAEL010060	signal recognition particle 68 kda protein [Source:VB Community Annotation]			GO:0003723,GO:0005047,GO:0005737,GO:0005786,GO:0006614,GO:0008312,GO:0030942	RNA binding,signal recognition particle binding,cytoplasm,signal recognition particle, endoplasmic reticulum targeting,SRP-dependent cotranslational protein targeting to membrane,7S RNA binding,endoplasmic reticulum signal peptide binding
LOC5568531	29.9624	-2.51071	0.420458	-5.97137	2.35264e-09	4.24924e-08	AAEL006955	cadherin [Source:VB Community Annotation]			GO:0005509,GO:0005886,GO:0007155,GO:0007156,GO:0016020	calcium ion binding,plasma membrane,cell adhesion,homophilic cell adhesion via plasma membrane adhesion molecules,membrane
LOC110679152	77.168	-2.37355	0.397547	-5.97049	2.36548e-09	4.26672e-08	AAEL023607
LOC110680917	261.07	-2.28504	0.382828	-5.96885	2.38929e-09	4.30036e-08	AAEL027984				GO:0004252,GO:0006508	serine-type endopeptidase activity,proteolysis
LOC5566446	709.517	1.43297	0.240078	5.96877	2.39051e-09	4.30036e-08	AAEL005390	importin [Source:VB Community Annotation]			GO:0005634,GO:0006886,GO:0008536	nucleus,intracellular protein transport,Ran GTPase binding
LOC5578379	82.5471	-1.97735	0.331547	-5.96403	2.46093e-09	4.42115e-08	AAEL013662	anterior fat body protein [Source:VB Community Annotation]
LOC110674556	54.3461	-2.61961	0.439691	-5.95784	2.5559e-09	4.58566e-08	AAEL021833
LOC5576295	1053.34	-1.23656	0.207624	-5.95573	2.58911e-09	4.63909e-08	AAEL012449	myosin x [Source:VB Community Annotation]			GO:0000166,GO:0003774,GO:0003779,GO:0005515,GO:0005524,GO:0016459	nucleotide binding,motor activity,actin binding,protein binding,ATP binding,myosin complex
LOC5572007	20.6695	-5.92496	0.995057	-5.95439	2.61042e-09	4.67106e-08	AAEL009493				GO:0016020,GO:0016021	membrane,integral component of membrane
LOC5566672	73.6509	-4.7782	0.803419	-5.94733	2.72543e-09	4.86398e-08	AAEL005533	synaptic vesicle protein [Source:VB Community Annotation]			GO:0016020,GO:0016021,GO:0022857,GO:0055085	membrane,integral component of membrane,transmembrane transporter activity,transmembrane transport
LOC5578352	15.6377	-8.30562	1.39653	-5.94733	2.72544e-09	4.86398e-08	AAEL003511				GO:0005549	odorant binding
LOC110678898	33.4242	-3.79776	0.638601	-5.947	2.73106e-09	4.86756e-08	AAEL021853
LOC5574625	26.0777	-3.95214	0.664724	-5.94554	2.7555e-09	4.90464e-08	AAEL011263	phosphatidylethanolamine-binding protein [Source:VB Community Annotation]
LOC5573624	403.945	1.0809	0.181849	5.94391	2.783e-09	4.94706e-08	AAEL010607				GO:0001004,GO:0005515,GO:0006383	obsolete RNA polymerase III transcription regulator recruiting activity,protein binding,transcription by RNA polymerase III
LOC5566599	116.062	-2.54522	0.428428	-5.94084	2.83559e-09	5.03017e-08	AAEL000788	matrix metalloproteinase [Source:VB Community Annotation]			GO:0004222,GO:0006508,GO:0008233,GO:0008237,GO:0008270,GO:0016787,GO:0031012,GO:0046872	metalloendopeptidase activity,proteolysis,peptidase activity,metallopeptidase activity,zinc ion binding,hydrolase activity,extracellular matrix,metal ion binding
LOC5574600	130.386	-2.15606	0.362928	-5.94075	2.83721e-09	5.03017e-08	AAEL026146
LOC5578798	466.225	2.24546	0.378018	5.94008	2.84877e-09	5.04404e-08	AAEL003698				GO:0016020,GO:0016021	membrane,integral component of membrane
LOC110674341	79.3121	-9.72381	1.6372	-5.9393	2.86234e-09	5.06142e-08	AAEL025723
LOC5579488	100.292	2.54655	0.428806	5.93868	2.87318e-09	5.07394e-08	AAEL007315	symbol, putative [Source:VB Community Annotation]			GO:0003824,GO:0004034,GO:0005975,GO:0006012,GO:0016853,GO:0030246,GO:0047938	catalytic activity,aldose 1-epimerase activity,carbohydrate metabolic process,galactose metabolic process,isomerase activity,carbohydrate binding,glucose-6-phosphate 1-epimerase activity
LOC110679296	36.5328	3.6463	0.614083	5.93779	2.8889e-09	5.09504e-08	AAEL021854
LOC5578278	408.912	1.74711	0.294305	5.9364	2.91355e-09	5.13181e-08	AAEL003495				GO:0005515	protein binding
LOC110678671	27.4028	-3.29723	0.555446	-5.93618	2.91739e-09	5.13187e-08	AAEL020169
LOC5572448	256.089	1.17493	0.198107	5.93076	3.01534e-09	5.29726e-08	AAEL001800	hsp70 binding protein [Source:VB Community Annotation]
LOC5580030	11811	-1.65975	0.279901	-5.92977	3.03355e-09	5.32231e-08	AAEL009653	40S ribosomal protein S30 [Source:UniProtKB/TrEMBL;Acc:Q0IEK2]	RpS30		GO:0003735,GO:0005515,GO:0005840,GO:0006412	structural constituent of ribosome,protein binding,ribosome,translation
LOC110681325	113.799	1.96482	0.331487	5.92729	3.07973e-09	5.39633e-08	AAEL020349				GO:0003676	nucleic acid binding
LOC5572928	20.7817	-3.46679	0.584927	-5.92687	3.08762e-09	5.40313e-08	AAEL010142
LOC5569977	222.65	1.78134	0.300736	5.92328	3.1559e-09	5.51547e-08	AAEL008056	hyperpolarization activated cyclic nucleotide-gated potassium channel [Source:VB Community Annotation]			GO:0005216,GO:0005249,GO:0005272,GO:0005886,GO:0006811,GO:0006813,GO:0006814,GO:0016020,GO:0016021,GO:0034220,GO:0035725,GO:0055085,GO:0071805	ion channel activity,voltage-gated potassium channel activity,sodium channel activity,plasma membrane,ion transport,potassium ion transport,sodium ion transport,membrane,integral component of membrane,ion transmembrane transport,sodium ion transmembrane transport,transmembrane transport,potassium ion transmembrane transport
LOC5564334	256.703	-2.8914	0.488214	-5.9224	3.17278e-09	5.53779e-08	AAEL022076				GO:0005515,GO:0016020,GO:0016021	protein binding,membrane,integral component of membrane
LOC5570335	5118.17	-0.812744	0.137241	-5.92203	3.18001e-09	5.54324e-08	AAEL019669				GO:0003676	nucleic acid binding
LOC5575831	89.1698	-3.83911	0.648361	-5.92126	3.19487e-09	5.56196e-08	AAEL012099	protease m1 zinc metalloprotease [Source:VB Community Annotation]			GO:0004177,GO:0006508,GO:0008233,GO:0008237,GO:0008270,GO:0016787,GO:0046872	aminopeptidase activity,proteolysis,peptidase activity,metallopeptidase activity,zinc ion binding,hydrolase activity,metal ion binding
LOC110676884	75.2259	2.20608	0.372604	5.9207	3.20574e-09	5.57369e-08	AAEL028124
LOC110675199	22.897	-8.86423	1.49733	-5.92005	3.2185e-09	5.58868e-08	AAEL024986
LOC5573413	8257.14	-1.05916	0.179016	-5.91656	3.2875e-09	5.70115e-08	AAEL002047	40S ribosomal protein S10 [Source:UniProtKB/TrEMBL;Acc:Q1HR41]	RpS10		GO:0005840	ribosome
LOC5568050	435.949	1.03128	0.174357	5.9148	3.32271e-09	5.75481e-08	AAEL006488	nucleoporin, p88, putative [Source:VB Community Annotation]			GO:0000055,GO:0000056,GO:0005634,GO:0005643,GO:0006913,GO:0015031,GO:0017056,GO:0051028	ribosomal large subunit export from nucleus,ribosomal small subunit export from nucleus,nucleus,nuclear pore,nucleocytoplasmic transport,protein transport,structural constituent of nuclear pore,mRNA transport
LOC23687633	1903.73	1.18604	0.200564	5.91353	3.3486e-09	5.79223e-08	AAEL017213	DNA-directed RNA polymerase subunit beta [Source:UniProtKB/TrEMBL;Acc:J9E9C4]			GO:0003677,GO:0003899,GO:0006351,GO:0016740,GO:0016779,GO:0032549,GO:0046872	DNA binding,DNA-directed 5'-3' RNA polymerase activity,transcription, DNA-templated,transferase activity,nucleotidyltransferase activity,ribonucleoside binding,metal ion binding
LOC5575750	522.069	1.14099	0.19305	5.91032	3.41435e-09	5.89839e-08	AAEL002719				GO:0003723,GO:0006400	RNA binding,tRNA modification
LOC5573261	312.912	1.53655	0.260043	5.90885	3.44505e-09	5.94381e-08	AAEL010355				GO:0005634,GO:0005643,GO:0015031,GO:0016973,GO:0051028	nucleus,nuclear pore,protein transport,poly(A)+ mRNA export from nucleus,mRNA transport
LOC5566258	84.0768	-4.18042	0.707562	-5.9082	3.45868e-09	5.95971e-08	AAEL015116	prophenoloxidase [Source:VB Community Annotation]			GO:0004497,GO:0016491,GO:0046872,GO:0055114	monooxygenase activity,oxidoreductase activity,metal ion binding,oxidation-reduction process
LOC5567089	199.9	-1.88346	0.318812	-5.90775	3.46818e-09	5.96846e-08	AAEL020530				GO:0016020,GO:0016021,GO:0035556,GO:0055085	membrane,integral component of membrane,intracellular signal transduction,transmembrane transport
LOC5568461	553.269	-1.0364	0.175471	-5.9064	3.49669e-09	6.00985e-08	AAEL006859	Myb-interacting protein, putative [Source:VB Community Annotation]			GO:0017053	transcription repressor complex
LOC5571495	258.062	-2.0668	0.349961	-5.90579	3.5096e-09	6.01877e-08	AAEL001607	galactose-1-phosphate uridylyltransferase [Source:VB Community Annotation]			GO:0005975,GO:0006012,GO:0008108,GO:0008270,GO:0016740,GO:0016779,GO:0033499,GO:0046872	carbohydrate metabolic process,galactose metabolic process,UDP-glucose:hexose-1-phosphate uridylyltransferase activity,zinc ion binding,transferase activity,nucleotidyltransferase activity,galactose catabolic process via UDP-galactose,metal ion binding
LOC110675930	32.4767	7.55594	1.27942	5.90573	3.5108e-09	6.01877e-08	AAEL024818				GO:0005515	protein binding
LOC5565905	70.1306	-4.00793	0.679279	-5.90027	3.62914e-09	6.21374e-08	AAEL000683				GO:0016020,GO:0016021	membrane,integral component of membrane
LOC5566958	646.33	0.962185	0.163168	5.8969	3.70396e-09	6.33382e-08	AAEL005719	cleavage stimulation factor [Source:VB Community Annotation]			GO:0005515,GO:0005634,GO:0006396,GO:0006397	protein binding,nucleus,RNA processing,mRNA processing
LOC5575668	885.512	1.26313	0.214317	5.89373	3.77579e-09	6.44847e-08	AAEL002687	sterol carrier protein-2, putative [Source:VB Community Annotation]			GO:0003824,GO:0005737,GO:0005739,GO:0005777,GO:0006869,GO:0008289,GO:0016740,GO:0016746,GO:0016747,GO:0033814,GO:0050632	catalytic activity,cytoplasm,mitochondrion,peroxisome,lipid transport,lipid binding,transferase activity,transferase activity, transferring acyl groups,transferase activity, transferring acyl groups other than amino-acyl groups,propanoyl-CoA C-acyltransferase activity,propionyl-CoA C2-trimethyltridecanoyltransferase activity
LOC5576158	606.844	0.993519	0.168645	5.89119	3.8343e-09	6.54013e-08	AAEL012355	helicase [Source:VB Community Annotation]			GO:0000166,GO:0003677,GO:0005524,GO:0005634,GO:0006281,GO:0006338,GO:0006351,GO:0006974,GO:0016887,GO:0031011	nucleotide binding,DNA binding,ATP binding,nucleus,DNA repair,chromatin remodeling,transcription, DNA-templated,cellular response to DNA damage stimulus,ATPase activity,Ino80 complex
LOC5574455	74.4314	-1.99596	0.33906	-5.88675	3.93875e-09	6.7098e-08	AAEL011173				GO:0005515	protein binding
LOC5578495	725.96	-2.21821	0.376977	-5.8842	3.99984e-09	6.80528e-08	AAEL002335	atbf1 [Source:VB Community Annotation]			GO:0000981,GO:0003676,GO:0003677,GO:0005634,GO:0006355,GO:0006357,GO:0008270,GO:0043565	DNA-binding transcription factor activity, RNA polymerase II-specific,nucleic acid binding,DNA binding,nucleus,regulation of transcription, DNA-templated,regulation of transcription by RNA polymerase II,zinc ion binding,sequence-specific DNA binding
LOC5569487	405.183	1.76316	0.300015	5.87691	4.17991e-09	7.0945e-08	AAEL027189
LOC5567190	542.177	-1.07898	0.183597	-5.87689	4.18035e-09	7.0945e-08	AAEL023706				GO:0005085,GO:0007165,GO:0007264	guanyl-nucleotide exchange factor activity,signal transduction,small GTPase mediated signal transduction
LOC110675590	282.397	-2.12233	0.361201	-5.87574	4.20951e-09	7.1282e-08	AAEL023158
LOC5569073	393.438	1.22635	0.208717	5.87565	4.2119e-09	7.1282e-08	AAEL001201
LOC5575682	222.334	-1.16967	0.199076	-5.87549	4.21606e-09	7.1282e-08	AAEL011993				GO:0003677,GO:0004518,GO:0005634,GO:0090305	DNA binding,nuclease activity,nucleus,nucleic acid phosphodiester bond hydrolysis
LOC5566699	647.986	1.38423	0.23566	5.87386	4.2575e-09	7.18926e-08	AAEL019458				GO:0000166,GO:0005388,GO:0005524,GO:0005886,GO:0006811,GO:0006816,GO:0016020,GO:0016021,GO:0070588	nucleotide binding,calcium transmembrane transporter activity, phosphorylative mechanism,ATP binding,plasma membrane,ion transport,calcium ion transport,membrane,integral component of membrane,calcium ion transmembrane transport
LOC5573191	951.679	0.87545	0.149051	5.87349	4.26723e-09	7.19668e-08	AAEL001968	zinc transporter [Source:VB Community Annotation]			GO:0016020,GO:0016021,GO:0030001,GO:0046873,GO:0055085	membrane,integral component of membrane,metal ion transport,metal ion transmembrane transporter activity,transmembrane transport
LOC110680584	71.312	-5.00778	0.852874	-5.87165	4.31485e-09	7.2679e-08	AAEL026967				GO:0005861,GO:0006937	troponin complex,regulation of muscle contraction
LOC5568750	332.292	1.37033	0.233422	5.87059	4.3424e-09	7.3052e-08	AAEL015455				GO:0005515,GO:0005634,GO:0005730	protein binding,nucleus,nucleolus
LOC5563684	32.7756	-2.83051	0.482619	-5.86489	4.49435e-09	7.55141e-08	AAEL000536				GO:0005515	protein binding
LOC110679268	89.4354	-1.60429	0.273594	-5.86377	4.52462e-09	7.59281e-08	AAEL027698
LOC110674346	58.1015	-6.80186	1.16008	-5.86328	4.53818e-09	7.60609e-08	AAEL025120
LOC5571645	2778.08	-1.1702	0.199627	-5.86191	4.57584e-09	7.6597e-08	AAEL001636	nuclear transcription factor, x-box binding 1 (nfx1) [Source:VB Community Annotation]			GO:0003676,GO:0003700,GO:0004497,GO:0005634,GO:0006355,GO:0008270,GO:0046872,GO:0055114	nucleic acid binding,DNA-binding transcription factor activity,monooxygenase activity,nucleus,regulation of transcription, DNA-templated,zinc ion binding,metal ion binding,oxidation-reduction process
LOC110676262	109.272	-2.07363	0.353861	-5.86001	4.62849e-09	7.73824e-08	AAEL024817
LOC110678453	47.9071	2.67178	0.45596	5.85968	4.63762e-09	7.74391e-08	AAEL020043
LOC5564206	41.9222	-2.52615	0.431498	-5.85438	4.78788e-09	7.98492e-08	AAEL014357
LOC5569974	181.082	-2.10592	0.359774	-5.85346	4.8145e-09	8.01941e-08	AAEL008062	thrombospondin [Source:VB Community Annotation]			GO:0005509,GO:0005576,GO:0007155,GO:0008201	calcium ion binding,extracellular region,cell adhesion,heparin binding
LOC5580271	30.7065	-3.58725	0.612965	-5.85229	4.84839e-09	8.06591e-08	AAEL002997	Clip-Domain Serine Protease family D. [Source:VB Community Annotation]	CLIPD3		GO:0004252,GO:0006508	serine-type endopeptidase activity,proteolysis
LOC5568106	144.982	-2.6924	0.46008	-5.85204	4.85582e-09	8.06832e-08	AAEL023847
LOC5573243	893.849	1.05647	0.180582	5.85038	4.90444e-09	8.13908e-08	AAEL010341	RuvB-like helicase 2 (EC 3.6.4.12)(Reptin) [Source:VB Community Annotation]	rept		GO:0000166,GO:0003678,GO:0003714,GO:0004386,GO:0005524,GO:0005634,GO:0006281,GO:0006325,GO:0006974,GO:0016573,GO:0016787,GO:0031011,GO:0032508,GO:0035267,GO:0042127,GO:0043139,GO:0043141,GO:0043486,GO:0090090,GO:0097255,GO:1903507	nucleotide binding,DNA helicase activity,transcription corepressor activity,helicase activity,ATP binding,nucleus,DNA repair,chromatin organization,cellular response to DNA damage stimulus,histone acetylation,hydrolase activity,Ino80 complex,DNA duplex unwinding,NuA4 histone acetyltransferase complex,regulation of cell population proliferation,5'-3' DNA helicase activity,GO_0043141,histone exchan…
LOC110675493	9933.5	-1.65063	0.282487	-5.84321	5.12036e-09	8.48696e-08	AAEL028043	60S ribosomal protein L28, putative [Source:UniProtKB/TrEMBL;Acc:Q1HRJ1]			GO:0003735,GO:0005840,GO:0006412	structural constituent of ribosome,ribosome,translation
LOC5574616	866.254	1.272	0.217716	5.84248	5.14305e-09	8.51411e-08	AAEL011251	RNA binding motif protein [Source:VB Community Annotation]			GO:0000398,GO:0003676,GO:0003723,GO:0046872	mRNA splicing, via spliceosome,nucleic acid binding,RNA binding,metal ion binding
LOC5572298	149.897	1.43528	0.245778	5.83975	5.22799e-09	8.64413e-08	AAEL001781	origin recognition complex subunit [Source:VB Community Annotation]			GO:0000808,GO:0003677,GO:0005634,GO:0006260	origin recognition complex,DNA binding,nucleus,DNA replication
LOC110674209	94.073	-1.52555	0.261275	-5.83887	5.25568e-09	8.67927e-08	AAEL024517
LOC5573269	750.132	-2.49437	0.42734	-5.83696	5.3162e-09	8.75807e-08	AAEL019544				GO:0003824	catalytic activity
LOC5565189	21.8026	-8.8116	1.50962	-5.83695	5.31638e-09	8.75807e-08	AAEL004605	salivary gland-expressed bHLH, putative [Source:VB Community Annotation]			GO:0046983	protein dimerization activity
LOC5572625	1467.25	1.0184	0.174609	5.83245	5.46186e-09	8.98676e-08	AAEL025223				GO:0005515	protein binding
LOC5567646	296.574	-2.31224	0.397057	-5.82344	5.76475e-09	9.47356e-08	AAEL006240	purple acid phosphatase, putative [Source:VB Community Annotation]			GO:0003993,GO:0016311,GO:0016787,GO:0046872	acid phosphatase activity,dephosphorylation,hydrolase activity,metal ion binding
LOC5572641	656.645	-1.42602	0.244957	-5.8215	5.83216e-09	9.57268e-08	AAEL001850				GO:0016020,GO:0016021	membrane,integral component of membrane
LOC5571648	47.6248	-4.64211	0.798299	-5.81501	6.06301e-09	9.9395e-08	AAEL001672	multicopper oxidase [Source:VB Community Annotation]			GO:0005507,GO:0016491,GO:0046872,GO:0055114	copper ion binding,oxidoreductase activity,metal ion binding,oxidation-reduction process
LOC110680475	3919.97	-1.26146	0.217032	-5.81235	6.16001e-09	1.0074e-07	AAEL020447	40S ribosomal protein S20 [Source:UniProtKB/TrEMBL;Acc:Q1HRS9]
LOC5572088	3919.97	-1.26146	0.217032	-5.81235	6.16001e-09	1.0074e-07	AAEL009506	40S ribosomal protein S20 [Source:UniProtKB/TrEMBL;Acc:Q1HRS9]	RpS20		GO:0003735,GO:0005840,GO:0006412,GO:0015935	structural constituent of ribosome,ribosome,translation,small ribosomal subunit
LOC5573031	65.6597	-4.56565	0.785694	-5.81097	6.21108e-09	1.01451e-07	AAEL010205
LOC110679151	70.7795	-2.33184	0.401296	-5.81077	6.21852e-09	1.01451e-07	AAEL027844
LOC5574096	30.4285	-3.99186	0.687281	-5.80819	6.31508e-09	1.02902e-07	AAEL002269	purine nucleoside phosphorylase [Source:VB Community Annotation]			GO:0003824,GO:0004731,GO:0005634,GO:0006139,GO:0009116,GO:0016740,GO:0016757	catalytic activity,purine-nucleoside phosphorylase activity,nucleus,nucleobase-containing compound metabolic process,nucleoside metabolic process,transferase activity,transferase activity, transferring glycosyl groups
LOC5577468	135.457	2.16676	0.373074	5.80785	6.32817e-09	1.02991e-07	AAEL013204				GO:0005515,GO:0008270,GO:0046872	protein binding,zinc ion binding,metal ion binding
LOC5567903	62.1693	-4.43216	0.763434	-5.80557	6.41486e-09	1.04276e-07	AAEL006328				GO:0005576,GO:0008061	extracellular region,chitin binding
LOC5570311	1245.77	1.04459	0.179994	5.80349	6.49483e-09	1.05449e-07	AAEL008242	hook protein [Source:VB Community Annotation]			GO:0030705	cytoskeleton-dependent intracellular transport
LOC110676267	37.6592	7.76906	1.3393	5.80082	6.59928e-09	1.07016e-07	AAEL025358
LOC5568073	72.0373	-2.8737	0.495767	-5.79649	6.77188e-09	1.09683e-07	AAEL006535				GO:0004888,GO:0005216,GO:0005230,GO:0005886,GO:0006811,GO:0016020,GO:0016021,GO:0022848,GO:0030054,GO:0034220,GO:0045202,GO:0045211,GO:0060078,GO:0060079	transmembrane signaling receptor activity,ion channel activity,extracellular ligand-gated ion channel activity,plasma membrane,ion transport,membrane,integral component of membrane,acetylcholine-gated cation-selective channel activity,cell junction,ion transmembrane transport,synapse,postsynaptic membrane,regulation of postsynaptic membrane potential,excitatory postsynaptic potential
LOC5569587	45.3362	-8.91007	1.53758	-5.79487	6.83737e-09	1.10611e-07	AAEL025872
LOC110675241	87.9134	2.33161	0.402475	5.79318	6.90664e-09	1.11598e-07	AAEL020558				GO:0005506,GO:0016705,GO:0020037,GO:0055114	iron ion binding,oxidoreductase activity, acting on paired donors, with incorporation or reduction of molecular oxygen,heme binding,oxidation-reduction process
LOC5574895	513.936	-1.59823	0.275964	-5.79144	6.97839e-09	1.12623e-07	AAEL019416				GO:0008270,GO:0046872	zinc ion binding,metal ion binding
LOC5568159	23.7938	-7.05211	1.21852	-5.78743	7.14718e-09	1.15209e-07	AAEL006597	nk homeobox protein [Source:VB Community Annotation]			GO:0000981,GO:0003677,GO:0005634,GO:0006355,GO:0006357,GO:0043565	DNA-binding transcription factor activity, RNA polymerase II-specific,DNA binding,nucleus,regulation of transcription, DNA-templated,regulation of transcription by RNA polymerase II,sequence-specific DNA binding
LOC5567660	11849.2	-1.05123	0.181664	-5.78667	7.17955e-09	1.15592e-07	AAEL012740	ATPase subunit, putative [Source:VB Community Annotation]			GO:0006811,GO:0008289,GO:0015078,GO:0015986,GO:0015991,GO:0016020,GO:0016021,GO:0033177,GO:0045263,GO:1902600	ion transport,lipid binding,proton transmembrane transporter activity,ATP synthesis coupled proton transport,GO_0015991,membrane,integral component of membrane,proton-transporting two-sector ATPase complex, proton-transporting domain,proton-transporting ATP synthase complex, coupling factor F(o),proton transmembrane transport
LOC23687777	3426.23	1.11166	0.19237	5.77874	7.52618e-09	1.21029e-07	AAEL017357				GO:0004842,GO:0005634,GO:0005654,GO:0006281,GO:0006974,GO:0008270,GO:0016567	ubiquitin-protein transferase activity,nucleus,nucleoplasm,DNA repair,cellular response to DNA damage stimulus,zinc ion binding,protein ubiquitination
LOC5577024	237.151	1.72563	0.29868	5.77752	7.58098e-09	1.21765e-07	AAEL025729				GO:0003779,GO:0004721,GO:0004725,GO:0006470,GO:0008138,GO:0016311,GO:0016787,GO:0016791,GO:0030837,GO:0035335	actin binding,phosphoprotein phosphatase activity,protein tyrosine phosphatase activity,protein dephosphorylation,protein tyrosine/serine/threonine phosphatase activity,dephosphorylation,hydrolase activity,phosphatase activity,negative regulation of actin filament polymerization,peptidyl-tyrosine dephosphorylation
LOC110678350	216.92	-2.49828	0.432524	-5.77605	7.64747e-09	1.22687e-07	AAEL022711
LOC5568538	4060.6	0.99163	0.171758	5.7734	7.7687e-09	1.24484e-07	AAEL006956	suppressor of ty [Source:VB Community Annotation]			GO:0003676,GO:0003677,GO:0005634,GO:0006139,GO:0032968	nucleic acid binding,DNA binding,nucleus,nucleobase-containing compound metabolic process,positive regulation of transcription elongation from RNA polymerase II promoter
LOC110677757	80.1281	1.79372	0.310931	5.76885	7.98123e-09	1.27738e-07	AAEL027918				GO:0007186,GO:0016020,GO:0016021,GO:0019236	G protein-coupled receptor signaling pathway,membrane,integral component of membrane,response to pheromone
LOC5571899	303.375	1.06877	0.185333	5.76673	8.08251e-09	1.29205e-07	AAEL009383	crooked neck protein [Source:VB Community Annotation]			GO:0005515,GO:0006396	protein binding,RNA processing
LOC5569708	1039.41	0.979925	0.169936	5.76644	8.09657e-09	1.29277e-07	AAEL007863				GO:0003676,GO:0005634,GO:0008270,GO:0046872	nucleic acid binding,nucleus,zinc ion binding,metal ion binding
LOC5579217	94.5629	-1.61193	0.279573	-5.76569	8.13257e-09	1.29698e-07	AAEL026991	Endoplasmic reticulum resident protein 29 [Source:UniProtKB/TrEMBL;Acc:Q16HE7]			GO:0005783,GO:0005788,GO:0009306,GO:0042470	endoplasmic reticulum,endoplasmic reticulum lumen,protein secretion,melanosome
LOC5569880	15.1563	-3.65362	0.633733	-5.76523	8.15447e-09	1.29894e-07	AAEL021410				GO:0016020,GO:0016021	membrane,integral component of membrane
LOC110674030	51.7019	-2.56185	0.444783	-5.75977	8.42272e-09	1.34009e-07	AAEL021440
LOC5579974	13.7181	-4.6396	0.80566	-5.75876	8.47351e-09	1.34658e-07	AAEL014447
LOC5577891	16.3556	-4.29901	0.747004	-5.755	8.66435e-09	1.37529e-07	AAEL013405	nk homeobox protein [Source:VB Community Annotation]			GO:0000981,GO:0003677,GO:0005634,GO:0006355,GO:0006357,GO:0043565	DNA-binding transcription factor activity, RNA polymerase II-specific,DNA binding,nucleus,regulation of transcription, DNA-templated,regulation of transcription by RNA polymerase II,sequence-specific DNA binding
LOC5578329	307.234	3.5629	0.61938	5.75237	8.80013e-09	1.3952e-07	AAEL013649	elongase, putative [Source:VB Community Annotation]			GO:0006629,GO:0006631,GO:0006633,GO:0016020,GO:0016021,GO:0016740,GO:0102336,GO:0102337,GO:0102338,GO:0102756	lipid metabolic process,fatty acid metabolic process,fatty acid biosynthetic process,membrane,integral component of membrane,transferase activity,3-oxo-arachidoyl-CoA synthase activity,3-oxo-cerotoyl-CoA synthase activity,3-oxo-lignoceronyl-CoA synthase activity,very-long-chain 3-ketoacyl-CoA synthase activity
LOC5571396	52.5118	-3.60393	0.626547	-5.75205	8.81666e-09	1.39618e-07	AAEL009031	forkhead box protein (AaegFOXF) [Source:VB Community Annotation]			GO:0003677,GO:0003700,GO:0005634,GO:0006355,GO:0007275,GO:0043565	DNA binding,DNA-binding transcription factor activity,nucleus,regulation of transcription, DNA-templated,multicellular organism development,sequence-specific DNA binding
LOC5576948	293.708	-2.60294	0.45258	-5.75133	8.85438e-09	1.40051e-07	AAEL019658				GO:0005509,GO:0016020,GO:0016021	calcium ion binding,membrane,integral component of membrane
LOC5574699	70.6105	-3.56289	0.619682	-5.74955	8.94798e-09	1.41353e-07	AAEL011332	dopamine beta hydroxylase [Source:VB Community Annotation]			GO:0003824,GO:0004497,GO:0004500,GO:0005507,GO:0016715,GO:0055114	catalytic activity,monooxygenase activity,dopamine beta-monooxygenase activity,copper ion binding,oxidoreductase activity, acting on paired donors, with incorporation or reduction of molecular oxygen, reduced ascorbate as one donor, and incorporation of one atom of oxygen,oxidation-reduction process
LOC5568091	1340.61	-1.22981	0.213904	-5.74937	8.95767e-09	1.41353e-07	AAEL006522	turtle protein, isoform [Source:VB Community Annotation]			GO:0005515,GO:0016020,GO:0016021	protein binding,membrane,integral component of membrane
LOC5578550	1227.63	1.12698	0.19628	5.74171	9.37274e-09	1.4773e-07	AAEL003573	transportin [Source:VB Community Annotation]			GO:0005634,GO:0006886,GO:0008536	nucleus,intracellular protein transport,Ran GTPase binding
LOC110679350	66.8878	-2.4323	0.423675	-5.74096	9.4141e-09	1.48209e-07	AAEL020180
LOC5564598	486.617	1.10942	0.193293	5.7396	9.48983e-09	1.49227e-07	AAEL004348	NF-180, putative [Source:VB Community Annotation]
LOC5567709	76.1188	2.31075	0.402794	5.73682	9.64729e-09	1.51526e-07	AAEL006267	ras-related protein Rab-3C, putative [Source:VB Community Annotation]			GO:0000166,GO:0003924,GO:0005525	nucleotide binding,GTPase activity,GTP binding
LOC5568787	197.985	1.51686	0.264507	5.73466	9.77077e-09	1.53288e-07	AAEL023407				GO:0005794,GO:0006891,GO:0015031,GO:0016020,GO:0017119	Golgi apparatus,intra-Golgi vesicle-mediated transport,protein transport,membrane,Golgi transport complex
LOC5577043	222.479	-1.2031	0.209856	-5.73299	9.86763e-09	1.54627e-07	AAEL026256				GO:0016020,GO:0016021	membrane,integral component of membrane
LOC110681305	34.1638	3.53852	0.617456	5.7308	9.99595e-09	1.56456e-07	AAEL026114
LOC5573007	2599.31	-1.90351	0.332225	-5.72957	1.00686e-08	1.5741e-07	AAEL001925				GO:0003677,GO:0005634,GO:0005737,GO:0006211,GO:0008270,GO:0016491,GO:0046872,GO:0051213,GO:0055114,GO:0070579,GO:0080111	DNA binding,nucleus,cytoplasm,5-methylcytosine catabolic process,zinc ion binding,oxidoreductase activity,metal ion binding,dioxygenase activity,oxidation-reduction process,methylcytosine dioxygenase activity,DNA demethylation
LOC5570397	1378.74	-0.773527	0.135131	-5.72428	1.03871e-08	1.62202e-07	AAEL010711	eph receptor tyrosine kinase [Source:VB Community Annotation]			GO:0000166,GO:0004672,GO:0004713,GO:0004714,GO:0005003,GO:0005515,GO:0005524,GO:0005887,GO:0006468,GO:0007169,GO:0016020,GO:0016021,GO:0018108,GO:0048013	nucleotide binding,protein kinase activity,protein tyrosine kinase activity,transmembrane receptor protein tyrosine kinase activity,ephrin receptor activity,protein binding,ATP binding,integral component of plasma membrane,protein phosphorylation,transmembrane receptor protein tyrosine kinase signaling pathway,membrane,integral component of membrane,peptidyl-tyrosine phosphorylation,ephrin recept…
LOC5568887	31.9915	-4.39979	0.769185	-5.72007	1.06483e-08	1.66088e-07	AAEL024884				GO:0005042,GO:0005886,GO:0007275,GO:0016020,GO:0016021,GO:0038007	netrin receptor activity,plasma membrane,multicellular organism development,membrane,integral component of membrane,netrin-activated signaling pathway
LOC5573529	1535.2	-1.12947	0.197794	-5.71031	1.12769e-08	1.7569e-07	AAEL010565				GO:0003677,GO:0003700,GO:0005515,GO:0005634,GO:0006355,GO:0007275,GO:0043565	DNA binding,DNA-binding transcription factor activity,protein binding,nucleus,regulation of transcription, DNA-templated,multicellular organism development,sequence-specific DNA binding
LOC5571036	321.24	-1.33024	0.233054	-5.70787	1.14396e-08	1.7802e-07	AAEL008763	tata-binding protein-associated phosphoprotein (dr1) [Source:VB Community Annotation]			GO:0000122,GO:0003712,GO:0003714,GO:0005634,GO:0017054,GO:0046982	negative regulation of transcription by RNA polymerase II,transcription coregulator activity,transcription corepressor activity,nucleus,negative cofactor 2 complex,protein heterodimerization activity
LOC5576834	3729.21	-1.32497	0.232297	-5.70377	1.17189e-08	1.8202e-07	AAEL022462				GO:0003677,GO:0003700,GO:0005634,GO:0005667,GO:0006355,GO:0046983	DNA binding,DNA-binding transcription factor activity,nucleus,transcription regulator complex,regulation of transcription, DNA-templated,protein dimerization activity
LOC5568367	209.741	-1.42606	0.250024	-5.7037	1.17236e-08	1.8202e-07	AAEL001092	udp-glucose pyrophosphatase [Source:VB Community Annotation]			GO:0016787,GO:0016818,GO:0046872	hydrolase activity,hydrolase activity, acting on acid anhydrides, in phosphorus-containing anhydrides,metal ion binding
LOC5572828	533.25	1.26142	0.221381	5.69797	1.21242e-08	1.87995e-07	AAEL001883	Mediator of RNA polymerase II transcription subunit 17 (Med17) [Source:VB Community Annotation]	Med17		GO:0003712,GO:0005634,GO:0006357,GO:0016592	transcription coregulator activity,nucleus,regulation of transcription by RNA polymerase II,mediator complex
LOC5571846	8294.16	-1.47853	0.259491	-5.6978	1.21363e-08	1.87995e-07	AAEL023681
LOC5566540	86.6998	-2.45285	0.430535	-5.6972	1.21791e-08	1.8844e-07	AAEL005465
LOC5563576	820.985	-1.23776	0.217327	-5.69539	1.23087e-08	1.90228e-07	AAEL019624				GO:0003682,GO:0030154	chromatin binding,cell differentiation
LOC5574659	11.5206	-7.86829	1.38158	-5.69515	1.23262e-08	1.90281e-07	AAEL020171
LOC5571126	1100.27	0.982881	0.172591	5.69485	1.2348e-08	1.90399e-07	AAEL001516	vesicle associated protein, putative [Source:VB Community Annotation]			GO:0005515,GO:0005737,GO:0005783,GO:0005789,GO:0006888,GO:0016192	protein binding,cytoplasm,endoplasmic reticulum,endoplasmic reticulum membrane,endoplasmic reticulum to Golgi vesicle-mediated transport,vesicle-mediated transport
LOC5571591	148.578	1.81556	0.31906	5.69032	1.26801e-08	1.95296e-07	AAEL009174	beta-1,3-glucuronyltransferase [Source:VB Community Annotation]			GO:0000139,GO:0005794,GO:0006486,GO:0015018,GO:0016020,GO:0016021,GO:0016740,GO:0046872	Golgi membrane,Golgi apparatus,protein glycosylation,galactosylgalactosylxylosylprotein 3-beta-glucuronosyltransferase activity,membrane,integral component of membrane,transferase activity,metal ion binding
LOC5567780	59.351	-2.99456	0.526411	-5.68864	1.28054e-08	1.97001e-07	AAEL017533				GO:0003824	catalytic activity
LOC5568748	558.771	-1.35766	0.23885	-5.68414	1.3147e-08	2.02026e-07	AAEL007084	Methyltransferase-like protein [Source:UniProtKB/TrEMBL;Acc:A0A1S4FFL5]			GO:0008168,GO:0016740,GO:0032259	methyltransferase activity,transferase activity,methylation
LOC5577912	29.8489	3.38999	0.596493	5.68321	1.32189e-08	2.02718e-07	AAEL003351
LOC5568008	373.985	1.12809	0.198496	5.68317	1.3222e-08	2.02718e-07	AAEL006462	TFIID subunit TAFII55, putative [Source:VB Community Annotation]			GO:0005634,GO:0005669,GO:0006367	nucleus,transcription factor TFIID complex,transcription initiation from RNA polymerase II promoter
LOC5565441	11150.5	-0.957176	0.168458	-5.682	1.33131e-08	2.03882e-07	AAEL000641	protein disulfide isomerase [Source:VB Community Annotation]			GO:0003756,GO:0005623,GO:0005783,GO:0005788,GO:0016853,GO:0045454	protein disulfide isomerase activity,obsolete cell,endoplasmic reticulum,endoplasmic reticulum lumen,isomerase activity,cell redox homeostasis
LOC5564297	466.422	1.3122	0.230966	5.68136	1.33627e-08	2.0441e-07	AAEL000590	Defense repressor 1 [Source:VB Community Annotation]	DNR1		GO:0005856,GO:0016567,GO:0030054,GO:0046872	cytoskeleton,protein ubiquitination,cell junction,metal ion binding
LOC5579903	36.6717	-4.35365	0.767479	-5.67267	1.4059e-08	2.14818e-07	AAEL001022	anterior fat body protein [Source:VB Community Annotation]
LOC110673987	91.7105	-1.59822	0.281806	-5.67133	1.4169e-08	2.16253e-07	AAEL027089	Endoplasmic reticulum resident protein 29 [Source:UniProtKB/TrEMBL;Acc:Q16HE7]
LOC5575234	418.139	1.45825	0.257523	5.66262	1.4908e-08	2.27275e-07	AAEL011693	mitotic control protein dis3 [Source:VB Community Annotation]			GO:0000178,GO:0003723,GO:0004540,GO:0005634,GO:0090501	exosome (RNase complex),RNA binding,ribonuclease activity,nucleus,RNA phosphodiester bond hydrolysis
LOC110675386	131.15	-1.30373	0.230322	-5.66046	1.50968e-08	2.29894e-07	AAEL019620				GO:0016021	integral component of membrane
LOC110681294	46.3168	2.98428	0.527399	5.65847	1.52724e-08	2.32306e-07	AAEL021311
LOC5576334	153.134	1.63768	0.289431	5.65827	1.5291e-08	2.32327e-07	AAEL000403				GO:0005515	protein binding
LOC5573556	1170.81	-1.19967	0.212036	-5.65785	1.53278e-08	2.32624e-07	AAEL027408
LOC110679281	80.2195	2.97245	0.525417	5.65731	1.53766e-08	2.33103e-07	AAEL022980
LOC5566708	109.267	2.49447	0.44153	5.64962	1.60806e-08	2.43502e-07	AAEL005582				GO:0003676	nucleic acid binding
LOC5577334	347.44	1.31561	0.233059	5.64497	1.65206e-08	2.49803e-07	AAEL000440	DNA repair/transcription protein met18/mms19 [Source:VB Community Annotation]			GO:0005634,GO:0005737,GO:0005819,GO:0005856,GO:0006281,GO:0006974,GO:0016226,GO:0097361,GO:0097428	nucleus,cytoplasm,spindle,cytoskeleton,DNA repair,cellular response to DNA damage stimulus,iron-sulfur cluster assembly,CIA complex,protein maturation by iron-sulfur cluster transfer
LOC5578606	825.958	1.0836	0.191963	5.64484	1.65338e-08	2.49803e-07	AAEL003594	kinectin, putative [Source:VB Community Annotation]			GO:0000166,GO:0003774,GO:0003777,GO:0005524,GO:0005874,GO:0007018,GO:0008017	nucleotide binding,motor activity,microtubule motor activity,ATP binding,microtubule,microtubule-based movement,microtubule binding
LOC5579127	57.1851	-3.14406	0.557023	-5.64439	1.65764e-08	2.50166e-07	AAEL003853	nephrin [Source:VB Community Annotation]			GO:0005515	protein binding
LOC5573170	28.1449	-4.02103	0.712512	-5.64345	1.66676e-08	2.51262e-07	AAEL001964	protein serine/threonine kinase, putative [Source:VB Community Annotation]
LOC5571379	149.408	1.54182	0.273323	5.64102	1.69046e-08	2.54551e-07	AAEL026486				GO:0000166,GO:0004016,GO:0005524,GO:0005886,GO:0006171,GO:0009190,GO:0016020,GO:0016021,GO:0016829,GO:0016849,GO:0035556,GO:0046872	nucleotide binding,adenylate cyclase activity,ATP binding,plasma membrane,cAMP biosynthetic process,cyclic nucleotide biosynthetic process,membrane,integral component of membrane,lyase activity,phosphorus-oxygen lyase activity,intracellular signal transduction,metal ion binding
LOC5567712	52.0446	2.46589	0.437222	5.63989	1.70156e-08	2.55936e-07	AAEL024780				GO:0006355,GO:0046983	regulation of transcription, DNA-templated,protein dimerization activity
LOC5580169	17.8424	-3.47503	0.616638	-5.63544	1.74609e-08	2.62341e-07	AAEL002567				GO:0005737,GO:0005741,GO:0016020,GO:0035694	cytoplasm,mitochondrial outer membrane,membrane,mitochondrial protein catabolic process
LOC5572218	21.0501	-2.893	0.51351	-5.63378	1.76301e-08	2.64589e-07	AAEL009625	short-chain dehydrogenase [Source:VB Community Annotation]			GO:0055114	oxidation-reduction process
LOC5565405	9576.25	1.05696	0.187677	5.63184	1.78294e-08	2.67283e-07	AAEL014843	heat shock protein [Source:VB Community Annotation]			GO:0000166,GO:0005524,GO:0006457,GO:0051082	nucleotide binding,ATP binding,protein folding,unfolded protein binding
LOC5571711	7095.8	-1.29455	0.22989	-5.63116	1.78999e-08	2.68042e-07	AAEL009240	neurotactin [Source:VB Community Annotation]			GO:0016020,GO:0016021	membrane,integral component of membrane
LOC5567044	86.0708	-3.5711	0.634231	-5.6306	1.79584e-08	2.68619e-07	AAEL005773				GO:0003700,GO:0005515,GO:0005634,GO:0006355,GO:0043565	DNA-binding transcription factor activity,protein binding,nucleus,regulation of transcription, DNA-templated,sequence-specific DNA binding
LOC110681416	51.2953	2.49355	0.442894	5.63014	1.80062e-08	2.69037e-07	AAEL021799				GO:0005634,GO:0008270	nucleus,zinc ion binding
LOC110674118	40.8489	3.58569	0.636992	5.6291	1.81152e-08	2.70366e-07	AAEL024176
LOC5575813	1056.8	-2.27268	0.403869	-5.62727	1.83085e-08	2.72948e-07	AAEL012069	glutathione peroxidase [Source:VB Community Annotation]	GPXH1		GO:0004601,GO:0004602,GO:0006979,GO:0016491,GO:0055114,GO:0098869	peroxidase activity,glutathione peroxidase activity,response to oxidative stress,oxidoreductase activity,oxidation-reduction process,cellular oxidant detoxification
LOC110680339	33.4266	3.25039	0.577752	5.62593	1.84512e-08	2.74716e-07	AAEL027653
LOC5574395	995.055	1.12827	0.200554	5.62577	1.84678e-08	2.74716e-07	AAEL011124	PHD finger protein [Source:VB Community Annotation]			GO:0046872	metal ion binding
LOC5577670	13.0317	-4.18217	0.743653	-5.62382	1.86776e-08	2.77531e-07	AAEL025089
LOC5567296	50.3346	-7.61832	1.35528	-5.62119	1.89644e-08	2.81482e-07	AAEL012225
LOC5568441	25.3961	-6.52155	1.16034	-5.62037	1.90552e-08	2.82519e-07	AAEL006872	calponin/transgelin [Source:VB Community Annotation]			GO:0005515	protein binding
LOC5575903	16.0035	-4.66581	0.830396	-5.61878	1.92314e-08	2.84819e-07	AAEL012150				GO:0000981,GO:0003677,GO:0005634,GO:0006355,GO:0006357,GO:0007275,GO:0043565	DNA-binding transcription factor activity, RNA polymerase II-specific,DNA binding,nucleus,regulation of transcription, DNA-templated,regulation of transcription by RNA polymerase II,multicellular organism development,sequence-specific DNA binding
LOC5578503	168.534	-1.5647	0.278518	-5.61796	1.93225e-08	2.85855e-07	AAEL019998				GO:0003747,GO:0006415	translation release factor activity,translational termination
LOC5574507	329.108	1.14984	0.204706	5.61702	1.94283e-08	2.87105e-07	AAEL002374	taxilin [Source:VB Community Annotation]			GO:0019905	syntaxin binding
LOC5572409	1230.77	-2.6607	0.473768	-5.61604	1.95383e-08	2.88414e-07	AAEL019468				GO:0004867,GO:0005576,GO:0008233,GO:0010466,GO:0010951,GO:0030414	serine-type endopeptidase inhibitor activity,extracellular region,peptidase activity,negative regulation of peptidase activity,negative regulation of endopeptidase activity,peptidase inhibitor activity
LOC110680887	23.7175	-6.42876	1.145	-5.61461	1.97003e-08	2.90489e-07	AAEL023932
LOC5576797	45.0111	-2.94098	0.524185	-5.61057	2.01661e-08	2.97032e-07	AAEL012782				GO:0004252,GO:0006508	serine-type endopeptidase activity,proteolysis
LOC5576627	17.687	-7.52158	1.34073	-5.61005	2.02268e-08	2.97601e-07	AAEL012649				GO:0005576,GO:0006030,GO:0008061	extracellular region,chitin metabolic process,chitin binding
LOC5575978	39.678	-9.68096	1.72611	-5.60855	2.04029e-08	2.99865e-07	AAEL019429
LOC110678018	149.401	-2.93502	0.523366	-5.60796	2.04722e-08	3.00556e-07	AAEL021848
LOC5573260	2145.82	-1.00229	0.178749	-5.60724	2.05573e-08	3.01478e-07	AAEL010359	ATP-dependent transporter [Source:VB Community Annotation]			GO:0000166,GO:0005524,GO:0016887	nucleotide binding,ATP binding,ATPase activity
LOC5575805	291.5	1.73588	0.309646	5.60601	2.07042e-08	3.03301e-07	AAEL012084				GO:0005515	protein binding
LOC5575698	167.335	-1.5676	0.27973	-5.60398	2.09487e-08	3.06551e-07	AAEL012000
LOC5574076	540.544	1.27701	0.227903	5.60328	2.10332e-08	3.07408e-07	AAEL018205				GO:0004725,GO:0005515,GO:0006470,GO:0035335	protein tyrosine phosphatase activity,protein binding,protein dephosphorylation,peptidyl-tyrosine dephosphorylation
LOC110678848	32.9151	7.57488	1.3519	5.60312	2.10529e-08	3.07408e-07	AAEL020298
LOC5577550	24.8956	-4.92883	0.880041	-5.60068	2.13511e-08	3.11426e-07	AAEL013263	high affinity copper transporter, putative [Source:VB Community Annotation]			GO:0005375,GO:0006811,GO:0006825,GO:0006878,GO:0016020,GO:0016021,GO:0035434	copper ion transmembrane transporter activity,ion transport,copper ion transport,cellular copper ion homeostasis,membrane,integral component of membrane,copper ion transmembrane transport
LOC5577652	332.982	-2.38745	0.42644	-5.59857	2.1613e-08	3.14906e-07	AAEL003262	leucine-rich transmembrane protein [Source:VB Community Annotation]			GO:0005515,GO:0016020,GO:0016021	protein binding,membrane,integral component of membrane
LOC5574123	476.913	5.04574	0.901294	5.59833	2.1643e-08	3.15002e-07	AAEL010923	receptor protein tyrosine kinase [Source:VB Community Annotation]			GO:0004672,GO:0004713,GO:0004714,GO:0005515,GO:0005524,GO:0006468,GO:0016020,GO:0016021,GO:0018108	protein kinase activity,protein tyrosine kinase activity,transmembrane receptor protein tyrosine kinase activity,protein binding,ATP binding,protein phosphorylation,membrane,integral component of membrane,peptidyl-tyrosine phosphorylation
CFI06_mgt14	11.2628	-7.83557	1.39998	-5.59692	2.18196e-08	3.17231e-07
LOC5577908	316.104	3.72663	0.666138	5.59437	2.21423e-08	3.21576e-07	AAEL003347	CRAL/TRIO domain-containing protein [Source:VB Community Annotation]
LOC5567857	1367.12	1.44728	0.258849	5.5912	2.25503e-08	3.2715e-07	AAEL006315	26S proteasome regulatory subunit rpn1 [Source:VB Community Annotation]			GO:0000502,GO:0008540,GO:0022624,GO:0030234,GO:0042176,GO:0050790	proteasome complex,proteasome regulatory particle, base subcomplex,proteasome accessory complex,enzyme regulator activity,regulation of protein catabolic process,regulation of catalytic activity
LOC5570214	511.189	1.2049	0.215538	5.59022	2.26785e-08	3.28655e-07	AAEL008154				GO:0003779	actin binding
LOC23687936	21658.3	-1.00037	0.178983	-5.58916	2.28173e-08	3.30312e-07	AAEL017516				GO:0003723,GO:0003735,GO:0005840,GO:0006412,GO:0019843	RNA binding,structural constituent of ribosome,ribosome,translation,rRNA binding
LOC5568992	43.6649	-3.3257	0.595256	-5.58702	2.31004e-08	3.33799e-07	AAEL007285				GO:0003677,GO:0005634,GO:0006355,GO:0043565	DNA binding,nucleus,regulation of transcription, DNA-templated,sequence-specific DNA binding
LOC5573780	1073.85	-1.76905	0.316638	-5.58696	2.31076e-08	3.33799e-07	AAEL000288				GO:0007165,GO:0008083	signal transduction,growth factor activity
LOC5576584	2630.4	-1.42819	0.255758	-5.58415	2.34845e-08	3.38879e-07	AAEL027399				GO:0016020,GO:0016021	membrane,integral component of membrane
LOC5573872	17904.5	-0.999327	0.178983	-5.58338	2.35894e-08	3.39969e-07	AAEL010787	DEAD box ATP-dependent RNA helicase [Source:VB Community Annotation]			GO:0000166,GO:0003676,GO:0003724,GO:0004386,GO:0005524,GO:0016787	nucleotide binding,nucleic acid binding,RNA helicase activity,helicase activity,ATP binding,hydrolase activity
LOC110680352	105.779	2.10837	0.377627	5.58322	2.36103e-08	3.39969e-07	AAEL023185
LOC5567202	1361.48	1.75656	0.314631	5.58294	2.36489e-08	3.40017e-07	AAEL000894	hunchback protein [Source:VB Community Annotation]			GO:0000981,GO:0003676,GO:0006357,GO:0007275,GO:0035282,GO:0040034	DNA-binding transcription factor activity, RNA polymerase II-specific,nucleic acid binding,regulation of transcription by RNA polymerase II,multicellular organism development,segmentation,regulation of development, heterochronic
LOC110677933	334.166	-1.66708	0.298609	-5.58283	2.36641e-08	3.40017e-07	AAEL027357
LOC5567207	348.401	-2.75367	0.493287	-5.58229	2.37374e-08	3.40391e-07	AAEL000902	sugar transporter [Source:VB Community Annotation]			GO:0016020,GO:0016021,GO:0022857,GO:0055085	membrane,integral component of membrane,transmembrane transporter activity,transmembrane transport
LOC5564449	110.407	-4.47618	0.801884	-5.58208	2.37663e-08	3.40391e-07	AAEL019674				GO:0005085,GO:0005515,GO:0007165,GO:0007264,GO:0035556,GO:0090630	guanyl-nucleotide exchange factor activity,protein binding,signal transduction,small GTPase mediated signal transduction,intracellular signal transduction,activation of GTPase activity
LOC110680590	45.9631	2.64051	0.473048	5.5819	2.37899e-08	3.40391e-07	AAEL022297				GO:0003824,GO:0009058,GO:0030170	catalytic activity,biosynthetic process,pyridoxal phosphate binding
LOC5578088	169.963	2.09536	0.375385	5.5819	2.37911e-08	3.40391e-07	AAEL003402	sphingomyelin phosphodiesterase [Source:VB Community Annotation]			GO:0004767,GO:0005576,GO:0006685,GO:0008152,GO:0016787,GO:0016798,GO:0046872	sphingomyelin phosphodiesterase activity,extracellular region,sphingomyelin catabolic process,metabolic process,hydrolase activity,hydrolase activity, acting on glycosyl bonds,metal ion binding
LOC5567882	541.095	-1.80728	0.3239	-5.57975	2.40869e-08	3.44259e-07	AAEL006341
LOC5568722	130.538	-1.71056	0.306671	-5.57782	2.43554e-08	3.47728e-07	AAEL026141
LOC5580228	225.621	2.19799	0.394073	5.57762	2.43836e-08	3.47763e-07	AAEL012209	ring finger protein [Source:VB Community Annotation]			GO:0000151,GO:0005634,GO:0016567,GO:0035518,GO:0046872	ubiquitin ligase complex,nucleus,protein ubiquitination,histone H2A monoubiquitination,metal ion binding
LOC5569569	257.758	1.65287	0.29655	5.57366	2.49449e-08	3.5522e-07	AAEL007747
LOC5568132	47.8674	-5.74713	1.03114	-5.57356	2.49591e-08	3.5522e-07	AAEL006572	troponin C [Source:VB Community Annotation]			GO:0005509	calcium ion binding
LOC5571918	474.462	1.65909	0.297694	5.57314	2.50195e-08	3.55703e-07	AAEL020200				GO:0003723,GO:0003724,GO:0004386,GO:0005737,GO:0032574,GO:0035194	RNA binding,RNA helicase activity,helicase activity,cytoplasm,5'-3' RNA helicase activity,post-transcriptional gene silencing by RNA
LOC5567277	4113.56	1.1557	0.207538	5.56859	2.56813e-08	3.64729e-07	AAEL020992				GO:0003723,GO:0004842,GO:0008270,GO:0016567,GO:0043130,GO:0046872	RNA binding,ubiquitin-protein transferase activity,zinc ion binding,protein ubiquitination,ubiquitin binding,metal ion binding
LOC5576748	88.056	1.73498	0.311768	5.56498	2.62179e-08	3.71958e-07	AAEL012743	glycerol-3-phosphate acyltransferase [Source:VB Community Annotation]			GO:0008374,GO:0016740,GO:0016746,GO:0044255	O-acyltransferase activity,transferase activity,transferase activity, transferring acyl groups,cellular lipid metabolic process
LOC23687901	56996.7	-0.926139	0.1665	-5.56238	2.66119e-08	3.77152e-07	AAEL017481				GO:0003676,GO:0003723	nucleic acid binding,RNA binding
LOC5577230	29.1681	-2.68446	0.482767	-5.56057	2.68896e-08	3.80687e-07	AAEL003133				GO:0005515,GO:0016020,GO:0016021	protein binding,membrane,integral component of membrane
LOC110673989	40.3402	-3.15071	0.567286	-5.55401	2.79194e-08	3.94851e-07	AAEL025921
LOC5567850	4054.42	1.31324	0.236495	5.55294	2.80899e-08	3.96848e-07	AAEL000999	DNA replication licensing factor MCM7 [Source:VB Community Annotation]			GO:0000166,GO:0003677,GO:0003678,GO:0004386,GO:0005524,GO:0005634,GO:0006260,GO:0006270,GO:0007049,GO:0016787,GO:0032508,GO:0042555	nucleotide binding,DNA binding,DNA helicase activity,helicase activity,ATP binding,nucleus,DNA replication,DNA replication initiation,cell cycle,hydrolase activity,DNA duplex unwinding,MCM complex
LOC5572098	901.115	1.20625	0.217243	5.55252	2.8158e-08	3.97394e-07	AAEL009509	zinc finger protein [Source:VB Community Annotation]			GO:0004842,GO:0016567,GO:0046872	ubiquitin-protein transferase activity,protein ubiquitination,metal ion binding
LOC110677042	44.2276	-2.43795	0.43931	-5.5495	2.86483e-08	4.03754e-07	AAEL025373
LOC5567424	622.528	-1.47409	0.265632	-5.54938	2.86686e-08	4.03754e-07	AAEL006065	s-adenosyl-methyltransferase mraw [Source:VB Community Annotation]			GO:0008168,GO:0016740,GO:0032259	methyltransferase activity,transferase activity,methylation
LOC5564296	682.567	-1.11228	0.200573	-5.54548	2.93143e-08	4.12418e-07	AAEL014393	Lactoylglutathione lyase [Source:UniProtKB/TrEMBL;Acc:A0A1S4G1K4]			GO:0004462,GO:0016829,GO:0046872	lactoylglutathione lyase activity,lyase activity,metal ion binding
LOC5576488	398.457	0.980434	0.176844	5.54405	2.9555e-08	4.1537e-07	AAEL002900				GO:0016020,GO:0016021	membrane,integral component of membrane
LOC110675154	10.379	-7.79245	1.40573	-5.54334	2.9675e-08	4.16623e-07	AAEL022038
LOC110678066	34.7837	-5.26516	0.950752	-5.5379	3.06128e-08	4.29343e-07	AAEL025532				GO:0005201	extracellular matrix structural constituent
LOC5576531	98.7416	1.63702	0.29568	5.53647	3.08622e-08	4.32194e-07	AAEL012566				GO:0003676,GO:0005634,GO:0008270,GO:0046872	nucleic acid binding,nucleus,zinc ion binding,metal ion binding
LOC5571319	1246.81	-1.36429	0.246423	-5.53637	3.08801e-08	4.32194e-07	AAEL008961				GO:0003676	nucleic acid binding
LOC5574197	980.093	0.766994	0.13855	5.53585	3.09728e-08	4.33042e-07	AAEL002296	trifunctional enzyme beta subunit (tp-beta) [Source:VB Community Annotation]			GO:0003824,GO:0016740,GO:0016746,GO:0016747	catalytic activity,transferase activity,transferase activity, transferring acyl groups,transferase activity, transferring acyl groups other than amino-acyl groups
LOC5574260	136.047	-3.28406	0.593526	-5.53313	3.14561e-08	4.39344e-07	AAEL028038				GO:0042302	structural constituent of cuticle
LOC5576658	2620.78	-1.54147	0.278608	-5.53276	3.15228e-08	4.39819e-07	AAEL012681	60S ribosomal protein L24 [Source:UniProtKB/TrEMBL;Acc:Q16LE3]	RpL24
LOC110675441	20.131	-4.56907	0.825917	-5.53212	3.16385e-08	4.40977e-07	AAEL020512	Putative 8.5 kDa secreted protein [Source:UniProtKB/TrEMBL;Acc:Q58HC2]
LOC5571538	17.5313	-3.25404	0.588648	-5.52799	3.23914e-08	4.51006e-07	AAEL009117	cytochrome P450 [Source:VB Community Annotation]	CYP6M5		GO:0004497,GO:0005506,GO:0016020,GO:0016021,GO:0016491,GO:0016705,GO:0020037,GO:0046872,GO:0055114	monooxygenase activity,iron ion binding,membrane,integral component of membrane,oxidoreductase activity,oxidoreductase activity, acting on paired donors, with incorporation or reduction of molecular oxygen,heme binding,metal ion binding,oxidation-reduction process
LOC5566624	49.6835	3.03889	0.549871	5.52655	3.26588e-08	4.53892e-07	AAEL000793	venom allergen [Source:VB Community Annotation]			GO:0005576	extracellular region
LOC5578497	2202.51	-1.41435	0.255921	-5.52651	3.26659e-08	4.53892e-07	AAEL013702				GO:0000737,GO:0003677,GO:0003824,GO:0003918,GO:0005524,GO:0005634,GO:0005694,GO:0006259,GO:0006265,GO:0016889,GO:0046872	DNA catabolic process, endonucleolytic,DNA binding,catalytic activity,DNA topoisomerase type II (double strand cut, ATP-hydrolyzing) activity,ATP binding,nucleus,chromosome,DNA metabolic process,DNA topological change,endodeoxyribonuclease activity, producing 3'-phosphomonoesters,metal ion binding
LOC5575585	1642.07	-0.85602	0.154965	-5.52398	3.31411e-08	4.59952e-07	AAEL019950				GO:0004222,GO:0006508,GO:0008237	metalloendopeptidase activity,proteolysis,metallopeptidase activity
LOC5565385	973.973	0.934148	0.169113	5.52382	3.31703e-08	4.59952e-07	AAEL004774				GO:0003676	nucleic acid binding
LOC110675559	22.4203	-2.51942	0.456287	-5.52157	3.35993e-08	4.65423e-07	AAEL023659
LOC5579005	39.4819	-2.43885	0.442457	-5.51206	3.5466e-08	4.90777e-07	AAEL022914				GO:0009055,GO:0015035,GO:0022900,GO:0045454,GO:0055114	electron transfer activity,protein disulfide oxidoreductase activity,electron transport chain,cell redox homeostasis,oxidation-reduction process
LOC5563719	126.962	1.4801	0.268671	5.50898	3.60912e-08	4.98917e-07	AAEL003906	endonuclease iii [Source:VB Community Annotation]			GO:0000703,GO:0003677,GO:0003824,GO:0003906,GO:0005634,GO:0005739,GO:0006281,GO:0006284,GO:0006285,GO:0006974,GO:0008152,GO:0016787,GO:0016798,GO:0016829,GO:0019104,GO:0046872,GO:0051536,GO:0051539,GO:0140078	oxidized pyrimidine nucleobase lesion DNA N-glycosylase activity,DNA binding,catalytic activity,DNA-(apurinic or apyrimidinic site) endonuclease activity,nucleus,mitochondrion,DNA repair,base-excision repair,base-excision repair, AP site formation,cellular response to DNA damage stimulus,metabolic process,hydrolase activity,hydrolase activity, acting on glycosyl bonds,lyase activity,DNA N-glycosy…
LOC5573965	1984.98	0.668586	0.12146	5.50457	3.70079e-08	5.11065e-07	AAEL010809	set [Source:VB Community Annotation]			GO:0005634,GO:0006334	nucleus,nucleosome assembly
LOC5579310	1804.63	-1.09556	0.19905	-5.50396	3.71352e-08	5.12299e-07	AAEL015593				GO:0016020,GO:0016021	membrane,integral component of membrane
LOC110674025	646.628	-1.501	0.27274	-5.50341	3.72505e-08	5.13364e-07	AAEL021538
LOC5575878	68.4939	-2.52132	0.458367	-5.50066	3.78368e-08	5.20913e-07	AAEL002754	nephrin [Source:VB Community Annotation]
LOC5565833	167.809	1.16139	0.211574	5.48927	4.03606e-08	5.55092e-07	AAEL005028				GO:0003676,GO:0005634,GO:0008270,GO:0046872	nucleic acid binding,nucleus,zinc ion binding,metal ion binding
LOC5569111	377.314	1.03404	0.188388	5.48889	4.04477e-08	5.55724e-07	AAEL007368				GO:0003676,GO:0003677	nucleic acid binding,DNA binding
LOC5564804	17.1451	-4.33715	0.790225	-5.48849	4.05375e-08	5.56391e-07	AAEL014627	short-chain dehydrogenase [Source:VB Community Annotation]			GO:0055114	oxidation-reduction process
LOC5568518	29.2969	4.53674	0.826787	5.48719	4.0837e-08	5.59672e-07	AAEL006930	TOLL pathway signalling NF-kappaB Relish-like transcription factor [Source:VB Community Annotation]	REL1B		GO:0003677,GO:0003700,GO:0005634,GO:0005737,GO:0006355,GO:0006357,GO:0042025	DNA binding,DNA-binding transcription factor activity,nucleus,cytoplasm,regulation of transcription, DNA-templated,regulation of transcription by RNA polymerase II,host cell nucleus
LOC5578130	37.5096	-6.70266	1.22153	-5.4871	4.08596e-08	5.59672e-07	AAEL013512	pupal cuticle protein, putative [Source:VB Community Annotation]			GO:0042302	structural constituent of cuticle
LOC5579830	223.265	-1.05165	0.191912	-5.47988	4.25609e-08	5.82384e-07	AAEL005857				GO:0008168	methyltransferase activity
LOC5577147	66.8157	-3.01225	0.550031	-5.47651	4.33784e-08	5.9297e-07	AAEL022136
LOC5568707	449.308	1.25032	0.228621	5.46895	4.52718e-08	6.18226e-07	AAEL007066	mitotic checkpoint protein and poly(a)+ RNA export protein [Source:VB Community Annotation]			GO:0005515,GO:0005623,GO:0006406	protein binding,obsolete cell,mRNA export from nucleus
LOC110676379	47.4003	-2.23775	0.409253	-5.4679	4.55399e-08	6.21258e-07	AAEL027145				GO:0005615	extracellular space
LOC5564402	358.671	1.18472	0.21671	5.46683	4.58167e-08	6.24402e-07	AAEL004237	vacuolar protein sorting 18 (deep orange protein) [Source:VB Community Annotation]			GO:0005623,GO:0006886,GO:0016020,GO:0016192,GO:0046872	obsolete cell,intracellular protein transport,membrane,vesicle-mediated transport,metal ion binding
LOC5577491	3407.15	1.12789	0.206438	5.46358	4.66631e-08	6.35296e-07	AAEL013227	PIWI [Source:VB Community Annotation]	PIWI6		GO:0003676,GO:0005515,GO:0031047	nucleic acid binding,protein binding,gene silencing by RNA
LOC5569676	1059.11	0.939724	0.172047	5.46202	4.70751e-08	6.4026e-07	AAEL007827				GO:0005515,GO:0006508,GO:0008237,GO:0070122	protein binding,proteolysis,metallopeptidase activity,isopeptidase activity
LOC5566404	123.185	1.53859	0.281782	5.46023	4.7552e-08	6.46094e-07	AAEL015151	acid phosphatase [Source:VB Community Annotation]
LOC23687632	58000.5	-0.880104	0.161197	-5.45982	4.76626e-08	6.46946e-07	AAEL017212
LOC5564333	375.174	-2.74606	0.503308	-5.45602	4.86924e-08	6.5975e-07	AAEL004209	opioid-binding protein/cell adhesion molecule, putative [Source:VB Community Annotation]
LOC5570587	405.055	-2.74432	0.502993	-5.45598	4.87037e-08	6.5975e-07	AAEL008397	Glutathione peroxidase [Source:UniProtKB/TrEMBL;Acc:Q5K6H6]	GPXH2		GO:0004601,GO:0004602,GO:0006979,GO:0016491,GO:0055114,GO:0098869	peroxidase activity,glutathione peroxidase activity,response to oxidative stress,oxidoreductase activity,oxidation-reduction process,cellular oxidant detoxification
LOC5566372	13.7283	-5.22345	0.958037	-5.45224	4.9738e-08	6.73085e-07	AAEL005349	Sugar transporter SWEET [Source:UniProtKB/TrEMBL;Acc:Q17A98]			GO:0000139,GO:0005886,GO:0008643,GO:0016020,GO:0016021	Golgi membrane,plasma membrane,carbohydrate transport,membrane,integral component of membrane
LOC5579519	1346.27	1.1951	0.219381	5.44759	5.10562e-08	6.89673e-07	AAEL018280				GO:0016020,GO:0016192	membrane,vesicle-mediated transport
LOC5580168	42.034	-6.29348	1.15529	-5.44756	5.10661e-08	6.89673e-07	AAEL002565	titin [Source:VB Community Annotation]			GO:0000166,GO:0004672,GO:0005515,GO:0005524,GO:0006468	nucleotide binding,protein kinase activity,protein binding,ATP binding,protein phosphorylation
LOC5570754	344.763	1.00357	0.184235	5.4472	5.11685e-08	6.90366e-07	AAEL008551				GO:0003676,GO:0003700,GO:0005634,GO:0008270,GO:0046872	nucleic acid binding,DNA-binding transcription factor activity,nucleus,zinc ion binding,metal ion binding
LOC5572568	28.4232	3.36967	0.619003	5.4437	5.21841e-08	7.03365e-07	AAEL009886	sodium-coupled cation-chloride cotransporter [Source:VB Community Annotation]	CCC3		GO:0006811,GO:0015293,GO:0015377,GO:0016020,GO:0016021,GO:0022857,GO:0055085,GO:1902476	ion transport,symporter activity,cation:chloride symporter activity,membrane,integral component of membrane,transmembrane transporter activity,transmembrane transport,chloride transmembrane transport
LOC110680956	58.1101	-2.28847	0.420833	-5.43796	5.38944e-08	7.25691e-07	AAEL023996				GO:0016747	transferase activity, transferring acyl groups other than amino-acyl groups
LOC110676628	158.973	-2.50832	0.461342	-5.437	5.41844e-08	7.2887e-07	AAEL022339
LOC5570414	844.842	-2.37444	0.436803	-5.43595	5.45064e-08	7.32471e-07	AAEL021996
LOC5577794	86.7449	1.84347	0.339145	5.43562	5.46049e-08	7.32555e-07	AAEL023985				GO:0005216,GO:0006811,GO:0016020,GO:0016021,GO:0034220,GO:0051262,GO:0055085	ion channel activity,ion transport,membrane,integral component of membrane,ion transmembrane transport,protein tetramerization,transmembrane transport
LOC5573983	230.136	1.37852	0.253612	5.43557	5.46213e-08	7.32555e-07	AAEL018200				GO:0003824,GO:0016020,GO:0016021	catalytic activity,membrane,integral component of membrane
LOC5571852	1539.34	-1.09734	0.202152	-5.42827	5.69018e-08	7.61978e-07	AAEL009339	activin receptor type I, putative [Source:VB Community Annotation]			GO:0000166,GO:0004672,GO:0004675,GO:0005524,GO:0006468,GO:0007178,GO:0016020,GO:0016021,GO:0016301,GO:0016310,GO:0016740	nucleotide binding,protein kinase activity,transmembrane receptor protein serine/threonine kinase activity,ATP binding,protein phosphorylation,transmembrane receptor protein serine/threonine kinase signaling pathway,membrane,integral component of membrane,kinase activity,phosphorylation,transferase activity
LOC5569029	59.5442	2.37312	0.437184	5.42819	5.69281e-08	7.61978e-07	AAEL007321				GO:0016020,GO:0016021	membrane,integral component of membrane
LOC110676606	138.649	-1.97205	0.3634	-5.42667	5.74152e-08	7.67736e-07	AAEL021066
LOC5577196	1072.06	0.727681	0.134101	5.42635	5.75179e-08	7.68348e-07	AAEL013086				GO:0003676,GO:0005634,GO:0008270,GO:0046872	nucleic acid binding,nucleus,zinc ion binding,metal ion binding
LOC5572214	19.611	-3.3066	0.609391	-5.42607	5.76081e-08	7.68792e-07	AAEL009632	short-chain dehydrogenase [Source:VB Community Annotation]			GO:0016491,GO:0055114	oxidoreductase activity,oxidation-reduction process
LOC110680232	233.941	1.13732	0.20964	5.42512	5.79149e-08	7.72123e-07	AAEL027987
LOC5576908	23.921	-7.97418	1.47094	-5.42113	5.92234e-08	7.88788e-07	AAEL012853				GO:0016020,GO:0016021	membrane,integral component of membrane
LOC5569180	1341.27	-1.06178	0.195915	-5.41957	5.97422e-08	7.94913e-07	AAEL007444				GO:0003677,GO:0003700,GO:0005634,GO:0006355	DNA binding,DNA-binding transcription factor activity,nucleus,regulation of transcription, DNA-templated
LOC5571661	456.908	0.973366	0.179624	5.41891	5.99651e-08	7.97093e-07	AAEL001657	DEAD box ATP-dependent RNA helicase [Source:VB Community Annotation]			GO:0000166,GO:0003676,GO:0003724,GO:0004386,GO:0005524,GO:0016787	nucleotide binding,nucleic acid binding,RNA helicase activity,helicase activity,ATP binding,hydrolase activity
LOC110681091	137.908	2.19631	0.405349	5.41831	6.01648e-08	7.98961e-07	AAEL025153				GO:0005643,GO:0017056	nuclear pore,structural constituent of nuclear pore
LOC5563900	521.824	-1.19042	0.219729	-5.41769	6.03756e-08	8.00695e-07	AAEL003989	GTP-binding protein alpha subunit, gna [Source:VB Community Annotation]			GO:0003924,GO:0005525,GO:0007165,GO:0007186,GO:0019001,GO:0031683	GTPase activity,GTP binding,signal transduction,G protein-coupled receptor signaling pathway,guanyl nucleotide binding,G-protein beta/gamma-subunit complex binding
LOC5574604	56.6016	-4.99703	0.922375	-5.41757	6.04141e-08	8.00695e-07	AAEL002417	troponin t, invertebrate [Source:VB Community Annotation]			GO:0005861,GO:0006937	troponin complex,regulation of muscle contraction
LOC5568820	1393.43	1.5753	0.290825	5.41664	6.07294e-08	8.04083e-07	AAEL001176	s-adenosylmethionine decarboxylase [Source:VB Community Annotation]			GO:0004014,GO:0006557,GO:0006596,GO:0006597,GO:0008295,GO:0016829,GO:0016831	adenosylmethionine decarboxylase activity,S-adenosylmethioninamine biosynthetic process,polyamine biosynthetic process,spermine biosynthetic process,spermidine biosynthetic process,lyase activity,carboxy-lyase activity
LOC5578155	11668.2	-1.13648	0.209882	-5.41486	6.1337e-08	8.11333e-07	AAEL013533				GO:0005634,GO:0005730,GO:0006364	nucleus,nucleolus,rRNA processing
LOC5578864	745.582	-3.47223	0.641344	-5.41398	6.16375e-08	8.14509e-07	AAEL015450	ribonuclease UK114, putative [Source:VB Community Annotation]
LOC5569114	1086.45	4.76402	0.880376	5.41135	6.25528e-08	8.25795e-07	AAEL007377	ammonium transporter [Source:VB Community Annotation]			GO:0008519,GO:0015696,GO:0016020,GO:0016021,GO:0072488	ammonium transmembrane transporter activity,ammonium transport,membrane,integral component of membrane,ammonium transmembrane transport
LOC5574067	1516.74	1.13031	0.208949	5.40951	6.3196e-08	8.33471e-07	AAEL010903				GO:0003677,GO:0005634,GO:0016514,GO:0043044	DNA binding,nucleus,SWI/SNF complex,ATP-dependent chromatin remodeling
LOC5568152	14.3392	-4.12795	0.763499	-5.40663	6.42228e-08	8.46185e-07	AAEL020459				GO:0000981,GO:0003677,GO:0005634,GO:0006355,GO:0006357,GO:0043565	DNA-binding transcription factor activity, RNA polymerase II-specific,DNA binding,nucleus,regulation of transcription, DNA-templated,regulation of transcription by RNA polymerase II,sequence-specific DNA binding
LOC5571132	1244.09	0.870997	0.16116	5.40456	6.49672e-08	8.55159e-07	AAEL008832	forkhead box protein (AaegFOXN1) [Source:VB Community Annotation]			GO:0003677,GO:0003700,GO:0005634,GO:0006355,GO:0007275,GO:0043565	DNA binding,DNA-binding transcription factor activity,nucleus,regulation of transcription, DNA-templated,multicellular organism development,sequence-specific DNA binding
LOC5580122	85.6672	-1.47214	0.27253	-5.40174	6.59962e-08	8.67856e-07	AAEL002438				GO:0005886,GO:0016020,GO:0030431,GO:0031225,GO:0032222,GO:0048511,GO:1903818	plasma membrane,membrane,sleep,anchored component of membrane,regulation of synaptic transmission, cholinergic,rhythmic process,positive regulation of voltage-gated potassium channel activity
LOC5572463	2106.15	0.828992	0.153526	5.39967	6.6764e-08	8.77098e-07	AAEL001798	protein tyrosine phosphatase prl [Source:VB Community Annotation]			GO:0006470,GO:0008138,GO:0016311,GO:0016791	protein dephosphorylation,protein tyrosine/serine/threonine phosphatase activity,dephosphorylation,phosphatase activity
LOC5568678	602.454	1.21863	0.225728	5.39867	6.71358e-08	8.81125e-07	AAEL007030	ceramidase [Source:VB Community Annotation]			GO:0006629,GO:0006665,GO:0016787,GO:0017040,GO:0046514,GO:0102121	lipid metabolic process,sphingolipid metabolic process,hydrolase activity,N-acylsphingosine amidohydrolase activity,ceramide catabolic process,ceramidase activity
LOC5567450	43.0594	-3.14556	0.583833	-5.38777	7.1338e-08	9.35366e-07	AAEL006094				GO:0005549	odorant binding
LOC5572557	700.296	0.816622	0.151586	5.38717	7.15771e-08	9.3759e-07	AAEL009880	serine/threonine protein kinase [Source:VB Community Annotation]			GO:0000166,GO:0004672,GO:0004674,GO:0005524,GO:0006468,GO:0016301,GO:0016310,GO:0016740	nucleotide binding,protein kinase activity,protein serine/threonine kinase activity,ATP binding,protein phosphorylation,kinase activity,phosphorylation,transferase activity
LOC5574844	16515.7	-1.22491	0.22742	-5.3861	7.20043e-08	9.42272e-07	AAEL011447	60S ribosomal protein L14 [Source:UniProtKB/TrEMBL;Acc:Q1HRP1]	RpL14		GO:0003723,GO:0003735,GO:0005840,GO:0006412	RNA binding,structural constituent of ribosome,ribosome,translation
LOC5568060	34.8229	-5.96863	1.10833	-5.38525	7.23445e-08	9.45088e-07	AAEL006498	long wavelength sensitive opsin [Source:VB Community Annotation]	GPROP1		GO:0004930,GO:0007165,GO:0007186,GO:0007601,GO:0007602,GO:0009881,GO:0016020,GO:0016021,GO:0018298,GO:0050896	G protein-coupled receptor activity,signal transduction,G protein-coupled receptor signaling pathway,visual perception,phototransduction,photoreceptor activity,membrane,integral component of membrane,protein-chromophore linkage,response to stimulus
LOC5570696	1765.45	-1.59833	0.296799	-5.38521	7.23596e-08	9.45088e-07	AAEL008495				GO:0005856	cytoskeleton
LOC5578159	66.418	-3.65868	0.679581	-5.38373	7.29579e-08	9.51978e-07	AAEL013535	phosrestin ii (arrestin a) (arrestin 1) [Source:VB Community Annotation]			GO:0007165,GO:0050896	signal transduction,response to stimulus
LOC110676949	27.0241	-2.91101	0.540728	-5.3835	7.30502e-08	9.51978e-07	AAEL022262				GO:0003677,GO:0006355	DNA binding,regulation of transcription, DNA-templated
LOC110679138	35.0019	4.68994	0.871188	5.38338	7.30988e-08	9.51978e-07	AAEL018047				GO:0046872	metal ion binding
LOC5573394	203.816	-1.16819	0.217054	-5.38205	7.36424e-08	9.58132e-07	AAEL028141
CFI06_mgt01	25.5877	-4.63231	0.861086	-5.37961	7.4646e-08	9.70255e-07
LOC5565474	29.9337	-7.36496	1.36933	-5.37852	7.50992e-08	9.75206e-07
LOC110679577	22.8559	-5.42906	1.01003	-5.37517	7.65118e-08	9.92593e-07	AAEL021587
LOC5569622	522.65	1.20121	0.22354	5.37357	7.71915e-08	1.00045e-06	AAEL001246	Thymidylate kinase, putative [Source:VB Community Annotation]			GO:0004798,GO:0005524,GO:0006233,GO:0046940	thymidylate kinase activity,ATP binding,dTDP biosynthetic process,nucleoside monophosphate phosphorylation
LOC5575670	697.237	0.849591	0.158154	5.37194	7.78946e-08	1.00797e-06	AAEL022091
LOC5570401	156.639	-2.28891	0.426091	-5.37188	7.79212e-08	1.00797e-06	AAEL012447	elastase, putative [Source:VB Community Annotation]			GO:0004252,GO:0006508	serine-type endopeptidase activity,proteolysis
LOC5576758	9781.14	-0.995356	0.185373	-5.36947	7.89704e-08	1.02056e-06	AAEL025553				GO:0003735,GO:0005840,GO:0006412	structural constituent of ribosome,ribosome,translation
LOC110675149	40.4131	-2.68007	0.499447	-5.36607	8.04715e-08	1.03897e-06	AAEL021870
LOC110675613	1633.69	1.31172	0.244578	5.36318	8.17709e-08	1.05473e-06	AAEL021473				GO:0003677,GO:0005829	DNA binding,cytosol
LOC5579824	79.4031	-1.93726	0.361324	-5.36157	8.25025e-08	1.06316e-06	AAEL027790				GO:0005515	protein binding
LOC5572632	206.603	-1.47474	0.275384	-5.35522	8.54522e-08	1.10012e-06	AAEL001846	zinc carboxypeptidase [Source:VB Community Annotation]			GO:0004181,GO:0006508,GO:0008270	metallocarboxypeptidase activity,proteolysis,zinc ion binding
LOC5566047	36.9879	-2.32366	0.433937	-5.35482	8.56417e-08	1.1007e-06	AAEL005147				GO:0003677,GO:0003700,GO:0005634,GO:0006355,GO:0042025,GO:0043565	DNA binding,DNA-binding transcription factor activity,nucleus,regulation of transcription, DNA-templated,host cell nucleus,sequence-specific DNA binding
LOC5577900	159.408	1.81182	0.338355	5.35478	8.56611e-08	1.1007e-06	AAEL003356				GO:0003677,GO:0005634	DNA binding,nucleus
LOC5566982	18.0493	-4.79771	0.896653	-5.35068	8.76234e-08	1.12485e-06	AAEL005731	forkhead box protein (AaegFOXL) [Source:VB Community Annotation]			GO:0003677,GO:0003700,GO:0005634,GO:0006355,GO:0007275,GO:0043565	DNA binding,DNA-binding transcription factor activity,nucleus,regulation of transcription, DNA-templated,multicellular organism development,sequence-specific DNA binding
LOC5570536	229.991	-2.32978	0.435521	-5.34941	8.82403e-08	1.13169e-06	AAEL001437				GO:0005515,GO:0006355	protein binding,regulation of transcription, DNA-templated
LOC5569519	1223.69	1.66445	0.311332	5.34624	8.98015e-08	1.15062e-06	AAEL007701				GO:0008270,GO:0016567,GO:0046872,GO:0061630	zinc ion binding,protein ubiquitination,metal ion binding,ubiquitin protein ligase activity
LOC110678432	19.5142	-2.74052	0.512677	-5.34552	9.01569e-08	1.15408e-06	AAEL021446
LOC5567391	1152.41	1.33692	0.25018	5.34383	9.10053e-08	1.16383e-06	AAEL006050	nuclear RNA export factor 2 (NXF2), putative [Source:VB Community Annotation]			GO:0003723,GO:0005515,GO:0005634,GO:0005737,GO:0006406,GO:0042025,GO:0051028	RNA binding,protein binding,nucleus,cytoplasm,mRNA export from nucleus,host cell nucleus,mRNA transport
LOC5576319	1281.17	-1.27255	0.238329	-5.33947	9.32211e-08	1.19104e-06	AAEL000405	odd Oz protein [Source:VB Community Annotation]			GO:0005886,GO:0016020	plasma membrane,membrane
LOC5570551	599.901	-1.82784	0.342408	-5.3382	9.38736e-08	1.19824e-06	AAEL019683				GO:0003824,GO:0005783,GO:0005794,GO:0005795,GO:0008484,GO:0009986,GO:0016787	catalytic activity,endoplasmic reticulum,Golgi apparatus,Golgi stack,sulfuric ester hydrolase activity,cell surface,hydrolase activity
LOC5575706	880.387	-1.14364	0.214305	-5.33652	9.47493e-08	1.20828e-06	AAEL012014	L-lactate dehydrogenase [Source:UniProtKB/TrEMBL;Acc:Q16ND1]			GO:0003824,GO:0004459,GO:0005737,GO:0005975,GO:0016491,GO:0016616,GO:0019752,GO:0055114	catalytic activity,L-lactate dehydrogenase activity,cytoplasm,carbohydrate metabolic process,oxidoreductase activity,oxidoreductase activity, acting on the CH-OH group of donors, NAD or NADP as acceptor,carboxylic acid metabolic process,oxidation-reduction process
LOC5577620	310.376	1.50822	0.2827	5.33504	9.55211e-08	1.21697e-06	AAEL003245	IMD pathway signalling I-Kappa-B Kinase 1 (IKK1 IKK-beta). (ird5 orthologue immune response deficient 5) [Source:VB Community Annotation]	IKK1		GO:0004672,GO:0005524,GO:0006468	protein kinase activity,ATP binding,protein phosphorylation
LOC5579522	699.274	-1.50048	0.28127	-5.33467	9.57195e-08	1.21835e-06	AAEL014566	wingless [Source:VB Community Annotation]			GO:0005102,GO:0005576,GO:0007275,GO:0016055	signaling receptor binding,extracellular region,multicellular organism development,Wnt signaling pathway
LOC5567935	49.8372	-2.44234	0.457905	-5.33372	9.62223e-08	1.2227e-06	AAEL019515				GO:0005515,GO:0008191,GO:1904684	protein binding,metalloendopeptidase inhibitor activity,negative regulation of metalloendopeptidase activity
LOC5568869	358.38	-1.26088	0.2364	-5.33368	9.62427e-08	1.2227e-06	AAEL007185				GO:0005783,GO:0005794,GO:0006888,GO:0016192,GO:0030008	endoplasmic reticulum,Golgi apparatus,endoplasmic reticulum to Golgi vesicle-mediated transport,vesicle-mediated transport,TRAPP complex
LOC5574537	337.574	0.992089	0.186076	5.33162	9.73385e-08	1.23546e-06	AAEL011212	nuclear transcription factor, x-box binding 1 (nfx1) [Source:VB Community Annotation]			GO:0003700,GO:0005634,GO:0006355,GO:0008270,GO:0016020,GO:0016021,GO:0046872	DNA-binding transcription factor activity,nucleus,regulation of transcription, DNA-templated,zinc ion binding,membrane,integral component of membrane,metal ion binding
LOC5578109	326.032	3.08749	0.579166	5.33093	9.77115e-08	1.23903e-06	AAEL019729
LOC5571382	56.9112	-7.27914	1.36564	-5.3302	9.81033e-08	1.24283e-06	AAEL009018	cytochrome P450 [Source:VB Community Annotation]			GO:0004497,GO:0005506,GO:0016491,GO:0016705,GO:0020037,GO:0046872,GO:0055114	monooxygenase activity,iron ion binding,oxidoreductase activity,oxidoreductase activity, acting on paired donors, with incorporation or reduction of molecular oxygen,heme binding,metal ion binding,oxidation-reduction process
LOC5576032	38.2424	-2.05339	0.385331	-5.3289	9.88085e-08	1.25059e-06	AAEL012268	brain chitinase and chia [Source:VB Community Annotation]			GO:0004553,GO:0005576,GO:0005975,GO:0008061,GO:0008152,GO:0016787,GO:0016798	hydrolase activity, hydrolyzing O-glycosyl compounds,extracellular region,carbohydrate metabolic process,chitin binding,metabolic process,hydrolase activity,hydrolase activity, acting on glycosyl bonds
LOC110681189	130.892	-1.29139	0.242393	-5.32769	9.94715e-08	1.2578e-06	AAEL021624
LOC110681514	94.9478	-1.84578	0.346524	-5.32654	1.001e-07	1.26456e-06	AAEL026867				GO:0003677	DNA binding
LOC5568368	48.244	2.47828	0.465476	5.3242	1.01401e-07	1.27979e-06	AAEL024121
LOC110680626	26.4099	7.25735	1.36398	5.32071	1.03365e-07	1.30336e-06	AAEL021122
LOC110680499	26.3346	7.25322	1.36336	5.32009	1.03716e-07	1.30657e-06	AAEL020633
LOC5575841	33.7215	-5.54649	1.04312	-5.31719	1.05381e-07	1.32631e-06	AAEL012114	troponin C [Source:VB Community Annotation]			GO:0005509	calcium ion binding
LOC5574539	105.28	2.02889	0.381634	5.31633	1.05883e-07	1.33139e-06	AAEL020271
LOC5574166	1133.92	-1.29137	0.243089	-5.31233	1.08234e-07	1.35951e-06	AAEL019623				GO:0007165	signal transduction
LOC5565544	18376	-1.092	0.205565	-5.31218	1.08322e-07	1.35951e-06	AAEL004855	ADP,ATP carrier protein [Source:VB Community Annotation]			GO:0005347,GO:0005471,GO:0005743,GO:0015867,GO:0016020,GO:0016021,GO:0022857,GO:0055085,GO:0140021,GO:1990544	ATP transmembrane transporter activity,ATP:ADP antiporter activity,mitochondrial inner membrane,ATP transport,membrane,integral component of membrane,transmembrane transporter activity,transmembrane transport,mitochondrial ADP transmembrane transport,mitochondrial ATP transmembrane transport
LOC110677130	33.4301	-2.63024	0.495776	-5.3053	1.12487e-07	1.41047e-06	AAEL028061
LOC5568936	125.437	1.64971	0.310966	5.30511	1.12603e-07	1.41062e-06	AAEL007237				GO:0004518,GO:0006281,GO:0090305	nuclease activity,DNA repair,nucleic acid phosphodiester bond hydrolysis
LOC5566251	15.9777	-2.9782	0.5614	-5.30494	1.1271e-07	1.41065e-06	AAEL015110	dipeptidyl-peptidase [Source:VB Community Annotation]			GO:0006508,GO:0008236	proteolysis,serine-type peptidase activity
LOC5570656	24.505	-3.00471	0.566536	-5.30366	1.13505e-07	1.41929e-06	AAEL008464
LOC110676687	12.4792	-3.90776	0.737892	-5.29584	1.18471e-07	1.48001e-06	AAEL027212
LOC5574342	782.732	0.848583	0.160291	5.29401	1.19662e-07	1.4935e-06	AAEL012793				GO:0005634	nucleus
LOC5575873	649.531	1.35762	0.256469	5.29352	1.19987e-07	1.49532e-06	AAEL012143	caspase (short) [Source:VB Community Annotation]	CASPS7		GO:0004197,GO:0006508,GO:0006915,GO:0008233,GO:0008234,GO:0016787	cysteine-type endopeptidase activity,proteolysis,apoptotic process,peptidase activity,cysteine-type peptidase activity,hydrolase activity
LOC5569917	75.9376	-3.49785	0.660805	-5.29331	1.20122e-07	1.49532e-06	AAEL008018	cytochrome P450 [Source:VB Community Annotation]	CYP4C51		GO:0004497,GO:0005506,GO:0005789,GO:0016020,GO:0016491,GO:0016705,GO:0020037,GO:0031090,GO:0046872,GO:0055114	monooxygenase activity,iron ion binding,endoplasmic reticulum membrane,membrane,oxidoreductase activity,oxidoreductase activity, acting on paired donors, with incorporation or reduction of molecular oxygen,heme binding,organelle membrane,metal ion binding,oxidation-reduction process
LOC5570317	1686.08	1.17999	0.222922	5.29328	1.2014e-07	1.49532e-06	AAEL008247	DNA polymerase alpha catalytic subunit [Source:VB Community Annotation]			GO:0000166,GO:0001882,GO:0003676,GO:0003677,GO:0003887,GO:0005634,GO:0006260,GO:0016740,GO:0016779,GO:0046872,GO:0051536,GO:0051539,GO:0071897	nucleotide binding,nucleoside binding,nucleic acid binding,DNA binding,DNA-directed DNA polymerase activity,nucleus,DNA replication,transferase activity,nucleotidyltransferase activity,metal ion binding,iron-sulfur cluster binding,4 iron, 4 sulfur cluster binding,DNA biosynthetic process
LOC5569920	104.513	-2.03395	0.384279	-5.2929	1.20391e-07	1.49706e-06	AAEL008017	cytochrome P450 [Source:VB Community Annotation]	CYP4C50		GO:0004497,GO:0005506,GO:0016020,GO:0016021,GO:0016491,GO:0016705,GO:0020037,GO:0046872,GO:0055114	monooxygenase activity,iron ion binding,membrane,integral component of membrane,oxidoreductase activity,oxidoreductase activity, acting on paired donors, with incorporation or reduction of molecular oxygen,heme binding,metal ion binding,oxidation-reduction process
LOC5565953	272.238	-1.05986	0.200253	-5.29261	1.20584e-07	1.49809e-06	AAEL005071	GTP binding protein [Source:UniProtKB/TrEMBL;Acc:A0A1S4F9G8]			GO:0000166,GO:0003924,GO:0005525	nucleotide binding,GTPase activity,GTP binding
LOC5577027	526.579	0.912162	0.172424	5.29022	1.22171e-07	1.5153e-06	AAEL012942
LOC5574385	809.393	1.46223	0.276405	5.29018	1.22194e-07	1.5153e-06	AAEL011090	complement component [Source:VB Community Annotation]			GO:0005759	mitochondrial matrix
LOC5566770	488.684	0.797321	0.150768	5.28841	1.23385e-07	1.52866e-06	AAEL005631				GO:0005634,GO:0006351,GO:0017053	nucleus,transcription, DNA-templated,transcription repressor complex
LOC5569265	105.419	-2.32246	0.439259	-5.28723	1.24181e-07	1.53711e-06	AAEL007511	serine protease [Source:VB Community Annotation]			GO:0004252,GO:0006508,GO:0008233,GO:0008236,GO:0016787	serine-type endopeptidase activity,proteolysis,peptidase activity,serine-type peptidase activity,hydrolase activity
LOC110678272	307.536	1.96689	0.372153	5.28518	1.25583e-07	1.55304e-06	AAEL021263
LOC5578117	149.872	-1.37035	0.259294	-5.28493	1.25751e-07	1.55369e-06	AAEL003417	mitochondrial ATPase inhibitor, putative [Source:VB Community Annotation]			GO:0005739,GO:0032780,GO:0042030	mitochondrion,negative regulation of ATPase activity,ATPase inhibitor activity
LOC23687597	63.0487	-3.42735	0.648842	-5.28226	1.27597e-07	1.57505e-06	AAEL017177
LOC5572651	348.457	-2.48475	0.470488	-5.28123	1.28316e-07	1.58249e-06	AAEL001864	eukaryotic translation initiation factor 4E binding protein (4EBP) [Source:VB Community Annotation]			GO:0003743,GO:0006413,GO:0006417,GO:0008190,GO:0017148,GO:0045947	translation initiation factor activity,translational initiation,regulation of translation,eukaryotic initiation factor 4E binding,negative regulation of translation,negative regulation of translational initiation
LOC5569010	330.577	1.07676	0.203939	5.27981	1.29318e-07	1.59338e-06	AAEL007307				GO:0000139,GO:0005794,GO:0006886,GO:0015031,GO:0016020,GO:0017119	Golgi membrane,Golgi apparatus,intracellular protein transport,protein transport,membrane,Golgi transport complex
LOC110680452	794.49	2.04336	0.387051	5.27929	1.29684e-07	1.59644e-06	AAEL024321				GO:0003677,GO:0005515,GO:0016514,GO:0071564,GO:0071565	DNA binding,protein binding,SWI/SNF complex,npBAF complex,nBAF complex
LOC5578441	287.025	-1.10171	0.20871	-5.27868	1.30119e-07	1.60033e-06	AAEL000476
LOC5568262	4557.1	-2.63849	0.500035	-5.2766	1.31599e-07	1.61706e-06	AAEL006690	ribbon [Source:VB Community Annotation]			GO:0003677,GO:0005515,GO:0005634	DNA binding,protein binding,nucleus
LOC5577977	96.899	-2.3855	0.452129	-5.27616	1.31922e-07	1.61955e-06	AAEL013452
LOC5573615	1665.94	-1.08088	0.205239	-5.26643	1.39104e-07	1.70618e-06	AAEL010611	Acyl carrier protein [Source:UniProtKB/TrEMBL;Acc:Q16PC9]			GO:0006629,GO:0006631,GO:0006633	lipid metabolic process,fatty acid metabolic process,fatty acid biosynthetic process
LOC5576869	460.745	-1.14424	0.217341	-5.26471	1.4041e-07	1.72063e-06	AAEL019619				GO:0003779,GO:0005737,GO:0005856,GO:0030036	actin binding,cytoplasm,cytoskeleton,actin cytoskeleton organization
LOC5575254	1370.87	-1.182	0.224528	-5.26439	1.40657e-07	1.72209e-06	AAEL011716	tartan [Source:VB Community Annotation]			GO:0005515,GO:0016020,GO:0016021	protein binding,membrane,integral component of membrane
LOC5571592	1168.87	-1.72607	0.328102	-5.26077	1.4345e-07	1.7547e-06	AAEL026147				GO:0005509,GO:0005515,GO:0005576,GO:0007275	calcium ion binding,protein binding,extracellular region,multicellular organism development
LOC5571869	153.68	-1.33889	0.254518	-5.26048	1.43681e-07	1.75523e-06	AAEL021624				GO:0005623,GO:0006662,GO:0015035,GO:0045454,GO:0055114	obsolete cell,glycerol ether metabolic process,protein disulfide oxidoreductase activity,cell redox homeostasis,oxidation-reduction process
LOC5580216	227.579	-0.912617	0.173489	-5.26039	1.43754e-07	1.75523e-06	AAEL011928				GO:0005783,GO:0005789,GO:0016020,GO:0016021	endoplasmic reticulum,endoplasmic reticulum membrane,membrane,integral component of membrane
LOC5573342	38.5013	-4.77213	0.907434	-5.25893	1.44898e-07	1.7673e-06	AAEL010434	vitellogenin-A1 precursor [Source:VB Community Annotation]			GO:0005319,GO:0006869,GO:0045735	lipid transporter activity,lipid transport,nutrient reservoir activity
LOC5571092	64.5639	-2.49124	0.473738	-5.25869	1.45084e-07	1.7673e-06	AAEL018165				GO:0003677,GO:0003700,GO:0005634,GO:0006355	DNA binding,DNA-binding transcription factor activity,nucleus,regulation of transcription, DNA-templated
LOC5576724	29.4302	2.98772	0.568156	5.25863	1.45136e-07	1.7673e-06	AAEL002959	brain chitinase and chia [Source:VB Community Annotation]			GO:0005975,GO:0008061	carbohydrate metabolic process,chitin binding
LOC5570787	40.8859	2.42718	0.461792	5.256	1.47225e-07	1.79112e-06	AAEL008559	glutaminase [Source:VB Community Annotation]			GO:0004359,GO:0005515,GO:0006541,GO:0016787	glutaminase activity,protein binding,glutamine metabolic process,hydrolase activity
LOC110679501	13.2091	-3.88311	0.73993	-5.24794	1.53813e-07	1.86959e-06	AAEL020193
LOC5564165	732.207	-1.39913	0.266736	-5.24538	1.55963e-07	1.89401e-06	AAEL004147	tetraspanin, putative [Source:VB Community Annotation]			GO:0016020,GO:0016021	membrane,integral component of membrane
LOC5563662	252.028	1.40185	0.267297	5.24454	1.56673e-07	1.90093e-06	AAEL000038	Clip-Domain Serine Protease family B. [Source:VB Community Annotation]	CLIPB6		GO:0004252,GO:0005576,GO:0006508,GO:0008233,GO:0008236,GO:0016787	serine-type endopeptidase activity,extracellular region,proteolysis,peptidase activity,serine-type peptidase activity,hydrolase activity
LOC5575492	2285.4	-0.694727	0.132525	-5.24224	1.58641e-07	1.92307e-06	AAEL011871	cytochrome C1 [Source:VB Community Annotation]			GO:0005743,GO:0009055,GO:0016020,GO:0016021,GO:0020037,GO:0022900,GO:0046872	mitochondrial inner membrane,electron transfer activity,membrane,integral component of membrane,heme binding,electron transport chain,metal ion binding
LOC5567211	482.741	0.845917	0.161414	5.24065	1.60012e-07	1.93796e-06	AAEL020101				GO:0003743,GO:0004672,GO:0005524,GO:0006413,GO:0006468	translation initiation factor activity,protein kinase activity,ATP binding,translational initiation,protein phosphorylation
LOC5575002	159.772	-1.54145	0.294159	-5.24018	1.60418e-07	1.94024e-06	AAEL027772				GO:0004252,GO:0006508,GO:0008233,GO:0008236,GO:0016787	serine-type endopeptidase activity,proteolysis,peptidase activity,serine-type peptidase activity,hydrolase activity
LOC110677771	45.4194	-2.14792	0.409912	-5.23994	1.60628e-07	1.94024e-06	AAEL024038
LOC5568690	10868.3	-0.901875	0.172116	-5.23994	1.60632e-07	1.94024e-06	AAEL007065	ADP-ribosylation factor 1 [Source:VB Community Annotation]	Arf1		GO:0000166,GO:0005525	nucleotide binding,GTP binding
LOC110675757	30.1583	6.45507	1.23199	5.23955	1.60967e-07	1.94255e-06	AAEL025770
LOC110681364	710.427	-2.38482	0.455195	-5.23911	1.61352e-07	1.94546e-06	AAEL026177				GO:0000062,GO:0004190,GO:0005515,GO:0006508	fatty-acyl-CoA binding,aspartic-type endopeptidase activity,protein binding,proteolysis
LOC110681396	17.3753	6.65258	1.2699	5.23865	1.61754e-07	1.94855e-06	AAEL027220
LOC110678036	40.4466	-2.49204	0.475764	-5.23797	1.62355e-07	1.95405e-06	AAEL026697
LOC110677860	13.5543	-4.6582	0.889605	-5.23625	1.6387e-07	1.97053e-06	AAEL023210
LOC110675984	58.6844	-2.86782	0.547812	-5.23505	1.64942e-07	1.98165e-06	AAEL026909
LOC5571008	465.064	1.10226	0.210591	5.23415	1.65742e-07	1.98949e-06	AAEL008728	DEAD box ATP-dependent RNA helicase [Source:VB Community Annotation]			GO:0000166,GO:0003676,GO:0003724,GO:0004386,GO:0005524,GO:0016787	nucleotide binding,nucleic acid binding,RNA helicase activity,helicase activity,ATP binding,hydrolase activity
LOC5578273	36.6748	6.74342	1.28875	5.23251	1.67227e-07	2.00553e-06	AAEL027951				GO:0002224,GO:0004888,GO:0005515,GO:0006955,GO:0007165,GO:0016020,GO:0016021	toll-like receptor signaling pathway,transmembrane signaling receptor activity,protein binding,immune response,signal transduction,membrane,integral component of membrane
LOC5567714	1144.38	3.32965	0.636525	5.23098	1.68616e-07	2.02039e-06	AAEL006287	PIWI [Source:VB Community Annotation]	PIWI7		GO:0003676,GO:0005515,GO:0031047	nucleic acid binding,protein binding,gene silencing by RNA
LOC5573447	117.116	-2.27956	0.436055	-5.22768	1.7165e-07	2.05493e-06	AAEL026037
LOC5576631	1262.69	-1.14978	0.219949	-5.2275	1.71813e-07	2.05506e-06	AAEL019597				GO:0008643,GO:0016020,GO:0016021,GO:0022857,GO:0055085	carbohydrate transport,membrane,integral component of membrane,transmembrane transporter activity,transmembrane transport
LOC5565318	690.692	1.04387	0.199721	5.22663	1.72624e-07	2.06292e-06	AAEL004733	jun activation domain binding protein [Source:VB Community Annotation]			GO:0000502,GO:0005515,GO:0006508,GO:0008237,GO:0061578,GO:0070122,GO:0070536	proteasome complex,protein binding,proteolysis,metallopeptidase activity,Lys63-specific deubiquitinase activity,isopeptidase activity,protein K63-linked deubiquitination
LOC110679079	28.2811	-3.66142	0.700801	-5.22462	1.74509e-07	2.08361e-06	AAEL025584
LOC5572517	1157.03	0.910009	0.174295	5.22107	1.77888e-07	2.12208e-06	AAEL009839	Nuclear cap-binding protein subunit 1 (80 kDa nuclear cap-binding protein)(NCBP 80 kDa subunit)(CBP80) [Source:VB Community Annotation]	Cbp80		GO:0000339,GO:0003723,GO:0005515,GO:0005634,GO:0005846,GO:0006370,GO:0006397,GO:0008380,GO:0016070,GO:0031047,GO:0045292,GO:0051028	RNA cap binding,RNA binding,protein binding,nucleus,nuclear cap binding complex,7-methylguanosine mRNA capping,mRNA processing,RNA splicing,RNA metabolic process,gene silencing by RNA,mRNA cis splicing, via spliceosome,mRNA transport
LOC5578888	138.749	2.5194	0.482625	5.22022	1.78715e-07	2.13006e-06	AAEL019465				GO:0003779,GO:0005856,GO:0007015,GO:2000601	actin binding,cytoskeleton,actin filament organization,positive regulation of Arp2/3 complex-mediated actin nucleation
LOC5579952	384.984	1.26379	0.242242	5.21705	1.81794e-07	2.16484e-06	AAEL006788	replication factor C, 37-kDa subunit, putative [Source:VB Community Annotation]			GO:0000166,GO:0003677,GO:0005524,GO:0006260,GO:0016887	nucleotide binding,DNA binding,ATP binding,DNA replication,ATPase activity
LOC5565077	551.11	1.31614	0.252466	5.21313	1.85679e-07	2.20915e-06	AAEL014709	methionine-tRNA synthetase [Source:VB Community Annotation]			GO:0000166,GO:0004812,GO:0004825,GO:0005524,GO:0005737,GO:0006412,GO:0006418,GO:0006431,GO:0016874	nucleotide binding,aminoacyl-tRNA ligase activity,methionine-tRNA ligase activity,ATP binding,cytoplasm,translation,tRNA aminoacylation for protein translation,methionyl-tRNA aminoacylation,ligase activity
LOC110676244	362.782	0.909422	0.174468	5.21255	1.86262e-07	2.21414e-06	AAEL027354				GO:0005975,GO:0016773	carbohydrate metabolic process,phosphotransferase activity, alcohol group as acceptor
LOC5568335	18.5684	-2.63569	0.506114	-5.20771	1.91184e-07	2.27064e-06	AAEL019432				GO:0003677,GO:0003700,GO:0005634,GO:0006355,GO:0043565	DNA binding,DNA-binding transcription factor activity,nucleus,regulation of transcription, DNA-templated,sequence-specific DNA binding
LOC5575021	14.395	-3.31395	0.636379	-5.2075	1.91398e-07	2.27119e-06	AAEL019496
LOC5568104	187.442	-1.85004	0.355281	-5.20725	1.91661e-07	2.27231e-06	AAEL006540	rab [Source:VB Community Annotation]			GO:0003924,GO:0005525	GTPase activity,GTP binding
LOC5576728	109.482	1.61636	0.310436	5.20675	1.92177e-07	2.27643e-06	AAEL002979
LOC5575977	29.6318	-9.25726	1.77816	-5.20609	1.92857e-07	2.28248e-06	AAEL012230	flagellar protein, putative [Source:VB Community Annotation]
LOC110680309	139.856	1.33738	0.256938	5.20507	1.93924e-07	2.29309e-06	AAEL026692				GO:0003676	nucleic acid binding
LOC23687986	641.053	1.10214	0.211761	5.20465	1.9436e-07	2.29624e-06	AAEL017566				GO:0000166,GO:0003677,GO:0003909,GO:0003910,GO:0005524,GO:0006260,GO:0006281,GO:0006310,GO:0006974,GO:0016874,GO:0051103,GO:0071897	nucleotide binding,DNA binding,DNA ligase activity,DNA ligase (ATP) activity,ATP binding,DNA replication,DNA repair,DNA recombination,cellular response to DNA damage stimulus,ligase activity,DNA ligation involved in DNA repair,DNA biosynthetic process
LOC5575642	1911.23	-1.37879	0.265103	-5.20096	1.98261e-07	2.34027e-06	AAEL011985				GO:0003676	nucleic acid binding
LOC5569987	645.277	0.936698	0.180202	5.19803	2.01409e-07	2.37536e-06	AAEL008068
LOC5565480	778.308	0.950487	0.182951	5.19532	2.04369e-07	2.40817e-06	AAEL027688				GO:0000166,GO:0003677,GO:0005524,GO:0006298,GO:0030983,GO:0032300	nucleotide binding,DNA binding,ATP binding,mismatch repair,mismatched DNA binding,mismatch repair complex
LOC5569921	468.072	2.09943	0.404151	5.19466	2.05098e-07	2.41376e-06	AAEL008021	specifically Rac-associated protein, putative [Source:VB Community Annotation]			GO:0005737,GO:0030833,GO:0048365	cytoplasm,regulation of actin filament polymerization,Rac GTPase binding
LOC110678808	86.9927	-2.11458	0.407075	-5.19456	2.05202e-07	2.41376e-06	AAEL027802
LOC5567841	434.209	-0.912593	0.17572	-5.19345	2.06431e-07	2.42611e-06	AAEL022855				GO:0005634,GO:0006325,GO:0040008,GO:0046872	nucleus,chromatin organization,regulation of growth,metal ion binding
LOC110678470	17.9279	-4.36075	0.839964	-5.19159	2.0851e-07	2.4484e-06	AAEL026705
LOC5571044	1825.9	-1.59804	0.307837	-5.19118	2.08962e-07	2.45158e-06	AAEL008773	laminin A chain, putative [Source:VB Community Annotation]			GO:0007155	cell adhesion
LOC5566748	69.8499	-2.54608	0.490506	-5.19072	2.09481e-07	2.45554e-06	AAEL024629
LOC5569218	632.764	1.90798	0.367922	5.18583	2.15052e-07	2.51865e-06	AAEL019936
LOC5573637	17.6099	-5.62645	1.08529	-5.18427	2.1686e-07	2.53762e-06	AAEL010627				GO:0016020,GO:0016021	membrane,integral component of membrane
LOC5574611	29.1545	-9.22938	1.78036	-5.184	2.17172e-07	2.53907e-06	AAEL029015
LOC5576673	3230	-2.97037	0.573025	-5.18367	2.17567e-07	2.53955e-06	AAEL026023
LOC5570044	1329.21	1.11654	0.215397	5.18365	2.1759e-07	2.53955e-06	AAEL019940				GO:0003676	nucleic acid binding
LOC5576592	213.54	-2.72976	0.526633	-5.18342	2.17854e-07	2.54044e-06	AAEL002922	ionotropic receptor 8a [Source:VB Community Annotation]	Ir8a		GO:0004970,GO:0005216,GO:0005886,GO:0006811,GO:0015276,GO:0016020,GO:0016021,GO:0034220,GO:0035235,GO:0038023	ionotropic glutamate receptor activity,ion channel activity,plasma membrane,ion transport,ligand-gated ion channel activity,membrane,integral component of membrane,ion transmembrane transport,ionotropic glutamate receptor signaling pathway,signaling receptor activity
LOC5566330	17.8877	-5.28435	1.01963	-5.18262	2.18788e-07	2.54913e-06	AAEL020452				GO:0005515	protein binding
LOC5566289	505.43	2.06826	0.399238	5.18053	2.21262e-07	2.57572e-06	AAEL018120	Ribosomal protein S6 kinase [Source:UniProtKB/TrEMBL;Acc:Q535V4]			GO:0000166,GO:0004672,GO:0004674,GO:0005515,GO:0005524,GO:0006468,GO:0007165,GO:0016301,GO:0016310,GO:0016740	nucleotide binding,protein kinase activity,protein serine/threonine kinase activity,protein binding,ATP binding,protein phosphorylation,signal transduction,kinase activity,phosphorylation,transferase activity
LOC5580259	12849.1	-1.2691	0.245008	-5.17984	2.22082e-07	2.58304e-06	AAEL012585	60S ribosomal protein L7 [Source:UniProtKB/TrEMBL;Acc:Q1HR81]	RpL7		GO:0000463,GO:0003735,GO:0005840,GO:0022625	maturation of LSU-rRNA from tricistronic rRNA transcript (SSU-rRNA, 5.8S rRNA, LSU-rRNA),structural constituent of ribosome,ribosome,cytosolic large ribosomal subunit
LOC5573076	71.3077	-1.42693	0.275675	-5.17611	2.26557e-07	2.63282e-06	AAEL010261				GO:0003677,GO:0005634	DNA binding,nucleus
LOC5570041	4473.47	0.804054	0.155369	5.17512	2.27764e-07	2.64457e-06	AAEL000172				GO:0003676,GO:0005634,GO:0046872	nucleic acid binding,nucleus,metal ion binding
LOC110676775	66.926	-2.11589	0.409058	-5.17259	2.30876e-07	2.67658e-06	AAEL023579
LOC5569664	88.6083	-2.93867	0.568127	-5.17255	2.30918e-07	2.67658e-06	AAEL007808	cytochrome P450 [Source:VB Community Annotation]	CYP4D39		GO:0004497,GO:0005506,GO:0016491,GO:0016705,GO:0020037,GO:0046872,GO:0055114	monooxygenase activity,iron ion binding,oxidoreductase activity,oxidoreductase activity, acting on paired donors, with incorporation or reduction of molecular oxygen,heme binding,metal ion binding,oxidation-reduction process
LOC110681087	4431.06	-1.08624	0.210031	-5.17178	2.3187e-07	2.68531e-06	AAEL025939
LOC5570355	864.634	-1.20406	0.232857	-5.17079	2.33107e-07	2.69724e-06	AAEL001368	kek1 [Source:VB Community Annotation]			GO:0005515,GO:0016020,GO:0016021	protein binding,membrane,integral component of membrane
LOC5578695	71.794	-2.10742	0.407585	-5.1705	2.33464e-07	2.69724e-06	AAEL003613		sage		GO:0003700,GO:0006355,GO:0046983	DNA-binding transcription factor activity,regulation of transcription, DNA-templated,protein dimerization activity
LOC5564063	1592.42	0.885648	0.17129	5.17047	2.335e-07	2.69724e-06	AAEL004068
LOC5572082	1953.55	-2.01403	0.389609	-5.16934	2.34917e-07	2.71129e-06	AAEL009510	glucosamine-fructose-6-phosphate aminotransferase [Source:VB Community Annotation]			GO:0004360,GO:0006048,GO:0006541,GO:0008483,GO:0016740,GO:0097367,GO:1901135,GO:1901137	glutamine-fructose-6-phosphate transaminase (isomerizing) activity,UDP-N-acetylglucosamine biosynthetic process,glutamine metabolic process,transaminase activity,transferase activity,carbohydrate derivative binding,carbohydrate derivative metabolic process,carbohydrate derivative biosynthetic process
LOC5564573	34.9899	-3.53451	0.683835	-5.16866	2.35779e-07	2.71891e-06	AAEL014520	follistatin [Source:VB Community Annotation]			GO:0005515	protein binding
LOC5576562	112.579	1.47175	0.284843	5.16686	2.38054e-07	2.74281e-06	AAEL028006				GO:0003676	nucleic acid binding
LOC110680805	212.671	-0.931348	0.180354	-5.16399	2.41737e-07	2.78287e-06	AAEL021629				GO:0003676,GO:0005634,GO:0008270,GO:0046872	nucleic acid binding,nucleus,zinc ion binding,metal ion binding
LOC5569950	16.2368	-3.30886	0.640822	-5.16346	2.42432e-07	2.78848e-06	AAEL008039				GO:0016020,GO:0016021	membrane,integral component of membrane
LOC110679081	18.0581	-5.64028	1.09265	-5.16204	2.44271e-07	2.80724e-06	AAEL023634
LOC5572564	3366.28	0.987428	0.191587	5.15395	2.55053e-07	2.92866e-06	AAEL009882	retinoblastoma-binding protein 4 (rbbp4) [Source:VB Community Annotation]			GO:0005515,GO:0005634	protein binding,nucleus
LOC5573642	256.346	0.996209	0.193301	5.15366	2.5545e-07	2.93072e-06	AAEL010633				GO:0005634,GO:0008270,GO:0046872	nucleus,zinc ion binding,metal ion binding
LOC110678349	689.82	0.883943	0.171557	5.15247	2.57081e-07	2.94602e-06	AAEL003403				GO:0003676,GO:0005634,GO:0008270,GO:0046872	nucleic acid binding,nucleus,zinc ion binding,metal ion binding
LOC5575450	5617.01	-1.05438	0.20464	-5.15237	2.5722e-07	2.94602e-06	AAEL002639	60S ribosomal protein L36 [Source:UniProtKB/TrEMBL;Acc:Q17HK5]	Rpl36-2	Rpl36	GO:0003735,GO:0005840,GO:0006412	structural constituent of ribosome,ribosome,translation
LOC5568659	2545.8	-1.03117	0.200214	-5.15035	2.59996e-07	2.97529e-06	AAEL007019	Phosphate transporter [Source:UniProtKB/TrEMBL;Acc:Q173U8]			GO:0005315,GO:0006817,GO:0015293,GO:0016020,GO:0016021,GO:0055085	inorganic phosphate transmembrane transporter activity,phosphate ion transport,symporter activity,membrane,integral component of membrane,transmembrane transport
LOC5567869	25.6659	3.52642	0.684943	5.14849	2.62598e-07	3.00252e-06	AAEL006314	upstream transcription factor [Source:VB Community Annotation]			GO:0006355,GO:0046983	regulation of transcription, DNA-templated,protein dimerization activity
LOC5563917	58.7711	-2.96099	0.575235	-5.14745	2.64045e-07	3.01651e-06	AAEL003996
LOC5576540	632.607	-1.81671	0.352993	-5.14659	2.65269e-07	3.02792e-06	AAEL012595
LOC5579210	167.025	1.89173	0.367592	5.14628	2.65702e-07	3.03031e-06	AAEL027204				GO:0005509,GO:0005634,GO:0005737,GO:0005886,GO:0007275,GO:0008270,GO:0014018,GO:0016020,GO:0016055,GO:0030178,GO:0046872	calcium ion binding,nucleus,cytoplasm,plasma membrane,multicellular organism development,zinc ion binding,neuroblast fate specification,membrane,Wnt signaling pathway,negative regulation of Wnt signaling pathway,metal ion binding
LOC5571962	210.293	1.26103	0.245054	5.14593	2.66193e-07	3.03335e-06	AAEL009445
LOC5578491	622.783	1.11266	0.216239	5.14551	2.66801e-07	3.0377e-06	AAEL003555	ribosome biogenesis protein [Source:VB Community Annotation]			GO:0005525,GO:0005634,GO:0005730,GO:0042254	GTP binding,nucleus,nucleolus,ribosome biogenesis
LOC5577460	292.524	0.9753	0.189623	5.14337	2.6986e-07	3.0674e-06	AAEL013205	rad25/xp-b DNA repair helicase [Source:VB Community Annotation]			GO:0000166,GO:0003677,GO:0003678,GO:0004003,GO:0004386,GO:0005524,GO:0006289,GO:0006367,GO:0016787,GO:0032508	nucleotide binding,DNA binding,DNA helicase activity,GO_0004003,helicase activity,ATP binding,nucleotide-excision repair,transcription initiation from RNA polymerase II promoter,hydrolase activity,DNA duplex unwinding
LOC5570607	306.316	-1.12208	0.218161	-5.14336	2.69864e-07	3.0674e-06	AAEL008421	cadherin [Source:VB Community Annotation]			GO:0005509,GO:0005886,GO:0007155,GO:0007156,GO:0016020	calcium ion binding,plasma membrane,cell adhesion,homophilic cell adhesion via plasma membrane adhesion molecules,membrane
LOC5564094	527.741	1.50147	0.291954	5.14284	2.70623e-07	3.07069e-06	AAEL014311	tetraspanin, putative [Source:VB Community Annotation]			GO:0016020,GO:0016021	membrane,integral component of membrane
LOC5575423	510.726	1.31837	0.256352	5.14283	2.70635e-07	3.07069e-06	AAEL011827	Nucleolar complex protein 3 homolog [Source:UniProtKB/TrEMBL;Acc:Q16NX8]			GO:0005634,GO:0005730	nucleus,nucleolus
LOC23687380	1335.41	0.686361	0.133463	5.14269	2.70837e-07	3.07069e-06	AAEL016960				GO:0005634,GO:0008270	nucleus,zinc ion binding
LOC5574897	1487.57	1.16021	0.22561	5.14253	2.71063e-07	3.07069e-06	AAEL011505	integral membrane pore glycoprotein gp210, putative [Source:VB Community Annotation]			GO:0016020,GO:0016021	membrane,integral component of membrane
LOC5564408	727.062	1.01225	0.196927	5.14021	2.7443e-07	3.1048e-06	AAEL004243	S1 RNA binding domain protein, putative [Source:VB Community Annotation]			GO:0003676,GO:0006139	nucleic acid binding,nucleobase-containing compound metabolic process
LOC110675607	38.7088	-8.67629	1.68795	-5.14014	2.74535e-07	3.1048e-06	AAEL020585
LOC5568952	41.8144	-2.51357	0.489301	-5.13707	2.79061e-07	3.15334e-06	AAEL007260				GO:0003676	nucleic acid binding
LOC5577572	82.4439	-1.96509	0.382582	-5.13639	2.80065e-07	3.16204e-06	AAEL013281	serine-type enodpeptidase [Source:VB Community Annotation]			GO:0004252,GO:0006508,GO:0008233,GO:0008236,GO:0016787	serine-type endopeptidase activity,proteolysis,peptidase activity,serine-type peptidase activity,hydrolase activity
LOC5568709	416.19	1.19543	0.232823	5.13447	2.82936e-07	3.19178e-06	AAEL007048				GO:0003676,GO:0003677,GO:0005634,GO:0008270,GO:0046872	nucleic acid binding,DNA binding,nucleus,zinc ion binding,metal ion binding
LOC5573230	513.292	1.28333	0.24997	5.13393	2.83747e-07	3.1978e-06	AAEL010303				GO:0003676,GO:0005634,GO:0008270,GO:0046872	nucleic acid binding,nucleus,zinc ion binding,metal ion binding
LOC5565885	1216.6	-1.94994	0.379823	-5.1338	2.83943e-07	3.1978e-06	AAEL000717	protocadherin [Source:VB Community Annotation]			GO:0005509,GO:0005886,GO:0007155,GO:0007156,GO:0016020	calcium ion binding,plasma membrane,cell adhesion,homophilic cell adhesion via plasma membrane adhesion molecules,membrane
LOC5569428	86.946	2.65367	0.516948	5.13333	2.84659e-07	3.20319e-06	AAEL007632	myosin light chain kinase [Source:VB Community Annotation]			GO:0000166,GO:0004672,GO:0004674,GO:0005524,GO:0006468	nucleotide binding,protein kinase activity,protein serine/threonine kinase activity,ATP binding,protein phosphorylation
LOC5564544	1608.13	-1.33328	0.25977	-5.13253	2.85878e-07	3.21422e-06	AAEL004319	epidermal growth factor receptor [Source:VB Community Annotation]			GO:0000166,GO:0004672,GO:0004713,GO:0004714,GO:0005524,GO:0006468,GO:0007169,GO:0016020,GO:0016021,GO:0016301,GO:0016310,GO:0016740,GO:0018108	nucleotide binding,protein kinase activity,protein tyrosine kinase activity,transmembrane receptor protein tyrosine kinase activity,ATP binding,protein phosphorylation,transmembrane receptor protein tyrosine kinase signaling pathway,membrane,integral component of membrane,kinase activity,phosphorylation,transferase activity,peptidyl-tyrosine phosphorylation
LOC5569531	9728.88	-1.20108	0.234118	-5.13023	2.8939e-07	3.251e-06	AAEL007715	60S ribosomal protein L21 [Source:UniProtKB/TrEMBL;Acc:Q1HRN4]	RpL21		GO:0003735,GO:0005840,GO:0006412	structural constituent of ribosome,ribosome,translation
LOC5573797	806.882	1.40311	0.273662	5.12717	2.94124e-07	3.30143e-06	AAEL024508				GO:0001503,GO:0003746,GO:0005634,GO:0006357,GO:0006368,GO:0006414,GO:0007155,GO:0070449	ossification,translation elongation factor activity,nucleus,regulation of transcription by RNA polymerase II,transcription elongation from RNA polymerase II promoter,translational elongation,cell adhesion,elongin complex
LOC5569441	750.353	1.64689	0.321473	5.12296	3.00777e-07	3.3733e-06	AAEL001238	bap28 [Source:VB Community Annotation]			GO:0005634,GO:0005730,GO:0006364,GO:0042254	nucleus,nucleolus,rRNA processing,ribosome biogenesis
LOC110675187	15.0856	-7.27135	1.41946	-5.12263	3.013e-07	3.37636e-06	AAEL028051				GO:0005576,GO:0008061	extracellular region,chitin binding
LOC5580247	3379.34	0.93906	0.183412	5.11996	3.056e-07	3.42171e-06	AAEL012545	Proliferating cell nuclear antigen [Source:UniProtKB/TrEMBL;Acc:Q4PKD7]			GO:0003677,GO:0005634,GO:0006259,GO:0006260,GO:0006275,GO:0030337	DNA binding,nucleus,DNA metabolic process,DNA replication,regulation of DNA replication,DNA polymerase processivity factor activity
LOC110676490	34.0891	3.21149	0.627829	5.11524	3.13343e-07	3.50467e-06	AAEL028132
LOC110680907	63.9835	2.37944	0.465177	5.11513	3.1353e-07	3.50467e-06	AAEL023781				GO:0005634,GO:0005737,GO:0008140,GO:0032793,GO:0051289	nucleus,cytoplasm,cAMP response element binding protein binding,positive regulation of CREB transcription factor activity,protein homotetramerization
LOC5578794	3136.92	1.20027	0.234753	5.11289	3.17262e-07	3.54346e-06	AAEL003664	lupus la ribonucleoprotein [Source:VB Community Annotation]			GO:0003676,GO:0003723,GO:0005634,GO:0006396,GO:1990904	nucleic acid binding,RNA binding,nucleus,RNA processing,ribonucleoprotein complex
LOC5576467	623.126	1.07374	0.210258	5.10678	3.27701e-07	3.65702e-06	AAEL002910				GO:0016020,GO:0016021,GO:0050290	membrane,integral component of membrane,sphingomyelin phosphodiesterase D activity
LOC5569903	17.8503	-7.52085	1.47301	-5.10579	3.29421e-07	3.67319e-06	AAEL007986
LOC23687618	10623.3	-1.3933	0.273109	-5.10163	3.36737e-07	3.75166e-06	AAEL017198	Ribosomal protein L37 [Source:UniProtKB/TrEMBL;Acc:Q6Q9G1]			GO:0003723,GO:0003735,GO:0005840,GO:0006412,GO:0019843,GO:0046872	RNA binding,structural constituent of ribosome,ribosome,translation,rRNA binding,metal ion binding
LOC5568542	155.651	-1.69865	0.333225	-5.09761	3.43972e-07	3.8291e-06	AAEL020205
LOC5570094	247.525	-1.70517	0.334749	-5.09389	3.50794e-07	3.90182e-06	AAEL001351
LOC5568364	56.2721	-4.28422	0.841116	-5.09349	3.51524e-07	3.90673e-06	AAEL001082
LOC5570121	159.775	-1.41229	0.277407	-5.09105	3.56084e-07	3.95414e-06	AAEL025815				GO:0005794,GO:0016020,GO:0016021	Golgi apparatus,membrane,integral component of membrane
LOC5563910	897.428	-0.928164	0.182334	-5.09046	3.57194e-07	3.96321e-06	AAEL027639
LOC110678153	13.3517	-8.06813	1.5854	-5.08902	3.59923e-07	3.99021e-06	AAEL025959
LOC5567908	1146.69	0.912751	0.179463	5.086	3.65687e-07	4.05078e-06	AAEL006363	ribose-phosphate pyrophosphokinase 1,2 [Source:VB Community Annotation]			GO:0000287,GO:0004749,GO:0009116,GO:0009165	magnesium ion binding,ribose phosphate diphosphokinase activity,nucleoside metabolic process,nucleotide biosynthetic process
LOC5568137	16.5676	-6.51449	1.2814	-5.08389	3.69778e-07	4.09274e-06	AAEL015432	trypsin, putative [Source:VB Community Annotation]			GO:0004252,GO:0006508	serine-type endopeptidase activity,proteolysis
LOC110680870	17.7858	-4.63206	0.911856	-5.07982	3.77799e-07	4.17808e-06	AAEL021181				GO:0004252,GO:0006508	serine-type endopeptidase activity,proteolysis
LOC5567800	56.2123	-2.57645	0.507383	-5.07792	3.81599e-07	4.21665e-06	AAEL000134
LOC110681558	794.952	-1.9193	0.378139	-5.07565	3.86165e-07	4.26362e-06	AAEL004564
LOC5567324	1344.86	-1.47439	0.290521	-5.07498	3.87542e-07	4.27516e-06	AAEL019538				GO:0005515,GO:0007275,GO:0016020,GO:0030154,GO:0030215	protein binding,multicellular organism development,membrane,cell differentiation,semaphorin receptor binding
LOC5565699	23.4369	-2.58479	0.509335	-5.07483	3.87844e-07	4.27516e-06	AAEL004931	beta-hexosaminidase b [Source:VB Community Annotation]			GO:0004553,GO:0004563,GO:0005975,GO:0008152,GO:0016787,GO:0016798,GO:0102148	hydrolase activity, hydrolyzing O-glycosyl compounds,beta-N-acetylhexosaminidase activity,carbohydrate metabolic process,metabolic process,hydrolase activity,hydrolase activity, acting on glycosyl bonds,N-acetyl-beta-D-galactosaminidase activity
LOC5569049	232.461	-1.71974	0.338981	-5.07326	3.91062e-07	4.30711e-06	AAEL007342				GO:0005765,GO:0010008,GO:0016020,GO:0016021,GO:0046872	lysosomal membrane,endosome membrane,membrane,integral component of membrane,metal ion binding
LOC110675358	82.9927	-2.12796	0.419698	-5.07023	3.97336e-07	4.37264e-06	AAEL025157
LOC110678410	18.9797	-2.65565	0.52389	-5.0691	3.99711e-07	4.39519e-06	AAEL022173
LOC5568009	93.114	-1.19515	0.235797	-5.06857	4.00823e-07	4.40383e-06	AAEL006457	Asparagine synthetase [Source:UniProtKB/TrEMBL;Acc:A0A1S4FDJ0]			GO:0004066,GO:0006529	asparagine synthase (glutamine-hydrolyzing) activity,asparagine biosynthetic process
LOC5568516	493.841	0.927179	0.182952	5.06787	4.02298e-07	4.41644e-06	AAEL006929	cullin [Source:VB Community Annotation]			GO:0006511,GO:0031461,GO:0031625	ubiquitin-dependent protein catabolic process,cullin-RING ubiquitin ligase complex,ubiquitin protein ligase binding
LOC5570147	231.084	-1.00153	0.197734	-5.06506	4.08275e-07	4.47841e-06	AAEL008128	mitochondrial inner membrane protein translocase, 13kD-subunit, putative [Source:VB Community Annotation]			GO:0005739,GO:0005743,GO:0005758,GO:0015031,GO:0046872,GO:0072321	mitochondrion,mitochondrial inner membrane,mitochondrial intermembrane space,protein transport,metal ion binding,chaperone-mediated protein transport
LOC5577087	24.3941	5.38018	1.06277	5.06244	4.13935e-07	4.53681e-06	AAEL025353				GO:0000166,GO:0004383,GO:0004672,GO:0004713,GO:0005524,GO:0006182,GO:0006468,GO:0009190,GO:0016829,GO:0016849,GO:0018108,GO:0035556	nucleotide binding,guanylate cyclase activity,protein kinase activity,protein tyrosine kinase activity,ATP binding,cGMP biosynthetic process,protein phosphorylation,cyclic nucleotide biosynthetic process,lyase activity,phosphorus-oxygen lyase activity,peptidyl-tyrosine phosphorylation,intracellular signal transduction
LOC5574737	913.7	1.10853	0.219077	5.05999	4.19269e-07	4.59154e-06	AAEL011376	mitosis inhibitor protein kinase [Source:VB Community Annotation]			GO:0000166,GO:0000278,GO:0000287,GO:0004672,GO:0004715,GO:0005524,GO:0005634,GO:0006468,GO:0016301,GO:0016310,GO:0018108,GO:0046872	nucleotide binding,mitotic cell cycle,magnesium ion binding,protein kinase activity,non-membrane spanning protein tyrosine kinase activity,ATP binding,nucleus,protein phosphorylation,kinase activity,phosphorylation,peptidyl-tyrosine phosphorylation,metal ion binding
LOC5570692	35.2212	-3.0711	0.60723	-5.05755	4.24675e-07	4.64697e-06	AAEL025921				GO:0005347,GO:0015867,GO:0016020,GO:0016021,GO:0022857,GO:0055085	ATP transmembrane transporter activity,ATP transport,membrane,integral component of membrane,transmembrane transporter activity,transmembrane transport
LOC5571443	20.4344	-5.79715	1.1467	-5.05551	4.29251e-07	4.69324e-06	AAEL009081
LOC23687474	1618.43	0.85123	0.168472	5.05264	4.35748e-07	4.76042e-06	AAEL017054				GO:0006281,GO:0016035,GO:0019985	DNA repair,zeta DNA polymerase complex,translesion synthesis
LOC110680245	623.524	-1.92142	0.380346	-5.05177	4.37724e-07	4.77813e-06	AAEL020994
LOC5576917	11.1062	-4.08026	0.807767	-5.05128	4.3885e-07	4.78655e-06	AAEL012860
LOC5571093	54.499	-3.1136	0.616422	-5.05109	4.39305e-07	4.78765e-06	AAEL008801
LOC5571489	820.184	1.08145	0.214126	5.05054	4.4056e-07	4.79744e-06	AAEL027666
LOC5577590	110.283	1.38165	0.273708	5.0479	4.46689e-07	4.86027e-06	AAEL013288				GO:0005768,GO:0005770,GO:0016020,GO:0016021	endosome,late endosome,membrane,integral component of membrane
LOC110676067	28.0906	-2.61159	0.517508	-5.04647	4.50051e-07	4.8929e-06	AAEL027529
LOC5568076	867.455	-1.12178	0.222305	-5.04614	4.50827e-07	4.89739e-06	AAEL006520				GO:0000902,GO:0005525,GO:0005737,GO:0007023,GO:0015631	cell morphogenesis,GTP binding,cytoplasm,post-chaperonin tubulin folding pathway,tubulin binding
LOC110678696	41.4028	-2.30618	0.457191	-5.04423	4.55349e-07	4.94253e-06	AAEL020355
LOC5570445	79.4546	-1.80538	0.358041	-5.04237	4.5979e-07	4.98672e-06	AAEL015073				GO:0003677,GO:0003700,GO:0005634,GO:0006355	DNA binding,DNA-binding transcription factor activity,nucleus,regulation of transcription, DNA-templated
LOC5578584	61.1389	2.55961	0.507638	5.04221	4.60197e-07	4.98714e-06	AAEL013770	zinc finger protein [Source:VB Community Annotation]			GO:0003676,GO:0005515,GO:0005634	nucleic acid binding,protein binding,nucleus
LOC5566848	793.682	1.23587	0.245348	5.03722	4.72347e-07	5.11469e-06	AAEL000815				GO:0006281,GO:0006974,GO:0010952,GO:0016504,GO:0070577,GO:0070628	DNA repair,cellular response to DNA damage stimulus,positive regulation of peptidase activity,peptidase activator activity,lysine-acetylated histone binding,proteasome binding
LOC5569761	28.781	-2.57137	0.510642	-5.03556	4.76457e-07	5.15506e-06	AAEL007913	sulfotransferase (sult) [Source:VB Community Annotation]			GO:0008146	sulfotransferase activity
LOC5567863	17.7586	-4.76585	0.946668	-5.03434	4.79497e-07	5.18379e-06	AAEL006319
LOC110677657	401.273	1.03894	0.20659	5.02901	4.93012e-07	5.32563e-06	AAEL023144				GO:0003676,GO:0004803,GO:0006313	nucleic acid binding,transposase activity,transposition, DNA-mediated
LOC5568908	386.065	0.91322	0.1816	5.02874	4.93713e-07	5.32894e-06	AAEL025190				GO:0032039	integrator complex
LOC5580024	134.173	-1.46096	0.290572	-5.02788	4.95938e-07	5.34868e-06	AAEL009657	lipoate-protein ligase b [Source:VB Community Annotation]			GO:0005739,GO:0006464,GO:0009249,GO:0016415,GO:0016740,GO:0016746,GO:0033819,GO:0102555	mitochondrion,cellular protein modification process,protein lipoylation,octanoyltransferase activity,transferase activity,transferase activity, transferring acyl groups,lipoyl(octanoyl) transferase activity,octanoyl transferase activity (acting on glycine-cleavage complex H protein)
LOC5578723	54.5309	-5.53711	1.1014	-5.02733	4.97365e-07	5.35979e-06	AAEL020253				GO:0003824,GO:0004497,GO:0004500,GO:0005507,GO:0016715,GO:0055114	catalytic activity,monooxygenase activity,dopamine beta-monooxygenase activity,copper ion binding,oxidoreductase activity, acting on paired donors, with incorporation or reduction of molecular oxygen, reduced ascorbate as one donor, and incorporation of one atom of oxygen,oxidation-reduction process
LOC5570171	175.119	-1.85897	0.370058	-5.02344	5.07529e-07	5.46445e-06	AAEL008138	ABC transporter [Source:VB Community Annotation]			GO:0000166,GO:0005524,GO:0016020,GO:0016021,GO:0016887,GO:0042626	nucleotide binding,ATP binding,membrane,integral component of membrane,ATPase activity,ATPase-coupled transmembrane transporter activity
LOC110675343	453.5	-1.42999	0.284671	-5.02331	5.07887e-07	5.46445e-06	AAEL024690				GO:0004222,GO:0006508,GO:0008233,GO:0008237,GO:0016787,GO:0046872	metalloendopeptidase activity,proteolysis,peptidase activity,metallopeptidase activity,hydrolase activity,metal ion binding
LOC5574246	23.2063	3.7198	0.740556	5.02298	5.08768e-07	5.46956e-06	AAEL011013	single-minded [Source:VB Community Annotation]			GO:0003677,GO:0003700,GO:0005515,GO:0005634,GO:0005667,GO:0005737,GO:0006355,GO:0046983	DNA binding,DNA-binding transcription factor activity,protein binding,nucleus,transcription regulator complex,cytoplasm,regulation of transcription, DNA-templated,protein dimerization activity
LOC5573802	286.757	-0.979664	0.195107	-5.02117	5.13582e-07	5.51691e-06	AAEL010728	sphingosine-1-phosphate phosphohydrolase [Source:VB Community Annotation]			GO:0016020,GO:0016021	membrane,integral component of membrane
LOC5569927	649.751	-0.829019	0.165139	-5.02014	5.16336e-07	5.54209e-06	AAEL008015				GO:0005515,GO:0005634	protein binding,nucleus
LOC5575330	44.4672	2.77006	0.551877	5.01934	5.18498e-07	5.56087e-06	AAEL002632	Proacrosin, putative [Source:UniProtKB/TrEMBL;Acc:A0A1S4F2B4]			GO:0004252,GO:0006508	serine-type endopeptidase activity,proteolysis
LOC5566582	15.2612	-6.45681	1.28801	-5.01301	5.35857e-07	5.74248e-06	AAEL000786
LOC5573547	104.667	1.48666	0.296787	5.00919	5.46598e-07	5.85294e-06	AAEL010580	3-hydroxyisobutyrate dehydrogenase, putative [Source:VB Community Annotation]			GO:0016491,GO:0050661,GO:0051287,GO:0055114	oxidoreductase activity,NADP binding,NAD binding,oxidation-reduction process
LOC110678502	25.7049	-5.62651	1.12339	-5.00852	5.48509e-07	5.86874e-06	AAEL026570
LOC5565722	204.728	1.29327	0.258447	5.00401	5.61495e-07	6.00292e-06	AAEL004950	zinc finger protein [Source:VB Community Annotation]			GO:0003676,GO:0005634,GO:0008270,GO:0046872	nucleic acid binding,nucleus,zinc ion binding,metal ion binding
LOC23687880	125.677	-2.95178	0.590015	-5.00289	5.64786e-07	6.03333e-06	AAEL017460	Angiotensin-converting enzyme [Source:UniProtKB/TrEMBL;Acc:A0A1S4G6D0]			GO:0004180,GO:0006508,GO:0008233,GO:0008237,GO:0008241,GO:0016020,GO:0016787,GO:0046872	carboxypeptidase activity,proteolysis,peptidase activity,metallopeptidase activity,peptidyl-dipeptidase activity,membrane,hydrolase activity,metal ion binding
LOC110675178	46.3269	2.16076	0.432027	5.00146	5.68978e-07	6.06496e-06	AAEL026110				GO:0005886,GO:0007155	plasma membrane,cell adhesion
LOC5577897	200.306	2.01409	0.402702	5.00144	5.69051e-07	6.06496e-06	AAEL003345	argininosuccinate lyase [Source:VB Community Annotation]			GO:0003824,GO:0004056,GO:0042450	catalytic activity,argininosuccinate lyase activity,arginine biosynthetic process via ornithine
LOC5572015	59.8133	-2.64509	0.528868	-5.00142	5.69096e-07	6.06496e-06	AAEL000224	serine protease [Source:VB Community Annotation]			GO:0004252,GO:0006508,GO:0008233,GO:0016020,GO:0016021	serine-type endopeptidase activity,proteolysis,peptidase activity,membrane,integral component of membrane
LOC5575438	619.035	-1.24751	0.249508	-4.99987	5.7369e-07	6.1091e-06	AAEL019771				GO:0005515,GO:0007275,GO:0007399,GO:0016020,GO:0016021,GO:0030154,GO:0030215	protein binding,multicellular organism development,nervous system development,membrane,integral component of membrane,cell differentiation,semaphorin receptor binding
LOC5579632	645.068	0.89865	0.179841	4.99691	5.82567e-07	6.19873e-06	AAEL014130				GO:0005515,GO:0008154	protein binding,actin polymerization or depolymerization
LOC110679507	23.4589	-4.84471	0.969757	-4.99579	5.85946e-07	6.22978e-06	AAEL025552
LOC5564209	210.629	-2.48481	0.49754	-4.99419	5.90828e-07	6.27673e-06	AAEL014361	amidase [Source:VB Community Annotation]			GO:0005739	mitochondrion
LOC5570893	104.538	-1.70998	0.342441	-4.9935	5.92952e-07	6.29435e-06	AAEL019550				GO:0000166,GO:0004672,GO:0004712,GO:0005524,GO:0006468,GO:0016301,GO:0016310,GO:0016740	nucleotide binding,protein kinase activity,protein serine/threonine/tyrosine kinase activity,ATP binding,protein phosphorylation,kinase activity,phosphorylation,transferase activity
LOC5570570	66.6394	1.94556	0.389779	4.99144	5.99323e-07	6.35697e-06	AAEL024654				GO:0005515	protein binding
LOC110679716	3484.03	-0.897195	0.17978	-4.9905	6.02221e-07	6.38269e-06	AAEL021278				GO:0007219,GO:0007423	Notch signaling pathway,sensory organ development
CFI06_mgt15	12.3204	-6.08542	1.21952	-4.99002	6.03725e-07	6.39361e-06
LOC5564126	2688.11	-1.74847	0.350532	-4.98805	6.09905e-07	6.45133e-06	AAEL004097	enhancer of split protein, putative [Source:VB Community Annotation]			GO:0003677,GO:0005634,GO:0006355,GO:0046983	DNA binding,nucleus,regulation of transcription, DNA-templated,protein dimerization activity
LOC5574530	224.63	1.76016	0.352879	4.98798	6.10132e-07	6.45133e-06	AAEL011196				GO:0005515	protein binding
LOC5577242	197.116	-1.44602	0.289916	-4.98773	6.10916e-07	6.45456e-06	AAEL003136	copper chaperone Atox1, putative [Source:VB Community Annotation]			GO:0030001,GO:0046872	metal ion transport,metal ion binding
LOC5571878	1292.72	-0.983856	0.197286	-4.98696	6.13381e-07	6.47554e-06	AAEL009367	myelin proteolipid [Source:VB Community Annotation]			GO:0016020,GO:0016021	membrane,integral component of membrane
LOC110676209	11.731	-6.03371	1.21004	-4.98636	6.1527e-07	6.4904e-06	AAEL025719
LOC110681096	128.879	1.33739	0.268276	4.98514	6.19167e-07	6.52641e-06	AAEL022827
LOC5563808	91.2334	-2.82999	0.568025	-4.98216	6.28782e-07	6.62259e-06	AAEL014138	Serine Protease Inhibitor (serpin) likely cleavage at S/L. [Source:VB Community Annotation]	SRPN16		GO:0004867,GO:0005615,GO:0010466,GO:0010951,GO:0030414	serine-type endopeptidase inhibitor activity,extracellular space,negative regulation of peptidase activity,negative regulation of endopeptidase activity,peptidase inhibitor activity
LOC5579145	537.869	0.917944	0.184328	4.97994	6.3604e-07	6.6938e-06	AAEL014021	mediator of RNA polymerase II transcription subunit 23 (Med23) [Source:VB Community Annotation]	Med23		GO:0005634	nucleus
LOC5563996	109.117	-1.44688	0.29057	-4.97944	6.37694e-07	6.70598e-06	AAEL014254				GO:0003676,GO:0005634,GO:0008270,GO:0046872	nucleic acid binding,nucleus,zinc ion binding,metal ion binding
LOC5580074	6553.71	-1.02726	0.206323	-4.97889	6.39488e-07	6.7196e-06	AAEL002178				GO:0016874	ligase activity
LOC5574725	29.0945	-2.32478	0.46724	-4.97557	6.50559e-07	6.83062e-06	AAEL028236				GO:0005515,GO:0005737	protein binding,cytoplasm
LOC5575752	436.896	0.914177	0.183774	4.97448	6.54244e-07	6.86397e-06	AAEL002728
LOC110677215	99.1064	1.2924	0.259833	4.97397	6.55946e-07	6.87647e-06	AAEL020287				GO:0003676	nucleic acid binding
LOC5572607	22.7783	-3.58299	0.72053	-4.97272	6.60192e-07	6.91562e-06	AAEL025433				GO:0016020,GO:0016021	membrane,integral component of membrane
LOC5564443	14.4656	-4.98412	1.00236	-4.97241	6.6127e-07	6.92153e-06	AAEL004249
LOC110681334	50.2606	-2.85719	0.574857	-4.97027	6.68591e-07	6.98732e-06	AAEL024672
LOC5577333	50.2606	-2.85719	0.574857	-4.97027	6.68591e-07	6.98732e-06	AAEL024672
LOC5579855	1385.18	0.728143	0.146507	4.97004	6.69407e-07	6.99043e-06	AAEL018354	oxysterol-binding protein [Source:VB Community Annotation]	OSBP		GO:0006869,GO:0008289	lipid transport,lipid binding
LOC5565858	101.444	1.45708	0.293206	4.96947	6.71358e-07	7.00539e-06	AAEL005036				GO:0004721,GO:0005634,GO:0008420,GO:0016787,GO:0043175,GO:0046872,GO:0070940	phosphoprotein phosphatase activity,nucleus,RNA polymerase II CTD heptapeptide repeat phosphatase activity,hydrolase activity,RNA polymerase core enzyme binding,metal ion binding,dephosphorylation of RNA polymerase II C-terminal domain
LOC5565449	703.767	-2.35773	0.474502	-4.96885	6.73523e-07	7.01915e-06	AAEL000642	alpha-amylase [Source:VB Community Annotation]			GO:0003824,GO:0005975,GO:0008152,GO:0016798	catalytic activity,carbohydrate metabolic process,metabolic process,hydrolase activity, acting on glycosyl bonds
LOC110680659	512.476	1.13841	0.229112	4.96879	6.73718e-07	7.01915e-06	AAEL023647				GO:0003677,GO:0005515	DNA binding,protein binding
LOC5576270	1042.83	1.51656	0.305259	4.96812	6.76062e-07	7.03814e-06	AAEL012421	cadherin [Source:VB Community Annotation]			GO:0005509,GO:0005886,GO:0007155,GO:0007156,GO:0016020,GO:0016021	calcium ion binding,plasma membrane,cell adhesion,homophilic cell adhesion via plasma membrane adhesion molecules,membrane,integral component of membrane
LOC110674177	50.1606	-1.50738	0.303819	-4.96145	6.99674e-07	7.27276e-06	AAEL019557				GO:0003676	nucleic acid binding
LOC110678643	25.8575	3.05847	0.616446	4.96145	6.99677e-07	7.27276e-06	AAEL025087
LOC5570083	72.239	-2.80124	0.564764	-4.96001	7.04888e-07	7.32128e-06	AAEL001325				GO:0016020,GO:0016021	membrane,integral component of membrane
LOC5564303	1117.25	0.835705	0.168574	4.95749	7.14107e-07	7.41133e-06	AAEL000564	myotubularin [Source:VB Community Annotation]			GO:0004438,GO:0004725,GO:0005737,GO:0006629,GO:0016020,GO:0016311,GO:0035335,GO:0046872	phosphatidylinositol-3-phosphatase activity,protein tyrosine phosphatase activity,cytoplasm,lipid metabolic process,membrane,dephosphorylation,peptidyl-tyrosine dephosphorylation,metal ion binding
LOC5571087	18.5203	-6.04471	1.21936	-4.95728	7.14863e-07	7.41347e-06	AAEL008797
LOC23687442	15.3447	-7.30248	1.47346	-4.95601	7.19539e-07	7.45251e-06	AAEL017022				GO:0016020,GO:0016021	membrane,integral component of membrane
LOC5573939	2488.63	0.772188	0.15581	4.95596	7.19732e-07	7.45251e-06	AAEL019753				GO:0004672,GO:0005524,GO:0006468	protein kinase activity,ATP binding,protein phosphorylation
LOC5575320	692.232	0.942125	0.190193	4.95351	7.28851e-07	7.54115e-06	AAEL019699				GO:0003723,GO:0005634	RNA binding,nucleus
LOC5566694	1774.38	-1.81945	0.367343	-4.95299	7.30803e-07	7.55555e-06	AAEL005580				GO:0004860,GO:0004861,GO:0005634,GO:0006469,GO:0007050,GO:0007346,GO:0045736,GO:0072331	protein kinase inhibitor activity,cyclin-dependent protein serine/threonine kinase inhibitor activity,nucleus,negative regulation of protein kinase activity,cell cycle arrest,regulation of mitotic cell cycle,negative regulation of cyclin-dependent protein serine/threonine kinase activity,signal transduction by p53 class mediator
LOC5573444	3311.79	-1.01615	0.205298	-4.94964	7.43519e-07	7.6755e-06	AAEL010488	ets [Source:VB Community Annotation]			GO:0000122,GO:0001709,GO:0003677,GO:0003700,GO:0005634,GO:0006355,GO:0042025,GO:0043565,GO:0045596,GO:0045892	negative regulation of transcription by RNA polymerase II,cell fate determination,DNA binding,DNA-binding transcription factor activity,nucleus,regulation of transcription, DNA-templated,host cell nucleus,sequence-specific DNA binding,negative regulation of cell differentiation,negative regulation of transcription, DNA-templated
LOC5564462	459.297	-1.46258	0.295492	-4.94963	7.43543e-07	7.6755e-06	AAEL004259	RNA-binding protein lin-28 [Source:VB Community Annotation]			GO:0003676,GO:0008270	nucleic acid binding,zinc ion binding
LOC5564376	3934.02	-1.0418	0.210488	-4.94947	7.44169e-07	7.67609e-06	AAEL014408	m-phase inducer phosphatase(cdc25) [Source:VB Community Annotation]			GO:0004721,GO:0004725,GO:0006470,GO:0007049,GO:0016787,GO:0035335,GO:0051301,GO:1902751	phosphoprotein phosphatase activity,protein tyrosine phosphatase activity,protein dephosphorylation,cell cycle,hydrolase activity,peptidyl-tyrosine dephosphorylation,cell division,positive regulation of cell cycle G2/M phase transition
LOC5575412	1513.8	1.06384	0.215048	4.947	7.53659e-07	7.76804e-06	AAEL011815	Poly [ADP-ribose] polymerase [Source:UniProtKB/TrEMBL;Acc:Q16NZ4]			GO:0003677,GO:0003950,GO:0005634,GO:0006471,GO:0008270,GO:0016740,GO:0016757,GO:0046872,GO:0051287	DNA binding,NAD+ ADP-ribosyltransferase activity,nucleus,protein ADP-ribosylation,zinc ion binding,transferase activity,transferase activity, transferring glycosyl groups,metal ion binding,NAD binding
LOC5572643	337.095	0.95286	0.192665	4.94568	7.58804e-07	7.8151e-06	AAEL001874	cop9 complex subunit [Source:VB Community Annotation]			GO:0005515,GO:0005634,GO:0005737,GO:0008180	protein binding,nucleus,cytoplasm,COP9 signalosome
LOC110680616	59.8244	2.82716	0.57186	4.94379	7.66171e-07	7.88496e-06	AAEL024101				GO:0005085,GO:0007264	guanyl-nucleotide exchange factor activity,small GTPase mediated signal transduction
LOC5576648	23.1477	-2.78831	0.564156	-4.94244	7.71504e-07	7.93379e-06	AAEL012674	d-amino acid oxidase [Source:VB Community Annotation]			GO:0003884,GO:0016491,GO:0046416,GO:0055114,GO:0071949	D-amino-acid oxidase activity,oxidoreductase activity,D-amino acid metabolic process,oxidation-reduction process,FAD binding
LOC5566471	861.248	-1.55463	0.314562	-4.9422	7.72468e-07	7.93766e-06	AAEL005407	annexin x [Source:VB Community Annotation]			GO:0005509,GO:0005544	calcium ion binding,calcium-dependent phospholipid binding
LOC5571587	231.326	1.04155	0.210777	4.94148	7.75316e-07	7.96085e-06	AAEL009179	molybdopterin biosynthesis protein [Source:VB Community Annotation]			GO:0005524,GO:0006777,GO:0016740,GO:0032324,GO:0046872,GO:0061598,GO:0061599	ATP binding,Mo-molybdopterin cofactor biosynthetic process,transferase activity,molybdopterin cofactor biosynthetic process,metal ion binding,molybdopterin adenylyltransferase activity,molybdopterin molybdotransferase activity
LOC5565137	28.8225	-3.1899	0.64558	-4.94114	7.76682e-07	7.96882e-06	AAEL004602	neurogenic differentiation factor, putative [Source:VB Community Annotation]			GO:0046983	protein dimerization activity
LOC5563664	797.149	-1.09606	0.221831	-4.94097	7.77357e-07	7.96969e-06	AAEL000084	elongin b [Source:VB Community Annotation]			GO:0005515,GO:0006368,GO:0030891,GO:0070449	protein binding,transcription elongation from RNA polymerase II promoter,VCB complex,elongin complex
LOC5575776	177.311	-2.50064	0.506197	-4.94005	7.8102e-07	8.00115e-06	AAEL002718	chitin synthase [Source:VB Community Annotation]			GO:0004100,GO:0016020,GO:0016021,GO:0016758	chitin synthase activity,membrane,integral component of membrane,transferase activity, transferring hexosyl groups
LOC5574874	910.837	0.735341	0.148957	4.93661	7.94931e-07	8.13748e-06	AAEL011480	tpr repeat nuclear phosphoprotein [Source:VB Community Annotation]			GO:0005515,GO:0006355,GO:0016570	protein binding,regulation of transcription, DNA-templated,histone modification
LOC5567466	445.222	-1.05281	0.213291	-4.93603	7.97293e-07	8.15548e-06	AAEL000958
LOC110681256	90.5128	2.21027	0.447954	4.93416	8.04984e-07	8.22792e-06	AAEL025469				GO:0005758	mitochondrial intermembrane space
LOC110676520	12.8747	-3.63048	0.736136	-4.93181	8.14706e-07	8.32098e-06	AAEL021886
LOC5564741	227.674	-0.894894	0.18147	-4.93137	8.16563e-07	8.33162e-06	AAEL014596				GO:0016020,GO:0016021	membrane,integral component of membrane
LOC5566223	298.574	-1.25592	0.254684	-4.93127	8.16983e-07	8.33162e-06	AAEL029010				GO:0016021	integral component of membrane
LOC5575240	395.172	0.939481	0.190569	4.92987	8.22861e-07	8.38523e-06	AAEL011701				GO:0003899,GO:0005634,GO:0006351	DNA-directed 5'-3' RNA polymerase activity,nucleus,transcription, DNA-templated
LOC110678297	117.918	1.97644	0.401047	4.92821	8.29869e-07	8.45026e-06	AAEL022337
LOC5569269	45.8944	2.11696	0.429594	4.92781	8.31577e-07	8.45552e-06	AAEL007518	complexin, putative [Source:VB Community Annotation]			GO:0006836,GO:0019905	neurotransmitter transport,syntaxin binding
LOC110681032	642.472	-1.19868	0.243249	-4.92779	8.31639e-07	8.45552e-06	AAEL020429				GO:0015986,GO:0045261,GO:0046933	ATP synthesis coupled proton transport,proton-transporting ATP synthase complex, catalytic core F(1),proton-transporting ATP synthase activity, rotational mechanism
LOC5568611	4395.22	-1.13392	0.230118	-4.92756	8.32619e-07	8.45911e-06	AAEL006976				GO:0005634,GO:0016480	nucleus,negative regulation of transcription by RNA polymerase III
LOC5573880	916.797	0.926971	0.188234	4.92456	8.45511e-07	8.58362e-06	AAEL024670				GO:0003676,GO:0003723,GO:0005515,GO:0008168,GO:0016740,GO:0032259	nucleic acid binding,RNA binding,protein binding,methyltransferase activity,transferase activity,methylation
LOC5576799	24.2186	-3.09721	0.628973	-4.92424	8.4691e-07	8.58624e-06	AAEL012776	protease m1 zinc metalloprotease [Source:VB Community Annotation]			GO:0004177,GO:0006508,GO:0008233,GO:0008237,GO:0008270,GO:0016787,GO:0046872	aminopeptidase activity,proteolysis,peptidase activity,metallopeptidase activity,zinc ion binding,hydrolase activity,metal ion binding
LOC5571804	743.01	-0.915446	0.185907	-4.9242	8.47041e-07	8.58624e-06	AAEL009324	hydroxyacyl dehydrogenase [Source:VB Community Annotation]			GO:0016491,GO:0055114	oxidoreductase activity,oxidation-reduction process
LOC5574286	169.676	1.12201	0.227871	4.92389	8.48426e-07	8.59382e-06	AAEL011052
LOC5574074	1931.19	1.47436	0.299514	4.92252	8.5437e-07	8.64753e-06	AAEL023332				GO:0006508,GO:0008236	proteolysis,serine-type peptidase activity
LOC110681377	57.9666	-3.12189	0.634297	-4.92182	8.57442e-07	8.67212e-06	AAEL023941
LOC5577955	16.7426	-4.77793	0.970861	-4.92133	8.59586e-07	8.6873e-06	AAEL013433	spaetzle-like cytokine [Source:VB Community Annotation]	SPZ1C
LOC5568223	216.769	-1.60728	0.327021	-4.91493	8.88155e-07	8.96884e-06	AAEL006646
LOC5576079	806.381	-1.39947	0.284746	-4.91479	8.88774e-07	8.96884e-06	AAEL012317	MICOS complex subunit MIC13 [Source:UniProtKB/TrEMBL;Acc:Q1HRM0]			GO:0005739,GO:0005743,GO:0016020,GO:0016021,GO:0061617	mitochondrion,mitochondrial inner membrane,membrane,integral component of membrane,MICOS complex
LOC5572215	69.2323	-2.62347	0.533811	-4.9146	8.89642e-07	8.97088e-06	AAEL009630	high-affinity cgmp-specific 3,5-cyclic phosphodiesterase [Source:VB Community Annotation]			GO:0004114,GO:0007165,GO:0008081,GO:0016787,GO:0046872	3',5'-cyclic-nucleotide phosphodiesterase activity,signal transduction,phosphoric diester hydrolase activity,hydrolase activity,metal ion binding
LOC5573626	120.436	1.84212	0.374888	4.91379	8.9334e-07	9.00145e-06	AAEL027978				GO:0005515,GO:0005886,GO:0007155,GO:0007411,GO:0016020,GO:0016021	protein binding,plasma membrane,cell adhesion,axon guidance,membrane,integral component of membrane
LOC5577287	1671.65	-1.47569	0.300592	-4.90926	9.14195e-07	9.20472e-06	AAEL019986				GO:0005509,GO:0005576,GO:0005615,GO:0005634,GO:0005654,GO:0007016,GO:0016010,GO:0016020,GO:0030054,GO:0042383,GO:0045202,GO:0045211	calcium ion binding,extracellular region,extracellular space,nucleus,nucleoplasm,obsolete cytoskeletal anchoring at plasma membrane,dystrophin-associated glycoprotein complex,membrane,cell junction,sarcolemma,synapse,postsynaptic membrane
LOC110676157	57.1144	2.79006	0.568352	4.90902	9.15312e-07	9.20909e-06	AAEL021017
LOC110680999	44.9062	1.93887	0.395117	4.90707	9.24487e-07	9.29447e-06	AAEL027882
LOC5567198	46.0845	2.49436	0.508483	4.90549	9.31961e-07	9.36263e-06	AAEL019837				GO:0005515	protein binding
LOC5570375	105.306	-1.25027	0.254969	-4.90362	9.40884e-07	9.44525e-06	AAEL021941
CFI06_mgt09	14.8497	-4.261	0.869236	-4.90201	9.48632e-07	9.51594e-06
LOC5565688	1128.56	-3.9211	0.799993	-4.90142	9.51468e-07	9.5373e-06	AAEL028092				GO:0000166,GO:0004672,GO:0004713,GO:0004714,GO:0005007,GO:0005524,GO:0006468,GO:0008284,GO:0008543,GO:0016020,GO:0016021,GO:0016301,GO:0016310,GO:0016740,GO:0018108	nucleotide binding,protein kinase activity,protein tyrosine kinase activity,transmembrane receptor protein tyrosine kinase activity,fibroblast growth factor-activated receptor activity,ATP binding,protein phosphorylation,positive regulation of cell population proliferation,fibroblast growth factor receptor signaling pathway,membrane,integral component of membrane,kinase activity,phosphorylation,t…
LOC5579328	2284.04	-0.900613	0.183833	-4.89908	9.62885e-07	9.64458e-06	AAEL023188				GO:0005783,GO:0005789,GO:0006486,GO:0006487,GO:0008250,GO:0016020,GO:0016021	endoplasmic reticulum,endoplasmic reticulum membrane,protein glycosylation,protein N-linked glycosylation,oligosaccharyltransferase complex,membrane,integral component of membrane
LOC5575280	683.684	1.00927	0.206073	4.89762	9.70056e-07	9.70919e-06	AAEL011745	trisn small nuclear ribonucleoprotein, putative [Source:VB Community Annotation]			GO:0000398,GO:0005634,GO:0006397,GO:0008380,GO:0046540	mRNA splicing, via spliceosome,nucleus,mRNA processing,RNA splicing,U4/U6 x U5 tri-snRNP complex
LOC5569162	1077.72	0.845301	0.172609	4.8972	9.72141e-07	9.72285e-06	AAEL007422	cp27, putative [Source:VB Community Annotation]
LOC5574643	1015.85	1.04054	0.212513	4.89635	9.7631e-07	9.75731e-06	AAEL011282	ribosomal RNA small subunit methyltransferase b (sun) [Source:VB Community Annotation]			GO:0001510,GO:0003723,GO:0005730,GO:0006364,GO:0006396,GO:0008168,GO:0008757,GO:0016740,GO:0032259,GO:0042254	RNA methylation,RNA binding,nucleolus,rRNA processing,RNA processing,methyltransferase activity,S-adenosylmethionine-dependent methyltransferase activity,transferase activity,methylation,ribosome biogenesis
LOC5573606	3002.19	1.11869	0.228542	4.89489	9.83589e-07	9.82279e-06	AAEL002125				GO:0003743,GO:0005515,GO:0006413	translation initiation factor activity,protein binding,translational initiation
LOC5578082	376.017	-1.44111	0.294449	-4.89425	9.86829e-07	9.84785e-06	AAEL003423	NADH dehydrogenase, putative [Source:VB Community Annotation]			GO:0003954,GO:0005739,GO:0016020,GO:0016021,GO:0055114	NADH dehydrogenase activity,mitochondrion,membrane,integral component of membrane,oxidation-reduction process
LOC5568693	248.765	1.04887	0.214358	4.89309	9.92648e-07	9.8986e-06	AAEL007058				GO:0000166,GO:0031422	nucleotide binding,RecQ family helicase-topoisomerase III complex
LOC5568842	989.029	1.21752	0.248961	4.89039	1.00637e-06	1.0028e-05	AAEL019565				GO:0005515,GO:0005764,GO:0005768,GO:0005769,GO:0005770,GO:0005773,GO:0005794,GO:0005975,GO:0006094,GO:0006886,GO:0010008,GO:0015031,GO:0016192,GO:0016311,GO:0016787,GO:0016791,GO:0030136,GO:0030897,GO:0031410,GO:0035542,GO:0042132,GO:0042144,GO:0042578,GO:0046872,GO:0046907	protein binding,lysosome,endosome,early endosome,late endosome,vacuole,Golgi apparatus,carbohydrate metabolic process,gluconeogenesis,intracellular protein transport,endosome membrane,protein transport,vesicle-mediated transport,dephosphorylation,hydrolase activity,phosphatase activity,clathrin-coated vesicle,HOPS complex,cytoplasmic vesicle,regulation of SNARE complex assembly,fructose 1,6-bisph…
LOC5577456	313.078	1.00723	0.205997	4.88953	1.01075e-06	1.00642e-05	AAEL013199	DNA-J, putative [Source:VB Community Annotation]			GO:0016020,GO:0016021	membrane,integral component of membrane
LOC5565532	140.915	2.43773	0.499609	4.87929	1.0647e-06	1.05937e-05	AAEL027319				GO:0005515	protein binding
LOC5564602	211.007	1.08001	0.221436	4.87727	1.07564e-06	1.06946e-05	AAEL014522
LOC5572361	56.149	2.42279	0.496976	4.87507	1.08771e-06	1.08066e-05	AAEL009753	sodium-dependent phosphate transporter [Source:VB Community Annotation]			GO:0016020,GO:0016021,GO:0022857,GO:0042302,GO:0055085	membrane,integral component of membrane,transmembrane transporter activity,structural constituent of cuticle,transmembrane transport
LOC110676671	22.3491	4.26295	0.87456	4.87439	1.09143e-06	1.08286e-05	AAEL027074
LOC5578241	17.5858	-3.88773	0.797607	-4.87425	1.09224e-06	1.08286e-05	AAEL020149
LOC5569003	627.305	-2.03904	0.418331	-4.87423	1.09234e-06	1.08286e-05	AAEL007305				GO:0016020,GO:0016021	membrane,integral component of membrane
LOC5579442	331.927	-1.61591	0.331661	-4.87219	1.10367e-06	1.0933e-05	AAEL011071	U2 snrnp auxiliary factor, small subunit [Source:UniProtKB/TrEMBL;Acc:A0A1S4FS45]			GO:0000398,GO:0003676,GO:0003723,GO:0046872,GO:0089701	mRNA splicing, via spliceosome,nucleic acid binding,RNA binding,metal ion binding,U2AF complex
LOC5574419	99.7595	1.37296	0.281841	4.87139	1.10818e-06	1.09696e-05	AAEL018212	Ubiquitinyl hydrolase 1 [Source:UniProtKB/TrEMBL;Acc:A0A1S4G7V5]			GO:0004843,GO:0006511,GO:0008270,GO:0016579,GO:0036459,GO:0046872	thiol-dependent ubiquitin-specific protease activity,ubiquitin-dependent protein catabolic process,zinc ion binding,protein deubiquitination,thiol-dependent ubiquitinyl hydrolase activity,metal ion binding
LOC5565787	25.1561	6.18866	1.27118	4.86843	1.12487e-06	1.1125e-05	AAEL014967	kinesin light chain 1 and [Source:VB Community Annotation]			GO:0003777,GO:0005515,GO:0005737,GO:0005856,GO:0005871,GO:0005874	microtubule motor activity,protein binding,cytoplasm,cytoskeleton,kinesin complex,microtubule
LOC5566416	198.166	-1.34304	0.275874	-4.86832	1.12553e-06	1.1125e-05	AAEL025718				GO:0006807,GO:0016787,GO:0016811	nitrogen compound metabolic process,hydrolase activity,hydrolase activity, acting on carbon-nitrogen (but not peptide) bonds, in linear amides
LOC5578135	40.6303	-7.36757	1.51361	-4.86753	1.12999e-06	1.11609e-05
LOC5573373	212.042	1.02178	0.209925	4.86736	1.13096e-06	1.11624e-05	AAEL023327				GO:0005777,GO:0005778,GO:0007031	peroxisome,peroxisomal membrane,peroxisome organization
LOC5579799	62.4746	-2.96439	0.609162	-4.86635	1.13681e-06	1.12118e-05	AAEL003966	lachesin, putative [Source:VB Community Annotation]			GO:0005515	protein binding
LOC5570395	31.2178	-3.5097	0.721306	-4.86576	1.14018e-06	1.12369e-05	AAEL008292	GPCR Diuretic Insect Hormone/Kinin/CRF Family [Source:VB Community Annotation]	GPRDIH1		GO:0004888,GO:0004930,GO:0005886,GO:0007166,GO:0007186,GO:0008036,GO:0009755,GO:0016020,GO:0016021	transmembrane signaling receptor activity,G protein-coupled receptor activity,plasma membrane,cell surface receptor signaling pathway,G protein-coupled receptor signaling pathway,diuretic hormone receptor activity,hormone-mediated signaling pathway,membrane,integral component of membrane
LOC5575359	82.3723	-2.43692	0.500959	-4.86452	1.14734e-06	1.12993e-05	AAEL011764	prophenoloxidase [Source:VB Community Annotation]	PPO10		GO:0004497,GO:0016491,GO:0046872,GO:0055114	monooxygenase activity,oxidoreductase activity,metal ion binding,oxidation-reduction process
LOC5563934	20.5275	-3.23471	0.665115	-4.86338	1.15395e-06	1.1356e-05	AAEL023492
LOC5564319	2871.01	-1.05353	0.216798	-4.85951	1.17674e-06	1.15718e-05	AAEL000574				GO:0005623,GO:0016020,GO:0016021,GO:0016853,GO:0045454	obsolete cell,membrane,integral component of membrane,isomerase activity,cell redox homeostasis
LOC5567244	1107.7	1.03219	0.212491	4.85758	1.18831e-06	1.16771e-05	AAEL018055				GO:0003676,GO:0003677,GO:0005634,GO:0008270,GO:0046872	nucleic acid binding,DNA binding,nucleus,zinc ion binding,metal ion binding
LOC5575426	75.7422	-1.96939	0.40545	-4.85729	1.19005e-06	1.16857e-05	AAEL024454				GO:0003677,GO:0005634	DNA binding,nucleus
LOC23687573	1015.21	-1.2812	0.263851	-4.85578	1.19912e-06	1.17662e-05	AAEL028188				GO:0004869,GO:0006508,GO:0008233,GO:0008234,GO:0010951,GO:0016787	cysteine-type endopeptidase inhibitor activity,proteolysis,peptidase activity,cysteine-type peptidase activity,negative regulation of endopeptidase activity,hydrolase activity
LOC5568017	114.419	-1.20063	0.247371	-4.85356	1.21266e-06	1.18904e-05	AAEL006463	Peroxisome assembly protein 12 [Source:UniProtKB/TrEMBL;Acc:Q176A8]			GO:0005777,GO:0005778,GO:0005779,GO:0006625,GO:0008022,GO:0008270,GO:0016020,GO:0046872	peroxisome,peroxisomal membrane,integral component of peroxisomal membrane,protein targeting to peroxisome,protein C-terminus binding,zinc ion binding,membrane,metal ion binding
LOC5569935	548.062	1.48542	0.306101	4.85271	1.21788e-06	1.19329e-05	AAEL026494				GO:0005515,GO:0034773,GO:0042799	protein binding,histone H4-K20 trimethylation,histone methyltransferase activity (H4-K20 specific)
LOC5577747	708.274	1.06341	0.21922	4.85087	1.22923e-06	1.20354e-05	AAEL003293	GTP-binding protein [Source:VB Community Annotation]			GO:0000166,GO:0005525,GO:0005634,GO:0005730	nucleotide binding,GTP binding,nucleus,nucleolus
LOC5569889	182.391	1.69866	0.350414	4.84756	1.24988e-06	1.22287e-05	AAEL027567				GO:0005737,GO:0005829,GO:0005886,GO:0016020	cytoplasm,cytosol,plasma membrane,membrane
LOC5570378	17.0199	-3.46887	0.715774	-4.84632	1.25772e-06	1.22965e-05	AAEL026367				GO:0005102,GO:0005576,GO:0007275,GO:0016055	signaling receptor binding,extracellular region,multicellular organism development,Wnt signaling pathway
LOC5577582	1629.84	-1.44681	0.298626	-4.8449	1.26676e-06	1.23759e-05	AAEL013287				GO:0004869,GO:0010951	cysteine-type endopeptidase inhibitor activity,negative regulation of endopeptidase activity
LOC5566153	130.169	1.35219	0.279302	4.84131	1.28983e-06	1.25812e-05	AAEL005235
LOC110680396	29.8604	3.00365	0.620428	4.84126	1.29018e-06	1.25812e-05	AAEL023108
LOC5575696	568.346	-0.922036	0.190456	-4.8412	1.29057e-06	1.25812e-05	AAEL012010	Conserved insect protein (Fragment) [Source:UniProtKB/TrEMBL;Acc:Q1HQL4]			GO:0016020,GO:0016021	membrane,integral component of membrane
LOC5575173	6.83487	-7.12212	1.47188	-4.83879	1.30634e-06	1.27257e-05	AAEL000377				GO:0005549	odorant binding
LOC110674003	178.156	1.17469	0.242897	4.83619	1.32353e-06	1.28839e-05	AAEL007884	conserved membrane protein at 44E, putative [Source:VB Community Annotation]			GO:0072659	protein localization to plasma membrane
LOC5568153	593.368	-1.12434	0.232547	-4.83487	1.33232e-06	1.29601e-05	AAEL006593				GO:0000981,GO:0003677,GO:0005634,GO:0006355,GO:0006357,GO:0043565	DNA-binding transcription factor activity, RNA polymerase II-specific,DNA binding,nucleus,regulation of transcription, DNA-templated,regulation of transcription by RNA polymerase II,sequence-specific DNA binding
LOC110680261	123.462	1.89245	0.391692	4.83149	1.35514e-06	1.31726e-05	AAEL022236				GO:0005852	eukaryotic translation initiation factor 3 complex
LOC5564398	16.1489	-5.86629	1.21472	-4.82931	1.37004e-06	1.33078e-05	AAEL004239
LOC110680773	68.7953	2.25429	0.466893	4.82828	1.37716e-06	1.33646e-05	AAEL023067
LOC5569137	80.962	-1.76237	0.365018	-4.82818	1.37786e-06	1.33646e-05	AAEL007401	roundabout, putative [Source:VB Community Annotation]			GO:0005515,GO:0007155,GO:0016020,GO:0016021	protein binding,cell adhesion,membrane,integral component of membrane
LOC110676265	61.8862	-1.70401	0.352997	-4.82727	1.3842e-06	1.34164e-05	AAEL024233
LOC5576850	16.9386	-2.99728	0.620945	-4.82697	1.38623e-06	1.34264e-05	AAEL021694				GO:0005765,GO:0016020,GO:0016021,GO:0016491,GO:0031902,GO:0046872	lysosomal membrane,membrane,integral component of membrane,oxidoreductase activity,late endosome membrane,metal ion binding
LOC110681288	49.7528	2.24271	0.464644	4.82674	1.38786e-06	1.34325e-05	AAEL023573
LOC110676310	107.94	-2.32575	0.482081	-4.8244	1.40425e-06	1.35814e-05	AAEL022493
LOC5564419	464.496	-1.84713	0.383262	-4.8195	1.43922e-06	1.39097e-05	AAEL019808				GO:0003677,GO:0003700,GO:0005634,GO:0006355	DNA binding,DNA-binding transcription factor activity,nucleus,regulation of transcription, DNA-templated
LOC5575348	13.4705	-3.81946	0.792637	-4.81867	1.44519e-06	1.39574e-05	AAEL002598	odorant binding protein OBP15 [Source:VB Community Annotation]	OBP15		GO:0005549	odorant binding
LOC5577661	27.8348	2.94923	0.612165	4.8177	1.4522e-06	1.4015e-05	AAEL003233				GO:0004252,GO:0006508	serine-type endopeptidase activity,proteolysis
LOC5572740	226.756	0.987731	0.205052	4.81699	1.45742e-06	1.40554e-05	AAEL010001				GO:0003676,GO:0005634,GO:0008270,GO:0046872	nucleic acid binding,nucleus,zinc ion binding,metal ion binding
LOC5577649	1981.52	-1.2977	0.26954	-4.81448	1.47581e-06	1.42226e-05	AAEL003267
LOC5568717	10511.4	-0.849256	0.176402	-4.81433	1.47695e-06	1.42234e-05	AAEL007043				GO:0003677	DNA binding
LOC5575099	138.72	1.38667	0.288045	4.8141	1.47868e-06	1.42299e-05	AAEL011659				GO:0046872	metal ion binding
LOC110678855	18.9279	-4.46901	0.928538	-4.81295	1.48719e-06	1.43016e-05	AAEL025367
LOC110676451	27.1051	-2.10458	0.43741	-4.81147	1.49826e-06	1.43978e-05	AAEL027833
LOC5578111	15.9636	-7.35766	1.52953	-4.81041	1.50621e-06	1.44639e-05	AAEL003444	caspase (short) [Source:VB Community Annotation]	CASPS19		GO:0004197,GO:0006508,GO:0006915,GO:0008233,GO:0008234,GO:0016787	cysteine-type endopeptidase activity,proteolysis,apoptotic process,peptidase activity,cysteine-type peptidase activity,hydrolase activity
LOC110677777	28.5246	-6.33886	1.31794	-4.80966	1.51187e-06	1.45005e-05	AAEL018102				GO:0005549	odorant binding
LOC5573178	520.997	1.00575	0.209111	4.80962	1.51217e-06	1.45005e-05	AAEL002016	disulfide oxidoreductase [Source:VB Community Annotation]			GO:0005739,GO:0006915,GO:0016491,GO:0046983,GO:0050660,GO:0055114	mitochondrion,apoptotic process,oxidoreductase activity,protein dimerization activity,flavin adenine dinucleotide binding,oxidation-reduction process
LOC5565932	43.4404	-2.0766	0.431923	-4.80779	1.52607e-06	1.46171e-05	AAEL005076	alanyl aminopeptidase [Source:VB Community Annotation]			GO:0006508,GO:0008233,GO:0008237,GO:0008270,GO:0016787,GO:0046872	proteolysis,peptidase activity,metallopeptidase activity,zinc ion binding,hydrolase activity,metal ion binding
LOC5564341	64.0064	-1.66873	0.347092	-4.80773	1.5265e-06	1.46171e-05	AAEL004212				GO:0005515	protein binding
LOC5565179	126.633	2.55455	0.531382	4.80736	1.52934e-06	1.46339e-05	AAEL004624
LOC5571585	159.162	1.40713	0.292737	4.80681	1.53361e-06	1.46644e-05	AAEL019995	Putative translocase of outer membrane 34 [Source:UniProtKB/TrEMBL;Acc:A0A0N8ERY3]			GO:0005515,GO:0005737,GO:0007275,GO:0007517,GO:0030154	protein binding,cytoplasm,multicellular organism development,muscle organ development,cell differentiation
LOC5574605	75.8208	-1.49857	0.311785	-4.80643	1.5365e-06	1.46817e-05	AAEL002433				GO:0005777,GO:0005779,GO:0016020,GO:0016021,GO:0016559	peroxisome,integral component of peroxisomal membrane,membrane,integral component of membrane,peroxisome fission
LOC5571788	41.7646	-1.99852	0.415839	-4.80599	1.53987e-06	1.47034e-05	AAEL027166				GO:0006508,GO:0008237,GO:0008241,GO:0016020	proteolysis,metallopeptidase activity,peptidyl-dipeptidase activity,membrane
LOC110676410	54.5779	-1.77009	0.368406	-4.80473	1.5496e-06	1.47858e-05	AAEL022149				GO:0008017	microtubule binding
LOC5570753	420.77	1.00881	0.209987	4.80417	1.55393e-06	1.48167e-05	AAEL027239				GO:0003676,GO:0005634,GO:0008270,GO:0046872	nucleic acid binding,nucleus,zinc ion binding,metal ion binding
LOC5565617	330.466	-1.53234	0.319092	-4.8022	1.56932e-06	1.49529e-05	AAEL004868	hemomucin [Source:VB Community Annotation]			GO:0009058,GO:0016844	biosynthetic process,strictosidine synthase activity
LOC110676092	117.648	-1.44346	0.300694	-4.80042	1.58332e-06	1.50756e-05	AAEL025498				GO:0002376,GO:0005737,GO:0007165,GO:0016787,GO:0034128,GO:0035591,GO:0045087,GO:0048678,GO:0050135,GO:0061809	immune system process,cytoplasm,signal transduction,hydrolase activity,negative regulation of MyD88-independent toll-like receptor signaling pathway,signaling adaptor activity,innate immune response,response to axon injury,NAD(P)+ nucleosidase activity,NAD+ nucleotidase, cyclic ADP-ribose generating
LOC5579040	407.805	1.15745	0.241226	4.79819	1.60103e-06	1.52325e-05	AAEL013974				GO:0001510,GO:0003723,GO:0006396,GO:0008173	RNA methylation,RNA binding,RNA processing,RNA methyltransferase activity
LOC5569727	246.54	1.01741	0.212046	4.79807	1.60205e-06	1.52325e-05	AAEL007869				GO:0003676,GO:0003677	nucleic acid binding,DNA binding
LOC5568806	38.6863	-1.77677	0.370354	-4.79749	1.6067e-06	1.52659e-05	AAEL001156
LOC5576844	30.1183	-2.92873	0.61054	-4.79695	1.61098e-06	1.52958e-05	AAEL027023				GO:0000981,GO:0003677,GO:0005634,GO:0006355,GO:0006357,GO:0043565,GO:0051960	DNA-binding transcription factor activity, RNA polymerase II-specific,DNA binding,nucleus,regulation of transcription, DNA-templated,regulation of transcription by RNA polymerase II,sequence-specific DNA binding,regulation of nervous system development
LOC5574259	39.226	2.92839	0.610608	4.79586	1.61981e-06	1.53688e-05	AAEL011032				GO:0042302	structural constituent of cuticle
LOC5576808	66.6227	-2.12198	0.442625	-4.79408	1.63423e-06	1.54947e-05	AAEL012792
LOC5578754	471.405	1.36208	0.28413	4.79386	1.63599e-06	1.55005e-05	AAEL003654				GO:0005634,GO:0008033,GO:0030488,GO:0031515	nucleus,tRNA processing,tRNA methylation,tRNA (m1A) methyltransferase complex
LOC5564161	2282.79	0.689772	0.143904	4.79327	1.64085e-06	1.55357e-05	AAEL004148	heat shock protein 70 (hsp70)-interacting protein [Source:VB Community Annotation]			GO:0005515	protein binding
LOC5571454	557.797	-1.14225	0.238311	-4.79312	1.64209e-06	1.55365e-05	AAEL009099	uridine cytidine kinase i [Source:VB Community Annotation]			GO:0000166,GO:0004849,GO:0005524,GO:0006238,GO:0016301,GO:0016310,GO:0016740,GO:0019206,GO:0044206,GO:0044211	nucleotide binding,uridine kinase activity,ATP binding,CMP salvage,kinase activity,phosphorylation,transferase activity,nucleoside kinase activity,UMP salvage,CTP salvage
LOC5566450	1020.38	0.762233	0.159033	4.79291	1.6438e-06	1.55418e-05	AAEL005391	syntenin [Source:VB Community Annotation]			GO:0005515,GO:0007268,GO:0030036,GO:0035556	protein binding,chemical synaptic transmission,actin cytoskeleton organization,intracellular signal transduction
LOC5575898	1130.5	-1.26814	0.264605	-4.79258	1.64651e-06	1.55565e-05	AAEL002737	cytochrome c oxidase, subunit VIIC, putative [Source:VB Community Annotation]			GO:0004129,GO:0005739,GO:0005743,GO:0006119,GO:0016020,GO:0016021,GO:0022900,GO:1902600	cytochrome-c oxidase activity,mitochondrion,mitochondrial inner membrane,oxidative phosphorylation,membrane,integral component of membrane,electron transport chain,proton transmembrane transport
LOC5567209	156.615	1.5995	0.333821	4.79149	1.65545e-06	1.563e-05	AAEL000897				GO:0005515	protein binding
LOC5579482	134.377	-3.4134	0.71243	-4.7912	1.65785e-06	1.56418e-05	AAEL015305	sulfotransferase (sult) [Source:VB Community Annotation]			GO:0008146,GO:0016740	sulfotransferase activity,transferase activity
LOC5567907	44.4686	-3.77678	0.788327	-4.79089	1.66045e-06	1.56553e-05	AAEL006377	leucine-rich immune protein (Coil-less) [Source:VB Community Annotation]	LRIM31		GO:0005515	protein binding
LOC5566649	14950.2	3.17594	0.663043	4.78995	1.66821e-06	1.57176e-05	AAEL005503				GO:0016020,GO:0016021	membrane,integral component of membrane
LOC5574671	116.461	-1.17988	0.246371	-4.78902	1.67594e-06	1.57794e-05	AAEL011316	zinc finger protein [Source:VB Community Annotation]			GO:0003676,GO:0005634,GO:0008270,GO:0046872	nucleic acid binding,nucleus,zinc ion binding,metal ion binding
LOC5564317	902.958	0.99735	0.208264	4.78888	1.67715e-06	1.57797e-05	AAEL000568	26S proteasome non-ATPase regulatory subunit [Source:UniProtKB/TrEMBL;Acc:Q17NV4]			GO:0000502	proteasome complex
LOC5575941	810.967	0.966023	0.20174	4.78846	1.68066e-06	1.57933e-05	AAEL012185	ribosome biogenesis regulatory protein [Source:VB Community Annotation]			GO:0005634,GO:0042254	nucleus,ribosome biogenesis
LOC110674147	28.4777	2.6217	0.547508	4.78843	1.68094e-06	1.57933e-05	AAEL023943				GO:0007165	signal transduction
LOC5572211	94.5776	-2.67784	0.559256	-4.78821	1.68275e-06	1.57977e-05	AAEL009609	target of poxn [Source:VB Community Annotation]			GO:0006355,GO:0030182,GO:0046983	regulation of transcription, DNA-templated,neuron differentiation,protein dimerization activity
LOC5567803	392.305	1.26354	0.263893	4.78809	1.68375e-06	1.57977e-05	AAEL000122				GO:0003676,GO:0005634,GO:0008270,GO:0046872	nucleic acid binding,nucleus,zinc ion binding,metal ion binding
LOC5578520	1186.82	-1.5753	0.329068	-4.78715	1.69167e-06	1.5861e-05	AAEL013723	polypyrimidine tract binding protein [Source:VB Community Annotation]			GO:0003676,GO:0003723,GO:0005634,GO:0006397,GO:0008380	nucleic acid binding,RNA binding,nucleus,mRNA processing,RNA splicing
LOC110676774	61.7247	-1.90924	0.398861	-4.78672	1.69531e-06	1.58841e-05	AAEL027182
LOC5576696	514.842	0.765836	0.160151	4.78196	1.73592e-06	1.62533e-05	AAEL012723	mitogen activated protein kinase kinase 2, mapkk2, mek2 [Source:VB Community Annotation]			GO:0000166,GO:0004672,GO:0004674,GO:0005524,GO:0006468	nucleotide binding,protein kinase activity,protein serine/threonine kinase activity,ATP binding,protein phosphorylation
LOC110681443	10.5191	-3.78709	0.792467	-4.77886	1.76293e-06	1.64948e-05	AAEL020051				GO:0003677,GO:0006355	DNA binding,regulation of transcription, DNA-templated
LOC5570817	710.601	-1.06353	0.222566	-4.7785	1.76609e-06	1.65129e-05	AAEL008591	zinc finger protein, putative [Source:VB Community Annotation]			GO:0003779,GO:0005515	actin binding,protein binding
LOC5572437	33.5295	-2.18519	0.457452	-4.77689	1.7803e-06	1.66297e-05	AAEL001803				GO:0016020,GO:0016021	membrane,integral component of membrane
LOC5567603	2325.61	0.757646	0.158609	4.7768	1.78105e-06	1.66297e-05	AAEL006205				GO:0000123	histone acetyltransferase complex
LOC110679647	13.0812	-4.82738	1.01121	-4.77387	1.8072e-06	1.68622e-05	AAEL027038
LOC5579827	42.1541	-2.23147	0.467482	-4.77337	1.81169e-06	1.68924e-05	AAEL005518				GO:0003677,GO:0005634	DNA binding,nucleus
LOC5564756	22.9592	-3.12	0.653784	-4.77222	1.82209e-06	1.69777e-05	AAEL014605	cytochrome P450 [Source:VB Community Annotation]	CYP9J9		GO:0004497,GO:0005506,GO:0016020,GO:0016021,GO:0016491,GO:0016705,GO:0020037,GO:0046872,GO:0055114	monooxygenase activity,iron ion binding,membrane,integral component of membrane,oxidoreductase activity,oxidoreductase activity, acting on paired donors, with incorporation or reduction of molecular oxygen,heme binding,metal ion binding,oxidation-reduction process
LOC110678061	9.68048	-6.66875	1.39754	-4.77178	1.82603e-06	1.70026e-05	AAEL023640
LOC110676040	10.7265	-3.84731	0.806818	-4.7685	1.85603e-06	1.727e-05	AAEL023194
LOC5572571	2002	0.688517	0.144477	4.76557	1.88321e-06	1.75109e-05	AAEL019534				GO:0003677,GO:0005634,GO:0006260	DNA binding,nucleus,DNA replication
LOC5572438	133.726	-1.53083	0.321279	-4.7648	1.89037e-06	1.75654e-05	AAEL001817				GO:0016020,GO:0016021	membrane,integral component of membrane
LOC5570732	1573.28	1.31157	0.275426	4.76196	1.91717e-06	1.78021e-05	AAEL020636				GO:0007049	cell cycle
LOC5568780	261.09	-2.36484	0.497024	-4.75799	1.95527e-06	1.81347e-05	AAEL007136	sugar transporter [Source:VB Community Annotation]			GO:0016020,GO:0016021,GO:0022857,GO:0055085	membrane,integral component of membrane,transmembrane transporter activity,transmembrane transport
LOC5580179	663.739	1.37613	0.289228	4.75795	1.95568e-06	1.81347e-05	AAEL002569	serine/threonine kinase [Source:VB Community Annotation]			GO:0000166,GO:0004672,GO:0004674,GO:0005524,GO:0006468,GO:0016301,GO:0016310,GO:0016740	nucleotide binding,protein kinase activity,protein serine/threonine kinase activity,ATP binding,protein phosphorylation,kinase activity,phosphorylation,transferase activity
LOC5577282	340.453	1.84576	0.38803	4.75675	1.96732e-06	1.82301e-05	AAEL013135	chromodomain helicase DNA binding protein [Source:VB Community Annotation]			GO:0005524	ATP binding
LOC5566703	556.183	-0.938832	0.197403	-4.75592	1.97547e-06	1.82931e-05	AAEL005583				GO:0016020,GO:0016021	membrane,integral component of membrane
LOC23687990	14.5846	-8.20953	1.72725	-4.75294	2.00476e-06	1.85516e-05	AAEL017570
LOC5572096	12.6497	6.19401	1.30354	4.75169	2.01726e-06	1.86545e-05	AAEL025643
LOC5567643	143.35	-1.18199	0.248763	-4.75146	2.01954e-06	1.86628e-05	AAEL006228				GO:0005634	nucleus
LOC5576321	479.831	1.13599	0.239133	4.75047	2.02944e-06	1.87414e-05	AAEL000394	U2 small nuclear ribonucleoprotein, putative [Source:VB Community Annotation]			GO:0003676,GO:0005634,GO:0005681,GO:0006397,GO:0008270,GO:0008380	nucleic acid binding,nucleus,spliceosomal complex,mRNA processing,zinc ion binding,RNA splicing
LOC5571831	210.452	-2.42263	0.510185	-4.74854	2.04893e-06	1.89084e-05	AAEL025165				GO:0000981,GO:0003677,GO:0003700,GO:0005634,GO:0006355,GO:0006357,GO:0006366,GO:0007275,GO:0043565	DNA-binding transcription factor activity, RNA polymerase II-specific,DNA binding,DNA-binding transcription factor activity,nucleus,regulation of transcription, DNA-templated,regulation of transcription by RNA polymerase II,transcription by RNA polymerase II,multicellular organism development,sequence-specific DNA binding
LOC5568603	276.625	1.57368	0.331463	4.74768	2.05763e-06	1.89758e-05	AAEL027731
LOC110679618	10.4763	-4.80718	1.01263	-4.74723	2.06221e-06	1.9005e-05	AAEL026434
LOC5577598	16.1833	-5.15706	1.08691	-4.7447	2.08815e-06	1.92309e-05	AAEL003232				GO:0042302	structural constituent of cuticle
LOC5578578	231.608	-1.35025	0.2846	-4.74438	2.09148e-06	1.92484e-05	AAEL013764	WD-repeat protein [Source:VB Community Annotation]			GO:0005515,GO:0005929,GO:0042995,GO:0060271	protein binding,cilium,cell projection,cilium assembly
LOC5564593	938.35	0.666534	0.140526	4.74313	2.10446e-06	1.93547e-05	AAEL004327	valyl-tRNA synthetase [Source:VB Community Annotation]			GO:0000166,GO:0002161,GO:0004812,GO:0004832,GO:0005524,GO:0006412,GO:0006418,GO:0006438,GO:0016874,GO:0106074	nucleotide binding,aminoacyl-tRNA editing activity,aminoacyl-tRNA ligase activity,valine-tRNA ligase activity,ATP binding,translation,tRNA aminoacylation for protein translation,valyl-tRNA aminoacylation,ligase activity,aminoacyl-tRNA metabolism involved in translational fidelity
LOC5566267	33.6382	-5.21873	1.10039	-4.74262	2.10973e-06	1.939e-05	AAEL000744	troponin C [Source:VB Community Annotation]			GO:0005509	calcium ion binding
LOC5569095	438.318	-1.61711	0.341044	-4.74164	2.11993e-06	1.94617e-05	AAEL007364	7,8-dihydro-8-oxoguanine-triphosphatase, putative [Source:UniProtKB/TrEMBL;Acc:Q172L0]			GO:0016787	hydrolase activity
LOC5579028	566.56	-1.95234	0.411747	-4.74159	2.12042e-06	1.94617e-05	AAEL013963	tumor necrosis factor induced protein [Source:VB Community Annotation]			GO:0042981	regulation of apoptotic process
LOC5577719	9224.72	-1.35955	0.286799	-4.74042	2.13272e-06	1.95612e-05	AAEL013353	Profilin [Source:UniProtKB/TrEMBL;Acc:Q16JE9]			GO:0003779,GO:0005856	actin binding,cytoskeleton
LOC110676603	14.5539	-3.86753	0.816041	-4.73938	2.14371e-06	1.96339e-05	AAEL024923
LOC5568675	555.522	-1.87889	0.396449	-4.73929	2.14466e-06	1.96339e-05	AAEL007038	prolyl 4-hydroxylase alpha subunit 1 [Source:VB Community Annotation]			GO:0004656,GO:0005506,GO:0005515,GO:0005783,GO:0005788,GO:0016491,GO:0016702,GO:0016705,GO:0019511,GO:0031418,GO:0046872,GO:0051213,GO:0055114	procollagen-proline 4-dioxygenase activity,iron ion binding,protein binding,endoplasmic reticulum,endoplasmic reticulum lumen,oxidoreductase activity,oxidoreductase activity, acting on single donors with incorporation of molecular oxygen, incorporation of two atoms of oxygen,oxidoreductase activity, acting on paired donors, with incorporation or reduction of molecular oxygen,peptidyl-proline hydr…
LOC5566716	294.447	-1.17822	0.248609	-4.73926	2.145e-06	1.96339e-05	AAEL005556				GO:0003676	nucleic acid binding
LOC110681162	17.5978	-3.14998	0.664826	-4.73805	2.15784e-06	1.97246e-05	AAEL026805
LOC5575634	17.5978	-3.14998	0.664826	-4.73805	2.15784e-06	1.97246e-05	AAEL026805
LOC23687678	2503.44	-0.739568	0.156213	-4.73437	2.19738e-06	2.00725e-05	AAEL017258				GO:0016020,GO:0016021	membrane,integral component of membrane
LOC5564093	59.1058	-1.90165	0.401754	-4.73335	2.20839e-06	2.01594e-05	AAEL021417				GO:0005509	calcium ion binding
LOC5570447	67.0795	-2.76558	0.584322	-4.73297	2.21259e-06	2.01841e-05	AAEL008350				GO:0003677,GO:0003700,GO:0006357,GO:0046983	DNA binding,DNA-binding transcription factor activity,regulation of transcription by RNA polymerase II,protein dimerization activity
LOC110681159	3378.55	0.775104	0.163788	4.73236	2.21927e-06	2.02313e-05	AAEL021894
LOC5570735	578.137	1.21479	0.256736	4.73167	2.22683e-06	2.02864e-05	AAEL008517	elongation factor tu (ef-tu) [Source:VB Community Annotation]			GO:0000166,GO:0003746,GO:0003924,GO:0005525,GO:0005737,GO:0006412,GO:0006414	nucleotide binding,translation elongation factor activity,GTPase activity,GTP binding,cytoplasm,translation,translational elongation
LOC5568022	26.1161	2.81428	0.594792	4.73153	2.22832e-06	2.02864e-05	AAEL019710				GO:0005516,GO:0006811,GO:0006813,GO:0015269,GO:0016020,GO:0016021,GO:0016286,GO:0071805	calmodulin binding,ion transport,potassium ion transport,calcium-activated potassium channel activity,membrane,integral component of membrane,small conductance calcium-activated potassium channel activity,potassium ion transmembrane transport
LOC5571709	16.5526	-8.39712	1.77505	-4.73064	2.23808e-06	2.03616e-05	AAEL015021	glycoside hydrolases [Source:VB Community Annotation]			GO:0004553,GO:0005975,GO:0008152,GO:0016787,GO:0016798	hydrolase activity, hydrolyzing O-glycosyl compounds,carbohydrate metabolic process,metabolic process,hydrolase activity,hydrolase activity, acting on glycosyl bonds
LOC5571089	206.594	1.02512	0.216727	4.73002	2.24499e-06	2.04106e-05	AAEL008788	es2 protein [Source:VB Community Annotation]			GO:0005634	nucleus
LOC5571614	440.854	1.03387	0.218753	4.72619	2.28774e-06	2.07853e-05	AAEL009200	exocyst complex component 1 [Source:VB Community Annotation]	Exo1		GO:0000145,GO:0006887	exocyst,exocytosis
LOC23687458	27.3295	-2.07283	0.438771	-4.72416	2.31066e-06	2.09795e-05	AAEL017038				GO:0016020,GO:0016021	membrane,integral component of membrane
LOC5568136	10.4907	-5.24919	1.11126	-4.72365	2.31645e-06	2.10179e-05	AAEL006568	serine protease [Source:VB Community Annotation]			GO:0004252,GO:0006508	serine-type endopeptidase activity,proteolysis
LOC5566608	400.792	-0.934868	0.198097	-4.71925	2.36714e-06	2.14633e-05	AAEL000791				GO:0005739	mitochondrion
LOC23687500	24.3183	2.99414	0.634564	4.71842	2.37683e-06	2.15344e-05	AAEL017080				GO:0003676,GO:0005515,GO:0005634	nucleic acid binding,protein binding,nucleus
LOC5564907	593.704	0.766212	0.162391	4.71831	2.37817e-06	2.15344e-05	AAEL014649				GO:0003676,GO:0003723	nucleic acid binding,RNA binding
LOC5568139	61.9313	-3.34701	0.709559	-4.71703	2.39308e-06	2.16474e-05	AAEL020846
LOC5563890	1574.2	0.833814	0.176769	4.71697	2.39386e-06	2.16474e-05	AAEL014212	androgen induced inhibitor of proliferation (as3) / pds5 [Source:VB Community Annotation]			GO:0005634,GO:0007049,GO:0007064,GO:0051301	nucleus,cell cycle,mitotic sister chromatid cohesion,cell division
LOC5567405	166.511	1.10818	0.234949	4.71666	2.39742e-06	2.16651e-05	AAEL006063	U3 small nucleolar ribonucleoprotein protein imp4 [Source:VB Community Annotation]
LOC5566106	1403.2	0.945977	0.20062	4.71527	2.41394e-06	2.17998e-05	AAEL005211	microtubule associated-protein orbit [Source:VB Community Annotation]			GO:0005737	cytoplasm
LOC5574180	346.217	1.10078	0.233511	4.71402	2.4288e-06	2.19193e-05	AAEL002304	porphobilinogen synthase [Source:VB Community Annotation]			GO:0003824,GO:0004655,GO:0006779,GO:0006782,GO:0006783,GO:0016829,GO:0033014,GO:0046872	catalytic activity,porphobilinogen synthase activity,porphyrin-containing compound biosynthetic process,protoporphyrinogen IX biosynthetic process,heme biosynthetic process,lyase activity,tetrapyrrole biosynthetic process,metal ion binding
LOC110674000	153.423	1.04075	0.220789	4.71379	2.43155e-06	2.19295e-05	AAEL025565
LOC5577710	367.649	2.26248	0.480006	4.71344	2.43566e-06	2.19519e-05	AAEL013339	alphaA-crystallin, putative [Source:VB Community Annotation]			GO:0046872	metal ion binding
LOC110675463	8.51584	-6.49244	1.37791	-4.7118	2.45533e-06	2.21144e-05	AAEL017998				GO:0009785,GO:0009882,GO:0071949	blue light signaling pathway,blue light photoreceptor activity,FAD binding
LOC110677031	1179.1	0.732241	0.15541	4.71166	2.45707e-06	2.21152e-05	AAEL027249				GO:0000139,GO:0005198,GO:0005737,GO:0005794,GO:0006886,GO:0015031,GO:0016020,GO:0016192,GO:0030117,GO:0030126,GO:0030663,GO:0031410	Golgi membrane,structural molecule activity,cytoplasm,Golgi apparatus,intracellular protein transport,protein transport,membrane,vesicle-mediated transport,membrane coat,COPI vesicle coat,COPI-coated vesicle membrane,cytoplasmic vesicle
LOC5567544	207.115	-1.9251	0.408611	-4.71133	2.46109e-06	2.21348e-05	AAEL006136	serine protease, putative [Source:VB Community Annotation]			GO:0004252,GO:0006508	serine-type endopeptidase activity,proteolysis
LOC5574388	2320.81	-1.01905	0.216304	-4.71121	2.46253e-06	2.21348e-05	AAEL011105	adducin [Source:VB Community Annotation]
LOC5570638	319.371	0.950055	0.20169	4.71048	2.47135e-06	2.21984e-05	AAEL020583				GO:0003676,GO:0005634,GO:0005681,GO:0006397,GO:0008380	nucleic acid binding,nucleus,spliceosomal complex,mRNA processing,RNA splicing
LOC110677097	10.9035	-7.77413	1.65047	-4.71026	2.474e-06	2.21984e-05	AAEL017025
LOC5571294	104.32	1.47836	0.313863	4.71022	2.47454e-06	2.21984e-05	AAEL001582	kinesin [Source:VB Community Annotation]			GO:0000166,GO:0003774,GO:0003777,GO:0005515,GO:0005524,GO:0007018,GO:0008017,GO:0072383	nucleotide binding,motor activity,microtubule motor activity,protein binding,ATP binding,microtubule-based movement,microtubule binding,plus-end-directed vesicle transport along microtubule
LOC5571389	517.984	1.3538	0.287437	4.7099	2.47833e-06	2.22177e-05	AAEL009027	Mediator of RNA polymerase II transcription subunit 24 (Med24) [Source:VB Community Annotation]	Med24		GO:0005634,GO:0016592	nucleus,mediator complex
LOC5573751	18.0675	-2.956	0.627649	-4.70963	2.48169e-06	2.22331e-05	AAEL000294				GO:0016020,GO:0016021	membrane,integral component of membrane
LOC5573523	522.635	1.25887	0.267336	4.70894	2.49013e-06	2.22938e-05	AAEL024184				GO:0016020,GO:0016021,GO:0046983	membrane,integral component of membrane,protein dimerization activity
LOC5569263	16.2733	-3.84175	0.815974	-4.70817	2.4995e-06	2.23629e-05	AAEL007514	Oviductin [Source:UniProtKB/TrEMBL;Acc:A0A1S4FGP8]			GO:0004252,GO:0006508,GO:0008233,GO:0008236,GO:0016787	serine-type endopeptidase activity,proteolysis,peptidase activity,serine-type peptidase activity,hydrolase activity
LOC23687941	332.666	2.08382	0.442749	4.70655	2.51943e-06	2.25262e-05	AAEL019787	CCAP receptor [Source:UniProtKB/TrEMBL;Acc:A0A411JKD0]			GO:0003676,GO:0005634,GO:0046872	nucleic acid binding,nucleus,metal ion binding
LOC5566268	389.563	-1.31045	0.27857	-4.70419	2.54877e-06	2.27736e-05	AAEL019582
LOC5576401	591.935	0.808542	0.172008	4.7006	2.59404e-06	2.31626e-05	AAEL012489				GO:0005515,GO:0005623,GO:0005634,GO:0005643,GO:0006913,GO:0017056	protein binding,obsolete cell,nucleus,nuclear pore,nucleocytoplasmic transport,structural constituent of nuclear pore
LOC5571812	17.9738	-5.64117	1.20053	-4.6989	2.6157e-06	2.33407e-05	AAEL001677
LOC5575824	1115.83	0.901646	0.19196	4.69704	2.63955e-06	2.35373e-05	AAEL012100				GO:0003676,GO:0003723	nucleic acid binding,RNA binding
LOC5570312	129.067	-1.02693	0.21864	-4.69691	2.64123e-06	2.35373e-05	AAEL008249				GO:0016020,GO:0016021	membrane,integral component of membrane
LOC5570504	345.389	-0.837668	0.178377	-4.69605	2.6524e-06	2.36213e-05	AAEL001405	clathrin coat assembly protein [Source:VB Community Annotation]			GO:0006886,GO:0015031,GO:0016192,GO:0030117	intracellular protein transport,protein transport,vesicle-mediated transport,membrane coat
LOC5577951	16.7011	-3.25651	0.693498	-4.69578	2.65591e-06	2.36369e-05	AAEL019445				GO:0004930,GO:0007186,GO:0016020,GO:0016021	G protein-coupled receptor activity,G protein-coupled receptor signaling pathway,membrane,integral component of membrane
LOC5564507	175.025	-1.47823	0.315176	-4.69016	2.72997e-06	2.428e-05	AAEL004282	protein-(glutamine-N5) methyl transferase, putative [Source:VB Community Annotation]			GO:0003676,GO:0006479,GO:0008168,GO:0008276,GO:0016740,GO:0032259,GO:0102559	nucleic acid binding,protein methylation,methyltransferase activity,protein methyltransferase activity,transferase activity,methylation,protein-(glutamine-N5) methyltransferase activity
LOC5578874	83.3406	-5.11666	1.09097	-4.69002	2.73179e-06	2.42802e-05	AAEL012902	heterogeneous nuclear ribonucleoprotein, putative [Source:VB Community Annotation]
LOC5571043	18.889	-3.39566	0.724243	-4.68857	2.75116e-06	2.44362e-05	AAEL008779
LOC5580209	930.355	0.816338	0.174153	4.68748	2.76586e-06	2.45507e-05	AAEL011927	mind bomb [Source:VB Community Annotation]			GO:0004842,GO:0005515,GO:0005737,GO:0007219,GO:0008270,GO:0016567,GO:0016740,GO:0046872	ubiquitin-protein transferase activity,protein binding,cytoplasm,Notch signaling pathway,zinc ion binding,protein ubiquitination,transferase activity,metal ion binding
LOC110674500	10.2154	-5.23555	1.11858	-4.68054	2.86118e-06	2.53801e-05	AAEL020053
LOC5579159	498.997	-1.44504	0.308759	-4.68017	2.8664e-06	2.54096e-05	AAEL014032				GO:0003677,GO:0003700,GO:0006355,GO:0043565	DNA binding,DNA-binding transcription factor activity,regulation of transcription, DNA-templated,sequence-specific DNA binding
LOC5573899	16.0211	-3.24486	0.693908	-4.67622	2.92214e-06	2.58867e-05	AAEL025380
LOC5567716	196.701	1.25136	0.26776	4.67342	2.96224e-06	2.62248e-05	AAEL006298				GO:0005634,GO:0008285	nucleus,negative regulation of cell population proliferation
LOC110676707	22.4457	2.8282	0.60533	4.67217	2.98035e-06	2.63678e-05	AAEL020691
LOC110677905	20.5637	3.23698	0.693256	4.66924	3.02316e-06	2.6729e-05	AAEL025766
LOC110678372	44.1572	2.26312	0.484813	4.66802	3.0411e-06	2.687e-05	AAEL025669
LOC5571453	2669.64	-1.41115	0.302392	-4.66662	3.06197e-06	2.70367e-05	AAEL009074	Inhibitor of Apoptosis (IAP) containing Baculoviral IAP Repeat(s) (BIR domains). [Source:VB Community Annotation]	IAP1		GO:0046872	metal ion binding
LOC5567864	201.019	2.11573	0.453391	4.66646	3.06431e-06	2.70397e-05	AAEL006310				GO:0016020,GO:0016021	membrane,integral component of membrane
LOC5570045	144.352	1.14646	0.245701	4.66608	3.06997e-06	2.70719e-05	AAEL000178	ubiquinone/menaquinone biosynthesis methyltransferase [Source:VB Community Annotation]			GO:0005739,GO:0005743,GO:0006744,GO:0008168,GO:0008425,GO:0016020,GO:0016740,GO:0031314,GO:0032259,GO:0043333	mitochondrion,mitochondrial inner membrane,ubiquinone biosynthetic process,methyltransferase activity,2-polyprenyl-6-methoxy-1,4-benzoquinone methyltransferase activity,membrane,transferase activity,extrinsic component of mitochondrial inner membrane,methylation,2-octaprenyl-6-methoxy-1,4-benzoquinone methylase activity
LOC5568599	2915.76	0.855922	0.183447	4.66577	3.07468e-06	2.70958e-05	AAEL019594				GO:0005515,GO:0008168,GO:0016740,GO:0032259	protein binding,methyltransferase activity,transferase activity,methylation
LOC5574154	122.519	-2.44903	0.525007	-4.66475	3.08987e-06	2.71973e-05	AAEL019615
LOC5568532	12.2506	6.14902	1.31819	4.66473	3.09023e-06	2.71973e-05	AAEL006947	GPCR Neurokinin/Tachykinin Family [Source:VB Community Annotation]	GPRTAK2		GO:0004930,GO:0004995,GO:0005886,GO:0007165,GO:0007186,GO:0007217,GO:0016020,GO:0016021	G protein-coupled receptor activity,tachykinin receptor activity,plasma membrane,signal transduction,G protein-coupled receptor signaling pathway,tachykinin receptor signaling pathway,membrane,integral component of membrane
LOC5565869	711.269	1.23177	0.2641	4.66405	3.10047e-06	2.72696e-05	AAEL015007	Proteasome subunit alpha type [Source:UniProtKB/TrEMBL;Acc:Q16EV7]			GO:0000502,GO:0004175,GO:0004298,GO:0005634,GO:0005737,GO:0005839,GO:0006508,GO:0006511,GO:0008233,GO:0016787,GO:0019773,GO:0051603	proteasome complex,endopeptidase activity,threonine-type endopeptidase activity,nucleus,cytoplasm,proteasome core complex,proteolysis,ubiquitin-dependent protein catabolic process,peptidase activity,hydrolase activity,proteasome core complex, alpha-subunit complex,proteolysis involved in cellular protein catabolic process
LOC110678757	19.1164	5.80942	1.24628	4.66141	3.14057e-06	2.76043e-05	AAEL026208
LOC5576227	128.832	1.11507	0.239262	4.66044	3.15527e-06	2.77155e-05	AAEL002822	actin-related protein 5 [Source:VB Community Annotation]	Arp5		GO:0005634,GO:0006281,GO:0006310,GO:0006338,GO:0006355,GO:0006974	nucleus,DNA repair,DNA recombination,chromatin remodeling,regulation of transcription, DNA-templated,cellular response to DNA damage stimulus
LOC110674551	97.4298	-4.48683	0.962887	-4.65977	3.16566e-06	2.77886e-05	AAEL021096
LOC5567956	11.6312	-5.97237	1.28173	-4.65963	3.16779e-06	2.77893e-05	AAEL006417	D7 protein, putative [Source:VB Community Annotation]			GO:0005549	odorant binding
LOC5579122	15.9172	-5.17164	1.11022	-4.65823	3.18945e-06	2.7961e-05	AAEL003837	ryanodine receptor 3, brain [Source:VB Community Annotation]			GO:0005216,GO:0005219,GO:0005262,GO:0005515,GO:0006811,GO:0006816,GO:0006874,GO:0016020,GO:0016021,GO:0016529,GO:0033017,GO:0051209,GO:0055085,GO:0070588	ion channel activity,ryanodine-sensitive calcium-release channel activity,calcium channel activity,protein binding,ion transport,calcium ion transport,cellular calcium ion homeostasis,membrane,integral component of membrane,sarcoplasmic reticulum,sarcoplasmic reticulum membrane,release of sequestered calcium ion into cytosol,transmembrane transport,calcium ion transmembrane transport
LOC5576736	188.728	1.59756	0.343162	4.6554	3.23346e-06	2.83285e-05	AAEL021665				GO:0003677,GO:0003700,GO:0005634,GO:0006355,GO:0007275,GO:0043565	DNA binding,DNA-binding transcription factor activity,nucleus,regulation of transcription, DNA-templated,multicellular organism development,sequence-specific DNA binding
LOC5565146	138.964	-1.24862	0.268256	-4.65459	3.24619e-06	2.84216e-05	AAEL020745
LOC5567785	581.436	0.983894	0.211452	4.65304	3.27082e-06	2.86186e-05	AAEL000154				GO:0005634	nucleus
LOC5570891	1576.14	1.36922	0.294316	4.65222	3.28388e-06	2.87079e-05	AAEL019935				GO:0005515	protein binding
LOC5569275	41.8673	2.38362	0.512372	4.65213	3.28528e-06	2.87079e-05	AAEL007531
LOC5568998	1207.74	0.825994	0.177621	4.65031	3.3143e-06	2.89428e-05	AAEL025594				GO:0000166,GO:0000502,GO:0005524,GO:0005634,GO:0005737,GO:0016787,GO:0016887,GO:0030163,GO:0036402,GO:1901800	nucleotide binding,proteasome complex,ATP binding,nucleus,cytoplasm,hydrolase activity,ATPase activity,protein catabolic process,proteasome-activating ATPase activity,positive regulation of proteasomal protein catabolic process
LOC5565717	905.145	0.689783	0.1484	4.64814	3.34948e-06	2.9231e-05	AAEL014957				GO:0005515	protein binding
LOC5567811	200.829	-1.71364	0.368688	-4.64794	3.35272e-06	2.92404e-05	AAEL000993	dally [Source:VB Community Annotation]			GO:0005886,GO:0009966,GO:0016020,GO:0030513,GO:0031225,GO:0045880,GO:0046658,GO:0062023,GO:0090263	plasma membrane,regulation of signal transduction,membrane,positive regulation of BMP signaling pathway,anchored component of membrane,positive regulation of smoothened signaling pathway,anchored component of plasma membrane,collagen-containing extracellular matrix,positive regulation of canonical Wnt signaling pathway
LOC5576838	1026.34	1.17766	0.253407	4.64733	3.36266e-06	2.93081e-05	AAEL012826	replication factor a 1, rfa1 [Source:VB Community Annotation]			GO:0003676,GO:0003677,GO:0005634,GO:0006260,GO:0006281,GO:0006310,GO:0046872	nucleic acid binding,DNA binding,nucleus,DNA replication,DNA repair,DNA recombination,metal ion binding
LOC5569325	18.0282	-3.7148	0.799395	-4.64701	3.36782e-06	2.93341e-05	AAEL007545
LOC5569187	1309.78	0.884313	0.190318	4.6465	3.37618e-06	2.93737e-05	AAEL007449				GO:0003676,GO:0003723,GO:0005515,GO:0035278	nucleic acid binding,RNA binding,protein binding,miRNA mediated inhibition of translation
LOC5567883	16.8964	-5.58062	1.20105	-4.64647	3.37671e-06	2.93737e-05	AAEL006353	sulfotransferase (sult) [Source:VB Community Annotation]			GO:0008146	sulfotransferase activity
LOC5567380	1159.88	1.29642	0.279023	4.64628	3.37971e-06	2.93765e-05	AAEL019841				GO:0003676,GO:0003723,GO:0003729	nucleic acid binding,RNA binding,mRNA binding
LOC5574655	14.9075	-5.75154	1.23791	-4.64618	3.38139e-06	2.93765e-05	AAEL022570
LOC5577374	225.753	-1.42074	0.305971	-4.64337	3.42771e-06	2.97598e-05	AAEL000464
LOC5580104	359.421	1.68397	0.362676	4.64317	3.43097e-06	2.97689e-05	AAEL020617				GO:0000184,GO:0004674,GO:0005515,GO:0006468,GO:0016301,GO:0016310,GO:0016740	nuclear-transcribed mRNA catabolic process, nonsense-mediated decay,protein serine/threonine kinase activity,protein binding,protein phosphorylation,kinase activity,phosphorylation,transferase activity
LOC5568798	107.435	-3.62001	0.77972	-4.6427	3.43879e-06	2.98176e-05	AAEL007143	voltage-gated potassium channel [Source:VB Community Annotation]			GO:0005216,GO:0005244,GO:0005249,GO:0005267,GO:0005515,GO:0006811,GO:0006813,GO:0008076,GO:0016020,GO:0016021,GO:0034765,GO:0051260,GO:0055085,GO:0071805	ion channel activity,voltage-gated ion channel activity,voltage-gated potassium channel activity,potassium channel activity,protein binding,ion transport,potassium ion transport,voltage-gated potassium channel complex,membrane,integral component of membrane,regulation of ion transmembrane transport,protein homooligomerization,transmembrane transport,potassium ion transmembrane transport
LOC5578185	24.4787	-2.06407	0.444831	-4.64012	3.48208e-06	3.01736e-05	AAEL003470	pickpocket 305 [Source:VB Community Annotation]	ppk305		GO:0005272,GO:0006811,GO:0006814,GO:0016020,GO:0016021,GO:0035725	sodium channel activity,ion transport,sodium ion transport,membrane,integral component of membrane,sodium ion transmembrane transport
LOC5577613	1533.41	1.67341	0.360652	4.63997	3.48465e-06	3.01765e-05	AAEL003246	deoxyribose-phosphate aldolase [Source:VB Community Annotation]			GO:0003824,GO:0004139,GO:0005737,GO:0009264,GO:0016829,GO:0046386	catalytic activity,deoxyribose-phosphate aldolase activity,cytoplasm,deoxyribonucleotide catabolic process,lyase activity,deoxyribose phosphate catabolic process
LOC5577809	184.245	1.23991	0.267369	4.63744	3.52756e-06	3.05285e-05	AAEL013389	coproporphyrinogen iii oxidase [Source:VB Community Annotation]			GO:0004109,GO:0006779,GO:0006782,GO:0016020,GO:0016021,GO:0016491,GO:0055114	coproporphyrinogen oxidase activity,porphyrin-containing compound biosynthetic process,protoporphyrinogen IX biosynthetic process,membrane,integral component of membrane,oxidoreductase activity,oxidation-reduction process
LOC5572472	247.856	-0.945388	0.203971	-4.6349	3.57102e-06	3.08848e-05	AAEL009818				GO:0008080,GO:0016747	N-acetyltransferase activity,transferase activity, transferring acyl groups other than amino-acyl groups
LOC5578789	156.693	1.40346	0.302853	4.63414	3.5843e-06	3.09798e-05	AAEL003657	zinc finger protein [Source:VB Community Annotation]			GO:0003676,GO:0005634,GO:0008270,GO:0046872	nucleic acid binding,nucleus,zinc ion binding,metal ion binding
LOC5567782	177.671	1.5642	0.337559	4.63386	3.58906e-06	3.1001e-05	AAEL000106
LOC110674001	6.93506	-7.22112	1.55877	-4.63257	3.61147e-06	3.11547e-05	AAEL007814	n-twist [Source:VB Community Annotation]			GO:0046983	protein dimerization activity
LOC5569653	6.93506	-7.22112	1.55877	-4.63257	3.61147e-06	3.11547e-05	AAEL021591				GO:0046983	protein dimerization activity
LOC110680567	272.883	1.64731	0.355604	4.63242	3.61421e-06	3.11585e-05	AAEL022923				GO:0003676,GO:0005524	nucleic acid binding,ATP binding
LOC110679352	30.9215	-2.51655	0.543408	-4.63105	3.63814e-06	3.13447e-05	AAEL021893
LOC5571247	783.614	1.04127	0.224934	4.62923	3.67033e-06	3.16002e-05	AAEL001587				GO:0003676,GO:0005634,GO:0008270,GO:0046872	nucleic acid binding,nucleus,zinc ion binding,metal ion binding
LOC110681005	34.5043	2.45741	0.530861	4.62911	3.67249e-06	3.16002e-05	AAEL020026				GO:0004181,GO:0004185,GO:0006508,GO:0008270	metallocarboxypeptidase activity,serine-type carboxypeptidase activity,proteolysis,zinc ion binding
LOC5564940	27.8813	-2.71418	0.58651	-4.62769	3.69771e-06	3.1797e-05	AAEL027518				GO:0005515	protein binding
LOC110674008	10.5287	-3.82723	0.827216	-4.62664	3.71644e-06	3.19377e-05
LOC5570646	25.7636	-9.05361	1.95707	-4.62609	3.72625e-06	3.20016e-05	AAEL008451	alpha-amylase [Source:VB Community Annotation]			GO:0003824,GO:0004556,GO:0005975,GO:0008152,GO:0016787,GO:0016798,GO:0043169,GO:0046872,GO:0103025	catalytic activity,alpha-amylase activity,carbohydrate metabolic process,metabolic process,hydrolase activity,hydrolase activity, acting on glycosyl bonds,cation binding,metal ion binding,alpha-amylase activity (releasing maltohexaose)
LOC110674731	12.6137	-7.99012	1.7276	-4.62498	3.74631e-06	3.21534e-05
LOC5564044	282.736	-1.84097	0.39826	-4.62253	3.79085e-06	3.2515e-05	AAEL025520				GO:0005085	guanyl-nucleotide exchange factor activity
LOC5567531	337.601	-1.14287	0.247357	-4.62033	3.83136e-06	3.28416e-05	AAEL027977				GO:0005739,GO:0005743,GO:0016020,GO:0016021,GO:0031966	mitochondrion,mitochondrial inner membrane,membrane,integral component of membrane,mitochondrial membrane
LOC5564491	299.317	-0.88	0.190474	-4.62004	3.83658e-06	3.28655e-05	AAEL004276				GO:0005737	cytoplasm
LOC5574718	198.196	-0.874328	0.189348	-4.61757	3.8826e-06	3.32386e-05	AAEL021629				GO:0003676,GO:0005634,GO:0008270,GO:0046872	nucleic acid binding,nucleus,zinc ion binding,metal ion binding
LOC110676837	40.6969	-3.06885	0.664867	-4.61574	3.91703e-06	3.35121e-05	AAEL022401
LOC5566867	919.445	0.700912	0.151888	4.61466	3.93741e-06	3.36651e-05	AAEL000832	cleavage and polyadenylation specificity factor cpsf [Source:VB Community Annotation]			GO:0003676,GO:0005515,GO:0005634	nucleic acid binding,protein binding,nucleus
LOC110681537	220.772	-1.87075	0.405459	-4.6139	3.95173e-06	3.37575e-05	AAEL021513
LOC5568416	12.0316	-5.47646	1.18697	-4.61383	3.95322e-06	3.37575e-05	AAEL006824	Cytochrome P450 [Source:UniProtKB/TrEMBL;Acc:A0A1S4FEN8]			GO:0004497,GO:0005506,GO:0016020,GO:0016021,GO:0016491,GO:0016705,GO:0020037,GO:0046872,GO:0055114	monooxygenase activity,iron ion binding,membrane,integral component of membrane,oxidoreductase activity,oxidoreductase activity, acting on paired donors, with incorporation or reduction of molecular oxygen,heme binding,metal ion binding,oxidation-reduction process
LOC5571942	168.588	1.55498	0.337044	4.61359	3.95768e-06	3.37742e-05	AAEL009429				GO:0046872	metal ion binding
LOC5571261	131.775	-1.4254	0.309152	-4.61069	4.01339e-06	3.42184e-05	AAEL001545				GO:0003676	nucleic acid binding
LOC5565995	123.082	-2.08609	0.452453	-4.61061	4.0148e-06	3.42184e-05	AAEL014842	multiple inositol polyphosphate phosphatase [Source:VB Community Annotation]			GO:0004446,GO:0016311,GO:0016791,GO:0034417,GO:0052826	inositol-hexakisphosphate phosphatase activity,dephosphorylation,phosphatase activity,bisphosphoglycerate 3-phosphatase activity,inositol hexakisphosphate 2-phosphatase activity
LOC5569518	278.908	1.12611	0.244316	4.60923	4.04163e-06	3.44253e-05	AAEL007704	lipoma preferred partner/lpp [Source:VB Community Annotation]			GO:0046872	metal ion binding
LOC5570655	262.175	-2.02264	0.438914	-4.60828	4.06021e-06	3.45617e-05	AAEL008466	homeobox protein b [Source:VB Community Annotation]			GO:0000981,GO:0003677,GO:0005634,GO:0006355,GO:0006357,GO:0007275,GO:0043565	DNA-binding transcription factor activity, RNA polymerase II-specific,DNA binding,nucleus,regulation of transcription, DNA-templated,regulation of transcription by RNA polymerase II,multicellular organism development,sequence-specific DNA binding
LOC110678865	19.1786	5.7855	1.25577	4.60712	4.0828e-06	3.47321e-05	AAEL028193
LOC110678702	8.18421	-7.34346	1.59433	-4.60598	4.10522e-06	3.49009e-05	AAEL025937				GO:0008083	growth factor activity
LOC5569460	266.03	0.925776	0.2011	4.60355	4.1534e-06	3.52882e-05	AAEL007642	TOLL pathway signalling. [Source:VB Community Annotation]	TUBE		GO:0004672,GO:0005524,GO:0006468	protein kinase activity,ATP binding,protein phosphorylation
LOC110674417	45.0233	-2.04982	0.445345	-4.60276	4.16919e-06	3.54001e-05	AAEL022106
LOC5573299	1091.11	-1.23734	0.268954	-4.60058	4.2131e-06	3.57504e-05	AAEL010374	tyrosine-protein kinase transmembrane receptor [Source:VB Community Annotation]			GO:0000166,GO:0004672,GO:0004713,GO:0004714,GO:0005515,GO:0005524,GO:0006468,GO:0007169,GO:0016020,GO:0016021,GO:0016301,GO:0016310,GO:0018108	nucleotide binding,protein kinase activity,protein tyrosine kinase activity,transmembrane receptor protein tyrosine kinase activity,protein binding,ATP binding,protein phosphorylation,transmembrane receptor protein tyrosine kinase signaling pathway,membrane,integral component of membrane,kinase activity,phosphorylation,peptidyl-tyrosine phosphorylation
LOC5566569	19.7998	-3.80337	0.8269	-4.59955	4.23404e-06	3.59055e-05	AAEL011459				GO:0042302	structural constituent of cuticle
LOC5578105	297.193	-1.79272	0.389806	-4.59901	4.24494e-06	3.59753e-05	AAEL003405				GO:0005515	protein binding
LOC5574471	242.876	3.66395	0.79686	4.59798	4.26603e-06	3.61314e-05	AAEL002367	Carboxy/choline esterase Alpha Esterase [Source:VB Community Annotation]	CCEAE1B		GO:0016787,GO:0052689	hydrolase activity,carboxylic ester hydrolase activity
LOC5566865	635.797	-0.629056	0.13682	-4.5977	4.2719e-06	3.61584e-05	AAEL000839	O-fucosyltransferase, putative [Source:VB Community Annotation]			GO:0006004,GO:0006486,GO:0007219,GO:0008417,GO:0016740,GO:0016757,GO:0036065,GO:0036066,GO:0046922	fucose metabolic process,protein glycosylation,Notch signaling pathway,fucosyltransferase activity,transferase activity,transferase activity, transferring glycosyl groups,fucosylation,protein O-linked fucosylation,peptide-O-fucosyltransferase activity
LOC110676476	186.212	-1.60327	0.348749	-4.59721	4.28183e-06	3.62198e-05	AAEL025505
LOC5571275	14.4354	-4.04499	0.880054	-4.59629	4.3007e-06	3.63565e-05	AAEL001577				GO:0016020,GO:0016021	membrane,integral component of membrane
LOC110679006	93.0267	-4.07249	0.886223	-4.59533	4.32064e-06	3.65022e-05	AAEL020035
LOC5567284	768.92	-1.67597	0.364862	-4.59345	4.35979e-06	3.67915e-05	AAEL021583
LOC5569898	761.213	-1.22866	0.267483	-4.59342	4.36033e-06	3.67915e-05	AAEL008002	mitochondrial NADH:ubiquinone oxidoreductase ESSS subunit, putative [Source:VB Community Annotation]			GO:0005739,GO:0016020,GO:0016021	mitochondrion,membrane,integral component of membrane
LOC5576360	169.033	-1.01096	0.220126	-4.59265	4.37657e-06	3.69054e-05	AAEL002860	Mitochondrial pyruvate carrier [Source:UniProtKB/TrEMBL;Acc:Q17GV8]			GO:0005739,GO:0005743,GO:0006850,GO:0016020,GO:0016021	mitochondrion,mitochondrial inner membrane,mitochondrial pyruvate transmembrane transport,membrane,integral component of membrane
LOC110676368	9.86816	-6.68713	1.45617	-4.59227	4.38442e-06	3.6929e-05	AAEL024355
LOC5570501	483.531	-0.965311	0.210204	-4.59225	4.38484e-06	3.6929e-05	AAEL001394				GO:0003824,GO:0004497,GO:0004504,GO:0005507,GO:0006518,GO:0016020,GO:0016715,GO:0046872,GO:0055114	catalytic activity,monooxygenase activity,peptidylglycine monooxygenase activity,copper ion binding,peptide metabolic process,membrane,oxidoreductase activity, acting on paired donors, with incorporation or reduction of molecular oxygen, reduced ascorbate as one donor, and incorporation of one atom of oxygen,metal ion binding,oxidation-reduction process
LOC5572605	210.596	0.891567	0.194191	4.59118	4.40753e-06	3.70969e-05	AAEL009926	exocyst complex component 2 [Source:VB Community Annotation]	Exo2		GO:0000145,GO:0006887,GO:0006893,GO:0015031	exocyst,exocytosis,Golgi to plasma membrane transport,protein transport
LOC110677776	5.79786	-6.8918	1.50118	-4.59094	4.41256e-06	3.71161e-05	AAEL023599
LOC5567045	26.0199	-3.2053	0.698308	-4.5901	4.43034e-06	3.72424e-05	AAEL005770	odorant binding protein OBP21 [Source:VB Community Annotation]	OPB21		GO:0005549	odorant binding
LOC5574056	798.176	-1.79648	0.391421	-4.58963	4.4404e-06	3.73038e-05	AAEL010892				GO:0030261	chromosome condensation
LOC5577634	781.952	1.15996	0.252742	4.58948	4.44342e-06	3.73059e-05	AAEL018297				GO:0046872	metal ion binding
LOC110677665	844.144	1.23128	0.268408	4.58734	4.48926e-06	3.76673e-05	AAEL010932	RNAse h [Source:VB Community Annotation]			GO:0003676,GO:0004527,GO:0046872,GO:0090305	nucleic acid binding,exonuclease activity,metal ion binding,nucleic acid phosphodiester bond hydrolysis
LOC110673993	658.974	-0.8002	0.174483	-4.58612	4.51563e-06	3.78651e-05	AAEL026310				GO:0005515	protein binding
LOC5563879	136.059	-1.60386	0.349744	-4.58581	4.52226e-06	3.78971e-05	AAEL014201	chaperone protein, putative [Source:VB Community Annotation]			GO:0032981	mitochondrial respiratory chain complex I assembly
LOC5568578	49.479	2.0384	0.444557	4.58524	4.53456e-06	3.79766e-05	AAEL001146	n-acetylgalactosaminyltransferase [Source:VB Community Annotation]			GO:0000139,GO:0005794,GO:0006486,GO:0016020,GO:0016021,GO:0016740,GO:0016757,GO:0030246	Golgi membrane,Golgi apparatus,protein glycosylation,membrane,integral component of membrane,transferase activity,transferase activity, transferring glycosyl groups,carbohydrate binding
LOC5575353	1994.71	-1.19553	0.260952	-4.58142	4.61831e-06	3.8654e-05	AAEL002583	Toll-like receptor [Source:VB Community Annotation]	TOLL7		GO:0005515,GO:0007165,GO:0016020,GO:0016021,GO:0045087	protein binding,signal transduction,membrane,integral component of membrane,innate immune response
LOC5571133	684.583	-1.38868	0.303137	-4.58104	4.6267e-06	3.87002e-05	AAEL008827	cell adhesion molecule [Source:VB Community Annotation]			GO:0005515	protein binding
LOC110674488	18.3165	-3.6293	0.792283	-4.58082	4.63167e-06	3.87178e-05	AAEL025445
LOC5576500	140.384	1.06988	0.233644	4.57911	4.66962e-06	3.90109e-05	AAEL012551				GO:0003676,GO:0005634,GO:0008270,GO:0046872	nucleic acid binding,nucleus,zinc ion binding,metal ion binding
LOC5565111	61.9788	-2.5832	0.564307	-4.57764	4.70245e-06	3.92608e-05	AAEL004588				GO:0042302	structural constituent of cuticle
LOC5570046	1065.42	0.975968	0.213297	4.57562	4.74809e-06	3.96173e-05	AAEL018225				GO:0006355,GO:0016020,GO:0016021	regulation of transcription, DNA-templated,membrane,integral component of membrane
LOC5579195	9.18244	-3.87274	0.8465	-4.575	4.7621e-06	3.97097e-05	AAEL020488				GO:0003676,GO:0003723	nucleic acid binding,RNA binding
LOC110675186	57.8862	1.52622	0.333645	4.57439	4.77603e-06	3.98013e-05	AAEL020254				GO:0003677,GO:0006260	DNA binding,DNA replication
LOC5568997	83.7404	-2.3032	0.503931	-4.57048	4.86618e-06	4.05275e-05	AAEL020861				GO:0016020,GO:0016021,GO:0016747	membrane,integral component of membrane,transferase activity, transferring acyl groups other than amino-acyl groups
LOC5572563	1298.55	1.2273	0.268603	4.56918	4.89633e-06	4.07534e-05	AAEL009879
LOC5572832	546.578	0.819093	0.179294	4.56843	4.9138e-06	4.08736e-05	AAEL010066	microfibril-associated protein [Source:VB Community Annotation]
LOC5578242	356.097	-1.16053	0.25419	-4.5656	4.98066e-06	4.14017e-05	AAEL015003				GO:0003676,GO:0005634,GO:0008270,GO:0046872	nucleic acid binding,nucleus,zinc ion binding,metal ion binding
LOC5563701	1864.89	-1.14217	0.250175	-4.56548	4.98342e-06	4.14017e-05	AAEL019406				GO:0016020,GO:0016021	membrane,integral component of membrane
LOC110681181	108.36	1.67846	0.367697	4.5648	4.99983e-06	4.1487e-05	AAEL025466
LOC5569937	31.1325	-4.70735	1.03123	-4.56479	4.99984e-06	4.1487e-05	AAEL008045	hexamerin 2 beta [Source:VB Community Annotation]
LOC5572761	24.2306	-4.54212	0.995419	-4.56303	5.04214e-06	4.18123e-05	AAEL024175				GO:0046983	protein dimerization activity
LOC5580097	45.7658	-2.61353	0.572782	-4.56287	5.04598e-06	4.18184e-05	AAEL002173				GO:0008017	microtubule binding
LOC5578958	1063.39	1.14289	0.250521	4.56207	5.06517e-06	4.19511e-05	AAEL013940	chromatin assembly factor i P60 subunit [Source:VB Community Annotation]			GO:0005515	protein binding
LOC5578265	216.295	0.950885	0.208439	4.56194	5.06821e-06	4.19511e-05	AAEL003493	GDI interacting protein, putative [Source:VB Community Annotation]			GO:0005515	protein binding
LOC5576223	654.19	-1.0105	0.221573	-4.56057	5.10151e-06	4.22009e-05	AAEL002825	NADH:ubiquinone dehydrogenase, putative [Source:VB Community Annotation]			GO:0005739,GO:0008137,GO:0016020,GO:0016021,GO:0055114	mitochondrion,NADH dehydrogenase (ubiquinone) activity,membrane,integral component of membrane,oxidation-reduction process
LOC5568276	521.91	1.21059	0.265595	4.55802	5.16375e-06	4.26895e-05	AAEL006715	DNA polymerase iota [Source:VB Community Annotation]			GO:0003684,GO:0006281	damaged DNA binding,DNA repair
LOC5576264	476.364	-0.93516	0.20518	-4.55776	5.17025e-06	4.27171e-05	AAEL012418	deoxyribonuclease ii [Source:VB Community Annotation]			GO:0004531,GO:0006259,GO:0016787	deoxyribonuclease II activity,DNA metabolic process,hydrolase activity
LOC5574853	126.779	-2.61457	0.573717	-4.55724	5.18312e-06	4.27972e-05	AAEL011444	pupal cuticle protein, putative [Source:VB Community Annotation]			GO:0042302	structural constituent of cuticle
LOC5564025	9.28306	-5.11694	1.12315	-4.55587	5.21694e-06	4.30502e-05	AAEL014284				GO:0003677,GO:0003700,GO:0005634,GO:0006355,GO:0007275,GO:0043565	DNA binding,DNA-binding transcription factor activity,nucleus,regulation of transcription, DNA-templated,multicellular organism development,sequence-specific DNA binding
LOC5577486	718.656	0.737806	0.162013	4.55399	5.26384e-06	4.34106e-05	AAEL013230	coatomer delta subunit [Source:VB Community Annotation]			GO:0000139,GO:0005737,GO:0005794,GO:0006890,GO:0015031,GO:0016020,GO:0016192,GO:0030126,GO:0030663,GO:0031410	Golgi membrane,cytoplasm,Golgi apparatus,retrograde vesicle-mediated transport, Golgi to endoplasmic reticulum,protein transport,membrane,vesicle-mediated transport,COPI vesicle coat,COPI-coated vesicle membrane,cytoplasmic vesicle
LOC5566075	165.331	-1.40187	0.307882	-4.55327	5.2819e-06	4.3533e-05	AAEL015059				GO:0046872	metal ion binding
LOC5578276	1808.98	-0.73962	0.162471	-4.55232	5.30584e-06	4.37036e-05	AAEL003503	ras-related protein Rab-7 [Source:VB Community Annotation]			GO:0003924,GO:0005525	GTPase activity,GTP binding
LOC110680888	12.3781	-5.45924	1.19944	-4.5515	5.32644e-06	4.38464e-05	AAEL027394
LOC5575627	778.692	0.919846	0.202121	4.55096	5.34009e-06	4.3932e-05	AAEL019945				GO:0003676,GO:0003723,GO:0005515,GO:0006396	nucleic acid binding,RNA binding,protein binding,RNA processing
LOC5576731	65.9058	-1.76773	0.388473	-4.55046	5.35279e-06	4.40096e-05	AAEL002951	forkhead protein/ forkhead protein domain [Source:VB Community Annotation]			GO:0003677,GO:0003700,GO:0005634,GO:0006355,GO:0007275,GO:0043565	DNA binding,DNA-binding transcription factor activity,nucleus,regulation of transcription, DNA-templated,multicellular organism development,sequence-specific DNA binding
LOC110676510	58.9099	1.86369	0.409644	4.54953	5.37666e-06	4.4179e-05	AAEL023510
LOC5569042	846.859	-1.02655	0.225646	-4.54937	5.38079e-06	4.4186e-05	AAEL007332	cornichon protein, putative [Source:VB Community Annotation]			GO:0016020,GO:0016021,GO:0016192	membrane,integral component of membrane,vesicle-mediated transport
LOC5569201	106.604	-1.52817	0.335971	-4.54851	5.40272e-06	4.43391e-05	AAEL027533				GO:0005515	protein binding
LOC5575351	5.84207	-6.90356	1.51866	-4.54582	5.47224e-06	4.48824e-05	AAEL002610	serine protease [Source:VB Community Annotation]			GO:0004252,GO:0006508	serine-type endopeptidase activity,proteolysis
LOC5571086	1861.18	-1.68049	0.369693	-4.54565	5.47667e-06	4.48914e-05	AAEL026403
LOC5569534	1015.81	-0.998765	0.219744	-4.54513	5.49022e-06	4.49751e-05	AAEL007725	reticulocalbin [Source:VB Community Annotation]			GO:0005509,GO:0005576,GO:0005783,GO:0005789,GO:0005794,GO:0016020,GO:0016529,GO:0033018,GO:0042470	calcium ion binding,extracellular region,endoplasmic reticulum,endoplasmic reticulum membrane,Golgi apparatus,membrane,sarcoplasmic reticulum,sarcoplasmic reticulum lumen,melanosome
LOC5570229	11.0362	-3.17715	0.699082	-4.54474	5.50027e-06	4.50209e-05	AAEL008160	fatty acid synthase [Source:VB Community Annotation]	FAS2		GO:0003824,GO:0004312,GO:0004313,GO:0004314,GO:0004315,GO:0004316,GO:0004317,GO:0004320,GO:0006631,GO:0006633,GO:0008152,GO:0008659,GO:0008693,GO:0009058,GO:0016295,GO:0016296,GO:0016297,GO:0016418,GO:0016419,GO:0016491,GO:0016740,GO:0016746,GO:0016788,GO:0016829,GO:0019171,GO:0031177,GO:0047117,GO:0047451,GO:0055114,GO:0102131,GO:0102132	catalytic activity,fatty acid synthase activity,[acyl-carrier-protein] S-acetyltransferase activity,[acyl-carrier-protein] S-malonyltransferase activity,3-oxoacyl-[acyl-carrier-protein] synthase activity,3-oxoacyl-[acyl-carrier-protein] reductase (NADPH) activity,3-hydroxypalmitoyl-[acyl-carrier-protein] dehydratase activity,oleoyl-[acyl-carrier-protein] hydrolase activity,fatty acid metabolic pr…
LOC5578295	17.6894	4.33512	0.953893	4.54466	5.50248e-06	4.50209e-05	AAEL013621
LOC110678282	11.6383	-3.96642	0.872974	-4.54357	5.53085e-06	4.52256e-05	AAEL027131				GO:0003677,GO:0006355,GO:0043565	DNA binding,regulation of transcription, DNA-templated,sequence-specific DNA binding
LOC5576149	26.7743	3.89521	0.857578	4.54211	5.56951e-06	4.55142e-05	AAEL012343	lysosomal acid lipase, putative [Source:VB Community Annotation]			GO:0016042,GO:0016787,GO:0016788	lipid catabolic process,hydrolase activity,hydrolase activity, acting on ester bonds
LOC5579186	18258	-1.21531	0.267582	-4.54182	5.57716e-06	4.55491e-05	AAEL003872	translationally-controlled tumor protein homolog (TCTP) [Source:VB Community Annotation]	Tctp		GO:0005737	cytoplasm
LOC5566861	354.938	0.951399	0.209494	4.5414	5.58808e-06	4.56106e-05	AAEL000802				GO:0005794	Golgi apparatus
LOC5564845	269.901	0.842555	0.185636	4.53874	5.65905e-06	4.6162e-05	AAEL000605	Rab geranylgeranyl transferase alpha subunit [Source:UniProtKB/TrEMBL;Acc:A0A1S4EWC7]			GO:0004663,GO:0005968,GO:0008318,GO:0018342,GO:0018344	Rab geranylgeranyltransferase activity,Rab-protein geranylgeranyltransferase complex,protein prenyltransferase activity,protein prenylation,protein geranylgeranylation
LOC5574905	15.2483	-5.44009	1.19871	-4.53829	5.67126e-06	4.62311e-05	AAEL011510	multiple inositol polyphosphate phosphatase [Source:VB Community Annotation]			GO:0004446,GO:0016311,GO:0016791,GO:0034417,GO:0052826	inositol-hexakisphosphate phosphatase activity,dephosphorylation,phosphatase activity,bisphosphoglycerate 3-phosphatase activity,inositol hexakisphosphate 2-phosphatase activity
LOC5569738	1193.44	-1.33559	0.294302	-4.53817	5.67438e-06	4.62311e-05	AAEL007868	ubiquinol-cytochrome c reductase complex 14 kd protein [Source:VB Community Annotation]			GO:0005739,GO:0005743,GO:0005750,GO:0006122,GO:0016020,GO:0055114,GO:0070469	mitochondrion,mitochondrial inner membrane,mitochondrial respiratory chain complex III,mitochondrial electron transport, ubiquinol to cytochrome c,membrane,oxidation-reduction process,respirasome
LOC5574236	15.6202	-2.53763	0.559197	-4.53799	5.67918e-06	4.62423e-05	AAEL011004
LOC23687450	6170.36	-0.795886	0.175435	-4.53664	5.71572e-06	4.65118e-05	AAEL017030				GO:0003676,GO:0003723	nucleic acid binding,RNA binding
LOC5571194	17.3105	4.3035	0.948694	4.53624	5.72657e-06	4.65719e-05	AAEL008884
LOC5578882	13.642	-5.60007	1.23462	-4.53588	5.73642e-06	4.66239e-05	AAEL013885
LOC5573968	1908.64	-0.80044	0.176499	-4.5351	5.75775e-06	4.67692e-05	AAEL010823	ATP synthase delta chain [Source:VB Community Annotation]			GO:0005743,GO:0006754,GO:0006811,GO:0015986,GO:0016020,GO:0046933	mitochondrial inner membrane,ATP biosynthetic process,ion transport,ATP synthesis coupled proton transport,membrane,proton-transporting ATP synthase activity, rotational mechanism
LOC5575764	150.236	-2.61186	0.576083	-4.53382	5.79262e-06	4.70241e-05	AAEL002720	Serine Protease Inhibitor (serpin) likely cleavage at V/V. [Source:VB Community Annotation]	SRPN20		GO:0004867,GO:0005615,GO:0010466,GO:0010951,GO:0030414	serine-type endopeptidase inhibitor activity,extracellular space,negative regulation of peptidase activity,negative regulation of endopeptidase activity,peptidase inhibitor activity
LOC5565439	423.602	-0.942666	0.208033	-4.53133	5.86138e-06	4.75536e-05	AAEL000643	zinc finger protein [Source:VB Community Annotation]			GO:0003676	nucleic acid binding
LOC5569484	1080.31	0.795233	0.175531	4.53045	5.88588e-06	4.77237e-05	AAEL025045
LOC5578045	210.511	1.16	0.256116	4.52921	5.92041e-06	4.79749e-05	AAEL013478				GO:0016020,GO:0016021	membrane,integral component of membrane
LOC5564929	1333.48	-0.918571	0.202837	-4.52862	5.93712e-06	4.80688e-05	AAEL004488				GO:0016020	membrane
LOC5578976	264.837	1.78023	0.393114	4.52855	5.93912e-06	4.80688e-05	AAEL027879
LOC110674663	8.69068	-4.65553	1.02828	-4.52752	5.96802e-06	4.82737e-05	AAEL024608
LOC5576566	351.673	-1.06675	0.235731	-4.52531	6.03079e-06	4.87522e-05	AAEL026260				GO:0005515,GO:0007165	protein binding,signal transduction
LOC110676585	18.8474	4.42481	0.977996	4.52436	6.05774e-06	4.89408e-05	AAEL024792
LOC5577715	482.496	1.85361	0.40998	4.52121	6.14868e-06	4.96457e-05	AAEL013351	lethal(2)essential for life protein, l2efl [Source:VB Community Annotation]			GO:0046872	metal ion binding
LOC5568255	15.046	-5.76615	1.2758	-4.51962	6.19498e-06	4.99896e-05	AAEL006704	fibrinogen and fibronectin [Source:VB Community Annotation]
LOC5578855	248.155	1.07337	0.237501	4.51942	6.20083e-06	5.00069e-05	AAEL003709	crotonobetainyl-CoA-hydratase, putative [Source:VB Community Annotation]			GO:0003824,GO:0016020,GO:0016021	catalytic activity,membrane,integral component of membrane
LOC5571539	37.3486	-2.40381	0.53194	-4.51894	6.21495e-06	5.00909e-05	AAEL009125	cytochrome P450 [Source:VB Community Annotation]	CYP6M10		GO:0004497,GO:0005506,GO:0016491,GO:0016705,GO:0020037,GO:0046872,GO:0055114	monooxygenase activity,iron ion binding,oxidoreductase activity,oxidoreductase activity, acting on paired donors, with incorporation or reduction of molecular oxygen,heme binding,metal ion binding,oxidation-reduction process
LOC5568942	369.858	-1.6469	0.364468	-4.51863	6.22402e-06	5.0134e-05	AAEL007226	nidogen [Source:VB Community Annotation]			GO:0005509,GO:0005604,GO:0007155,GO:0007160,GO:0016020	calcium ion binding,basement membrane,cell adhesion,cell-matrix adhesion,membrane
LOC5577696	777.268	-1.4728	0.326254	-4.51427	6.35364e-06	5.11476e-05	AAEL023423				GO:0000166,GO:0004672,GO:0004674,GO:0005524,GO:0006468	nucleotide binding,protein kinase activity,protein serine/threonine kinase activity,ATP binding,protein phosphorylation
LOC5563584	20.7381	5.93495	1.31559	4.51123	6.44526e-06	5.18542e-05	AAEL019508				GO:0005216,GO:0006811,GO:0016020,GO:0016021,GO:0034220,GO:0055085	ion channel activity,ion transport,membrane,integral component of membrane,ion transmembrane transport,transmembrane transport
LOC110675624	12.547	-3.06674	0.679849	-4.51091	6.45506e-06	5.19021e-05	AAEL021857
LOC5570575	452.284	-1.28952	0.285886	-4.51062	6.46387e-06	5.19202e-05	AAEL008394				GO:0016020,GO:0016021	membrane,integral component of membrane
LOC5565619	216.473	-1.33353	0.295645	-4.51058	6.46501e-06	5.19202e-05	AAEL014899	short chain type dehydrogenase [Source:VB Community Annotation]			GO:0055114	oxidation-reduction process
LOC5577083	307.907	0.967909	0.214639	4.50947	6.49913e-06	5.21632e-05	AAEL012973	uracil phosphoribosyltransferase [Source:VB Community Annotation]			GO:0009116	nucleoside metabolic process
LOC5568044	9.55678	-5.67376	1.25856	-4.50815	6.53951e-06	5.2456e-05	AAEL006485	inosine-uridine preferring nucleoside hydrolase [Source:VB Community Annotation]			GO:0016787	hydrolase activity
LOC5564066	221.259	-1.00614	0.223208	-4.50763	6.55558e-06	5.25537e-05	AAEL026169				GO:0046872	metal ion binding
LOC5572036	8.05172	-4.94808	1.09865	-4.50376	6.67602e-06	5.34874e-05	AAEL000250	forkhead box protein (AaegFOXP) [Source:VB Community Annotation]			GO:0003677,GO:0003700,GO:0005634,GO:0006355,GO:0007275,GO:0043565,GO:0046872	DNA binding,DNA-binding transcription factor activity,nucleus,regulation of transcription, DNA-templated,multicellular organism development,sequence-specific DNA binding,metal ion binding
LOC5563790	177.64	-1.06339	0.236132	-4.50336	6.68865e-06	5.35487e-05	AAEL003929
LOC5573497	11.7903	-7.89111	1.75231	-4.50327	6.6916e-06	5.35487e-05	AAEL010532	alpha-amylase [Source:VB Community Annotation]			GO:0003824,GO:0005975,GO:0008152,GO:0016798	catalytic activity,carbohydrate metabolic process,metabolic process,hydrolase activity, acting on glycosyl bonds
LOC110681080	269.055	1.64283	0.364872	4.50247	6.71682e-06	5.37186e-05	AAEL023310				GO:0005515	protein binding
LOC5571687	2891.97	1.45025	0.322118	4.50224	6.72422e-06	5.3746e-05	AAEL009212	lola [Source:VB Community Annotation]			GO:0003676,GO:0005515	nucleic acid binding,protein binding
LOC5576495	6.82904	-7.15104	1.58848	-4.50183	6.73715e-06	5.38174e-05	AAEL021421				GO:0006629	lipid metabolic process
LOC5577397	307.185	0.877549	0.195048	4.49915	6.82248e-06	5.44668e-05	AAEL003170	mitochondrial translational initiation factor [Source:VB Community Annotation]			GO:0000166,GO:0003743,GO:0003924,GO:0005525,GO:0006412,GO:0006413	nucleotide binding,translation initiation factor activity,GTPase activity,GTP binding,translation,translational initiation
LOC110675884	16.8727	-3.69349	0.820974	-4.49892	6.83009e-06	5.44953e-05	AAEL021686
LOC5569762	210.113	-1.44199	0.320591	-4.49791	6.86263e-06	5.47226e-05	AAEL025391				GO:0005515,GO:0005634,GO:0016020,GO:0016021	protein binding,nucleus,membrane,integral component of membrane
LOC5575988	2070.48	-1.63752	0.364103	-4.4974	6.87882e-06	5.48193e-05	AAEL002769	homeobox protein prospero/prox-1 [Source:VB Community Annotation]			GO:0003677,GO:0005634,GO:0006355	DNA binding,nucleus,regulation of transcription, DNA-templated
LOC23687582	11.4776	6.05417	1.34695	4.49472	6.96601e-06	5.54568e-05	AAEL019804				GO:0004930,GO:0007186,GO:0016020,GO:0016021	G protein-coupled receptor activity,G protein-coupled receptor signaling pathway,membrane,integral component of membrane
LOC5571084	2110.23	-2.3867	0.531004	-4.49469	6.96703e-06	5.54568e-05	AAEL008789	apolipophorin-III, putative [Source:VB Community Annotation]			GO:0005576,GO:0006869,GO:0008289	extracellular region,lipid transport,lipid binding
LOC5571946	2667.25	-1.35807	0.302164	-4.49448	6.97387e-06	5.54784e-05	AAEL009430				GO:0003676,GO:0003723	nucleic acid binding,RNA binding
LOC5575050	120.66	-1.38213	0.30786	-4.48947	7.14003e-06	5.67668e-05	AAEL011597				GO:0016311,GO:0016791,GO:0046872	dephosphorylation,phosphatase activity,metal ion binding
LOC5578249	35.2458	-1.82934	0.407513	-4.48903	7.15495e-06	5.68519e-05	AAEL013587	acidic ribosomal protein P1, putative [Source:VB Community Annotation]	RpLP1		GO:0003735,GO:0005840,GO:0006414	structural constituent of ribosome,ribosome,translational elongation
LOC110678866	51.8357	-1.45067	0.323213	-4.48828	7.18012e-06	5.70184e-05	AAEL022759
LOC5570416	19.4885	-5.08591	1.13359	-4.48654	7.23888e-06	5.74511e-05	AAEL008303	calponin/transgelin [Source:VB Community Annotation]			GO:0003779,GO:0005515,GO:0005516,GO:0031032	actin binding,protein binding,calmodulin binding,actomyosin structure organization
LOC5563805	24.4302	-2.35454	0.524855	-4.48608	7.25441e-06	5.75405e-05	AAEL014139	proacrosin, putative [Source:VB Community Annotation]			GO:0004252,GO:0006508,GO:0008233,GO:0008236,GO:0016787	serine-type endopeptidase activity,proteolysis,peptidase activity,serine-type peptidase activity,hydrolase activity
LOC5571259	196.319	-1.10142	0.245543	-4.48563	7.26971e-06	5.76281e-05	AAEL001595				GO:0003676,GO:0003677,GO:0005634,GO:0008270,GO:0046872	nucleic acid binding,DNA binding,nucleus,zinc ion binding,metal ion binding
LOC5573737	1087.89	1.2833	0.286157	4.4846	7.30514e-06	5.78749e-05	AAEL027755
LOC110675739	11.0499	5.99941	1.3383	4.48286	7.36476e-06	5.8313e-05	AAEL027775
LOC5577588	118.656	1.70061	0.379536	4.48077	7.43757e-06	5.88438e-05	AAEL013295				GO:0005768,GO:0005770,GO:0016020,GO:0016021	endosome,late endosome,membrane,integral component of membrane
LOC5575085	212.905	-2.24067	0.500074	-4.48068	7.44052e-06	5.88438e-05	AAEL011641	transferrin [Source:VB Community Annotation]			GO:0005615,GO:0016020,GO:0016021	extracellular space,membrane,integral component of membrane
LOC110675407	19.0563	-2.61441	0.583555	-4.48015	7.45922e-06	5.89572e-05	AAEL021034
LOC5577784	722.757	-1.57509	0.351772	-4.47758	7.54946e-06	5.96019e-05	AAEL013374	disconnected protein [Source:VB Community Annotation]			GO:0003676,GO:0005634,GO:0046872	nucleic acid binding,nucleus,metal ion binding
LOC5571848	264.55	0.96577	0.21569	4.47757	7.54963e-06	5.96019e-05	AAEL028168				GO:0000127,GO:0003677,GO:0005634,GO:0006384	transcription factor TFIIIC complex,DNA binding,nucleus,transcription initiation from RNA polymerase III promoter
LOC5564726	164.391	-1.01837	0.227528	-4.47579	7.61298e-06	6.00669e-05	AAEL004406
LOC110674233	75.1982	-1.19702	0.267478	-4.47519	7.63423e-06	6.01993e-05	AAEL020626
LOC5564154	601.175	-1.93159	0.431714	-4.47422	7.66898e-06	6.0438e-05	AAEL027069				GO:0016021	integral component of membrane
LOC5568027	357.561	-1.54267	0.344815	-4.47392	7.67985e-06	6.04883e-05	AAEL024438				GO:0005794,GO:0008376,GO:0016020,GO:0016021,GO:0016740,GO:0032580	Golgi apparatus,acetylgalactosaminyltransferase activity,membrane,integral component of membrane,transferase activity,Golgi cisterna membrane
LOC5567604	8.92984	-5.61175	1.25459	-4.47299	7.71349e-06	6.0703e-05	AAEL006206	N-twist [Source:UniProtKB/TrEMBL;Acc:A0A1S4FD16]			GO:0046983	protein dimerization activity
LOC5568423	381.486	1.43361	0.320508	4.47291	7.71611e-06	6.0703e-05	AAEL006843
LOC5572598	167.223	2.14363	0.4793	4.47242	7.73383e-06	6.0807e-05	AAEL024775				GO:0003743,GO:0005737,GO:0005852	translation initiation factor activity,cytoplasm,eukaryotic translation initiation factor 3 complex
LOC5566499	80.8469	2.25587	0.504425	4.47216	7.74325e-06	6.08456e-05	AAEL005440
LOC110676917	41.1722	1.91755	0.428816	4.47173	7.75889e-06	6.0933e-05	AAEL027728
LOC5573311	38.4107	-2.46536	0.551718	-4.46851	7.87659e-06	6.18214e-05	AAEL010406
LOC5564978	760.36	-1.431	0.320282	-4.46795	7.89745e-06	6.1949e-05	AAEL004534				GO:0008270,GO:0016020,GO:0016021	zinc ion binding,membrane,integral component of membrane
LOC5570034	716.775	-1.4942	0.334465	-4.46742	7.91682e-06	6.20396e-05	AAEL018036
LOC110677858	10.6646	5.94594	1.33097	4.46738	7.91819e-06	6.20396e-05	AAEL025812
LOC5578843	760.152	1.40393	0.314354	4.46607	7.96704e-06	6.23861e-05	AAEL003731	nuclear body associated kinase, putative [Source:VB Community Annotation]			GO:0003677,GO:0004672,GO:0005524,GO:0006468,GO:0016301,GO:0016310	DNA binding,protein kinase activity,ATP binding,protein phosphorylation,kinase activity,phosphorylation
LOC5575632	993.156	1.02426	0.229484	4.4633	8.07076e-06	6.31616e-05	AAEL011960				GO:0005634	nucleus
LOC5575304	760.926	1.08737	0.24376	4.46083	8.16419e-06	6.38412e-05	AAEL019566				GO:0000166,GO:0004672,GO:0004674,GO:0005524,GO:0006468,GO:0016301,GO:0016310,GO:0042981	nucleotide binding,protein kinase activity,protein serine/threonine kinase activity,ATP binding,protein phosphorylation,kinase activity,phosphorylation,regulation of apoptotic process
LOC5564281	1092.49	-0.65226	0.146222	-4.46076	8.16705e-06	6.38412e-05	AAEL014375	clathrin coat assembly protein ap17 [Source:VB Community Annotation]			GO:0005886,GO:0005905,GO:0006886,GO:0008565,GO:0015031,GO:0016020,GO:0016192,GO:0030117,GO:0030122,GO:0035615,GO:0072583	plasma membrane,clathrin-coated pit,intracellular protein transport,obsolete protein transporter activity,protein transport,membrane,vesicle-mediated transport,membrane coat,AP-2 adaptor complex,clathrin adaptor activity,clathrin-dependent endocytosis
LOC5568761	931.588	1.28112	0.287266	4.45972	8.20682e-06	6.41149e-05	AAEL007114
LOC5564836	12.7585	-4.28822	0.961616	-4.45938	8.21953e-06	6.4177e-05	AAEL000603				GO:0016020,GO:0016021,GO:0016747	membrane,integral component of membrane,transferase activity, transferring acyl groups other than amino-acyl groups
LOC5566784	394.824	0.871517	0.195447	4.45911	8.23018e-06	6.4223e-05	AAEL015255	phosphatidylinositol-4-phosphate 5-kinase type i [Source:VB Community Annotation]			GO:0000166,GO:0005524,GO:0016301,GO:0016307,GO:0016310,GO:0016740,GO:0046488,GO:0046854	nucleotide binding,ATP binding,kinase activity,phosphatidylinositol phosphate kinase activity,phosphorylation,transferase activity,phosphatidylinositol metabolic process,phosphatidylinositol phosphorylation
LOC110679243	26.3546	-2.41286	0.541149	-4.45878	8.24292e-06	6.42666e-05	AAEL024929
LOC110676820	89.8033	-2.30114	0.516099	-4.45871	8.24529e-06	6.42666e-05	AAEL020044
LOC5577606	7.39764	-7.29055	1.6353	-4.45824	8.26357e-06	6.43719e-05	AAEL003259	pupal cuticle protein 78E, putative [Source:VB Community Annotation]			GO:0042302	structural constituent of cuticle
LOC110677209	24.1079	-2.60574	0.584543	-4.45774	8.28297e-06	6.44486e-05	AAEL024019
LOC110681424	24.1079	-2.60574	0.584543	-4.45774	8.28297e-06	6.44486e-05	AAEL023931
LOC110677674	19.3083	-3.35129	0.751858	-4.45734	8.29823e-06	6.45301e-05	AAEL021632
LOC5577717	17.4702	-3.3914	0.761382	-4.45427	8.41799e-06	6.54237e-05	AAEL013341	lethal(2)essential for life protein, l2efl [Source:VB Community Annotation]			GO:0005212,GO:0046872	structural constituent of eye lens,metal ion binding
LOC110680575	15.7004	-2.58059	0.579456	-4.45347	8.44933e-06	6.55918e-05	AAEL023244				GO:0003676	nucleic acid binding
LOC110679116	19.2856	4.29337	0.96405	4.45347	8.44934e-06	6.55918e-05	AAEL020989
LOC5572774	174.605	1.02226	0.229549	4.45333	8.45498e-06	6.55978e-05	AAEL023468	Protein FAM50 homolog [Source:UniProtKB/Swiss-Prot;Acc:Q16U25]			GO:0005634	nucleus
LOC5570868	365.554	0.858821	0.192928	4.45152	8.52647e-06	6.61145e-05	AAEL008636				GO:0006355	regulation of transcription, DNA-templated
LOC110677897	22.8913	-2.51428	0.564956	-4.45039	8.5715e-06	6.64254e-05	AAEL025502
LOC5566176	1287.92	-0.869207	0.195366	-4.44912	8.62247e-06	6.6782e-05	AAEL005218				GO:0016020,GO:0016021	membrane,integral component of membrane
LOC110679576	21.7628	-2.21664	0.498281	-4.44858	8.64397e-06	6.69102e-05	AAEL022326
LOC110680787	103.148	2.63134	0.591726	4.44689	8.71232e-06	6.74006e-05	AAEL022441
LOC5576979	27.4496	-3.05592	0.68729	-4.44634	8.73467e-06	6.75348e-05	AAEL019720
LOC5568731	33.7676	-2.98682	0.671835	-4.44577	8.75771e-06	6.76742e-05	AAEL007096
LOC23687783	3847.01	1.04595	0.235447	4.44239	8.89645e-06	6.87068e-05	AAEL017363	DNA-directed RNA polymerase subunit [Source:UniProtKB/TrEMBL;Acc:J9HHP4]			GO:0003677,GO:0003899,GO:0005634,GO:0005665,GO:0006351,GO:0006366,GO:0016740,GO:0016779,GO:0046872	DNA binding,DNA-directed 5'-3' RNA polymerase activity,nucleus,RNA polymerase II, core complex,transcription, DNA-templated,transcription by RNA polymerase II,transferase activity,nucleotidyltransferase activity,metal ion binding
LOC5565589	11044.6	-0.732781	0.165012	-4.44077	8.96377e-06	6.91872e-05	AAEL004865	cyclin g [Source:VB Community Annotation]			GO:0051726	regulation of cell cycle
LOC5579501	585.828	0.793581	0.178741	4.43985	9.00231e-06	6.94449e-05	AAEL025171				GO:0005515	protein binding
LOC5563935	43.2593	2.26396	0.510039	4.4388	9.04618e-06	6.97435e-05	AAEL014244	glucosyl/glucuronosyl transferases [Source:VB Community Annotation]			GO:0008194,GO:0015020,GO:0016020,GO:0016021,GO:0016740,GO:0016757,GO:0016758	UDP-glycosyltransferase activity,glucuronosyltransferase activity,membrane,integral component of membrane,transferase activity,transferase activity, transferring glycosyl groups,transferase activity, transferring hexosyl groups
LOC5575006	12.7181	-3.43512	0.774415	-4.43576	9.17483e-06	7.06949e-05	AAEL026448				GO:0080019	fatty-acyl-CoA reductase (alcohol-forming) activity
LOC5566157	107.844	-1.09935	0.247888	-4.43488	9.21253e-06	7.09449e-05	AAEL005239	gh regulated tbc protein-1 [Source:VB Community Annotation]
LOC5568545	481.826	-0.835403	0.188426	-4.43358	9.26796e-06	7.13311e-05	AAEL018127				GO:0004198,GO:0006508,GO:0046872	calcium-dependent cysteine-type endopeptidase activity,proteolysis,metal ion binding
LOC5566691	949.033	-1.265	0.285365	-4.4329	9.29731e-06	7.15073e-05	AAEL027606				GO:0016020,GO:0016021	membrane,integral component of membrane
LOC5576764	1358.67	-0.599663	0.135281	-4.43271	9.30552e-06	7.15073e-05	AAEL012750	transcription factor TFIIH-subunit, putative [Source:VB Community Annotation]			GO:0000439,GO:0005634,GO:0006289,GO:0006351	transcription factor TFIIH core complex,nucleus,nucleotide-excision repair,transcription, DNA-templated
LOC5578619	9.82966	-6.63374	1.49655	-4.43268	9.30676e-06	7.15073e-05	AAEL003590
LOC5564654	91.5547	-2.99136	0.675001	-4.43164	9.35187e-06	7.1813e-05	AAEL004366				GO:0008017	microtubule binding
LOC110676121	59.8854	-3.08637	0.696679	-4.43012	9.41801e-06	7.22797e-05	AAEL019614
LOC110681072	431.588	1.539	0.347418	4.42982	9.43133e-06	7.23408e-05	AAEL022508				GO:0005515,GO:0005524,GO:0005694,GO:0051276	protein binding,ATP binding,chromosome,chromosome organization
LOC5574862	682.596	-0.876731	0.197938	-4.42931	9.45331e-06	7.24682e-05	AAEL011468	protein kinase C inhibitor, putative [Source:VB Community Annotation]			GO:0003824	catalytic activity
LOC110678133	35.7251	-1.79771	0.40607	-4.4271	9.55093e-06	7.3175e-05	AAEL027295				GO:0005840	ribosome
LOC110677767	18.8212	-2.94791	0.665957	-4.42658	9.57404e-06	7.33104e-05	AAEL021725
LOC5576003	665.91	1.08665	0.245634	4.42384	9.69629e-06	7.42044e-05	AAEL025078				GO:0000139,GO:0005198,GO:0005515,GO:0005643,GO:0005764,GO:0005765,GO:0015031,GO:0016192,GO:0030127,GO:0051028,GO:0090114,GO:1904263	Golgi membrane,structural molecule activity,protein binding,nuclear pore,lysosome,lysosomal membrane,protein transport,vesicle-mediated transport,COPII vesicle coat,mRNA transport,COPII-coated vesicle budding,positive regulation of TORC1 signaling
LOC5566722	298.247	-1.51112	0.34197	-4.41887	9.92178e-06	7.5887e-05	AAEL025017
LOC110678614	18.9321	-2.446	0.553638	-4.41804	9.96002e-06	7.61363e-05	AAEL022779
LOC5564979	44.7351	1.95418	0.442442	4.41681	1.00168e-05	7.65267e-05	AAEL004513	neurotransmitter gated ion channel [Source:VB Community Annotation]			GO:0004888,GO:0005216,GO:0005230,GO:0005886,GO:0006811,GO:0016020,GO:0016021,GO:0034220	transmembrane signaling receptor activity,ion channel activity,extracellular ligand-gated ion channel activity,plasma membrane,ion transport,membrane,integral component of membrane,ion transmembrane transport
LOC110675903	61.422	-1.93734	0.438774	-4.41535	1.00844e-05	7.70001e-05	AAEL024972
LOC5566301	30.1843	-2.23734	0.506753	-4.41505	1.00989e-05	7.70667e-05	AAEL005293	Galectin [Source:UniProtKB/TrEMBL;Acc:Q16ND5]	GALE8A		GO:0030246	carbohydrate binding
LOC5564411	863.158	0.877191	0.198716	4.41429	1.0134e-05	7.72912e-05	AAEL018276				GO:0005634,GO:0007049,GO:0007094	nucleus,cell cycle,mitotic spindle assembly checkpoint
LOC5569821	42.6073	-2.2476	0.509241	-4.41363	1.01652e-05	7.7442e-05	AAEL025530				GO:0004497,GO:0005506,GO:0016491,GO:0016705,GO:0020037,GO:0046872,GO:0055114	monooxygenase activity,iron ion binding,oxidoreductase activity,oxidoreductase activity, acting on paired donors, with incorporation or reduction of molecular oxygen,heme binding,metal ion binding,oxidation-reduction process
LOC5572173	268.057	-1.61043	0.364878	-4.41363	1.01653e-05	7.7442e-05	AAEL009590	outer mitochondrial translocase subunit, putative [Source:VB Community Annotation]			GO:0005739,GO:0005741,GO:0005742,GO:0015031,GO:0016020,GO:0016021,GO:0030150	mitochondrion,mitochondrial outer membrane,mitochondrial outer membrane translocase complex,protein transport,membrane,integral component of membrane,protein import into mitochondrial matrix
LOC5574034	8.32268	-7.36951	1.67008	-4.41267	1.02104e-05	7.77418e-05	AAEL010875				GO:0005549	odorant binding
LOC110677065	14.0381	-8.15664	1.84879	-4.41187	1.02481e-05	7.79414e-05	AAEL025172
LOC5572141	14.0381	-8.15664	1.84879	-4.41187	1.02481e-05	7.79414e-05	AAEL009555	Niemann-Pick Type C-2, putative [Source:VB Community Annotation]			GO:0005576,GO:0005623,GO:0032367	extracellular region,obsolete cell,intracellular cholesterol transport
LOC5575936	645.077	0.860883	0.195286	4.40833	1.0417e-05	7.91812e-05	AAEL012187	lethal(3)malignant brain tumor [Source:VB Community Annotation]			GO:0005515,GO:0005634,GO:0006325,GO:0006355,GO:0008270	protein binding,nucleus,chromatin organization,regulation of transcription, DNA-templated,zinc ion binding
LOC5571586	645.461	-1.3228	0.300117	-4.4076	1.04524e-05	7.94054e-05	AAEL009173	fasciclin ii (fas ii) [Source:VB Community Annotation]			GO:0005515,GO:0007155,GO:0016020,GO:0016021	protein binding,cell adhesion,membrane,integral component of membrane
LOC5565785	221.099	-1.90101	0.431343	-4.40719	1.0472e-05	7.95098e-05	AAEL025477
LOC110680469	10.344	5.90442	1.3403	4.40531	1.05634e-05	8.01583e-05	AAEL025360
LOC5565811	9.75757	-3.90057	0.88566	-4.40414	1.06206e-05	8.0547e-05	AAEL014981
LOC5568557	85.6463	-1.40684	0.319613	-4.40171	1.07403e-05	8.14092e-05	AAEL001128	AMP dependent coa ligase [Source:VB Community Annotation]			GO:0003824,GO:0016874	catalytic activity,ligase activity
LOC110676297	1947.13	-0.987014	0.224256	-4.40127	1.07617e-05	8.15256e-05	AAEL027453				GO:0004550,GO:0006165,GO:0006183,GO:0006228,GO:0006241	nucleoside diphosphate kinase activity,nucleoside diphosphate phosphorylation,GTP biosynthetic process,UTP biosynthetic process,CTP biosynthetic process
LOC5568960	1670.6	0.832071	0.18907	4.40087	1.07819e-05	8.16327e-05	AAEL007252	sin3a-associated protein sap130 [Source:VB Community Annotation]			GO:0005634,GO:0006355	nucleus,regulation of transcription, DNA-templated
LOC5575141	180.272	-1.58796	0.36103	-4.39842	1.09039e-05	8.24704e-05	AAEL000372	myo inositol monophosphatase [Source:VB Community Annotation]			GO:0006021,GO:0008934,GO:0016787,GO:0046854,GO:0046855,GO:0046872,GO:0052832,GO:0052833,GO:0052834	inositol biosynthetic process,inositol monophosphate 1-phosphatase activity,hydrolase activity,phosphatidylinositol phosphorylation,inositol phosphate dephosphorylation,metal ion binding,inositol monophosphate 3-phosphatase activity,inositol monophosphate 4-phosphatase activity,inositol monophosphate phosphatase activity
LOC5567682	50.6767	-2.51311	0.571369	-4.39841	1.09048e-05	8.24704e-05	AAEL006253				GO:0004252,GO:0006508	serine-type endopeptidase activity,proteolysis
LOC5570105	1152.03	2.12921	0.484123	4.39807	1.09217e-05	8.25075e-05	AAEL008078	clk2 [Source:VB Community Annotation]			GO:0000166,GO:0004672,GO:0004674,GO:0005524,GO:0006468	nucleotide binding,protein kinase activity,protein serine/threonine kinase activity,ATP binding,protein phosphorylation
LOC5571572	781.03	0.894704	0.203431	4.39807	1.09219e-05	8.25075e-05	AAEL022328				GO:0005515	protein binding
LOC5566933	11.4603	-7.85558	1.78687	-4.39628	1.10123e-05	8.31438e-05	AAEL005702				GO:0006030,GO:0008061	chitin metabolic process,chitin binding
LOC5569013	671.777	1.07752	0.245137	4.39557	1.10482e-05	8.33682e-05	AAEL007298	Fatty acyl-CoA reductase [Source:UniProtKB/TrEMBL;Acc:Q172Q8]			GO:0006629,GO:0016020,GO:0016021,GO:0016491,GO:0055114,GO:0080019,GO:0102965	lipid metabolic process,membrane,integral component of membrane,oxidoreductase activity,oxidation-reduction process,fatty-acyl-CoA reductase (alcohol-forming) activity,alcohol-forming fatty acyl-CoA reductase activity
LOC5571227	466.218	1.1402	0.259417	4.39524	1.10649e-05	8.34473e-05	AAEL008928	inward-rectifying potassium channel [Source:VB Community Annotation]	Kir2A	Irk2	GO:0005242,GO:0005244,GO:0006811,GO:0006813,GO:0016020,GO:0016021,GO:0034220,GO:0034765,GO:0071805	inward rectifier potassium channel activity,voltage-gated ion channel activity,ion transport,potassium ion transport,membrane,integral component of membrane,ion transmembrane transport,regulation of ion transmembrane transport,potassium ion transmembrane transport
LOC5575676	15.8349	-2.77972	0.633315	-4.38917	1.13786e-05	8.57651e-05	AAEL011996		AKHR-II		GO:0005179,GO:0005576,GO:0007218	hormone activity,extracellular region,neuropeptide signaling pathway
LOC5578217	388.287	-1.2201	0.27804	-4.38823	1.14275e-05	8.60859e-05	AAEL003461	mitochondrial intermediate peptidase [Source:VB Community Annotation]			GO:0004222,GO:0005759,GO:0006508,GO:0006627,GO:0008233,GO:0008237,GO:0016787,GO:0046872	metalloendopeptidase activity,mitochondrial matrix,proteolysis,protein processing involved in protein targeting to mitochondrion,peptidase activity,metallopeptidase activity,hydrolase activity,metal ion binding
LOC110681031	169.405	1.31236	0.299177	4.38656	1.15156e-05	8.66593e-05	AAEL025146				GO:0003824,GO:0004372,GO:0019264,GO:0030170,GO:0035999	catalytic activity,glycine hydroxymethyltransferase activity,glycine biosynthetic process from serine,pyridoxal phosphate binding,tetrahydrofolate interconversion
LOC5563931	16.8667	-4.77033	1.08749	-4.38655	1.15165e-05	8.66593e-05	AAEL021056
LOC5573494	1126.16	0.604389	0.137865	4.38393	1.16557e-05	8.76243e-05	AAEL027554				GO:0046872	metal ion binding
LOC5570616	1764.9	-0.781248	0.178209	-4.38389	1.16577e-05	8.76243e-05	AAEL008434	ER lumen protein retaining receptor [Source:VB Community Annotation]			GO:0005783,GO:0005789,GO:0006621,GO:0015031,GO:0016020,GO:0016021,GO:0046923	endoplasmic reticulum,endoplasmic reticulum membrane,protein retention in ER lumen,protein transport,membrane,integral component of membrane,ER retention sequence binding
LOC110674739	156.946	1.03243	0.235595	4.38222	1.17475e-05	8.82504e-05	AAEL026468				GO:0003677,GO:0006351,GO:0042025	DNA binding,transcription, DNA-templated,host cell nucleus
LOC110674411	20.0376	-4.10204	0.936324	-4.381	1.18134e-05	8.86956e-05	AAEL020458
LOC5568010	1049.64	0.825468	0.188444	4.38043	1.18444e-05	8.88791e-05	AAEL006472	rabconnectin [Source:VB Community Annotation]			GO:0005515	protein binding
LOC5568268	10.6792	-5.81763	1.32816	-4.38022	1.18559e-05	8.8916e-05	AAEL006700	trypsin, putative [Source:VB Community Annotation]			GO:0004252,GO:0006508	serine-type endopeptidase activity,proteolysis
LOC5576547	2798.38	1.47154	0.335984	4.3798	1.18788e-05	8.90386e-05	AAEL021323				GO:0005515,GO:0005634,GO:0006357,GO:0016589,GO:0046872	protein binding,nucleus,regulation of transcription by RNA polymerase II,NURF complex,metal ion binding
LOC110681506	141.185	1.34285	0.306653	4.37904	1.19202e-05	8.92497e-05	AAEL021617
LOC5580284	141.185	1.34285	0.306653	4.37904	1.19202e-05	8.92497e-05	AAEL002993	mitochondrial ribosomal protein L43 [Source:VB Community Annotation]	mRpL43		GO:0003735,GO:0005739,GO:0005840,GO:0032543	structural constituent of ribosome,mitochondrion,ribosome,mitochondrial translation
LOC5575619	12.8792	-6.19958	1.41586	-4.37867	1.19408e-05	8.93539e-05	AAEL011951	elongase, putative [Source:VB Community Annotation]			GO:0006629,GO:0006631,GO:0006633,GO:0016020,GO:0016021,GO:0016740,GO:0102336,GO:0102337,GO:0102338,GO:0102756	lipid metabolic process,fatty acid metabolic process,fatty acid biosynthetic process,membrane,integral component of membrane,transferase activity,3-oxo-arachidoyl-CoA synthase activity,3-oxo-cerotoyl-CoA synthase activity,3-oxo-lignoceronyl-CoA synthase activity,very-long-chain 3-ketoacyl-CoA synthase activity
LOC110676521	254.21	-1.41854	0.324018	-4.37798	1.19783e-05	8.95848e-05	AAEL024657
LOC5574281	272.264	-1.33974	0.306094	-4.37691	1.20375e-05	8.99777e-05	AAEL011057	DNA-repair protein complementing XP-A cells homolog [Source:VB Community Annotation]			GO:0003677,GO:0003684,GO:0005634,GO:0006281,GO:0006289,GO:0006974,GO:0042025,GO:0046872	DNA binding,damaged DNA binding,nucleus,DNA repair,nucleotide-excision repair,cellular response to DNA damage stimulus,host cell nucleus,metal ion binding
LOC110681565	9.91651	-7.6342	1.74477	-4.37548	1.21163e-05	9.05165e-05	AAEL027416
LOC5570664	13.2057	-3.58289	0.819009	-4.37466	1.21621e-05	9.08086e-05	AAEL008485
LOC5568969	22.6009	2.85154	0.651859	4.37447	1.21728e-05	9.08382e-05	AAEL022580
LOC5577664	248.247	-0.942676	0.215545	-4.37345	1.22298e-05	9.12132e-05	AAEL003238	Palmitoyltransferase [Source:UniProtKB/TrEMBL;Acc:Q16L42]			GO:0005789,GO:0016020,GO:0016021,GO:0016409,GO:0016740,GO:0016746,GO:0019706	endoplasmic reticulum membrane,membrane,integral component of membrane,palmitoyltransferase activity,transferase activity,transferase activity, transferring acyl groups,protein-cysteine S-palmitoyltransferase activity
LOC5577003	16.7793	4.75464	1.08742	4.37238	1.22898e-05	9.16099e-05	AAEL012920	GPCR Galanin/Allatostatin Family [Source:VB Community Annotation]	GPRALS3		GO:0004930,GO:0004994,GO:0007165,GO:0007186,GO:0016020,GO:0016021,GO:0038170	G protein-coupled receptor activity,somatostatin receptor activity,signal transduction,G protein-coupled receptor signaling pathway,membrane,integral component of membrane,somatostatin signaling pathway
LOC5567470	774.671	-0.997556	0.228165	-4.37209	1.23063e-05	9.16822e-05	AAEL026893	Signal peptidase complex subunit 3 [Source:UniProtKB/TrEMBL;Acc:Q1HRQ4]			GO:0005783,GO:0005787,GO:0005789,GO:0006465,GO:0008233,GO:0016020,GO:0016021	endoplasmic reticulum,signal peptidase complex,endoplasmic reticulum membrane,signal peptide processing,peptidase activity,membrane,integral component of membrane
LOC23687501	914.804	-1.42922	0.326971	-4.3711	1.23623e-05	9.20483e-05	AAEL017081				GO:0005507,GO:0005758,GO:0006825,GO:0016531	copper ion binding,mitochondrial intermembrane space,copper ion transport,copper chaperone activity
LOC23687786	7.56225	-6.32711	1.44796	-4.36968	1.24426e-05	9.25958e-05	AAEL017366				GO:0005506,GO:0016705,GO:0020037,GO:0055114	iron ion binding,oxidoreductase activity, acting on paired donors, with incorporation or reduction of molecular oxygen,heme binding,oxidation-reduction process
LOC5579876	473.226	-1.11425	0.255035	-4.369	1.24814e-05	9.28331e-05	AAEL005980				GO:0016020,GO:0016021	membrane,integral component of membrane
LOC110675789	57.2222	1.48782	0.340601	4.36823	1.2526e-05	9.31136e-05	AAEL022385	pickpocket 201 [Source:VB Community Annotation]	ppk201		GO:0005272,GO:0006814,GO:0016020	sodium channel activity,sodium ion transport,membrane
LOC110674878	10.6619	-3.06374	0.701466	-4.36763	1.25601e-05	9.33052e-05	AAEL025943
LOC5573978	96.5998	1.31413	0.300885	4.36754	1.25656e-05	9.33052e-05	AAEL010808				GO:0005515	protein binding
LOC5569200	65.9274	-1.50647	0.345022	-4.3663	1.26367e-05	9.37816e-05	AAEL007456	zinc finger protein, putative [Source:VB Community Annotation]			GO:0003676,GO:0005634,GO:0008270,GO:0046872	nucleic acid binding,nucleus,zinc ion binding,metal ion binding
LOC5566220	88.2896	-1.93173	0.442514	-4.36535	1.26922e-05	9.41415e-05	AAEL005270				GO:0016740	transferase activity
LOC110681419	33.1651	2.19342	0.502585	4.36428	1.27542e-05	9.45493e-05	AAEL027200
LOC110676072	34.1793	-2.52337	0.57824	-4.36388	1.27778e-05	9.46721e-05	AAEL021212
LOC110674237	10.755	-5.25724	1.20477	-4.36369	1.27886e-05	9.47e-05	AAEL026466
LOC5573450	189.002	1.54189	0.353609	4.36042	1.29811e-05	9.6073e-05	AAEL019574				GO:0000166,GO:0005524,GO:0005634	nucleotide binding,ATP binding,nucleus
LOC5569999	2145.45	0.914089	0.209667	4.35971	1.30234e-05	9.63332e-05	AAEL000181	polybromo-1 [Source:VB Community Annotation]			GO:0003677,GO:0003682,GO:0005515,GO:0005634,GO:0006338,GO:0016586	DNA binding,chromatin binding,protein binding,nucleus,chromatin remodeling,RSC-type complex
LOC110674435	19.0553	4.84519	1.11143	4.35943	1.30402e-05	9.64048e-05	AAEL024631				GO:0005634,GO:0008270	nucleus,zinc ion binding
LOC5566631	55.4264	-10.176	2.33452	-4.35895	1.30688e-05	9.65634e-05	AAEL021888
LOC110680998	28.7099	2.7403	0.628727	4.3585	1.30959e-05	9.67106e-05	AAEL023604				GO:0003824	catalytic activity
LOC5569072	369.676	1.53552	0.352419	4.35708	1.3181e-05	9.72858e-05	AAEL001198	sodium/solute symporter [Source:VB Community Annotation]			GO:0016020,GO:0016021,GO:0022857,GO:0055085	membrane,integral component of membrane,transmembrane transporter activity,transmembrane transport
LOC5572953	252.624	0.911741	0.209483	4.35234	1.34691e-05	9.93577e-05	AAEL010173				GO:0003676,GO:0005634,GO:0008270,GO:0046872	nucleic acid binding,nucleus,zinc ion binding,metal ion binding
LOC110678851	18.3818	-3.34486	0.769012	-4.34956	1.36413e-05	0.000100573	AAEL028142
LOC5577889	334.306	1.06786	0.245529	4.34923	1.36619e-05	0.000100633	AAEL013402
LOC5577609	21.3773	-6.98275	1.60553	-4.34919	1.36644e-05	0.000100633	AAEL003242	pupal cuticle protein, putative [Source:VB Community Annotation]			GO:0042302	structural constituent of cuticle
LOC5572477	480.946	1.16106	0.267267	4.34418	1.39795e-05	0.000102897	AAEL009815	myotubularin [Source:VB Community Annotation]
LOC110680210	43.7768	2.25675	0.519608	4.34318	1.40434e-05	0.000103271	AAEL024089
LOC110681196	1671.69	0.811644	0.186879	4.34315	1.40455e-05	0.000103271	AAEL017135				GO:0005515,GO:0005634,GO:0007062,GO:0008278	protein binding,nucleus,sister chromatid cohesion,cohesin complex
LOC5570528	20.0683	-2.87187	0.661382	-4.34223	1.41046e-05	0.000103649	AAEL001427	short-chain dehydrogenase [Source:VB Community Annotation]			GO:0055114	oxidation-reduction process
LOC5573971	523.886	1.07842	0.248495	4.33983	1.42596e-05	0.00010473	AAEL010812	Zinc finger protein [Source:UniProtKB/TrEMBL;Acc:A0A1S4FRH0]			GO:0003676,GO:0005634,GO:0008270,GO:0046872	nucleic acid binding,nucleus,zinc ion binding,metal ion binding
LOC5574795	37.3798	-2.81426	0.648498	-4.33966	1.42706e-05	0.000104755	AAEL002472				GO:0003676,GO:0003677,GO:0043565	nucleic acid binding,DNA binding,sequence-specific DNA binding
LOC110675596	11258.9	-0.851403	0.196218	-4.33906	1.43092e-05	0.000104981	AAEL020445
LOC5576367	338.887	1.29694	0.29894	4.33846	1.43485e-05	0.000105212	AAEL002863	zinc finger protein [Source:VB Community Annotation]			GO:0003676,GO:0005634,GO:0008270,GO:0046872	nucleic acid binding,nucleus,zinc ion binding,metal ion binding
LOC5568819	77.851	-1.1269	0.259782	-4.33785	1.43884e-05	0.000105447	AAEL001172
LOC5573531	12.2828	-2.93749	0.677322	-4.33691	1.44498e-05	0.00010584	AAEL010567				GO:0003676,GO:0003723,GO:1990904	nucleic acid binding,RNA binding,ribonucleoprotein complex
LOC110677788	1107.94	0.942887	0.217438	4.33635	1.44868e-05	0.000106053	AAEL008027				GO:0005515,GO:0005634,GO:0005694,GO:0008168,GO:0016740,GO:0032259,GO:0034773,GO:0042799	protein binding,nucleus,chromosome,methyltransferase activity,transferase activity,methylation,histone H4-K20 trimethylation,histone methyltransferase activity (H4-K20 specific)
LOC5577429	517.829	0.724048	0.166993	4.3358	1.4523e-05	0.000106261	AAEL013176				GO:0005634	nucleus
LOC5573422	52.8028	-1.91196	0.441058	-4.33495	1.45795e-05	0.000106616	AAEL002043	cytochrome P450 [Source:VB Community Annotation]	CYP305A5		GO:0004497,GO:0005506,GO:0016491,GO:0016705,GO:0020037,GO:0046872,GO:0055114	monooxygenase activity,iron ion binding,oxidoreductase activity,oxidoreductase activity, acting on paired donors, with incorporation or reduction of molecular oxygen,heme binding,metal ion binding,oxidation-reduction process
LOC5568948	18.7759	4.24103	0.978632	4.33363	1.46673e-05	0.0001072	AAEL007225	dynein heavy chain [Source:VB Community Annotation]			GO:0000166,GO:0003774,GO:0003777,GO:0005524,GO:0005737,GO:0005856,GO:0005874,GO:0005929,GO:0007018,GO:0008569,GO:0030286,GO:0042995	nucleotide binding,motor activity,microtubule motor activity,ATP binding,cytoplasm,cytoskeleton,microtubule,cilium,microtubule-based movement,ATP-dependent microtubule motor activity, minus-end-directed,dynein complex,cell projection
LOC5570582	60.8542	-1.39573	0.322108	-4.33311	1.47019e-05	0.000107306	AAEL027238				GO:0004383,GO:0004672,GO:0005524,GO:0006182,GO:0006468,GO:0009190,GO:0016020,GO:0016021,GO:0016829,GO:0016849,GO:0035556	guanylate cyclase activity,protein kinase activity,ATP binding,cGMP biosynthetic process,protein phosphorylation,cyclic nucleotide biosynthetic process,membrane,integral component of membrane,lyase activity,phosphorus-oxygen lyase activity,intracellular signal transduction
[truncated: 17,407 more rows]
