# Supplementary material for: CRISPR mediated transactivation in the human disease vector Aedes aegypti
Source: PLoS Pathog. 2023 Jan 19;19(1):e1010842. doi: 10.1371/journal.ppat.1010842 (PMC9888728; doi:10.1371/journal.ppat.1010842)
Supplement: S6 Table — (XLSX) [file ppat.1010842.s006.xlsx]

## Sheet: Sheet1
NCBI_ID	baseMean	log2FoldChange	lfcSE	stat	pvalue	padj	AAEL_ID	gene_description	gene_name	gene_synomym	GO_ID	GO_name
dCas9-vpr	16.903	0.347717	0.685928	0.50693	0.612204	0.713151
LOC5569112	317.261	0.154159	0.785978	0.196137	0.844503	0.889396	AAEL007369	homeobox protein even skipped [Source:VB Community Annotation]			GO:0000981,GO:0003677,GO:0005634,GO:0006355,GO:0006357,GO:0043565	DNA-binding transcription factor activity, RNA polymerase II-specific,DNA binding,nucleus,regulation of transcription, DNA-templated,regulation of transcription by RNA polymerase II,sequence-specific DNA binding
LOC5568282 (hh)	139.1	-0.163599	0.371457	-0.440424	0.65963	0.752605	AAEL006708	hedgehog [Source:VB Community Annotation]			GO:0005576,GO:0005615,GO:0005634,GO:0005737,GO:0005886,GO:0006508,GO:0007165,GO:0007267,GO:0007275,GO:0007367,GO:0008233,GO:0009653,GO:0016015,GO:0016020,GO:0016539,GO:0016540,GO:0016787,GO:0046872	extracellular region,extracellular space,nucleus,cytoplasm,plasma membrane,proteolysis,signal transduction,cell-cell signaling,multicellular organism development,segment polarity determination,peptidase activity,anatomical structure morphogenesis,morphogen activity,membrane,intein-mediated protein splicing,protein autoprocessing,hydrolase activity,metal ion binding
LOC5569670	15942.6	-2.91011	0.128994	-22.56	1.07091e-112	1.47454e-108	AAEL007824	40S ribosomal protein S29 [Source:UniProtKB/TrEMBL;Acc:Q1HRA1]	RpS29		GO:0003735,GO:0005783,GO:0005791,GO:0005829,GO:0005840,GO:0006412,GO:0008270	structural constituent of ribosome,endoplasmic reticulum,rough endoplasmic reticulum,cytosol,ribosome,translation,zinc ion binding
LOC5568465	27682.8	-3.43527	0.182441	-18.8295	4.32718e-79	2.97905e-75	AAEL006860	40S ribosomal protein S28 [Source:UniProtKB/TrEMBL;Acc:Q1HR28]	RpS28		GO:0003735,GO:0005840,GO:0006412	structural constituent of ribosome,ribosome,translation
LOC5564713	31546.2	-3.07406	0.16796	-18.3023	7.92848e-75	3.63891e-71	AAEL014583	60S acidic ribosomal protein P2 [Source:UniProtKB/TrEMBL;Acc:Q1HRM9]	RpLP2		GO:0003735,GO:0005840,GO:0006414	structural constituent of ribosome,ribosome,translational elongation
LOC5565962	10389	-2.28589	0.129304	-17.6785	6.14516e-70	2.11532e-66	AAEL005220	60S ribosomal protein L30 [Source:UniProtKB/TrEMBL;Acc:Q1HR35]	RpL30		GO:0003723,GO:0003735,GO:0005840,GO:0006412,GO:0022625	RNA binding,structural constituent of ribosome,ribosome,translation,cytosolic large ribosomal subunit
LOC5578107	2031.42	-1.77501	0.107413	-16.5252	2.41755e-61	6.65745e-58	AAEL003407				GO:0003676,GO:0003723,GO:0003729	nucleic acid binding,RNA binding,mRNA binding
LOC5564603	2644.98	1.85603	0.115334	16.0927	2.87097e-58	6.5884e-55	AAEL010086	DNA replication licensing factor MCM4 [Source:VB Community Annotation]			GO:0000166,GO:0003677,GO:0003678,GO:0004386,GO:0005524,GO:0005634,GO:0006260,GO:0006270,GO:0016787,GO:0032508,GO:0042555	nucleotide binding,DNA binding,DNA helicase activity,helicase activity,ATP binding,nucleus,DNA replication,DNA replication initiation,hydrolase activity,DNA duplex unwinding,MCM complex
LOC5567839	9293.32	-1.86278	0.117291	-15.8817	8.48319e-57	1.66864e-53	AAEL001005	calreticulin [Source:VB Community Annotation]			GO:0005509,GO:0005515,GO:0005783,GO:0005788,GO:0006457,GO:0046872,GO:0051082	calcium ion binding,protein binding,endoplasmic reticulum,endoplasmic reticulum lumen,protein folding,metal ion binding,unfolded protein binding
CFI06_mgt19	9912.54	-8.79148	0.565983	-15.5331	2.07055e-54	3.56368e-51
LOC5578364	1228.54	-3.1263	0.201793	-15.4926	3.89111e-54	5.95297e-51	AAEL003522	protein arginine n-methyltransferase [Source:VB Community Annotation]			GO:0006479,GO:0008168,GO:0016274,GO:0016740,GO:0018216,GO:0032259,GO:0035246	protein methylation,methyltransferase activity,protein-arginine N-methyltransferase activity,transferase activity,peptidyl-arginine methylation,methylation,peptidyl-arginine N-methylation
LOC5564064	11240.2	3.25288	0.210982	15.4178	1.24197e-53	1.71006e-50	AAEL004054	cytochrome P450 [Source:VB Community Annotation]	CYP4G36		GO:0004497,GO:0005506,GO:0016020,GO:0016021,GO:0016491,GO:0016705,GO:0020037,GO:0046872,GO:0055114	monooxygenase activity,iron ion binding,membrane,integral component of membrane,oxidoreductase activity,oxidoreductase activity, acting on paired donors, with incorporation or reduction of molecular oxygen,heme binding,metal ion binding,oxidation-reduction process
LOC5575037	14093.2	-1.86381	0.121779	-15.3049	7.09117e-53	8.87622e-50	AAEL011587	60S ribosomal protein L27, putative [Source:VB Community Annotation]	RpL27		GO:0003735,GO:0005840,GO:0006412	structural constituent of ribosome,ribosome,translation
LOC110680965	766.193	-2.43532	0.16946	-14.3711	7.859e-47	9.01754e-44	AAEL022406				GO:0003779,GO:0005198,GO:0005856	actin binding,structural molecule activity,cytoskeleton
LOC5570139	18458.6	-1.79963	0.128986	-13.9521	3.05618e-44	3.23696e-41	AAEL008103	40S ribosomal protein S8 [Source:UniProtKB/TrEMBL;Acc:Q1HRQ9]	RpS8		GO:0003735,GO:0005840,GO:0006412	structural constituent of ribosome,ribosome,translation
LOC5576119	2458.08	1.73421	0.128577	13.4877	1.84764e-41	1.81715e-38	AAEL002810	DNA replication licensing factor MCM5 [Source:VB Community Annotation]			GO:0000166,GO:0003677,GO:0003678,GO:0003688,GO:0004386,GO:0005524,GO:0005634,GO:0006260,GO:0006270,GO:0016787,GO:0032508,GO:0042555	nucleotide binding,DNA binding,DNA helicase activity,DNA replication origin binding,helicase activity,ATP binding,nucleus,DNA replication,DNA replication initiation,hydrolase activity,DNA duplex unwinding,MCM complex
LOC110676831	22506.6	-2.86676	0.213152	-13.4494	3.10471e-41	2.84992e-38	AAEL025362	60S ribosomal protein L10 [Source:UniProtKB/TrEMBL;Acc:Q1HRT6]
CFI06_mgr02	881814	-6.19003	0.461769	-13.405	5.65105e-41	4.86308e-38
LOC110678114	2956.38	-3.7295	0.280719	-13.2855	2.808e-40	2.27431e-37	AAEL023799
LOC110678115	2955.91	-3.72925	0.280866	-13.2777	3.11862e-40	2.38557e-37	AAEL027243
LOC110674176	143.396	-3.28733	0.249244	-13.1892	1.01199e-39	7.13088e-37	AAEL023837
LOC5565979	15586.6	-1.22657	0.0930098	-13.1875	1.03579e-39	7.13088e-37	AAEL005097	cold induced protein (BnC24A), putative [Source:VB Community Annotation]			GO:0003735,GO:0005840,GO:0006412	structural constituent of ribosome,ribosome,translation
LOC5568469	395.572	4.87506	0.375801	12.9724	1.75359e-38	1.14977e-35	AAEL006888
LOC5574993	27447.8	-2.90614	0.227626	-12.7672	2.50101e-37	1.56529e-34	AAEL025362	60S ribosomal protein L10 [Source:UniProtKB/TrEMBL;Acc:Q1HRT6]			GO:0003735,GO:0005840,GO:0006412	structural constituent of ribosome,ribosome,translation
LOC110675520	4322.22	-8.87764	0.699804	-12.6859	7.07975e-37	4.23831e-34	AAEL024417
LOC5566204	258.716	-2.73688	0.218234	-12.541	4.45073e-36	2.55342e-33	AAEL027520				GO:0004888,GO:0004890,GO:0005216,GO:0005230,GO:0006811,GO:0016020,GO:0016021,GO:0034220	transmembrane signaling receptor activity,GABA-A receptor activity,ion channel activity,extracellular ligand-gated ion channel activity,ion transport,membrane,integral component of membrane,ion transmembrane transport
LOC5566939	946.748	5.27679	0.421361	12.5232	5.57365e-36	3.06975e-33	AAEL005700	cytochrome P450 [Source:VB Community Annotation]	CYP325X4		GO:0004497,GO:0005506,GO:0016020,GO:0016021,GO:0016491,GO:0016705,GO:0020037,GO:0046872,GO:0055114	monooxygenase activity,iron ion binding,membrane,integral component of membrane,oxidoreductase activity,oxidoreductase activity, acting on paired donors, with incorporation or reduction of molecular oxygen,heme binding,metal ion binding,oxidation-reduction process
LOC5567163	22418.9	-1.9497	0.155781	-12.5157	6.12999e-36	3.2463e-33	AAEL005901	40S ribosomal protein S3a [Source:UniProtKB/Swiss-Prot;Acc:Q1HRR3]	RpS3a
LOC5572284	18477.2	-2.3302	0.190048	-12.2611	1.46446e-34	7.4682e-32	AAEL001759	40S ribosomal protein S9 [Source:UniProtKB/TrEMBL;Acc:Q1HRP3]	RpS9		GO:0003723,GO:0003735,GO:0005840,GO:0006412,GO:0015935,GO:0019843	RNA binding,structural constituent of ribosome,ribosome,translation,small ribosomal subunit,rRNA binding
LOC5576871	358.333	-8.43641	0.695849	-12.1239	7.88971e-34	3.87976e-31	AAEL022352				GO:0042302	structural constituent of cuticle
LOC5567680	589.579	-9.93132	0.820154	-12.1091	9.45441e-34	4.48889e-31	AAEL006259	long wavelength sensitive opsin [Source:VB Community Annotation]	GPROP2		GO:0004930,GO:0007165,GO:0007186,GO:0007601,GO:0007602,GO:0009881,GO:0016020,GO:0016021,GO:0018298,GO:0050896	G protein-coupled receptor activity,signal transduction,G protein-coupled receptor signaling pathway,visual perception,phototransduction,photoreceptor activity,membrane,integral component of membrane,protein-chromophore linkage,response to stimulus
LOC5576744	16546.6	-1.35797	0.114107	-11.9009	1.17108e-32	5.37486e-30	AAEL024536	Ribosomal protein L19 [Source:UniProtKB/TrEMBL;Acc:Q1HR74]			GO:0003723,GO:0003735,GO:0005840,GO:0006412,GO:0022625	RNA binding,structural constituent of ribosome,ribosome,translation,cytosolic large ribosomal subunit
LOC5564226	8013.3	-1.75275	0.147543	-11.8796	1.5108e-32	6.71041e-30	AAEL004175	40S ribosomal protein S17 [Source:UniProtKB/TrEMBL;Acc:Q52UT2]	RpS17		GO:0003735,GO:0005840,GO:0006412	structural constituent of ribosome,ribosome,translation
LOC5577309	12000.8	-2.07917	0.175406	-11.8535	2.06449e-32	8.88312e-30	AAEL019789	40S ribosomal protein S3a [Source:UniProtKB/Swiss-Prot;Acc:Q1HRR3]			GO:0003735,GO:0005737,GO:0005840,GO:0006412,GO:0022627	structural constituent of ribosome,cytoplasm,ribosome,translation,cytosolic small ribosomal subunit
LOC5574485	18395.3	-2.07063	0.174747	-11.8493	2.17046e-32	9.05608e-30	AAEL002372	40S ribosomal protein S11 [Source:UniProtKB/TrEMBL;Acc:Q9GSB1]	RpS11		GO:0003735,GO:0005840,GO:0006412	structural constituent of ribosome,ribosome,translation
LOC110675128	11549.7	-4.22076	0.360907	-11.6949	1.35384e-31	5.48266e-29	AAEL026302
LOC5579075	1365.39	-1.75931	0.15133	-11.6256	3.05469e-31	1.20171e-28	AAEL019426				GO:0003677,GO:0003700,GO:0005634,GO:0006355,GO:0042025,GO:0043565	DNA binding,DNA-binding transcription factor activity,nucleus,regulation of transcription, DNA-templated,host cell nucleus,sequence-specific DNA binding
LOC5565553	179367	-4.73179	0.407626	-11.6082	3.74562e-31	1.4326e-28	AAEL022140
LOC5571832	448.898	-7.9352	0.688855	-11.5194	1.05325e-30	3.91952e-28	AAEL001673	actin [Source:VB Community Annotation]			GO:0005524,GO:0005737,GO:0005856	ATP binding,cytoplasm,cytoskeleton
LOC5566772	14479.3	-2.13508	0.186283	-11.4615	2.05943e-30	7.46217e-28	AAEL005629	60S ribosomal protein L35, putative [Source:VB Community Annotation]	RpL7a		GO:0003735,GO:0005840,GO:0006412	structural constituent of ribosome,ribosome,translation
LOC5566959	32497.3	-2.07953	0.183097	-11.3575	6.80269e-30	2.4017e-27	AAEL005722	60S ribosomal protein L7a [Source:VB Community Annotation]	RpL26		GO:0003723,GO:0005840,GO:0022625,GO:0042254,GO:1990904	RNA binding,ribosome,cytosolic large ribosomal subunit,ribosome biogenesis,ribonucleoprotein complex
LOC5575105	15425.8	-1.76096	0.155087	-11.3547	7.0308e-30	2.42018e-27	AAEL011656	40S ribosomal protein S15 [Source:UniProtKB/TrEMBL;Acc:Q16PF7]	RpS15		GO:0003723,GO:0003735,GO:0005840,GO:0006412,GO:0015935	RNA binding,structural constituent of ribosome,ribosome,translation,small ribosomal subunit
LOC110677182	1671.46	-1.61803	0.14354	-11.2724	1.79687e-29	6.0344e-27	AAEL020737	40S ribosomal protein S21 [Source:UniProtKB/TrEMBL;Acc:Q1HR25]
LOC5580252	2601.6	1.30583	0.116035	11.2537	2.22096e-29	7.28106e-27	AAEL012546	DNA replication licensing factor MCM6 [Source:VB Community Annotation]			GO:0000166,GO:0003677,GO:0003678,GO:0004386,GO:0005524,GO:0005634,GO:0006260,GO:0006270,GO:0016787,GO:0032508,GO:0042555	nucleotide binding,DNA binding,DNA helicase activity,helicase activity,ATP binding,nucleus,DNA replication,DNA replication initiation,hydrolase activity,DNA duplex unwinding,MCM complex
LOC5571927	17876.5	-2.5198	0.22539	-11.1797	5.12356e-29	1.64061e-26	AAEL020290	60S ribosomal protein L39 [Source:UniProtKB/TrEMBL;Acc:Q1HRB5]			GO:0003735,GO:0005840,GO:0006412	structural constituent of ribosome,ribosome,translation
LOC5569582	12293.4	-2.10654	0.188948	-11.1488	7.26027e-29	2.27197e-26	AAEL007771	60S ribosomal protein L22 [Source:UniProtKB/TrEMBL;Acc:Q1HRP2]	RpL22		GO:0003735,GO:0005840,GO:0006412	structural constituent of ribosome,ribosome,translation
LOC110674150	469.778	2.62069	0.235446	11.1308	8.88752e-29	2.71939e-26	AAEL017975	heat shock protein HSP70 [Source:VB Community Annotation]	HSP70Ba
LOC110676965	476.441	4.91354	0.442692	11.0992	1.26505e-28	3.78663e-26	AAEL026917				GO:0003677,GO:0046983	DNA binding,protein dimerization activity
LOC5578123	12804.9	-1.25547	0.113264	-11.0845	1.49169e-28	4.37003e-26	AAEL003427	40S ribosomal protein S16 [Source:UniProtKB/Swiss-Prot;Acc:P62251]	RpS16		GO:0003735,GO:0005840,GO:0006412	structural constituent of ribosome,ribosome,translation
LOC110681469	85.5698	-3.9623	0.357721	-11.0765	1.63122e-28	4.58372e-26	AAEL027797				GO:0000786,GO:0003677,GO:0005634,GO:0005694,GO:0006334,GO:0042025	nucleosome,DNA binding,nucleus,chromosome,nucleosome assembly,host cell nucleus
LOC5575530	85.5698	-3.9623	0.357721	-11.0765	1.63122e-28	4.58372e-26	AAEL011906	histone H1, putative [Source:VB Community Annotation]			GO:0000786,GO:0003677,GO:0005634,GO:0005694,GO:0006334,GO:0042025	nucleosome,DNA binding,nucleus,chromosome,nucleosome assembly,host cell nucleus
CFI06_mgt18	108.468	-5.23886	0.473901	-11.0548	2.07898e-28	5.7251e-26
LOC5571564	14538.9	-1.67778	0.152438	-11.0063	3.56183e-28	9.61624e-26	AAEL009151	40S ribosomal protein S15a [Source:VB Community Annotation]	RpS15a		GO:0003735,GO:0005840,GO:0006412	structural constituent of ribosome,ribosome,translation
LOC110678373	77.7016	-4.16384	0.379173	-10.9814	4.69654e-28	1.24359e-25	AAEL027307				GO:0035368	selenocysteine insertion sequence binding
LOC5568669	2497.92	1.70822	0.156341	10.9262	8.63787e-28	2.24405e-25	AAEL007007	DNA replication licensing factor MCM2 [Source:VB Community Annotation]			GO:0000166,GO:0003677,GO:0003678,GO:0004386,GO:0005524,GO:0005634,GO:0006260,GO:0006270,GO:0016787,GO:0032508,GO:0042555,GO:1905775	nucleotide binding,DNA binding,DNA helicase activity,helicase activity,ATP binding,nucleus,DNA replication,DNA replication initiation,hydrolase activity,DNA duplex unwinding,MCM complex,negative regulation of DNA helicase activity
LOC110677919	17244.3	-1.56814	0.143687	-10.9136	9.92831e-28	2.53154e-25	AAEL020749	60S ribosomal protein L15/L27 [Source:UniProtKB/TrEMBL;Acc:Q1HRP0]			GO:0003735,GO:0005840,GO:0006412,GO:0015934	structural constituent of ribosome,ribosome,translation,large ribosomal subunit
LOC5576966	275.96	-9.63596	0.885785	-10.8784	1.46042e-27	3.65609e-25	AAEL003060	female-specific chymotrypsin [Source:VB Community Annotation]			GO:0004252,GO:0006508,GO:0008233	serine-type endopeptidase activity,proteolysis,peptidase activity
LOC5568838	746.049	1.8795	0.173679	10.8217	2.71744e-27	6.68151e-25	AAEL001169	ribosome biogenesis protein BOP1 homolog [Source:VB Community Annotation]			GO:0000463,GO:0000466,GO:0005515,GO:0005634,GO:0005654,GO:0005730,GO:0006364,GO:0030687,GO:0042254,GO:0042273,GO:0043021	maturation of LSU-rRNA from tricistronic rRNA transcript (SSU-rRNA, 5.8S rRNA, LSU-rRNA),maturation of 5.8S rRNA from tricistronic rRNA transcript (SSU-rRNA, 5.8S rRNA, LSU-rRNA),protein binding,nucleus,nucleoplasm,nucleolus,rRNA processing,preribosome, large subunit precursor,ribosome biogenesis,ribosomal large subunit biogenesis,ribonucleoprotein complex binding
LOC5576653	21449.3	-2.01787	0.186964	-10.7928	3.72082e-27	8.98806e-25	AAEL012686	40S ribosomal protein S23 [Source:UniProtKB/TrEMBL;Acc:Q1HRM5]	RpS23		GO:0003735,GO:0005840,GO:0006412,GO:0015935	structural constituent of ribosome,ribosome,translation,small ribosomal subunit
LOC5577315	208.135	-2.94034	0.273716	-10.7423	6.44058e-27	1.52897e-24	AAEL013169				GO:0003824,GO:0009058,GO:0030170	catalytic activity,biosynthetic process,pyridoxal phosphate binding
LOC5564524	3937.64	1.23604	0.116185	10.6386	1.97122e-26	4.60029e-24	AAEL024141				GO:0003714,GO:0005634,GO:0006355,GO:0016580,GO:1903507	transcription corepressor activity,nucleus,regulation of transcription, DNA-templated,Sin3 complex,negative regulation of nucleic acid-templated transcription
LOC5570925	560.043	-1.62287	0.1526	-10.6348	2.0532e-26	4.71175e-24	AAEL001500	insulinprotein enhancer protein isl [Source:VB Community Annotation]			GO:0000981,GO:0003677,GO:0005634,GO:0006355,GO:0006357,GO:0043565,GO:0046872	DNA-binding transcription factor activity, RNA polymerase II-specific,DNA binding,nucleus,regulation of transcription, DNA-templated,regulation of transcription by RNA polymerase II,sequence-specific DNA binding,metal ion binding
LOC5576819	3056.41	-1.89751	0.178749	-10.6155	2.52421e-26	5.69768e-24	AAEL019629
LOC5580149	100.945	-6.99698	0.663674	-10.5428	5.48431e-26	1.21796e-23	AAEL002449				GO:0042302	structural constituent of cuticle
LOC5565600	203.776	2.90989	0.276989	10.5054	8.15607e-26	1.78256e-23	AAEL004863
LOC5576933	367.056	2.03885	0.194868	10.4628	1.28079e-25	2.75549e-23	AAEL012876				GO:0046872	metal ion binding
LOC5566906	167.671	5.06124	0.48621	10.4096	2.24226e-25	4.7498e-23	AAEL025454				GO:0004252,GO:0006508,GO:0016020,GO:0016021	serine-type endopeptidase activity,proteolysis,membrane,integral component of membrane
LOC5565268	703.818	1.65896	0.160421	10.3413	4.58367e-25	9.5625e-23	AAEL004686	RuvB-like helicase 1 (EC 3.6.4.12) (Pontin) [Source:VB Community Annotation]	pont		GO:0000166,GO:0003678,GO:0003713,GO:0004386,GO:0005524,GO:0005634,GO:0006281,GO:0006310,GO:0006325,GO:0006974,GO:0007049,GO:0016787,GO:0031011,GO:0032508,GO:0035267,GO:0042127,GO:0043139,GO:0043141,GO:0051301,GO:0090263,GO:0097255,GO:1903508	nucleotide binding,DNA helicase activity,transcription coactivator activity,helicase activity,ATP binding,nucleus,DNA repair,DNA recombination,chromatin organization,cellular response to DNA damage stimulus,cell cycle,hydrolase activity,Ino80 complex,DNA duplex unwinding,NuA4 histone acetyltransferase complex,regulation of cell population proliferation,5'-3' DNA helicase activity,GO_0043141,cell …
LOC5566384	64.5541	-6.5357	0.632697	-10.3299	5.16156e-25	1.06074e-22	AAEL005345	transcription factor castor (protein ming) [Source:VB Community Annotation]			GO:0003676,GO:0006355	nucleic acid binding,regulation of transcription, DNA-templated
LOC5573864	1198.3	-2.79497	0.272066	-10.2731	9.31245e-25	1.88563e-22	AAEL010788	metalloprotease [Source:VB Community Annotation]			GO:0004222,GO:0006508,GO:0008233,GO:0008237,GO:0008270,GO:0016787,GO:0046872	metalloendopeptidase activity,proteolysis,peptidase activity,metallopeptidase activity,zinc ion binding,hydrolase activity,metal ion binding
LOC5566177	737.664	-1.77487	0.173417	-10.2347	1.38658e-24	2.76693e-22	AAEL005228				GO:0016020,GO:0016021	membrane,integral component of membrane
LOC5579971	553.432	-2.22252	0.217555	-10.2159	1.68295e-24	3.31037e-22	AAEL026089
LOC5572422	343.388	-1.86189	0.183587	-10.1418	3.60489e-24	6.99095e-22	AAEL001809
LOC5567070	18220	-2.15491	0.213518	-10.0924	5.969e-24	1.14149e-21	AAEL005817	60S ribosomal protein L26 [Source:UniProtKB/TrEMBL;Acc:Q178R6]	RpL26		GO:0003723,GO:0003735,GO:0005840,GO:0006412,GO:0015934	RNA binding,structural constituent of ribosome,ribosome,translation,large ribosomal subunit
LOC110674098	193.921	-7.67939	0.762058	-10.0772	6.96986e-24	1.31463e-21	AAEL023292
LOC5564556	24380.9	-1.72456	0.171447	-10.0588	8.39742e-24	1.56249e-21	AAEL004325	60S ribosomal protein L5 [Source:UniProtKB/Swiss-Prot;Acc:Q1HQU2]	RpL5		GO:0003723,GO:0003735,GO:0005634,GO:0005737,GO:0005840,GO:0006412,GO:0008097,GO:0019843	RNA binding,structural constituent of ribosome,nucleus,cytoplasm,ribosome,translation,5S rRNA binding,rRNA binding
LOC5567552	241.029	4.78332	0.47666	10.0351	1.06873e-23	1.96204e-21	AAEL026609
LOC5574963	563.812	-1.43559	0.143218	-10.0238	1.19819e-23	2.17077e-21	AAEL011548				GO:0005634,GO:0007076,GO:0030261	nucleus,mitotic chromosome condensation,chromosome condensation
LOC110677764	15395.3	-1.86352	0.186678	-9.98254	1.81757e-23	3.25015e-21	AAEL024434	60S ribosomal protein L13a (Fragment) [Source:UniProtKB/TrEMBL;Acc:Q1HR63]			GO:0003735,GO:0005840,GO:0006412,GO:0015934	structural constituent of ribosome,ribosome,translation,large ribosomal subunit
LOC5578499	1711.25	-1.74339	0.175324	-9.94382	2.68331e-23	4.73674e-21	AAEL021350	Histone H4 [Source:UniProtKB/TrEMBL;Acc:Q16IE4]
LOC5577288	395.89	1.84264	0.185652	9.92528	3.23191e-23	5.63293e-21	AAEL013142				GO:0000166,GO:0005524	nucleotide binding,ATP binding
LOC5568412	208.651	-4.62305	0.465855	-9.92378	3.2809e-23	5.64683e-21	AAEL006822	otopetrin [Source:VB Community Annotation]			GO:0005886,GO:0006811,GO:0016020,GO:0016021	plasma membrane,ion transport,membrane,integral component of membrane
LOC5573597	68.0334	-4.74748	0.478638	-9.91874	3.45075e-23	5.86585e-21	AAEL002112				GO:0003712,GO:0005634,GO:0006355,GO:0045892	transcription coregulator activity,nucleus,regulation of transcription, DNA-templated,negative regulation of transcription, DNA-templated
LOC5578194	168.125	2.6825	0.271476	9.88115	5.02511e-23	8.4379e-21	AAEL003476	calpain-c [Source:VB Community Annotation]			GO:0004198,GO:0005509,GO:0006508	calcium-dependent cysteine-type endopeptidase activity,calcium ion binding,proteolysis
LOC5570689	97.976	-3.27885	0.333712	-9.82537	8.75537e-23	1.45244e-20	AAEL008502				GO:0003824,GO:0005975,GO:0008152,GO:0016020,GO:0016021,GO:0016798	catalytic activity,carbohydrate metabolic process,metabolic process,membrane,integral component of membrane,hydrolase activity, acting on glycosyl bonds
LOC5572365	12954	-1.66535	0.170145	-9.78783	1.26986e-22	2.08151e-20	AAEL009747	40S ribosomal protein S18 [Source:UniProtKB/TrEMBL;Acc:Q1HRL8]	RpS18		GO:0003676,GO:0003723,GO:0003735,GO:0005840,GO:0006412	nucleic acid binding,RNA binding,structural constituent of ribosome,ribosome,translation
LOC5576642	8119.77	-1.81127	0.185545	-9.76189	1.64075e-22	2.64098e-20	AAEL012671				GO:0003700,GO:0006355	DNA-binding transcription factor activity,regulation of transcription, DNA-templated
LOC110676232	20829.5	-1.43997	0.147518	-9.76134	1.64953e-22	2.64098e-20	AAEL023983	40S ribosomal protein S4 [Source:UniProtKB/TrEMBL;Acc:Q1HRS6]			GO:0003723,GO:0003735,GO:0005840,GO:0006412,GO:0019843	RNA binding,structural constituent of ribosome,ribosome,translation,rRNA binding
LOC110680939	5657.74	-1.69433	0.173837	-9.74669	1.90575e-22	3.01612e-20	AAEL025999	40S ribosomal protein S17 [Source:UniProtKB/TrEMBL;Acc:Q52UT2]
LOC5575330	166.713	4.85508	0.502659	9.65879	4.51144e-22	7.05887e-20	AAEL002632	Proacrosin, putative [Source:UniProtKB/TrEMBL;Acc:A0A1S4F2B4]			GO:0004252,GO:0006508	serine-type endopeptidase activity,proteolysis
LOC5568694	404.052	3.04829	0.317291	9.60724	7.4523e-22	1.14965e-19	AAEL007046	mitochondrial brown fat uncoupling protein [Source:VB Community Annotation]			GO:0016020,GO:0016021,GO:0022857	membrane,integral component of membrane,transmembrane transporter activity
LOC5569529	16520.4	-1.71895	0.178938	-9.60638	7.51459e-22	1.14965e-19	AAEL007699	60S ribosomal protein L9 [Source:UniProtKB/TrEMBL;Acc:Q1HR72]	RpL9		GO:0003735,GO:0005840,GO:0006412,GO:0019843	structural constituent of ribosome,ribosome,translation,rRNA binding
LOC110676861	268.277	-5.41956	0.564994	-9.59225	8.61841e-22	1.30403e-19	AAEL023187				GO:0005201,GO:0005581	extracellular matrix structural constituent,collagen trimer
LOC5563788	1123.21	-2.60162	0.271567	-9.58002	9.70246e-22	1.4521e-19	AAEL003927				GO:0016020,GO:0016021	membrane,integral component of membrane
LOC5577714	8114.86	2.57649	0.269301	9.56735	1.09685e-21	1.62393e-19	AAEL013338	lethal(2)essential for life protein, l2efl [Source:VB Community Annotation]			GO:0046872	metal ion binding
LOC5566843	14663.8	-1.65393	0.172972	-9.56186	1.15661e-21	1.69418e-19	AAEL000823	60S ribosomal protein L35A, putative [Source:UniProtKB/TrEMBL;Acc:Q17N60]	Rpl35		GO:0003735,GO:0005840,GO:0006412	structural constituent of ribosome,ribosome,translation
LOC110676980	139.04	-2.75639	0.288727	-9.54669	1.33902e-21	1.94074e-19	AAEL024746
LOC5573219	688.133	1.81791	0.191232	9.50631	1.97542e-21	2.83329e-19	AAEL010317	DEAD box ATP-dependent RNA helicase [Source:VB Community Annotation]			GO:0000166,GO:0003676,GO:0003724,GO:0004386,GO:0005524,GO:0016787	nucleotide binding,nucleic acid binding,RNA helicase activity,helicase activity,ATP binding,hydrolase activity
LOC5575873	724.748	1.54889	0.162972	9.50404	2.01899e-21	2.86592e-19	AAEL012143	caspase (short) [Source:VB Community Annotation]	CASPS7		GO:0004197,GO:0006508,GO:0006915,GO:0008233,GO:0008234,GO:0016787	cysteine-type endopeptidase activity,proteolysis,apoptotic process,peptidase activity,cysteine-type peptidase activity,hydrolase activity
LOC5564520	388.828	-2.32824	0.245027	-9.50198	2.05932e-21	2.89335e-19	AAEL014489	D-tyrosyl-tRNA(Tyr) deacylase [Source:VB Community Annotation]			GO:0000049,GO:0002161,GO:0003723,GO:0005737,GO:0006399,GO:0016787,GO:0051499,GO:0051500,GO:0106074	tRNA binding,aminoacyl-tRNA editing activity,RNA binding,cytoplasm,tRNA metabolic process,hydrolase activity,D-aminoacyl-tRNA deacylase activity,D-tyrosyl-tRNA(Tyr) deacylase activity,aminoacyl-tRNA metabolism involved in translational fidelity
LOC5579213	528.022	1.82527	0.19227	9.49325	2.23942e-21	3.1146e-19	AAEL014051	nop14 [Source:VB Community Annotation]			GO:0005634,GO:0005730,GO:0032040,GO:0042254	nucleus,nucleolus,small-subunit processome,ribosome biogenesis
LOC5571844	183.036	-8.0401	0.851614	-9.44101	3.6921e-21	5.08365e-19	AAEL001703	juvenile hormone-regulated chymotrypsin-like serine protease [Source:VB Community Annotation]	JHA15		GO:0004252,GO:0006508,GO:0008233	serine-type endopeptidase activity,proteolysis,peptidase activity
LOC5563590	22573.4	-1.16199	0.123631	-9.39886	5.51587e-21	7.5196e-19	AAEL000032	40S ribosomal protein S6 [Source:UniProtKB/Swiss-Prot;Acc:Q9U761]	RpS6		GO:0003735,GO:0005840,GO:0006412	structural constituent of ribosome,ribosome,translation
LOC5574649	170.709	-2.41499	0.257066	-9.39443	5.75262e-21	7.76547e-19	AAEL011293	vitamin-K-epoxide reductase (warfarin-sensitive), putative [Source:VB Community Annotation]			GO:0005783,GO:0005789,GO:0016020,GO:0016021,GO:0016491,GO:0042373,GO:0047057,GO:0048038,GO:0055114	endoplasmic reticulum,endoplasmic reticulum membrane,membrane,integral component of membrane,oxidoreductase activity,vitamin K metabolic process,vitamin-K-epoxide reductase (warfarin-sensitive) activity,quinone binding,oxidation-reduction process
LOC5570219	787.889	-6.41894	0.685129	-9.36895	7.32598e-21	9.79334e-19	AAEL024456
LOC5565839	6317.31	-1.61708	0.172732	-9.36177	7.84093e-21	1.03809e-18	AAEL005027	acidic ribosomal protein P1, putative [Source:VB Community Annotation]	RpLP1		GO:0003735,GO:0005840,GO:0006412,GO:0006414	structural constituent of ribosome,ribosome,translation,translational elongation
LOC5577143	131.348	-5.89341	0.630495	-9.34728	8.99282e-21	1.17926e-18	AAEL003116	phosrestin i (arrestin b) (arrestin 2) [Source:VB Community Annotation]			GO:0007165,GO:0050896	signal transduction,response to stimulus
LOC5570675	17432.2	-1.29823	0.139114	-9.33218	1.03712e-20	1.34717e-18	AAEL008481	60S ribosomal protein L18 [Source:UniProtKB/Swiss-Prot;Acc:Q1HR62]	RpL18		GO:0003735,GO:0005737,GO:0005840,GO:0006412	structural constituent of ribosome,cytoplasm,ribosome,translation
LOC5575484	114.39	2.62133	0.281431	9.31429	1.22766e-20	1.57979e-18	AAEL011862
LOC5575158	242.346	-2.76116	0.297375	-9.28512	1.6152e-20	2.05923e-18	AAEL000341	basic helix-loop-helix protein [Source:VB Community Annotation]			GO:0046983	protein dimerization activity
LOC5578313	16743	-1.33677	0.144413	-9.25653	2.11189e-20	2.66776e-18	AAEL013625	40S ribosomal protein S5 [Source:UniProtKB/TrEMBL;Acc:Q1HRT9]	RpS5		GO:0003723,GO:0003735,GO:0005840,GO:0006412,GO:0015935	RNA binding,structural constituent of ribosome,ribosome,translation,small ribosomal subunit
LOC5567411	166.147	-4.62777	0.500449	-9.24723	2.30392e-20	2.88388e-18	AAEL006064	zinc finger protein [Source:VB Community Annotation]			GO:0000977,GO:0003676,GO:0003677,GO:0005634,GO:0006357,GO:0046872	RNA polymerase II transcription regulatory region sequence-specific DNA binding,nucleic acid binding,DNA binding,nucleus,regulation of transcription by RNA polymerase II,metal ion binding
LOC23687944	183.314	-4.86762	0.526503	-9.24519	2.34826e-20	2.9129e-18	AAEL017524				GO:0004656,GO:0005506,GO:0005515,GO:0005783,GO:0005788,GO:0016491,GO:0016702,GO:0016705,GO:0019511,GO:0031418,GO:0046872,GO:0051213,GO:0055114	procollagen-proline 4-dioxygenase activity,iron ion binding,protein binding,endoplasmic reticulum,endoplasmic reticulum lumen,oxidoreductase activity,oxidoreductase activity, acting on single donors with incorporation of molecular oxygen, incorporation of two atoms of oxygen,oxidoreductase activity, acting on paired donors, with incorporation or reduction of molecular oxygen,peptidyl-proline hydr…
LOC5578368	8960.17	-1.56257	0.169052	-9.24314	2.39361e-20	2.94265e-18	AAEL003530	acidic ribosomal protein P1, putative [Source:VB Community Annotation]	RpLP1		GO:0003735,GO:0005840,GO:0006412,GO:0006414	structural constituent of ribosome,ribosome,translation,translational elongation
LOC5578652	111.186	4.90416	0.530785	9.23944	2.478e-20	3.01943e-18	AAEL013802	Fatty acyl-CoA reductase [Source:UniProtKB/TrEMBL;Acc:A0A1S4FZZ5]			GO:0006629,GO:0016020,GO:0016021,GO:0016491,GO:0055114,GO:0080019,GO:0102965	lipid metabolic process,membrane,integral component of membrane,oxidoreductase activity,oxidation-reduction process,fatty-acyl-CoA reductase (alcohol-forming) activity,alcohol-forming fatty acyl-CoA reductase activity
LOC110680897	117.846	2.76604	0.299496	9.23563	2.56759e-20	3.10115e-18	AAEL027754
LOC5575800	315.622	-1.75765	0.190393	-9.23171	2.66347e-20	3.18899e-18	AAEL012078	Gamma-glutamylcyclotransferase [Source:UniProtKB/TrEMBL;Acc:Q16N66]			GO:0003839,GO:0006751,GO:0016829,GO:0061928	gamma-glutamylcyclotransferase activity,glutathione catabolic process,lyase activity,glutathione specific gamma-glutamylcyclotransferase activity
LOC5579660	136.122	-1.94138	0.211977	-9.15848	5.26353e-20	6.24771e-18	AAEL003959	short-chain dehydrogenase [Source:VB Community Annotation]			GO:0016020,GO:0016021,GO:0016491,GO:0055114	membrane,integral component of membrane,oxidoreductase activity,oxidation-reduction process
LOC5564622	159.583	-5.75019	0.628193	-9.15355	5.50934e-20	6.4836e-18	AAEL014544	prophenoloxidase [Source:VB Community Annotation]	PPO6		GO:0004497,GO:0016491,GO:0046872,GO:0055114	monooxygenase activity,oxidoreductase activity,metal ion binding,oxidation-reduction process
LOC5575607	48.4654	-4.32453	0.473977	-9.12393	7.24488e-20	8.45379e-18	AAEL011941	oxidase/peroxidase [Source:VB Community Annotation]			GO:0004601,GO:0006979,GO:0016020,GO:0016021,GO:0020037,GO:0055114,GO:0098869	peroxidase activity,response to oxidative stress,membrane,integral component of membrane,heme binding,oxidation-reduction process,cellular oxidant detoxification
LOC5574137	3240.23	2.58485	0.283602	9.11437	7.91324e-20	9.15608e-18	AAEL010944
LOC5576406	1862.22	1.70729	0.187546	9.10331	8.7621e-20	1.00538e-17	AAEL012499	Histone H2A [Source:UniProtKB/TrEMBL;Acc:Q16LW9]			GO:0000786,GO:0003677,GO:0005634,GO:0005694,GO:0046982	nucleosome,DNA binding,nucleus,chromosome,protein heterodimerization activity
LOC110679221	141.059	-4.35134	0.478165	-9.10008	9.02641e-20	1.02715e-17	AAEL020061
LOC110680904	107.337	-6.8177	0.751954	-9.06664	1.22743e-19	1.37402e-17	AAEL024580				GO:0016020,GO:0016021	membrane,integral component of membrane
LOC5576738	107.337	-6.8177	0.751954	-9.06664	1.22743e-19	1.37402e-17	AAEL002962				GO:0016020,GO:0016021	membrane,integral component of membrane
LOC5563646	17885.4	-1.79451	0.198199	-9.05409	1.37713e-19	1.52917e-17	AAEL021083	40S ribosomal protein S25 [Source:UniProtKB/TrEMBL;Acc:Q1HRL9]	RpS25		GO:0005840	ribosome
LOC5566989	1235.65	4.97565	0.549635	9.05265	1.39545e-19	1.53712e-17	AAEL005737				GO:0006629,GO:0016020,GO:0016021,GO:0016491,GO:0020037,GO:0046872	lipid metabolic process,membrane,integral component of membrane,oxidoreductase activity,heme binding,metal ion binding
LOC5563689	385.339	2.17639	0.240767	9.03939	1.57544e-19	1.72161e-17	AAEL000551				GO:0004866,GO:0004867,GO:0005576,GO:0010466,GO:0010951,GO:0030414	endopeptidase inhibitor activity,serine-type endopeptidase inhibitor activity,extracellular region,negative regulation of peptidase activity,negative regulation of endopeptidase activity,peptidase inhibitor activity
LOC5571379	203.251	2.10831	0.233303	9.03679	1.61339e-19	1.74919e-17	AAEL026486				GO:0000166,GO:0004016,GO:0005524,GO:0005886,GO:0006171,GO:0009190,GO:0016020,GO:0016021,GO:0016829,GO:0016849,GO:0035556,GO:0046872	nucleotide binding,adenylate cyclase activity,ATP binding,plasma membrane,cAMP biosynthetic process,cyclic nucleotide biosynthetic process,membrane,integral component of membrane,lyase activity,phosphorus-oxygen lyase activity,intracellular signal transduction,metal ion binding
LOC5566172	1245.83	1.30311	0.144255	9.03339	1.66436e-19	1.79036e-17	AAEL005216				GO:0008152,GO:0016787,GO:0016798,GO:0016829,GO:0046872	metabolic process,hydrolase activity,hydrolase activity, acting on glycosyl bonds,lyase activity,metal ion binding
LOC110677813	175.224	-2.16569	0.239903	-9.02737	1.75852e-19	1.87699e-17	AAEL024098				GO:0005634	nucleus
LOC5569248	424.951	-2.35048	0.26075	-9.01429	1.9815e-19	2.09871e-17	AAEL007502	iroquois-class homeodomain protein irx [Source:VB Community Annotation]			GO:0000981,GO:0003677,GO:0005634,GO:0006355,GO:0006357,GO:0043565	DNA-binding transcription factor activity, RNA polymerase II-specific,DNA binding,nucleus,regulation of transcription, DNA-templated,regulation of transcription by RNA polymerase II,sequence-specific DNA binding
LOC5563592	6625.13	-1.28107	0.142552	-8.98667	2.5484e-19	2.67854e-17	AAEL000010	60S ribosomal protein L36 [Source:UniProtKB/TrEMBL;Acc:Q1HR17]	Rpl36-1	Rps36	GO:0003735,GO:0005840,GO:0006412	structural constituent of ribosome,ribosome,translation
LOC5570509	6245.37	-1.12736	0.125803	-8.96135	3.20741e-19	3.34567e-17	AAEL001432	protein disulfide isomerase [Source:VB Community Annotation]			GO:0003756,GO:0005623,GO:0005783,GO:0005788,GO:0016853,GO:0045454	protein disulfide isomerase activity,obsolete cell,endoplasmic reticulum,endoplasmic reticulum lumen,isomerase activity,cell redox homeostasis
LOC5565417	145.573	2.51881	0.281318	8.9536	3.44066e-19	3.56199e-17	AAEL000649				GO:0016020,GO:0016021	membrane,integral component of membrane
LOC5573415	266.638	2.09494	0.234462	8.93511	4.0679e-19	4.17992e-17	AAEL019733				GO:0005515,GO:0007165	protein binding,signal transduction
LOC110677916	257.652	-1.65222	0.184994	-8.93121	4.21357e-19	4.26593e-17	AAEL027637				GO:0005524	ATP binding
LOC5568765	257.652	-1.65222	0.184994	-8.93121	4.21357e-19	4.26593e-17	AAEL026716				GO:0005524,GO:0016301,GO:0016310,GO:0016740	ATP binding,kinase activity,phosphorylation,transferase activity
LOC5566329	550.783	4.48731	0.502902	8.92283	4.54513e-19	4.56802e-17	AAEL005316				GO:0016020,GO:0016021	membrane,integral component of membrane
LOC5564212	8029.46	-1.75832	0.197498	-8.90299	5.43615e-19	5.42393e-17	AAEL004151	60S ribosomal protein L29 [Source:UniProtKB/TrEMBL;Acc:Q1HRL5]			GO:0003735,GO:0005840,GO:0006412	structural constituent of ribosome,ribosome,translation
LOC110678644	58.9528	-4.14751	0.465964	-8.90092	5.53841e-19	5.48621e-17	AAEL020499
LOC5574783	145893	-1.38002	0.155105	-8.89737	5.71866e-19	5.6243e-17	AAEL011414	high mobility group non-histone protein, putative [Source:VB Community Annotation]			GO:0003677,GO:0005634	DNA binding,nucleus
LOC5576190	982.851	-4.6042	0.517881	-8.89046	6.0856e-19	5.94274e-17	AAEL012381
LOC5569662	82.5792	-5.69936	0.644605	-8.84164	9.43268e-19	9.14638e-17	AAEL007795	cytochrome P450 [Source:VB Community Annotation]	CYP4D37		GO:0004497,GO:0005506,GO:0016020,GO:0016021,GO:0016491,GO:0016705,GO:0020037,GO:0046872,GO:0055114	monooxygenase activity,iron ion binding,membrane,integral component of membrane,oxidoreductase activity,oxidoreductase activity, acting on paired donors, with incorporation or reduction of molecular oxygen,heme binding,metal ion binding,oxidation-reduction process
LOC5577349	80.6376	-2.64242	0.29893	-8.83959	9.60704e-19	9.2503e-17	AAEL000449	acidic ribosomal protein P1, putative [Source:VB Community Annotation]	RpLP1		GO:0005840	ribosome
LOC5572725	26220.2	-1.11116	0.125988	-8.81954	1.14935e-18	1.09625e-16	AAEL009994	60S ribosomal protein L4 [Source:UniProtKB/TrEMBL;Acc:Q1HQJ0]	RpL4		GO:0003735,GO:0005840,GO:0006412	structural constituent of ribosome,ribosome,translation
LOC5569681	257.672	-10.5444	1.19564	-8.81904	1.15445e-18	1.09625e-16	AAEL007818	Trypsin 3A1 Precursor (EC 3.4.21.4) [Source:VB Community Annotation]			GO:0004252,GO:0005576,GO:0005615,GO:0006508,GO:0007586,GO:0008233,GO:0008236,GO:0016787	serine-type endopeptidase activity,extracellular region,extracellular space,proteolysis,digestion,peptidase activity,serine-type peptidase activity,hydrolase activity
LOC5574772	21135	-1.09637	0.124445	-8.81013	1.25005e-18	1.1789e-16	AAEL011424	Histone H3 [Source:UniProtKB/TrEMBL;Acc:A0A1S4FTJ0]			GO:0000786,GO:0003677,GO:0005634,GO:0046982	nucleosome,DNA binding,nucleus,protein heterodimerization activity
LOC5570134	687.445	-2.30539	0.262764	-8.77361	1.73031e-18	1.62072e-16	AAEL008099	Procollagen-lysine,2-oxoglutarate 5-dioxygenase [Source:UniProtKB/TrEMBL;Acc:A0A1S4FIM3]			GO:0005506,GO:0008475,GO:0016491,GO:0016705,GO:0031418,GO:0046872,GO:0051213,GO:0055114	iron ion binding,procollagen-lysine 5-dioxygenase activity,oxidoreductase activity,oxidoreductase activity, acting on paired donors, with incorporation or reduction of molecular oxygen,L-ascorbic acid binding,metal ion binding,dioxygenase activity,oxidation-reduction process
LOC5578243	16853.3	-2.21228	0.252565	-8.75927	1.96514e-18	1.82824e-16	AAEL015006	60S ribosomal protein L23 (L17A)(AeRpL17A) [Source:VB Community Annotation]	RpL23		GO:0003735,GO:0005840,GO:0006412	structural constituent of ribosome,ribosome,translation
LOC5570432	12581.5	-1.62948	0.18619	-8.75168	2.10197e-18	1.94242e-16	AAEL008329	60S ribosomal protein L24 [Source:UniProtKB/TrEMBL;Acc:Q1HR85]	RpL24		GO:0005840	ribosome
LOC110680305	81.7765	3.77445	0.431535	8.74657	2.19936e-18	2.01887e-16	AAEL023702
LOC5571006	8352.83	-1.33883	0.153147	-8.74212	2.2878e-18	2.08542e-16	AAEL008738	DEAD box ATP-dependent RNA helicase [Source:VB Community Annotation]			GO:0000166,GO:0003676,GO:0003724,GO:0004386,GO:0005524,GO:0016787	nucleotide binding,nucleic acid binding,RNA helicase activity,helicase activity,ATP binding,hydrolase activity
LOC5568309	178.662	-2.18297	0.249727	-8.74141	2.30215e-18	2.08542e-16	AAEL019478				GO:0005515,GO:0005737	protein binding,cytoplasm
LOC5573827	14908.4	-1.92348	0.220451	-8.72522	2.65653e-18	2.39071e-16	AAEL010756	40S ribosomal protein S19 [Source:UniProtKB/TrEMBL;Acc:Q1HRR8]	RpS19		GO:0003735,GO:0005840,GO:0006412	structural constituent of ribosome,ribosome,translation
LOC5572566	711.713	5.19727	0.598687	8.68111	3.91909e-18	3.50402e-16	AAEL009888	sodium-coupled cation-chloride cotransporter [Source:VB Community Annotation]	CCC2		GO:0006811,GO:0015293,GO:0015377,GO:0016020,GO:0016021,GO:0022857,GO:0055085,GO:1902476	ion transport,symporter activity,cation:chloride symporter activity,membrane,integral component of membrane,transmembrane transporter activity,transmembrane transport,chloride transmembrane transport
LOC110680279	257.727	2.56414	0.295439	8.67907	3.99012e-18	3.54452e-16	AAEL024965
LOC5572455	317.939	-2.35958	0.272297	-8.66545	4.49741e-18	3.96954e-16	AAEL001836	odorant-binding protein 56a, putative [Source:VB Community Annotation]			GO:0005549	odorant binding
LOC5572968	47579.8	-2.30344	0.266392	-8.64682	5.29545e-18	4.64414e-16	AAEL010168	40S ribosomal protein S2 [Source:UniProtKB/TrEMBL;Acc:Q1HRV1]	RpS2		GO:0003723,GO:0003735,GO:0005840,GO:0006412,GO:0015935,GO:1990904	RNA binding,structural constituent of ribosome,ribosome,translation,small ribosomal subunit,ribonucleoprotein complex
LOC5570244	20466.2	-1.46665	0.169763	-8.63939	5.65152e-18	4.92505e-16	AAEL008188	60S ribosomal protein L6 [Source:UniProtKB/TrEMBL;Acc:Q16ZH3]	RpL6		GO:0003735,GO:0005840,GO:0006412	structural constituent of ribosome,ribosome,translation
LOC5568302	9551.18	-1.51028	0.1749	-8.63511	5.86712e-18	5.08077e-16	AAEL006741
LOC110675989	506.516	-2.60799	0.302773	-8.61369	7.07455e-18	6.07381e-16	AAEL025110
LOC5576034	331.352	1.61669	0.187698	8.61325	7.10206e-18	6.07381e-16	AAEL012265	transcription initiation factor RRN3 [Source:VB Community Annotation]
LOC5572390	440.111	-1.3799	0.160227	-8.61218	7.16872e-18	6.09297e-16	AAEL009779	NBP2b protein, putative [Source:VB Community Annotation]
LOC110681378	584.367	1.91923	0.222965	8.60775	7.45097e-18	6.29401e-16	AAEL027396				GO:0005634,GO:0005730,GO:0032040,GO:0042254	nucleus,nucleolus,small-subunit processome,ribosome biogenesis
LOC5570817	675.158	-1.34485	0.156542	-8.59097	8.62411e-18	7.24057e-16	AAEL008591	zinc finger protein, putative [Source:VB Community Annotation]			GO:0003779,GO:0005515	actin binding,protein binding
LOC5567053	6714.39	-4.80605	0.559623	-8.58801	8.84854e-18	7.38397e-16	AAEL005772	odorant binding protein OBP22 [Source:VB Community Annotation]	OBP22		GO:0005549	odorant binding
LOC110679832	133.646	-2.24565	0.262218	-8.56407	1.08952e-17	9.03709e-16	AAEL026788
LOC5563874	134.069	-2.16839	0.253283	-8.56114	1.11758e-17	9.21436e-16	AAEL014196
LOC5576798	380.215	-1.44448	0.169118	-8.54129	1.32727e-17	1.08781e-15	AAEL012774	protease m1 zinc metalloprotease [Source:VB Community Annotation]			GO:0004177,GO:0006508,GO:0008233,GO:0008237,GO:0008270,GO:0016787,GO:0046872	aminopeptidase activity,proteolysis,peptidase activity,metallopeptidase activity,zinc ion binding,hydrolase activity,metal ion binding
LOC5579050	811.838	1.14706	0.134346	8.5381	1.36448e-17	1.11168e-15	AAEL013985	DEAD box ATP-dependent RNA helicase [Source:VB Community Annotation]			GO:0000166,GO:0003676,GO:0003724,GO:0004386,GO:0005524,GO:0016787	nucleotide binding,nucleic acid binding,RNA helicase activity,helicase activity,ATP binding,hydrolase activity
LOC23687956	305.289	-3.64204	0.427079	-8.52781	1.49148e-17	1.20801e-15	AAEL017536	holotricin glycine rich repeat protein (GRRP) anti-microbial peptide [Source:VB Community Annotation]	GRRP
LOC5573974	40372.2	-2.58993	0.304663	-8.50095	1.8804e-17	1.5141e-15	AAEL010821	60S ribosomal protein LP0 [Source:VB Community Annotation]	RpLP0		GO:0005840,GO:0042254	ribosome,ribosome biogenesis
LOC5575417	2874.41	1.76024	0.207289	8.49172	2.03607e-17	1.62992e-15	AAEL011811	DNA replication licensing factor MCM3 [Source:VB Community Annotation]			GO:0000166,GO:0003677,GO:0003678,GO:0004386,GO:0005524,GO:0005634,GO:0006260,GO:0006270,GO:0016787,GO:0032508,GO:0042555	nucleotide binding,DNA binding,DNA helicase activity,helicase activity,ATP binding,nucleus,DNA replication,DNA replication initiation,hydrolase activity,DNA duplex unwinding,MCM complex
LOC5567848	21287.4	-1.66751	0.196412	-8.48986	2.06882e-17	1.63818e-15	AAEL000987	60S ribosomal protein L8 [Source:VB Community Annotation]	RpL8		GO:0003735,GO:0005840,GO:0006412	structural constituent of ribosome,ribosome,translation
LOC5567787	580.344	1.58979	0.187259	8.48979	2.07018e-17	1.63818e-15	AAEL000118	Cleavage and polyadenylation specificity factor subunit 2 [Source:UniProtKB/TrEMBL;Acc:A0A1S4EUZ6]			GO:0003723,GO:0005634,GO:0005847,GO:0006378,GO:0006379,GO:0006397	RNA binding,nucleus,mRNA cleavage and polyadenylation specificity factor complex,mRNA polyadenylation,mRNA cleavage,mRNA processing
LOC5563786	8970.22	-2.00077	0.235703	-8.48852	2.09289e-17	1.64669e-15	AAEL003942	60S ribosomal protein L44 L41, putative [Source:VB Community Annotation]	RpL44		GO:0003735,GO:0005840,GO:0006412	structural constituent of ribosome,ribosome,translation
LOC5577067	559.851	5.45163	0.642435	8.48588	2.14083e-17	1.67484e-15	AAEL003093	elongase, putative [Source:VB Community Annotation]			GO:0006629,GO:0006631,GO:0006633,GO:0016020,GO:0016021,GO:0016740,GO:0102336,GO:0102337,GO:0102338,GO:0102756	lipid metabolic process,fatty acid metabolic process,fatty acid biosynthetic process,membrane,integral component of membrane,transferase activity,3-oxo-arachidoyl-CoA synthase activity,3-oxo-cerotoyl-CoA synthase activity,3-oxo-lignoceronyl-CoA synthase activity,very-long-chain 3-ketoacyl-CoA synthase activity
LOC23687576	325.863	1.48409	0.175714	8.44604	3.01344e-17	2.34419e-15	AAEL017156	DNA-directed RNA polymerase subunit beta [Source:UniProtKB/TrEMBL;Acc:J9E9F1]			GO:0003677,GO:0003899,GO:0006351,GO:0016740,GO:0016779,GO:0032549,GO:0046872	DNA binding,DNA-directed 5'-3' RNA polymerase activity,transcription, DNA-templated,transferase activity,nucleotidyltransferase activity,ribonucleoside binding,metal ion binding
LOC5580329	13816.6	-1.10797	0.131198	-8.44507	3.03868e-17	2.35054e-15	AAEL013069	guanine nucleotide-binding protein subunit beta-like protein [Source:VB Community Annotation]	Rack1		GO:0005515,GO:0016301,GO:0016310	protein binding,kinase activity,phosphorylation
LOC5563957	380.748	2.48131	0.29387	8.44354	3.07857e-17	2.36809e-15	AAEL004002	glucose dehydrogenase [Source:VB Community Annotation]			GO:0016614,GO:0050660,GO:0055114	oxidoreductase activity, acting on CH-OH group of donors,flavin adenine dinucleotide binding,oxidation-reduction process
LOC5579893	565.879	1.34422	0.159231	8.44192	3.12171e-17	2.38793e-15	AAEL001029				GO:0005634,GO:0005643,GO:0006913,GO:0008139,GO:0015031,GO:0017056	nucleus,nuclear pore,nucleocytoplasmic transport,nuclear localization sequence binding,protein transport,structural constituent of nuclear pore
LOC5578993	536.676	-1.58318	0.187727	-8.43342	3.35714e-17	2.55383e-15	AAEL003794	homeobox protein nk-2 [Source:VB Community Annotation]			GO:0000981,GO:0003677,GO:0005634,GO:0006355,GO:0006357,GO:0043565	DNA-binding transcription factor activity, RNA polymerase II-specific,DNA binding,nucleus,regulation of transcription, DNA-templated,regulation of transcription by RNA polymerase II,sequence-specific DNA binding
LOC5572090	11663.2	-0.982873	0.116687	-8.42317	3.6642e-17	2.77211e-15	AAEL009496	40S ribosomal protein S7 [Source:UniProtKB/TrEMBL;Acc:Q0IEM1]	RpS7		GO:0003735,GO:0005840,GO:0006412	structural constituent of ribosome,ribosome,translation
LOC5569239	160.139	-4.44909	0.528542	-8.41768	3.84015e-17	2.88935e-15	AAEL007495	phosphoglycerate mutase [Source:VB Community Annotation]			GO:0004619,GO:0006096,GO:0016853,GO:0016868	phosphoglycerate mutase activity,glycolytic process,isomerase activity,intramolecular transferase activity, phosphotransferases
LOC5569863	3576.79	-1.06052	0.126008	-8.41627	3.8866e-17	2.9084e-15	AAEL007945	Eukaryotic translation initiation factor 3 subunit H (eIF3h) [Source:VB Community Annotation]			GO:0001732,GO:0002183,GO:0003743,GO:0005515,GO:0005737,GO:0005852,GO:0006412,GO:0006413,GO:0006508,GO:0008237,GO:0016282,GO:0033290,GO:0070122	formation of cytoplasmic translation initiation complex,cytoplasmic translational initiation,translation initiation factor activity,protein binding,cytoplasm,eukaryotic translation initiation factor 3 complex,translation,translational initiation,proteolysis,metallopeptidase activity,eukaryotic 43S preinitiation complex,eukaryotic 48S preinitiation complex,isopeptidase activity
LOC110675993	135.641	-2.80094	0.333446	-8.39999	4.46513e-17	3.32327e-15	AAEL024527
LOC5571381	631.816	-2.37788	0.283624	-8.38394	5.11847e-17	3.78904e-15	AAEL025929				GO:0004364,GO:0005515,GO:0005737	glutathione transferase activity,protein binding,cytoplasm
LOC110676462	1094.37	3.19181	0.381321	8.37039	5.74258e-17	4.22832e-15	AAEL019778
LOC110674253	60.1674	-3.24307	0.387705	-8.3648	6.02152e-17	4.41012e-15	AAEL022319
LOC23687555	823.666	-1.94708	0.233183	-8.35002	6.82497e-17	4.97211e-15	AAEL020135				GO:0007062,GO:0008278	sister chromatid cohesion,cohesin complex
LOC5577289	5601.38	-0.94626	0.113346	-8.34843	6.91757e-17	5.01306e-15	AAEL013139	GTPase_rho [Source:VB Community Annotation]			GO:0003924,GO:0005525,GO:0007264	GTPase activity,GTP binding,small GTPase mediated signal transduction
LOC5573217	8688.25	-1.24184	0.149389	-8.31279	9.34813e-17	6.716e-15	AAEL010299	40S ribosomal protein S12 [Source:UniProtKB/TrEMBL;Acc:Q1HRM3]	RpS12		GO:0003735,GO:0005840,GO:0006412	structural constituent of ribosome,ribosome,translation
LOC5577996	12481.4	-1.95772	0.235513	-8.31257	9.36503e-17	6.716e-15	AAEL003396	60S ribosomal protein L32 [Source:UniProtKB/TrEMBL;Acc:Q1HR34]	RpL32	rp49	GO:0003735,GO:0005840,GO:0006412	structural constituent of ribosome,ribosome,translation
LOC5572470	6619.64	-1.3654	0.164331	-8.30887	9.66185e-17	6.89296e-15	AAEL009825	60S ribosomal protein L13a [Source:UniProtKB/TrEMBL;Acc:Q16US7]	RpL13a		GO:0003735,GO:0005840,GO:0006412,GO:0015934	structural constituent of ribosome,ribosome,translation,large ribosomal subunit
LOC110679361	93.0317	5.46656	0.65861	8.30014	1.03987e-16	7.38041e-15	AAEL009498				GO:0003677,GO:0003899,GO:0006351,GO:0032549	DNA binding,DNA-directed 5'-3' RNA polymerase activity,transcription, DNA-templated,ribonucleoside binding
LOC5570108	17211.9	-1.32068	0.159174	-8.29704	1.06733e-16	7.53648e-15	AAEL020238				GO:0000028,GO:0003735,GO:0005737,GO:0005840,GO:0006412,GO:0015935,GO:0022627	ribosomal small subunit assembly,structural constituent of ribosome,cytoplasm,ribosome,translation,small ribosomal subunit,cytosolic small ribosomal subunit
LOC5564931	1764.6	-1.28354	0.15484	-8.28944	1.13787e-16	7.99354e-15	AAEL000529	40S ribosomal protein S21 [Source:UniProtKB/TrEMBL;Acc:Q1HR25]	RpS21		GO:0003735,GO:0005737,GO:0005783,GO:0005791,GO:0005829,GO:0005840,GO:0006412	structural constituent of ribosome,cytoplasm,endoplasmic reticulum,rough endoplasmic reticulum,cytosol,ribosome,translation
LOC5573216	332.787	1.42609	0.172241	8.27958	1.23609e-16	8.63943e-15	AAEL010321	porphobilinogen deaminase [Source:VB Community Annotation]			GO:0004418,GO:0006779,GO:0006782,GO:0016740,GO:0018160,GO:0033014	hydroxymethylbilane synthase activity,porphyrin-containing compound biosynthetic process,protoporphyrinogen IX biosynthetic process,transferase activity,peptidyl-pyrromethane cofactor linkage,tetrapyrrole biosynthetic process
LOC110679268	83.372	-2.13208	0.257636	-8.27556	1.27851e-16	8.89083e-15	AAEL027698
LOC110676208	71.4035	-3.04081	0.367929	-8.26466	1.40089e-16	9.6929e-15	AAEL020327
LOC110680424	77.1026	5.22755	0.632643	8.26304	1.42013e-16	9.77686e-15	AAEL026213
LOC5569663	78.1096	-7.48195	0.906876	-8.25025	1.58067e-16	1.0828e-14	AAEL007807	cytochrome P450 [Source:VB Community Annotation]	CYP4D38		GO:0004497,GO:0005506,GO:0016491,GO:0016705,GO:0020037,GO:0046872,GO:0055114	monooxygenase activity,iron ion binding,oxidoreductase activity,oxidoreductase activity, acting on paired donors, with incorporation or reduction of molecular oxygen,heme binding,metal ion binding,oxidation-reduction process
LOC5571215	83.508	4.59276	0.557777	8.23405	1.80992e-16	1.2337e-14	AAEL007191	amino acid transporter [Source:VB Community Annotation]			GO:0016020,GO:0016021	membrane,integral component of membrane
LOC5569824	408.762	1.31361	0.159626	8.22931	1.88298e-16	1.27718e-14	AAEL001315				GO:0003676,GO:0005634,GO:0008270,GO:0046872	nucleic acid binding,nucleus,zinc ion binding,metal ion binding
LOC5580231	159.314	-7.01902	0.854608	-8.21315	2.15466e-16	1.45429e-14	AAEL012207	myosin light chain 1, [Source:VB Community Annotation]			GO:0005509	calcium ion binding
LOC5579121	212.081	-2.21246	0.269482	-8.21006	2.21086e-16	1.48494e-14	AAEL003825				GO:0016020,GO:0016021	membrane,integral component of membrane
LOC5563695	190.607	-5.08405	0.619736	-8.20357	2.33348e-16	1.55969e-14	AAEL000549	fibulin 1 and [Source:VB Community Annotation]			GO:0005509,GO:0005515,GO:0016504,GO:0030198,GO:0062023	calcium ion binding,protein binding,peptidase activator activity,extracellular matrix organization,collagen-containing extracellular matrix
LOC5575238	6464.12	1.27584	0.155645	8.19714	2.46174e-16	1.63747e-14	AAEL011708	heat shock protein [Source:VB Community Annotation]			GO:0000166,GO:0005524,GO:0006457,GO:0051082	nucleotide binding,ATP binding,protein folding,unfolded protein binding
LOC5569275	82.6146	3.52101	0.429943	8.18949	2.62333e-16	1.73657e-14	AAEL007531
LOC5573579	246.194	-3.68827	0.450933	-8.1792	2.85725e-16	1.88236e-14	AAEL002094				GO:0003676	nucleic acid binding
LOC5577723	16884.1	-1.12358	0.137807	-8.1533	3.54121e-16	2.32185e-14	AAEL013359	DEAD box ATP-dependent RNA helicase [Source:VB Community Annotation]			GO:0000166,GO:0003676,GO:0003724,GO:0003743,GO:0004004,GO:0004386,GO:0005524,GO:0006413,GO:0016787	nucleotide binding,nucleic acid binding,RNA helicase activity,translation initiation factor activity,GO_0004004,helicase activity,ATP binding,translational initiation,hydrolase activity
LOC5567769	171.551	1.96249	0.241007	8.14285	3.86071e-16	2.51934e-14	AAEL000102
LOC5573646	93.9368	2.60955	0.32096	8.13045	4.27716e-16	2.77793e-14	AAEL023212				GO:0000786,GO:0003677,GO:0006334,GO:0042025	nucleosome,DNA binding,nucleosome assembly,host cell nucleus
LOC110674266	164.021	-2.83623	0.349208	-8.12188	4.59026e-16	2.96729e-14	AAEL020748				GO:0005576,GO:0008061	extracellular region,chitin binding
LOC5568605	229.46	1.97444	0.243604	8.10513	5.26889e-16	3.39006e-14	AAEL006972	hepatocellular carcinoma-associated antigen [Source:VB Community Annotation]			GO:0000462,GO:0005515,GO:0006396,GO:0030515	maturation of SSU-rRNA from tricistronic rRNA transcript (SSU-rRNA, 5.8S rRNA, LSU-rRNA),protein binding,RNA processing,snoRNA binding
LOC110681169	246.297	-1.9002	0.234603	-8.09963	5.51259e-16	3.53037e-14	AAEL026506				GO:0030001,GO:0046872	metal ion transport,metal ion binding
LOC5570126	138.293	-3.61929	0.447254	-8.09224	5.85773e-16	3.73403e-14	AAEL008118	Protein mab-21 [Source:VB Community Annotation]			GO:0005634	nucleus
LOC110680885	101.211	-2.60259	0.321678	-8.09066	5.9342e-16	3.76534e-14	AAEL022733				GO:0006508,GO:0008237,GO:0008270	proteolysis,metallopeptidase activity,zinc ion binding
LOC5577034	13481.1	-1.68744	0.209177	-8.06704	7.20212e-16	4.5489e-14	AAEL012944	60S ribosomal protein L11 [Source:UniProtKB/TrEMBL;Acc:Q16KL2]	RpL11		GO:0003735,GO:0005840,GO:0006412	structural constituent of ribosome,ribosome,translation
LOC5574786	64.0113	3.74813	0.466118	8.04116	8.89924e-16	5.59515e-14	AAEL011423	sugar transporter [Source:VB Community Annotation]			GO:0016020,GO:0016021,GO:0022857,GO:0055085	membrane,integral component of membrane,transmembrane transporter activity,transmembrane transport
LOC110676131	67.2736	-3.97994	0.495184	-8.03728	9.18515e-16	5.74865e-14	AAEL022919
LOC23687823	76.0649	-10.6203	1.32273	-8.02912	9.81747e-16	6.1166e-14	AAEL017403	Trypsin Modulating Oostatic Factor [Source:VB Community Annotation]	TMOF		GO:0004867,GO:0005179,GO:0005576,GO:0005615,GO:0007165,GO:0010951,GO:0048599	serine-type endopeptidase inhibitor activity,hormone activity,extracellular region,extracellular space,signal transduction,negative regulation of endopeptidase activity,oocyte development
LOC5577253	274.215	-1.6467	0.205266	-8.02224	1.0383e-15	6.4398e-14	AAEL013107				GO:0016020,GO:0016021	membrane,integral component of membrane
LOC5577930	2128.61	1.23138	0.153599	8.01687	1.08473e-15	6.6976e-14	AAEL025363				GO:0003958,GO:0005737,GO:0005783,GO:0005789,GO:0010181,GO:0016020,GO:0016021,GO:0016491,GO:0050660,GO:0050661,GO:0055114	NADPH-hemoprotein reductase activity,cytoplasm,endoplasmic reticulum,endoplasmic reticulum membrane,FMN binding,membrane,integral component of membrane,oxidoreductase activity,flavin adenine dinucleotide binding,NADP binding,oxidation-reduction process
LOC5570999	1066.65	1.5121	0.188661	8.01491	1.1022e-15	6.77508e-14	AAEL008741	importin (ran-binding protein) [Source:VB Community Annotation]			GO:0005515,GO:0005634,GO:0006886,GO:0008536	protein binding,nucleus,intracellular protein transport,Ran GTPase binding
LOC5574556	516.419	-1.14963	0.143702	-8.00006	1.24359e-15	7.61025e-14	AAEL011231				GO:0003677,GO:0003700,GO:0005634,GO:0006355,GO:0008270,GO:0042025,GO:0043565,GO:0046872	DNA binding,DNA-binding transcription factor activity,nucleus,regulation of transcription, DNA-templated,zinc ion binding,host cell nucleus,sequence-specific DNA binding,metal ion binding
LOC110678198	1747.84	-1.7084	0.213571	-7.99922	1.25213e-15	7.6286e-14	AAEL028178				GO:0003735,GO:0005840,GO:0006412,GO:0015935	structural constituent of ribosome,ribosome,translation,small ribosomal subunit
LOC110676954	349.231	-3.33803	0.417492	-7.99543	1.29124e-15	7.83222e-14	AAEL025589
LOC110678426	284.918	1.67703	0.209844	7.99181	1.32971e-15	8.03014e-14	AAEL024090
LOC5576215	17567.5	-1.30082	0.163123	-7.9745	1.52994e-15	9.19069e-14	AAEL002832	40S ribosomal protein S26 [Source:UniProtKB/TrEMBL;Acc:Q1HQE4]	RpS26		GO:0003735,GO:0005840,GO:0006412	structural constituent of ribosome,ribosome,translation
LOC5572690	2688.68	1.37569	0.17252	7.97408	1.53523e-15	9.19069e-14	AAEL009959	pre-mRNA splicing factor prp8 [Source:VB Community Annotation]			GO:0000398,GO:0003723,GO:0005515,GO:0005634,GO:0005681,GO:0006397,GO:0006508,GO:0008237,GO:0008380,GO:0017070,GO:0030623,GO:0070122	mRNA splicing, via spliceosome,RNA binding,protein binding,nucleus,spliceosomal complex,mRNA processing,proteolysis,metallopeptidase activity,RNA splicing,U6 snRNA binding,U5 snRNA binding,isopeptidase activity
LOC5570204	1019.61	-1.79579	0.225229	-7.97316	1.54668e-15	9.21912e-14	AAEL008164				GO:0003676,GO:0003723,GO:1990904	nucleic acid binding,RNA binding,ribonucleoprotein complex
LOC5568090	11174.5	-1.60097	0.200974	-7.96604	1.63836e-15	9.7235e-14	AAEL006511	ubiquitin [Source:VB Community Annotation]			GO:0003735,GO:0005515,GO:0005634,GO:0005737,GO:0005840,GO:0006412	structural constituent of ribosome,protein binding,nucleus,cytoplasm,ribosome,translation
LOC5571211	441.081	1.30891	0.164422	7.96063	1.71166e-15	1.0115e-13	AAEL008894				GO:0016020,GO:0016021,GO:0016301,GO:0016310	membrane,integral component of membrane,kinase activity,phosphorylation
LOC5566227	1326.19	-2.01478	0.253895	-7.93547	2.09693e-15	1.23219e-13	AAEL005254	dynactin P62 subunit [Source:VB Community Annotation]			GO:0005869	dynactin complex
LOC5575938	6883.06	-1.21628	0.153278	-7.93511	2.10302e-15	1.23219e-13	AAEL022729				GO:0005634	nucleus
LOC110680204	160.327	2.77074	0.349476	7.92825	2.22252e-15	1.29669e-13	AAEL026536				GO:0000290	deadenylation-dependent decapping of nuclear-transcribed mRNA
LOC5578996	1763.81	1.31308	0.165747	7.9222	2.33343e-15	1.35565e-13	AAEL003777				GO:0006914,GO:0034045	autophagy,phagophore assembly site membrane
LOC5569990	75.0022	-2.32666	0.294092	-7.91134	2.54628e-15	1.4731e-13	AAEL018152				GO:0005515	protein binding
LOC5576728	158.848	2.28228	0.28891	7.89961	2.7977e-15	1.61178e-13	AAEL002979
LOC5578517	294.428	1.68613	0.213726	7.88922	3.04087e-15	1.74457e-13	AAEL013724				GO:0005794,GO:0016020,GO:0016192	Golgi apparatus,membrane,vesicle-mediated transport
LOC5565851	1031.52	1.2973	0.164471	7.88775	3.07671e-15	1.75781e-13	AAEL005022	Mediator of RNA polymerase II transcription subunit 15 (Med15) [Source:VB Community Annotation]	Med15		GO:0003712,GO:0005634,GO:0006355,GO:0006357,GO:0016592	transcription coregulator activity,nucleus,regulation of transcription, DNA-templated,regulation of transcription by RNA polymerase II,mediator complex
LOC5566990	298.772	-7.35451	0.934352	-7.87124	3.51144e-15	1.99789e-13	AAEL026217				GO:0000166,GO:0003774,GO:0003779,GO:0005515,GO:0005524,GO:0016459,GO:0030016,GO:0032982,GO:0051015	nucleotide binding,motor activity,actin binding,protein binding,ATP binding,myosin complex,myofibril,myosin filament,actin filament binding
LOC5570922	80.4139	2.94951	0.375892	7.84669	4.27146e-15	2.42032e-13	AAEL001503	sodium/hydrogen exchanger 3 (nhe3) [Source:VB Community Annotation]			GO:0006811,GO:0006812,GO:0006814,GO:0006885,GO:0015297,GO:0015299,GO:0015385,GO:0016020,GO:0016021,GO:0035725,GO:0055085,GO:1902600	ion transport,cation transport,sodium ion transport,regulation of pH,antiporter activity,solute:proton antiporter activity,sodium:proton antiporter activity,membrane,integral component of membrane,sodium ion transmembrane transport,transmembrane transport,proton transmembrane transport
LOC110681430	241.924	1.81296	0.23141	7.83438	4.71163e-15	2.64794e-13	AAEL023741				GO:0003677,GO:0005681,GO:0006397,GO:0008380	DNA binding,spliceosomal complex,mRNA processing,RNA splicing
LOC5571991	241.924	1.81296	0.23141	7.83438	4.71163e-15	2.64794e-13	AAEL009469	cell division control protein [Source:VB Community Annotation]			GO:0003677,GO:0005681,GO:0006397,GO:0008380	DNA binding,spliceosomal complex,mRNA processing,RNA splicing
LOC5567210	85.7031	-4.64601	0.593478	-7.82845	4.93924e-15	2.76457e-13	AAEL000869	zinc finger protein [Source:VB Community Annotation]			GO:0003676,GO:0006355	nucleic acid binding,regulation of transcription, DNA-templated
LOC5574324	245.953	-2.65663	0.339465	-7.82591	5.03979e-15	2.80943e-13	AAEL002348	paired box protein pax-6 [Source:VB Community Annotation]			GO:0003677,GO:0005634,GO:0006355,GO:0007275	DNA binding,nucleus,regulation of transcription, DNA-templated,multicellular organism development
LOC5565836	504.564	-1.38346	0.176819	-7.82418	5.10994e-15	2.83705e-13	AAEL005017
LOC5574030	88.892	-10.8495	1.38719	-7.82117	5.23333e-15	2.89388e-13	AAEL010872	odorant binding protein OBP46 [Source:VB Community Annotation]	OBP46		GO:0005549	odorant binding
LOC5569811	1232.77	-4.32132	0.552687	-7.81875	5.33506e-15	2.93834e-13	AAEL001295
LOC5577651	105.224	-3.69029	0.472035	-7.81783	5.37418e-15	2.94809e-13	AAEL019558
LOC5572733	505.393	1.3633	0.174422	7.81609	5.44905e-15	2.9773e-13	AAEL010007				GO:0000166,GO:0000176,GO:0003676,GO:0003824,GO:0006139,GO:0006396,GO:0008408,GO:0044237,GO:0046872,GO:0090305	nucleotide binding,nuclear exosome (RNase complex),nucleic acid binding,catalytic activity,nucleobase-containing compound metabolic process,RNA processing,3'-5' exonuclease activity,cellular metabolic process,metal ion binding,nucleic acid phosphodiester bond hydrolysis
LOC5567111	507.087	1.61898	0.207623	7.79771	6.30383e-15	3.42034e-13	AAEL024497				GO:0016787,GO:0046872	hydrolase activity,metal ion binding
LOC5570465	7451.51	-1.98274	0.254275	-7.7976	6.30959e-15	3.42034e-13	AAEL026904
LOC110677685	1480.16	-1.22104	0.156603	-7.79704	6.33783e-15	3.42218e-13	AAEL023769				GO:0003735,GO:0005840,GO:0006412	structural constituent of ribosome,ribosome,translation
LOC5572544	1024.44	1.10785	0.142573	7.77043	7.82173e-15	4.20693e-13	AAEL009878				GO:0005634,GO:0006397,GO:0008380	nucleus,mRNA processing,RNA splicing
LOC5568260	15043.8	-1.82704	0.235153	-7.76958	7.87446e-15	4.21881e-13	AAEL006698	60S ribosomal protein L31 [Source:UniProtKB/Swiss-Prot;Acc:Q9GN74]	RpL31		GO:0003735,GO:0005840,GO:0006412	structural constituent of ribosome,ribosome,translation
LOC5566851	354.851	-2.73144	0.351614	-7.76829	7.95501e-15	4.24545e-13	AAEL000803				GO:0005515	protein binding
LOC110674151	396.859	2.54483	0.327677	7.76629	8.08196e-15	4.29654e-13	AAEL017976	heat shock protein HSP70 [Source:VB Community Annotation]	HSP70Bb
LOC5573851	4212.64	-1.48295	0.191651	-7.73775	1.01189e-14	5.35875e-13	AAEL010777	thioredoxin (TRX), putative [Source:VB Community Annotation]			GO:0005623,GO:0006662,GO:0015035,GO:0045454,GO:0055114	obsolete cell,glycerol ether metabolic process,protein disulfide oxidoreductase activity,cell redox homeostasis,oxidation-reduction process
LOC110677894	1290.06	-3.44004	0.444763	-7.73456	1.03762e-14	5.47394e-13	AAEL002456	b-cell lymphoma/leukemia [Source:VB Community Annotation]			GO:0003676	nucleic acid binding
LOC5564110	254.605	-1.653	0.214033	-7.72312	1.13512e-14	5.96545e-13	AAEL004107	nucleoside diphosphate kinase, putative [Source:VB Community Annotation]			GO:0000166,GO:0004550,GO:0005524,GO:0006165,GO:0006183,GO:0006228,GO:0006241,GO:0016301,GO:0016310,GO:0016740	nucleotide binding,nucleoside diphosphate kinase activity,ATP binding,nucleoside diphosphate phosphorylation,GTP biosynthetic process,UTP biosynthetic process,CTP biosynthetic process,kinase activity,phosphorylation,transferase activity
LOC5574419	143.944	2.04676	0.265239	7.71666	1.19418e-14	6.25195e-13	AAEL018212	Ubiquitinyl hydrolase 1 [Source:UniProtKB/TrEMBL;Acc:A0A1S4G7V5]			GO:0004843,GO:0006511,GO:0008270,GO:0016579,GO:0036459,GO:0046872	thiol-dependent ubiquitin-specific protease activity,ubiquitin-dependent protein catabolic process,zinc ion binding,protein deubiquitination,thiol-dependent ubiquitinyl hydrolase activity,metal ion binding
LOC5565989	1032.93	-1.03988	0.134972	-7.70437	1.31491e-14	6.85798e-13	AAEL026142				GO:0005737,GO:0006693,GO:0016491,GO:0032440,GO:0036132,GO:0047522,GO:0055114	cytoplasm,prostaglandin metabolic process,oxidoreductase activity,2-alkenal reductase [NAD(P)+] activity,13-prostaglandin reductase activity,15-oxoprostaglandin 13-oxidase activity,oxidation-reduction process
LOC5573760	63.2206	-2.74044	0.35608	-7.69614	1.40234e-14	7.28632e-13	AAEL025888				GO:0003796	lysozyme activity
LOC110679698	83.7149	-10.7675	1.39953	-7.69367	1.42974e-14	7.40078e-13	AAEL026437
LOC110677691	447.442	2.75565	0.358457	7.68751	1.50026e-14	7.73674e-13	AAEL019908				GO:0003677,GO:0005634,GO:0008270,GO:0046872	DNA binding,nucleus,zinc ion binding,metal ion binding
LOC5566259	110.463	-6.20969	0.807992	-7.68533	1.52605e-14	7.84037e-13	AAEL015113	prophenoloxidase [Source:VB Community Annotation]			GO:0004497,GO:0016491,GO:0046872,GO:0055114	monooxygenase activity,oxidoreductase activity,metal ion binding,oxidation-reduction process
LOC5577478	18331.5	-1.77496	0.231126	-7.67961	1.59572e-14	8.16783e-13	AAEL013221	60S ribosomal protein L10a [Source:VB Community Annotation]	RpL10a		GO:0003723,GO:0003735,GO:0005840,GO:0006412,GO:0015934	RNA binding,structural constituent of ribosome,ribosome,translation,large ribosomal subunit
LOC5575286	1169.25	0.951259	0.123932	7.67564	1.64589e-14	8.39342e-13	AAEL023265				GO:0006355	regulation of transcription, DNA-templated
LOC5568900	360.636	2.57305	0.33535	7.67274	1.68363e-14	8.55421e-13	AAEL007206
LOC110681325	128.1	2.16529	0.282292	7.67038	1.7149e-14	8.68103e-13	AAEL020349				GO:0003676	nucleic acid binding
LOC5564418	809.415	2.4553	0.320167	7.66879	1.73623e-14	8.75685e-13	AAEL014428	ABC transporter [Source:VB Community Annotation]			GO:0000166,GO:0005524,GO:0016020,GO:0016021,GO:0016887,GO:0043190,GO:0055085	nucleotide binding,ATP binding,membrane,integral component of membrane,ATPase activity,ATP-binding cassette (ABC) transporter complex,transmembrane transport
LOC5574118	74.7852	-10.6044	1.38422	-7.66093	1.84593e-14	9.27611e-13	AAEL020579				GO:0004497,GO:0016491,GO:0055114	monooxygenase activity,oxidoreductase activity,oxidation-reduction process
LOC110675487	106.804	3.56185	0.46575	7.64756	2.04831e-14	1.02557e-12	AAEL027991
LOC5573211	27578.1	-0.982613	0.128638	-7.63859	2.19607e-14	1.09557e-12	AAEL010318	Polyadenylate-binding protein [Source:UniProtKB/TrEMBL;Acc:Q1HR66]			GO:0003676,GO:0003723,GO:0005737	nucleic acid binding,RNA binding,cytoplasm
LOC5572634	60.6186	-5.49317	0.723039	-7.59734	3.02285e-14	1.50259e-12	AAEL001863	zinc carboxypeptidase [Source:VB Community Annotation]			GO:0004180,GO:0004181,GO:0006508,GO:0008233,GO:0008237,GO:0008270,GO:0016787,GO:0046872	carboxypeptidase activity,metallocarboxypeptidase activity,proteolysis,peptidase activity,metallopeptidase activity,zinc ion binding,hydrolase activity,metal ion binding
LOC5578031	870.687	-1.1046	0.145445	-7.59466	3.08608e-14	1.5285e-12	AAEL013466	ankyrin 2,3/unc44 [Source:VB Community Annotation]			GO:0005515,GO:0005856,GO:0007165,GO:0016020	protein binding,cytoskeleton,signal transduction,membrane
LOC5577024	301.218	2.14573	0.282642	7.59167	3.15801e-14	1.55786e-12	AAEL025729				GO:0003779,GO:0004721,GO:0004725,GO:0006470,GO:0008138,GO:0016311,GO:0016787,GO:0016791,GO:0030837,GO:0035335	actin binding,phosphoprotein phosphatase activity,protein tyrosine phosphatase activity,protein dephosphorylation,protein tyrosine/serine/threonine phosphatase activity,dephosphorylation,hydrolase activity,phosphatase activity,negative regulation of actin filament polymerization,peptidyl-tyrosine dephosphorylation
LOC5573192	255.761	1.48049	0.195025	7.59126	3.16799e-14	1.55786e-12	AAEL001971				GO:0006396	RNA processing
LOC110676496	1014.41	-1.92259	0.253913	-7.57186	3.67931e-14	1.80286e-12	AAEL026390
LOC5569936	797.904	-1.81914	0.240424	-7.5664	3.83701e-14	1.87347e-12	AAEL008025
LOC5572298	178.562	1.75952	0.23257	7.56554	3.86267e-14	1.87933e-12	AAEL001781	origin recognition complex subunit [Source:VB Community Annotation]			GO:0000808,GO:0003677,GO:0005634,GO:0006260	origin recognition complex,DNA binding,nucleus,DNA replication
LOC5564514	3661.24	-4.5093	0.59649	-7.55973	4.0392e-14	1.9583e-12	AAEL004292				GO:0042302	structural constituent of cuticle
LOC5575005	209.563	-3.71739	0.492117	-7.55387	4.22507e-14	2.04123e-12	AAEL021126
LOC5565125	67.4208	-3.59811	0.477014	-7.543	4.5929e-14	2.21118e-12	AAEL002343	neuronal pas domain protein [Source:VB Community Annotation]			GO:0005634,GO:0006355,GO:0046983	nucleus,regulation of transcription, DNA-templated,protein dimerization activity
LOC5570311	1365.84	1.22266	0.162277	7.53439	4.90613e-14	2.35374e-12	AAEL008242	hook protein [Source:VB Community Annotation]			GO:0030705	cytoskeleton-dependent intracellular transport
LOC5563951	636.457	-1.56297	0.207479	-7.53318	4.95192e-14	2.36747e-12	AAEL004041	flotillin-2 [Source:VB Community Annotation]
LOC5579892	1105.47	1.10284	0.146675	7.51892	5.5231e-14	2.63141e-12	AAEL001032
LOC5569008	155.273	-2.1883	0.291202	-7.51471	5.70367e-14	2.70806e-12	AAEL007299	Cadherin, putative [Source:UniProtKB/TrEMBL;Acc:A0A1S4FG21]			GO:0005509,GO:0005886,GO:0007155,GO:0007156,GO:0016020,GO:0016021	calcium ion binding,plasma membrane,cell adhesion,homophilic cell adhesion via plasma membrane adhesion molecules,membrane,integral component of membrane
LOC110679459	138.878	2.33061	0.310226	7.51262	5.79549e-14	2.7422e-12	AAEL019816
LOC5564325	197.663	1.90771	0.254035	7.50963	5.92947e-14	2.79599e-12	AAEL000569	omega-crystallin, putative [Source:VB Community Annotation]
LOC23687526	99.1915	-3.58866	0.47916	-7.4895	6.91379e-14	3.24901e-12	AAEL021570				GO:0000166,GO:0005524,GO:0016020,GO:0016021,GO:0016887	nucleotide binding,ATP binding,membrane,integral component of membrane,ATPase activity
LOC110676862	160.475	-5.21317	0.696391	-7.48598	7.10163e-14	3.32593e-12	AAEL007963				GO:0005201,GO:0005581	extracellular matrix structural constituent,collagen trimer
LOC5577214	1018.08	0.987822	0.132066	7.47975	7.44668e-14	3.47092e-12	AAEL013098	coatomer [Source:VB Community Annotation]			GO:0000139,GO:0005198,GO:0005515,GO:0005737,GO:0005794,GO:0006886,GO:0015031,GO:0016020,GO:0016192,GO:0030117,GO:0030126	Golgi membrane,structural molecule activity,protein binding,cytoplasm,Golgi apparatus,intracellular protein transport,protein transport,membrane,vesicle-mediated transport,membrane coat,COPI vesicle coat
LOC110677033	46.2042	-3.25044	0.434581	-7.47948	7.46164e-14	3.47092e-12	AAEL012058				GO:0003677,GO:0005634,GO:0006355,GO:0007275,GO:0043565	DNA binding,nucleus,regulation of transcription, DNA-templated,multicellular organism development,sequence-specific DNA binding
LOC5563925	97.6296	3.95889	0.529367	7.47853	7.51582e-14	3.48436e-12	AAEL014228	pickpocket 306 [Source:VB Community Annotation]	ppk306		GO:0005272,GO:0006811,GO:0006814,GO:0016020,GO:0016021,GO:0035725	sodium channel activity,ion transport,sodium ion transport,membrane,integral component of membrane,sodium ion transmembrane transport
LOC110680878	322.822	-1.94545	0.26027	-7.47476	7.73442e-14	3.57366e-12	AAEL025368
LOC5569817	151.848	4.06402	0.543757	7.47395	7.78208e-14	3.58366e-12	AAEL001318	CRAL/TRIO domain-containing protein [Source:VB Community Annotation]
LOC5563800	102.866	-7.62566	1.02257	-7.45733	8.82928e-14	4.05235e-12	AAEL005212
LOC5570983	373.336	1.32167	0.177336	7.45291	9.13033e-14	4.1766e-12	AAEL008706	smooth muscle caldesmon, putative [Source:VB Community Annotation]			GO:0005634,GO:0005730,GO:0006364,GO:0032040	nucleus,nucleolus,rRNA processing,small-subunit processome
LOC5566699	666.898	1.41659	0.190161	7.44945	9.37333e-14	4.27356e-12	AAEL019458				GO:0000166,GO:0005388,GO:0005524,GO:0005886,GO:0006811,GO:0006816,GO:0016020,GO:0016021,GO:0070588	nucleotide binding,calcium transmembrane transporter activity, phosphorylative mechanism,ATP binding,plasma membrane,ion transport,calcium ion transport,membrane,integral component of membrane,calcium ion transmembrane transport
LOC5570616	1666.86	-1.05116	0.141157	-7.44673	9.56807e-14	4.34795e-12	AAEL008434	ER lumen protein retaining receptor [Source:VB Community Annotation]			GO:0005783,GO:0005789,GO:0006621,GO:0015031,GO:0016020,GO:0016021,GO:0046923	endoplasmic reticulum,endoplasmic reticulum membrane,protein retention in ER lumen,protein transport,membrane,integral component of membrane,ER retention sequence binding
LOC5573651	2438.56	1.83925	0.248079	7.41394	1.22597e-13	5.55276e-12	AAEL010644	ribonucleoside-diphosphate reductase large chain [Source:VB Community Annotation]			GO:0000166,GO:0003824,GO:0004748,GO:0005524,GO:0006260,GO:0008152,GO:0016491,GO:0055114	nucleotide binding,catalytic activity,ribonucleoside-diphosphate reductase activity, thioredoxin disulfide as acceptor,ATP binding,DNA replication,metabolic process,oxidoreductase activity,oxidation-reduction process
LOC5567534	350.029	-3.05999	0.412849	-7.41189	1.24508e-13	5.60791e-12	AAEL006122
LOC5565542	83.9023	-2.32772	0.314057	-7.41177	1.24629e-13	5.60791e-12	AAEL004833	diptericin anti-microbial peptide [Source:VB Community Annotation]	DPT1		GO:0005576,GO:0042742,GO:0045087	extracellular region,defense response to bacterium,innate immune response
LOC5566352	1876.85	-1.60787	0.217042	-7.40809	1.2813e-13	5.74663e-12	AAEL028119				GO:0016020	membrane
LOC5568936	139.905	1.8337	0.247708	7.40264	1.33499e-13	5.96799e-12	AAEL007237				GO:0004518,GO:0006281,GO:0090305	nuclease activity,DNA repair,nucleic acid phosphodiester bond hydrolysis
LOC5575706	830.867	-1.47561	0.199618	-7.39216	1.4446e-13	6.43712e-12	AAEL012014	L-lactate dehydrogenase [Source:UniProtKB/TrEMBL;Acc:Q16ND1]			GO:0003824,GO:0004459,GO:0005737,GO:0005975,GO:0016491,GO:0016616,GO:0019752,GO:0055114	catalytic activity,L-lactate dehydrogenase activity,cytoplasm,carbohydrate metabolic process,oxidoreductase activity,oxidoreductase activity, acting on the CH-OH group of donors, NAD or NADP as acceptor,carboxylic acid metabolic process,oxidation-reduction process
LOC5569338	1912.76	-1.11829	0.151461	-7.38331	1.54407e-13	6.85815e-12	AAEL007546	actin-related protein 2/3 complex subunit 1A [Source:VB Community Annotation]			GO:0003779,GO:0005515,GO:0005737,GO:0005856,GO:0005885,GO:0015629,GO:0030833,GO:0034314	actin binding,protein binding,cytoplasm,cytoskeleton,Arp2/3 protein complex,actin cytoskeleton,regulation of actin filament polymerization,Arp2/3 complex-mediated actin nucleation
LOC5569029	68.3486	2.58743	0.350515	7.38181	1.56148e-13	6.9132e-12	AAEL007321				GO:0016020,GO:0016021	membrane,integral component of membrane
LOC5578731	386.407	1.30151	0.176342	7.38058	1.57602e-13	6.95519e-12	AAEL013841	paraplegin [Source:VB Community Annotation]			GO:0003676,GO:0004176,GO:0004222,GO:0005524,GO:0006508,GO:0008233,GO:0008237,GO:0008270,GO:0016020,GO:0016021,GO:0016787,GO:0016887	nucleic acid binding,ATP-dependent peptidase activity,metalloendopeptidase activity,ATP binding,proteolysis,peptidase activity,metallopeptidase activity,zinc ion binding,membrane,integral component of membrane,hydrolase activity,ATPase activity
LOC5576142	235.503	1.90559	0.258456	7.37296	1.66876e-13	7.34095e-12	AAEL012337	goliath E3 ubiquitin ligase [Source:VB Community Annotation]			GO:0016020,GO:0016021,GO:0046872	membrane,integral component of membrane,metal ion binding
LOC5574912	1085.42	1.11192	0.150864	7.37035	1.70182e-13	7.46254e-12	AAEL002748	aspartyl-tRNA synthetase [Source:VB Community Annotation]			GO:0000166,GO:0003676,GO:0004812,GO:0004815,GO:0005524,GO:0005737,GO:0006412,GO:0006418,GO:0006422	nucleotide binding,nucleic acid binding,aminoacyl-tRNA ligase activity,aspartate-tRNA ligase activity,ATP binding,cytoplasm,translation,tRNA aminoacylation for protein translation,aspartyl-tRNA aminoacylation
LOC23687844	1034	1.062	0.144138	7.36794	1.73281e-13	7.57237e-12	AAEL017424				GO:0003676,GO:0005634,GO:0008270,GO:0046872	nucleic acid binding,nucleus,zinc ion binding,metal ion binding
LOC5570610	134.566	-3.85181	0.522807	-7.36755	1.73787e-13	7.57237e-12	AAEL008414
LOC5570791	887.628	1.14567	0.155519	7.36678	1.74805e-13	7.59233e-12	AAEL008557				GO:0005623,GO:0005634,GO:0005643,GO:0006913,GO:0015031,GO:0017056,GO:0051028	obsolete cell,nucleus,nuclear pore,nucleocytoplasmic transport,protein transport,structural constituent of nuclear pore,mRNA transport
LOC5577566	13432.4	-2.17646	0.295459	-7.36636	1.75348e-13	7.59233e-12	AAEL013272	60S ribosomal protein L37a [Source:VB Community Annotation]	RpL27a		GO:0003735,GO:0005840,GO:0006412	structural constituent of ribosome,ribosome,translation
LOC5572647	1479.94	-3.422	0.464587	-7.36568	1.76251e-13	7.60754e-12	AAEL001851
LOC5564462	418.838	-2.09126	0.284084	-7.36141	1.81975e-13	7.83004e-12	AAEL004259	RNA-binding protein lin-28 [Source:VB Community Annotation]			GO:0003676,GO:0008270	nucleic acid binding,zinc ion binding
LOC5567906	358.763	-4.02322	0.546803	-7.35772	1.87072e-13	8.0243e-12	AAEL006335				GO:0016020,GO:0016021,GO:0016747	membrane,integral component of membrane,transferase activity, transferring acyl groups other than amino-acyl groups
LOC110680753	1228.03	0.940705	0.127977	7.35056	1.97377e-13	8.44002e-12	AAEL011751	ccar1 [Source:VB Community Annotation]			GO:0005737,GO:0006355	cytoplasm,regulation of transcription, DNA-templated
LOC5568500	1227.22	1.3313	0.181306	7.34282	2.09141e-13	8.91535e-12	AAEL006910	Ubiquitination factor E4 [Source:UniProtKB/TrEMBL;Acc:A0A1S4FF65]			GO:0000151,GO:0004842,GO:0006511,GO:0016567,GO:0034450	ubiquitin ligase complex,ubiquitin-protein transferase activity,ubiquitin-dependent protein catabolic process,protein ubiquitination,ubiquitin-ubiquitin ligase activity
LOC5575927	152.131	-2.90775	0.396047	-7.34192	2.10544e-13	8.94746e-12	AAEL012164	spaetzle-like cytokine [Source:VB Community Annotation]	SPZ6
LOC5570660	1200.95	-1.4086	0.19194	-7.33872	2.15644e-13	9.13601e-12	AAEL026737				GO:0003824,GO:0004497,GO:0004500,GO:0005507,GO:0016715,GO:0055114	catalytic activity,monooxygenase activity,dopamine beta-monooxygenase activity,copper ion binding,oxidoreductase activity, acting on paired donors, with incorporation or reduction of molecular oxygen, reduced ascorbate as one donor, and incorporation of one atom of oxygen,oxidation-reduction process
LOC5569835	61.9763	-5.19449	0.708137	-7.33543	2.21009e-13	9.33457e-12	AAEL027940
LOC110679492	359.381	-3.00844	0.410178	-7.33446	2.2262e-13	9.37386e-12	AAEL023003
LOC5575879	728.062	-3.79583	0.517772	-7.33107	2.2832e-13	9.58455e-12	AAEL026432
LOC5574148	653.699	-1.41144	0.192673	-7.32557	2.37889e-13	9.95591e-12	AAEL020299				GO:0005515	protein binding
LOC23687632	53654.6	-1.26969	0.173602	-7.31378	2.59732e-13	1.08371e-11	AAEL017212
LOC5569144	2323.7	-0.978993	0.13406	-7.30264	2.82179e-13	1.17381e-11	AAEL007392	mitochondrial import receptor subunit tom20 [Source:VB Community Annotation]			GO:0005739,GO:0005741,GO:0005742,GO:0006605,GO:0006886,GO:0016020,GO:0016021	mitochondrion,mitochondrial outer membrane,mitochondrial outer membrane translocase complex,protein targeting,intracellular protein transport,membrane,integral component of membrane
LOC5578555	66.8109	-5.14336	0.706613	-7.27889	3.36585e-13	1.39591e-11	AAEL003564	threonine dehydratase/deaminase [Source:VB Community Annotation]			GO:0004794,GO:0006567	L-threonine ammonia-lyase activity,threonine catabolic process
LOC5574866	16907.2	-1.61615	0.222073	-7.27756	3.39922e-13	1.40552e-11	AAEL011471	60S ribosomal protein L17 [Source:UniProtKB/Swiss-Prot;Acc:Q1HR65]	RpL17		GO:0003735,GO:0005840,GO:0006412,GO:0015934	structural constituent of ribosome,ribosome,translation,large ribosomal subunit
LOC5571127	119.27	-2.70031	0.371509	-7.26851	3.63485e-13	1.49845e-11	AAEL019751				GO:0004623,GO:0005576,GO:0006629,GO:0006644,GO:0016042,GO:0016787,GO:0046872,GO:0050482,GO:0102567,GO:0102568	phospholipase A2 activity,extracellular region,lipid metabolic process,phospholipid metabolic process,lipid catabolic process,hydrolase activity,metal ion binding,arachidonic acid secretion,phospholipase A2 activity (consuming 1,2-dipalmitoylphosphatidylcholine),phospholipase A2 activity consuming 1,2-dioleoylphosphatidylethanolamine)
LOC5573231	2703.78	1.42223	0.195687	7.2679	3.65119e-13	1.50069e-11	AAEL010312
LOC5569968	7457.48	-1.52668	0.210165	-7.26422	3.75197e-13	1.53753e-11	AAEL020092				GO:0005737,GO:0009968	cytoplasm,negative regulation of signal transduction
LOC5577291	3323.84	-0.826338	0.113811	-7.2606	3.8538e-13	1.57457e-11	AAEL013144	Eukaryotic translation initiation factor 3 subunit I (eIF3i) [Source:VB Community Annotation]			GO:0001732,GO:0002183,GO:0003743,GO:0005515,GO:0005737,GO:0005852,GO:0006412,GO:0006413,GO:0016282,GO:0033290	formation of cytoplasmic translation initiation complex,cytoplasmic translational initiation,translation initiation factor activity,protein binding,cytoplasm,eukaryotic translation initiation factor 3 complex,translation,translational initiation,eukaryotic 43S preinitiation complex,eukaryotic 48S preinitiation complex
LOC5566522	14730.9	-1.92366	0.264994	-7.25925	3.89241e-13	1.58564e-11	AAEL005451	60S ribosomal protein L38 [Source:UniProtKB/Swiss-Prot;Acc:Q1HRT4]	RpL38		GO:0003735,GO:0005840,GO:0006412	structural constituent of ribosome,ribosome,translation
LOC5578282	129.642	-5.58353	0.76969	-7.25426	4.03863e-13	1.64035e-11	AAEL013603	short-chain dehydrogenase [Source:VB Community Annotation]			GO:0016020,GO:0016021,GO:0055114	membrane,integral component of membrane,oxidation-reduction process
LOC110681266	61.1116	2.76635	0.381732	7.24685	4.26589e-13	1.72756e-11	AAEL022100				GO:0006974,GO:0008283	cellular response to DNA damage stimulus,cell population proliferation
LOC5574637	615.163	1.21878	0.168546	7.23116	4.78871e-13	1.9336e-11	AAEL011271	programmed cell death 6-interacting protein [Source:VB Community Annotation]			GO:0005515	protein binding
LOC5566279	301.628	2.00966	0.277998	7.22904	4.86433e-13	1.95839e-11	AAEL000747
LOC5571151	51.7913	-5.34891	0.740685	-7.22158	5.13873e-13	2.06283e-11	AAEL008844	calcium-binding protein, putative [Source:VB Community Annotation]			GO:0005509	calcium ion binding
LOC5573413	8402.44	-1.0238	0.14183	-7.21848	5.25718e-13	2.10425e-11	AAEL002047	40S ribosomal protein S10 [Source:UniProtKB/TrEMBL;Acc:Q1HR41]	RpS10		GO:0005840	ribosome
LOC110676045	23950.1	-1.93739	0.268954	-7.20341	5.87253e-13	2.34374e-11	AAEL022286	40S ribosomal protein S27 [Source:UniProtKB/TrEMBL;Acc:Q1HR58]			GO:0003735,GO:0005840,GO:0006412,GO:0046872	structural constituent of ribosome,ribosome,translation,metal ion binding
LOC5567939	43.7281	-9.81264	1.36258	-7.20152	5.9545e-13	2.36958e-11	AAEL006385	odorant binding protein OBP33 [Source:VB Community Annotation]	OBP33		GO:0005549	odorant binding
LOC5577129	68.548	-10.4727	1.45511	-7.19719	6.14666e-13	2.439e-11	AAEL013027	Vitelline membrane protein 15a-1 [Source:UniProtKB/Swiss-Prot;Acc:Q16KE2]	15a-1		GO:0004867,GO:0005576,GO:0005615,GO:0010951,GO:0048599	serine-type endopeptidase inhibitor activity,extracellular region,extracellular space,negative regulation of endopeptidase activity,oocyte development
LOC110681270	120.83	2.40291	0.333962	7.19517	6.23808e-13	2.46816e-11	AAEL028215				GO:0004843,GO:0005515,GO:0016579,GO:0030433,GO:0101005	thiol-dependent ubiquitin-specific protease activity,protein binding,protein deubiquitination,ubiquitin-dependent ERAD pathway,ubiquitinyl hydrolase activity
LOC110676527	24.7469	-4.35333	0.605273	-7.19233	6.36929e-13	2.51286e-11	AAEL020024
LOC5573372	14546.2	-0.807809	0.112409	-7.18635	6.6548e-13	2.618e-11	AAEL010467	heterogeneous nuclear ribonucleoprotein [Source:VB Community Annotation]			GO:0003676,GO:0003723,GO:0003729	nucleic acid binding,RNA binding,mRNA binding
LOC5577246	1251.01	-1.03029	0.143536	-7.1779	7.07907e-13	2.77697e-11	AAEL006071				GO:0004721,GO:0004725,GO:0005515,GO:0006470,GO:0008641,GO:0016311,GO:0016787,GO:0016791,GO:0035335	phosphoprotein phosphatase activity,protein tyrosine phosphatase activity,protein binding,protein dephosphorylation,ubiquitin-like modifier activating enzyme activity,dephosphorylation,hydrolase activity,phosphatase activity,peptidyl-tyrosine dephosphorylation
LOC5573224	876.115	-1.72804	0.240949	-7.17183	7.40011e-13	2.89466e-11	AAEL010315				GO:0005737,GO:0036158,GO:0046872	cytoplasm,outer dynein arm assembly,metal ion binding
LOC5579919	4854.11	-0.976235	0.136129	-7.17139	7.42396e-13	2.89577e-11	AAEL006785	60S ribosomal protein L18a [Source:UniProtKB/TrEMBL;Acc:Q174U3]	RpL18a		GO:0003735,GO:0005840,GO:0006412	structural constituent of ribosome,ribosome,translation
LOC5564189	122.588	-1.65984	0.231495	-7.1701	7.49454e-13	2.91504e-11	AAEL014339				GO:0003824	catalytic activity
LOC5564643	579.048	1.09483	0.152719	7.16893	7.55868e-13	2.9317e-11	AAEL004368	nucleolar RNA-associated protein [Source:VB Community Annotation]			GO:0003723,GO:0005634,GO:0005730	RNA binding,nucleus,nucleolus
LOC5576631	1228.42	-1.31693	0.183761	-7.1665	7.69414e-13	2.97586e-11	AAEL019597				GO:0008643,GO:0016020,GO:0016021,GO:0022857,GO:0055085	carbohydrate transport,membrane,integral component of membrane,transmembrane transporter activity,transmembrane transport
LOC5570243	13758.4	-1.69744	0.236937	-7.1641	7.82979e-13	3.01436e-11	AAEL008192	40S ribosomal protein S3 [Source:UniProtKB/TrEMBL;Acc:Q4F6X0]	RpS3		GO:0003723,GO:0003735,GO:0005840,GO:0006412,GO:0015935	RNA binding,structural constituent of ribosome,ribosome,translation,small ribosomal subunit
LOC5577678	380.046	1.25354	0.174979	7.16397	7.83748e-13	3.01436e-11	AAEL013314	calicylin binding protein [Source:VB Community Annotation]			GO:0005634,GO:0005737,GO:0015631,GO:0031625,GO:0044548	nucleus,cytoplasm,tubulin binding,ubiquitin protein ligase binding,S100 protein binding
LOC5572792	526.007	1.04276	0.145679	7.15793	8.19071e-13	3.13496e-11	AAEL001910	zinc finger protein [Source:VB Community Annotation]			GO:0003676	nucleic acid binding
LOC110674018	4853.28	-0.975869	0.136336	-7.15783	8.19656e-13	3.13496e-11	AAEL021422	60S ribosomal protein L18a [Source:UniProtKB/TrEMBL;Acc:Q174U3]			GO:0003735,GO:0005840,GO:0006412	structural constituent of ribosome,ribosome,translation
LOC5571657	52.3959	-9.13625	1.27831	-7.14711	8.86258e-13	3.3803e-11	AAEL001637				GO:0046983	protein dimerization activity
LOC5566387	464.046	1.34024	0.187578	7.14497	9.00135e-13	3.42374e-11	AAEL020848				GO:0000166,GO:0004672,GO:0005524,GO:0005737,GO:0006468,GO:0016740	nucleotide binding,protein kinase activity,ATP binding,cytoplasm,protein phosphorylation,transferase activity
LOC5577039	875.032	-3.61235	0.505666	-7.14376	9.08136e-13	3.44466e-11	AAEL012955	phosphatidylethanolamine-binding protein [Source:VB Community Annotation]
LOC5564301	376.277	-1.20443	0.168792	-7.13559	9.63728e-13	3.64549e-11	AAEL018336				GO:0004842,GO:0005680,GO:0008270,GO:0016567,GO:0046872	ubiquitin-protein transferase activity,anaphase-promoting complex,zinc ion binding,protein ubiquitination,metal ion binding
LOC110675231	26.8483	-3.21815	0.451125	-7.13362	9.77612e-13	3.68788e-11	AAEL026572
LOC110678905	78.0605	-2.48119	0.348309	-7.12353	1.052e-12	3.95766e-11	AAEL024465
LOC5572907	341.152	2.97479	0.418379	7.11027	1.15816e-12	4.34515e-11	AAEL010118	kelch repeat protein [Source:VB Community Annotation]			GO:0005515	protein binding
LOC5564677	50.9855	-10.0405	1.41232	-7.10922	1.16701e-12	4.36647e-11	AAEL014561	Vitelline membrane protein 15a-3 [Source:UniProtKB/TrEMBL;Acc:A0A2K7P6E0]			GO:0003674,GO:0005576,GO:0005615,GO:0008150	molecular_function,extracellular region,extracellular space,biological_process
LOC5575298	453.908	-2.75132	0.387193	-7.10582	1.19613e-12	4.4633e-11	AAEL025736				GO:0005515	protein binding
LOC5579654	105.315	3.16024	0.445845	7.0882	1.35866e-12	5.05604e-11	AAEL003970	amino acid transporter [Source:VB Community Annotation]			GO:0016020,GO:0016021	membrane,integral component of membrane
LOC110678859	543.233	1.05453	0.148789	7.08744	1.36619e-12	5.07038e-11	AAEL022213	26S proteasome non-ATPase regulatory subunit [Source:UniProtKB/TrEMBL;Acc:A0A1S4FP45]			GO:0000502,GO:0030234,GO:0050790	proteasome complex,enzyme regulator activity,regulation of catalytic activity
LOC5573983	263.355	1.61793	0.228339	7.08565	1.38389e-12	5.12226e-11	AAEL018200				GO:0003824,GO:0016020,GO:0016021	catalytic activity,membrane,integral component of membrane
LOC5577497	5294.12	-1.69077	0.238774	-7.08107	1.43048e-12	5.28051e-11	AAEL024958
LOC5580008	289.399	-1.91589	0.271068	-7.06794	1.57254e-12	5.78938e-11	AAEL009642	cathepsin b [Source:VB Community Annotation]			GO:0004197,GO:0006508,GO:0008234,GO:0016787	cysteine-type endopeptidase activity,proteolysis,cysteine-type peptidase activity,hydrolase activity
LOC5565167	116.079	-1.56298	0.221496	-7.05646	1.70802e-12	6.27139e-11	AAEL004608
LOC5579011	46.5682	-2.82353	0.40016	-7.056	1.71362e-12	6.27522e-11	AAEL003806				GO:0016020,GO:0016021,GO:0030659	membrane,integral component of membrane,cytoplasmic vesicle membrane
LOC5574969	856.098	-3.12302	0.442714	-7.05427	1.73514e-12	6.33717e-11	AAEL002499				GO:0003677,GO:0005515	DNA binding,protein binding
LOC5565734	1674.07	1.47924	0.21004	7.04266	1.8861e-12	6.87031e-11	AAEL018040				GO:0000166,GO:0005524,GO:0016020,GO:0016021,GO:0016887,GO:0042626,GO:0055085	nucleotide binding,ATP binding,membrane,integral component of membrane,ATPase activity,ATPase-coupled transmembrane transporter activity,transmembrane transport
LOC5571466	3132.46	-1.43294	0.203538	-7.04016	1.92021e-12	6.97609e-11	AAEL009101	Eukaryotic translation initiation factor 3 subunit F (eIF3f)(Eukaryotic translation initiation factor 3 subunit 5) [Source:VB Community Annotation]	eIF3-S5		GO:0001732,GO:0002183,GO:0003743,GO:0005515,GO:0005737,GO:0005852,GO:0006412,GO:0006413,GO:0006508,GO:0008237,GO:0016282,GO:0031369,GO:0033290,GO:0070122	formation of cytoplasmic translation initiation complex,cytoplasmic translational initiation,translation initiation factor activity,protein binding,cytoplasm,eukaryotic translation initiation factor 3 complex,translation,translational initiation,proteolysis,metallopeptidase activity,eukaryotic 43S preinitiation complex,translation initiation factor binding,eukaryotic 48S preinitiation complex,iso…
LOC5573336	33.0426	-4.38056	0.622288	-7.03945	1.92998e-12	6.99314e-11	AAEL010405	alkyldihydroxyacetonephosphate synthase [Source:VB Community Annotation]			GO:0003824,GO:0005777,GO:0006629,GO:0008609,GO:0008610,GO:0008611,GO:0016491,GO:0016740,GO:0050660,GO:0055114,GO:0071949	catalytic activity,peroxisome,lipid metabolic process,alkylglycerone-phosphate synthase activity,lipid biosynthetic process,ether lipid biosynthetic process,oxidoreductase activity,transferase activity,flavin adenine dinucleotide binding,oxidation-reduction process,FAD binding
LOC5576414	631.763	-0.994097	0.141454	-7.02772	2.09929e-12	7.58664e-11	AAEL012511				GO:0006487,GO:0016020,GO:0016021,GO:0034998	protein N-linked glycosylation,membrane,integral component of membrane,oligosaccharyltransferase I complex
LOC5570152	2265.01	4.28369	0.60982	7.02451	2.14818e-12	7.74299e-11	AAEL008125	Fatty acyl-CoA reductase [Source:UniProtKB/TrEMBL;Acc:Q16ZP3]			GO:0006629,GO:0016020,GO:0016021,GO:0016491,GO:0055114,GO:0080019,GO:0102965	lipid metabolic process,membrane,integral component of membrane,oxidoreductase activity,oxidation-reduction process,fatty-acyl-CoA reductase (alcohol-forming) activity,alcohol-forming fatty acyl-CoA reductase activity
LOC110681333	222.788	2.21234	0.315071	7.02172	2.19152e-12	7.87858e-11	AAEL023005				GO:0097428	protein maturation by iron-sulfur cluster transfer
LOC110680439	2360.64	1.78085	0.253908	7.01377	2.31985e-12	8.31822e-11	AAEL023255	Ribonucleoside-diphosphate reductase [Source:UniProtKB/TrEMBL;Acc:Q8WRS8]
LOC5570658	222.269	1.78751	0.255162	7.0054	2.46289e-12	8.8082e-11	AAEL008463	DEAD box ATP-dependent RNA helicase [Source:VB Community Annotation]			GO:0000166,GO:0003676,GO:0003723,GO:0003724,GO:0004386,GO:0005524,GO:0016787	nucleotide binding,nucleic acid binding,RNA binding,RNA helicase activity,helicase activity,ATP binding,hydrolase activity
LOC5570231	230.465	2.37285	0.338919	7.00123	2.53718e-12	9.05036e-11	AAEL008182				GO:0005515	protein binding
LOC5564513	1303.5	1.02564	0.146508	7.00055	2.54959e-12	9.07114e-11	AAEL018319				GO:0005515	protein binding
LOC5575982	2050.7	-1.39953	0.200095	-6.9943	2.66587e-12	9.46039e-11	AAEL019430
LOC5564018	641.836	-1.77513	0.253826	-6.9935	2.68109e-12	9.48995e-11	AAEL013078	glycosyltransferase [Source:VB Community Annotation]			GO:0005783,GO:0005788,GO:0005789,GO:0006486,GO:0006488,GO:0016020,GO:0016021,GO:0016740,GO:0016757,GO:0052824,GO:0052917,GO:0097502	endoplasmic reticulum,endoplasmic reticulum lumen,endoplasmic reticulum membrane,protein glycosylation,dolichol-linked oligosaccharide biosynthetic process,membrane,integral component of membrane,transferase activity,transferase activity, transferring glycosyl groups,dolichyl-pyrophosphate Man7GlcNAc2 alpha-1,6-mannosyltransferase activity,dol-P-Man:Man(7)GlcNAc(2)-PP-Dol alpha-1,6-mannosyltransf…
LOC110678671	26.5239	-4.19553	0.600115	-6.99121	2.72532e-12	9.62178e-11	AAEL020169
LOC110680824	512.83	-1.18738	0.169956	-6.98639	2.82043e-12	9.90677e-11	AAEL024850	Transcription elongation factor 1 homolog [Source:UniProtKB/TrEMBL;Acc:Q0IFZ5]			GO:0005634,GO:0046872	nucleus,metal ion binding
LOC5578932	512.83	-1.18738	0.169956	-6.98639	2.82043e-12	9.90677e-11	AAEL024850	Transcription elongation factor 1 homolog [Source:UniProtKB/TrEMBL;Acc:Q0IFZ5]			GO:0005634,GO:0046872	nucleus,metal ion binding
LOC110678285	80.6352	-3.3495	0.479903	-6.97954	2.96144e-12	1.03756e-10	AAEL020581
LOC5568060	34.3873	-9.45963	1.35697	-6.97116	3.14336e-12	1.0985e-10	AAEL006498	long wavelength sensitive opsin [Source:VB Community Annotation]	GPROP1		GO:0004930,GO:0007165,GO:0007186,GO:0007601,GO:0007602,GO:0009881,GO:0016020,GO:0016021,GO:0018298,GO:0050896	G protein-coupled receptor activity,signal transduction,G protein-coupled receptor signaling pathway,visual perception,phototransduction,photoreceptor activity,membrane,integral component of membrane,protein-chromophore linkage,response to stimulus
LOC5578156	7659.37	-1.30301	0.187398	-6.95316	3.57188e-12	1.24509e-10	AAEL013536	ubiquitin (ribosomal protein L40) [Source:VB Community Annotation]			GO:0003735,GO:0005515,GO:0005840,GO:0006412,GO:0046872	structural constituent of ribosome,protein binding,ribosome,translation,metal ion binding
LOC110676230	413.637	2.53512	0.364713	6.95099	3.62721e-12	1.26119e-10	AAEL023044
LOC5571711	6998.44	-1.40169	0.201702	-6.9493	3.67092e-12	1.27317e-10	AAEL009240	neurotactin [Source:VB Community Annotation]			GO:0016020,GO:0016021	membrane,integral component of membrane
LOC5569464	65.4806	2.63945	0.379865	6.94838	3.69494e-12	1.27828e-10	AAEL007661	rab-40 [Source:VB Community Annotation]			GO:0003924,GO:0005525,GO:0035556	GTPase activity,GTP binding,intracellular signal transduction
LOC5579310	1860.58	-0.997382	0.143569	-6.94705	3.73012e-12	1.28722e-10	AAEL015593				GO:0016020,GO:0016021	membrane,integral component of membrane
LOC5566228	14877.1	-1.85342	0.266928	-6.94351	3.82468e-12	1.31655e-10	AAEL005266	40S ribosomal protein S14 [Source:UniProtKB/Swiss-Prot;Acc:Q1HR24]	RpS14		GO:0003674,GO:0003735,GO:0005575,GO:0005840,GO:0006412,GO:0008150	molecular_function,structural constituent of ribosome,cellular_component,ribosome,translation,biological_process
CFI06_mgr01	22.664	-4.46917	0.644353	-6.93591	4.03609e-12	1.38586e-10
LOC5569088	136.156	-1.68334	0.243196	-6.92171	4.46225e-12	1.52838e-10	AAEL007363	leucine-rich transmembrane protein [Source:VB Community Annotation]
LOC5578877	151.08	-1.89341	0.273581	-6.92084	4.48959e-12	1.53393e-10	AAEL003729	Probable hydroxyacid-oxoacid transhydrogenase, mitochondrial Precursor (HOT)(EC 1.1.99.24) [Source:VB Community Annotation]			GO:0005739,GO:0006539,GO:0016491,GO:0046872,GO:0047988,GO:0055114	mitochondrion,glutamate catabolic process via 2-oxoglutarate,oxidoreductase activity,metal ion binding,hydroxyacid-oxoacid transhydrogenase activity,oxidation-reduction process
LOC5566529	936.969	0.907411	0.131171	6.91776	4.58839e-12	1.5638e-10	AAEL015199	WD-repeat protein [Source:VB Community Annotation]			GO:0000398,GO:0000974,GO:0004842,GO:0005515,GO:0005654,GO:0005681,GO:0006281,GO:0006397,GO:0006974,GO:0008380,GO:0016567,GO:0016740,GO:0061630	mRNA splicing, via spliceosome,Prp19 complex,ubiquitin-protein transferase activity,protein binding,nucleoplasm,spliceosomal complex,DNA repair,mRNA processing,cellular response to DNA damage stimulus,RNA splicing,protein ubiquitination,transferase activity,ubiquitin protein ligase activity
LOC5566134	257.744	1.518	0.219542	6.9144	4.69848e-12	1.59737e-10	AAEL005191	cdk10/11 [Source:VB Community Annotation]			GO:0000166,GO:0004672,GO:0004674,GO:0005524,GO:0006468,GO:0016301,GO:0016310	nucleotide binding,protein kinase activity,protein serine/threonine kinase activity,ATP binding,protein phosphorylation,kinase activity,phosphorylation
LOC110675571	27.1571	-2.95472	0.42752	-6.9113	4.80231e-12	1.62864e-10	AAEL023709
LOC5568444	69.1479	-4.98167	0.721544	-6.90418	5.04953e-12	1.70828e-10	AAEL019799	Muscle lim protein [Source:UniProtKB/TrEMBL;Acc:A0A1S4FES9]			GO:0046872	metal ion binding
LOC5574548	269.217	-2.00682	0.291217	-6.89115	5.53422e-12	1.86766e-10	AAEL011222	Class B Scavenger Receptor (CD36 domain). [Source:VB Community Annotation]	SCRB5		GO:0005886,GO:0016020,GO:0016021	plasma membrane,membrane,integral component of membrane
LOC110674152	191.627	3.46703	0.503433	6.88678	5.70712e-12	1.9213e-10	AAEL020330				GO:0000166,GO:0005524	nucleotide binding,ATP binding
LOC5571303	308.107	2.60918	0.379012	6.88417	5.81241e-12	1.95198e-10	AAEL026028				GO:0004672,GO:0005524,GO:0006468	protein kinase activity,ATP binding,protein phosphorylation
LOC5576356	677.319	-1.15464	0.167842	-6.87932	6.01391e-12	2.01473e-10	AAEL019696				GO:0000166,GO:0003774,GO:0003779,GO:0005515,GO:0005524,GO:0005856,GO:0007165,GO:0016459	nucleotide binding,motor activity,actin binding,protein binding,ATP binding,cytoskeleton,signal transduction,myosin complex
LOC5577136	115.5	-2.55558	0.372343	-6.86352	6.71834e-12	2.24516e-10	AAEL003115	tartan [Source:VB Community Annotation]			GO:0005515,GO:0016020,GO:0016021	protein binding,membrane,integral component of membrane
LOC5576764	1290.82	-0.828195	0.120672	-6.86318	6.73435e-12	2.24516e-10	AAEL012750	transcription factor TFIIH-subunit, putative [Source:VB Community Annotation]			GO:0000439,GO:0005634,GO:0006289,GO:0006351	transcription factor TFIIH core complex,nucleus,nucleotide-excision repair,transcription, DNA-templated
LOC5574747	13991.6	-1.03078	0.150336	-6.85651	7.05613e-12	2.34676e-10	AAEL019990				GO:0003677,GO:0005634,GO:0005694	DNA binding,nucleus,chromosome
LOC5572113	832.213	-1.03984	0.151704	-6.85436	7.16303e-12	2.37657e-10	AAEL009538				GO:0005576	extracellular region
LOC5575522	96.7466	-3.3154	0.484414	-6.84415	7.69295e-12	2.54625e-10	AAEL011898	1-acyl-sn-glycerol-3-phosphate acyltransferase [Source:VB Community Annotation]			GO:0003841,GO:0006629,GO:0008654,GO:0016020,GO:0016740,GO:0016746	1-acylglycerol-3-phosphate O-acyltransferase activity,lipid metabolic process,phospholipid biosynthetic process,membrane,transferase activity,transferase activity, transferring acyl groups
LOC110680475	3941.05	-1.28332	0.187828	-6.83244	8.34799e-12	2.74984e-10	AAEL020447	40S ribosomal protein S20 [Source:UniProtKB/TrEMBL;Acc:Q1HRS9]
LOC5572088	3941.05	-1.28332	0.187828	-6.83244	8.34799e-12	2.74984e-10	AAEL009506	40S ribosomal protein S20 [Source:UniProtKB/TrEMBL;Acc:Q1HRS9]	RpS20		GO:0003735,GO:0005840,GO:0006412,GO:0015935	structural constituent of ribosome,ribosome,translation,small ribosomal subunit
LOC5572762	534.702	1.62779	0.238334	6.82988	8.49853e-12	2.79275e-10	AAEL027479				GO:0005515,GO:0005634	protein binding,nucleus
LOC5567542	61.9193	3.64493	0.53428	6.82214	8.96973e-12	2.94058e-10	AAEL006151	serine protease, putative [Source:VB Community Annotation]			GO:0004252,GO:0004553,GO:0005975,GO:0006508,GO:0008061,GO:0008152,GO:0016787,GO:0016798	serine-type endopeptidase activity,hydrolase activity, hydrolyzing O-glycosyl compounds,carbohydrate metabolic process,proteolysis,chitin binding,metabolic process,hydrolase activity,hydrolase activity, acting on glycosyl bonds
LOC5565327	867.53	-2.64889	0.388652	-6.81558	9.38815e-12	3.07044e-10	AAEL004719				GO:0008356	asymmetric cell division
LOC5579860	33.4754	-4.18702	0.614535	-6.81331	9.53765e-12	3.11194e-10	AAEL026828				GO:0000981,GO:0003677,GO:0005634,GO:0006355,GO:0006357,GO:0007275,GO:0043565	DNA-binding transcription factor activity, RNA polymerase II-specific,DNA binding,nucleus,regulation of transcription, DNA-templated,regulation of transcription by RNA polymerase II,multicellular organism development,sequence-specific DNA binding
LOC5565541	675.792	-1.23104	0.180692	-6.81294	9.56272e-12	3.11274e-10	AAEL004829	NADH dehydrogenase, putative [Source:VB Community Annotation]			GO:0005739,GO:0005743,GO:0005747,GO:0016020,GO:0022904	mitochondrion,mitochondrial inner membrane,mitochondrial respiratory chain complex I,membrane,respiratory electron transport chain
LOC5576886	234.577	-2.36942	0.347977	-6.80912	9.8195e-12	3.18879e-10	AAEL003047	netrin [Source:VB Community Annotation]			GO:0005515,GO:0005576	protein binding,extracellular region
LOC5570973	1610.75	-1.6825	0.247351	-6.80208	1.03117e-11	3.34073e-10	AAEL008707				GO:0003723,GO:0006396	RNA binding,RNA processing
LOC5576873	847.841	-3.93377	0.57897	-6.79442	1.08747e-11	3.51489e-10	AAEL003041				GO:0042302	structural constituent of cuticle
LOC5573031	64.0058	-6.18402	0.910454	-6.79224	1.10409e-11	3.56025e-10	AAEL010205
LOC5580325	5116.57	-0.894323	0.13168	-6.79162	1.10884e-11	3.56719e-10	AAEL013068	protein phsophatase-2a [Source:VB Community Annotation]			GO:0004721,GO:0006470,GO:0016787	phosphoprotein phosphatase activity,protein dephosphorylation,hydrolase activity
LOC110675616	197.409	2.63912	0.388773	6.78834	1.13432e-11	3.64068e-10	AAEL023898
LOC5573958	137.981	-1.93453	0.285049	-6.78665	1.14767e-11	3.67495e-10	AAEL002244				GO:0005737,GO:0005856,GO:0016192	cytoplasm,cytoskeleton,vesicle-mediated transport
LOC110681181	144.064	2.20302	0.324752	6.7837	1.17134e-11	3.74204e-10	AAEL025466
LOC5572229	2243.45	1.26777	0.186938	6.78177	1.1871e-11	3.7836e-10	AAEL018182				GO:0003676	nucleic acid binding
LOC110678938	42.636	-2.30534	0.34008	-6.77882	1.21162e-11	3.85285e-10	AAEL024225
LOC110680429	56.8323	2.72824	0.402819	6.77286	1.26258e-11	4.00565e-10	AAEL026393				GO:0004637,GO:0009113	phosphoribosylamine-glycine ligase activity,purine nucleobase biosynthetic process
LOC110680590	57.2731	3.00263	0.443537	6.76974	1.29017e-11	4.08377e-10	AAEL022297				GO:0003824,GO:0009058,GO:0030170	catalytic activity,biosynthetic process,pyridoxal phosphate binding
LOC110680362	62.3122	2.43229	0.359464	6.76645	1.31984e-11	4.16808e-10	AAEL026577
LOC110675792	52.015	-10.0715	1.49267	-6.74726	1.5066e-11	4.74699e-10	AAEL025303
LOC5568544	475.198	1.11864	0.166097	6.73487	1.64072e-11	5.15777e-10	AAEL018054				GO:0005634,GO:0016180,GO:0032039	nucleus,snRNA processing,integrator complex
LOC5575585	1619.48	-0.952529	0.14145	-6.73405	1.65006e-11	5.17533e-10	AAEL019950				GO:0004222,GO:0006508,GO:0008237	metalloendopeptidase activity,proteolysis,metallopeptidase activity
LOC5577734	728.058	1.05966	0.157377	6.73325	1.6591e-11	5.19186e-10	AAEL019516				GO:0005515	protein binding
LOC110674209	94.4169	-1.5512	0.230429	-6.73182	1.67558e-11	5.23152e-10	AAEL024517
LOC110677102	22.0746	-3.96043	0.589982	-6.7128	1.90921e-11	5.94748e-10	AAEL027831
LOC110674146	141.64	1.53511	0.22872	6.71175	1.92305e-11	5.97709e-10	AAEL023247				GO:0003676,GO:0005634,GO:0008270	nucleic acid binding,nucleus,zinc ion binding
LOC5576032	34.4432	-3.20834	0.478419	-6.70613	1.99857e-11	6.19781e-10	AAEL012268	brain chitinase and chia [Source:VB Community Annotation]			GO:0004553,GO:0005576,GO:0005975,GO:0008061,GO:0008152,GO:0016787,GO:0016798	hydrolase activity, hydrolyzing O-glycosyl compounds,extracellular region,carbohydrate metabolic process,chitin binding,metabolic process,hydrolase activity,hydrolase activity, acting on glycosyl bonds
LOC5569428	134.148	3.35623	0.500659	6.70363	2.03311e-11	6.29078e-10	AAEL007632	myosin light chain kinase [Source:VB Community Annotation]			GO:0000166,GO:0004672,GO:0004674,GO:0005524,GO:0006468	nucleotide binding,protein kinase activity,protein serine/threonine kinase activity,ATP binding,protein phosphorylation
LOC5579939	82.2079	-1.75921	0.262617	-6.69876	2.1019e-11	6.48901e-10	AAEL019925	Guanylate cyclase [Source:UniProtKB/TrEMBL;Acc:Q174S2]			GO:0004383,GO:0004672,GO:0005524,GO:0006182,GO:0006468,GO:0009190,GO:0016020,GO:0016021,GO:0016829,GO:0016849,GO:0035556	guanylate cyclase activity,protein kinase activity,ATP binding,cGMP biosynthetic process,protein phosphorylation,cyclic nucleotide biosynthetic process,membrane,integral component of membrane,lyase activity,phosphorus-oxygen lyase activity,intracellular signal transduction
LOC5568895	42.1118	4.8144	0.719535	6.69099	2.21667e-11	6.82803e-10	AAEL007220	Fatty acyl-CoA reductase [Source:UniProtKB/TrEMBL;Acc:A0A1S4FFZ9]			GO:0006629,GO:0016020,GO:0016021,GO:0016491,GO:0055114,GO:0080019,GO:0102965	lipid metabolic process,membrane,integral component of membrane,oxidoreductase activity,oxidation-reduction process,fatty-acyl-CoA reductase (alcohol-forming) activity,alcohol-forming fatty acyl-CoA reductase activity
LOC5571406	1019.97	0.909427	0.135941	6.68987	2.23367e-11	6.85561e-10	AAEL018168				GO:0003824,GO:0016853	catalytic activity,isomerase activity
LOC5579110	172.886	1.52813	0.228429	6.68975	2.23558e-11	6.85561e-10	AAEL003839				GO:0003723,GO:0005515	RNA binding,protein binding
LOC5564848	495.203	-2.41457	0.361056	-6.68751	2.26999e-11	6.94566e-10	AAEL000597	cadherin [Source:VB Community Annotation]			GO:0005509,GO:0005886,GO:0007155,GO:0007156,GO:0016020,GO:0016021	calcium ion binding,plasma membrane,cell adhesion,homophilic cell adhesion via plasma membrane adhesion molecules,membrane,integral component of membrane
LOC5578625	12605.6	-1.29318	0.193593	-6.67988	2.39146e-11	7.3011e-10	AAEL003582	40S ribosomal protein S13 [Source:UniProtKB/TrEMBL;Acc:Q5QC94]	RpS13		GO:0003735,GO:0005840,GO:0006412	structural constituent of ribosome,ribosome,translation
LOC110678577	69.9554	-2.54795	0.381588	-6.67723	2.43502e-11	7.41764e-10	AAEL023714
LOC110677020	65.3213	6.74456	1.01045	6.6748	2.47574e-11	7.52504e-10	AAEL021088
LOC5577707	157.055	2.12158	0.318486	6.66146	2.71121e-11	8.19748e-10	AAEL013350	heat shock protein 26kD, putative [Source:VB Community Annotation]			GO:0046872	metal ion binding
LOC5567008	40.1784	-3.07252	0.461247	-6.66133	2.71364e-11	8.19748e-10	AAEL005754	cgmp-dependent protein kinase [Source:VB Community Annotation]			GO:0000166,GO:0004672,GO:0004674,GO:0004692,GO:0005524,GO:0006468,GO:0016301,GO:0016310,GO:0016740,GO:0030553	nucleotide binding,protein kinase activity,protein serine/threonine kinase activity,cGMP-dependent protein kinase activity,ATP binding,protein phosphorylation,kinase activity,phosphorylation,transferase activity,cGMP binding
LOC5569145	47.1854	-4.46366	0.670093	-6.66126	2.71483e-11	8.19748e-10	AAEL007407				GO:0006805,GO:0009410	xenobiotic metabolic process,response to xenobiotic stimulus
LOC5563654	713.298	1.19473	0.179458	6.65744	2.78637e-11	8.39508e-10	AAEL000091	sumo-1-activating enzyme E1a [Source:VB Community Annotation]			GO:0006464,GO:0008641	cellular protein modification process,ubiquitin-like modifier activating enzyme activity
LOC5579525	9518.32	-1.2866	0.193324	-6.65514	2.83025e-11	8.50868e-10	AAEL014562	60S ribosomal protein L12 [Source:VB Community Annotation]	RpL12		GO:0003735,GO:0005840,GO:0006412	structural constituent of ribosome,ribosome,translation
LOC5574468	382.176	-4.10909	0.618428	-6.64441	3.04429e-11	9.1322e-10	AAEL002391	Carboxylic ester hydrolase [Source:UniProtKB/TrEMBL;Acc:A0A1S4F1M6]			GO:0016787,GO:0052689	hydrolase activity,carboxylic ester hydrolase activity
LOC5569987	687.422	1.05187	0.158321	6.64391	3.05467e-11	9.14343e-10	AAEL008068
LOC5571572	869.464	1.10178	0.166034	6.63584	3.22659e-11	9.63709e-10	AAEL022328				GO:0005515	protein binding
LOC5564206	41.3778	-2.73966	0.413079	-6.63228	3.30535e-11	9.85094e-10	AAEL014357
LOC5575810	61.1577	-2.86441	0.432345	-6.62528	3.46583e-11	1.03069e-09	AAEL026395	Histone H3 [Source:UniProtKB/TrEMBL;Acc:Q16N56]			GO:0000786,GO:0003677,GO:0005634,GO:0046982	nucleosome,DNA binding,nucleus,protein heterodimerization activity
LOC110677974	73.7709	-10.5833	1.5976	-6.62449	3.48453e-11	1.03402e-09	AAEL023525				GO:0005576,GO:0008061	extracellular region,chitin binding
LOC5575095	137.785	2.60735	0.393661	6.62334	3.51167e-11	1.03768e-09	AAEL011645
LOC5578392	1009.15	-1.76693	0.266774	-6.62333	3.51194e-11	1.03768e-09	AAEL013684
LOC5573251	220.904	1.48583	0.224515	6.61797	3.64155e-11	1.07367e-09	AAEL010349	tRNA (guanine-N2-)-methyltransferase, putative [Source:VB Community Annotation]			GO:0000049,GO:0003723,GO:0004809,GO:0008033,GO:0008168,GO:0016740,GO:0030488,GO:0032259	tRNA binding,RNA binding,tRNA (guanine-N2-)-methyltransferase activity,tRNA processing,methyltransferase activity,transferase activity,tRNA methylation,methylation
LOC5563686	1256.11	-1.15786	0.175158	-6.61036	3.8339e-11	1.12797e-09	AAEL000529	40S ribosomal protein S21 [Source:UniProtKB/TrEMBL;Acc:Q1HR25]	RpS21
LOC5572443	102.711	1.88665	0.285497	6.6083	3.88761e-11	1.14133e-09	AAEL024197				GO:0003677,GO:0006260	DNA binding,DNA replication
LOC5576739	83.8953	2.44521	0.370317	6.60302	4.02852e-11	1.18018e-09	AAEL002967
LOC5575750	557.234	1.25485	0.190143	6.59949	4.12563e-11	1.20607e-09	AAEL002719				GO:0003723,GO:0006400	RNA binding,tRNA modification
LOC5574464	552.442	2.49866	0.37894	6.59382	4.28655e-11	1.25045e-09	AAEL023335				GO:0005515	protein binding
LOC5579201	102.238	2.28498	0.34659	6.59276	4.31717e-11	1.25672e-09	AAEL014038	NIF3-like protein 1, putative [Source:VB Community Annotation]
LOC5576000	187.269	-2.71515	0.412033	-6.58963	4.4093e-11	1.28084e-09	AAEL002765	Sevenup nuclear receptor [Source:VB Community Annotation]	SVP		GO:0003677,GO:0003700,GO:0003707,GO:0005634,GO:0006355,GO:0008270,GO:0042025,GO:0043565,GO:0046872	DNA binding,DNA-binding transcription factor activity,steroid hormone receptor activity,nucleus,regulation of transcription, DNA-templated,zinc ion binding,host cell nucleus,sequence-specific DNA binding,metal ion binding
LOC5575395	109.22	-1.65225	0.250856	-6.58644	4.50493e-11	1.30586e-09	AAEL011803	prohibitin, putative [Source:VB Community Annotation]			GO:0005886,GO:0016020,GO:0016021	plasma membrane,membrane,integral component of membrane
LOC5578380	164.739	-3.48248	0.52946	-6.57742	4.78696e-11	1.3847e-09	AAEL013656	bm-40 precursor [Source:VB Community Annotation]			GO:0005509,GO:0005518,GO:0005615,GO:0062023	calcium ion binding,collagen binding,extracellular space,collagen-containing extracellular matrix
LOC5574466	238.335	3.77013	0.573499	6.5739	4.90147e-11	1.41485e-09	AAEL024216				GO:0016787,GO:0052689	hydrolase activity,carboxylic ester hydrolase activity
LOC5578851	657.105	1.78018	0.270961	6.56989	5.03537e-11	1.45046e-09	AAEL022689				GO:0004843,GO:0006511,GO:0016579,GO:0036459	thiol-dependent ubiquitin-specific protease activity,ubiquitin-dependent protein catabolic process,protein deubiquitination,thiol-dependent ubiquitinyl hydrolase activity
LOC5570317	1922.37	1.42885	0.217563	6.56753	5.11568e-11	1.47052e-09	AAEL008247	DNA polymerase alpha catalytic subunit [Source:VB Community Annotation]			GO:0000166,GO:0001882,GO:0003676,GO:0003677,GO:0003887,GO:0005634,GO:0006260,GO:0016740,GO:0016779,GO:0046872,GO:0051536,GO:0051539,GO:0071897	nucleotide binding,nucleoside binding,nucleic acid binding,DNA binding,DNA-directed DNA polymerase activity,nucleus,DNA replication,transferase activity,nucleotidyltransferase activity,metal ion binding,iron-sulfur cluster binding,4 iron, 4 sulfur cluster binding,DNA biosynthetic process
LOC5565026	58.6936	3.32826	0.507107	6.56322	5.26569e-11	1.51048e-09	AAEL026588
LOC5578569	509.593	1.16873	0.178429	6.55013	5.74869e-11	1.64561e-09	AAEL013756	zinc/iron transporter [Source:VB Community Annotation]			GO:0016020,GO:0016021,GO:0030001,GO:0046873,GO:0055085	membrane,integral component of membrane,metal ion transport,metal ion transmembrane transporter activity,transmembrane transport
LOC5575332	162.615	1.47528	0.225639	6.53823	6.22518e-11	1.77831e-09	AAEL002590	serine protease, putative [Source:VB Community Annotation]			GO:0004252,GO:0006508	serine-type endopeptidase activity,proteolysis
LOC5572751	252.481	-3.82596	0.585285	-6.53691	6.2804e-11	1.79037e-09	AAEL010027	CRAL/TRIO domain-containing protein [Source:VB Community Annotation]
LOC5567085	167.994	-2.73092	0.417805	-6.53636	6.30359e-11	1.79327e-09	AAEL026928				GO:0006508,GO:0008233,GO:0008237,GO:0008270,GO:0016020,GO:0016021,GO:0016787,GO:0046872	proteolysis,peptidase activity,metallopeptidase activity,zinc ion binding,membrane,integral component of membrane,hydrolase activity,metal ion binding
LOC5571624	573.745	1.51526	0.231875	6.53481	6.36911e-11	1.80817e-09	AAEL009208				GO:0003676,GO:0005634,GO:0008270,GO:0046872	nucleic acid binding,nucleus,zinc ion binding,metal ion binding
LOC23687871	727.789	2.30097	0.352172	6.53366	6.41832e-11	1.81839e-09	AAEL017451	Angiotensin-converting enzyme [Source:UniProtKB/TrEMBL;Acc:J9HF68]			GO:0004180,GO:0006508,GO:0008233,GO:0008237,GO:0008241,GO:0016020,GO:0016787,GO:0046872	carboxypeptidase activity,proteolysis,peptidase activity,metallopeptidase activity,peptidyl-dipeptidase activity,membrane,hydrolase activity,metal ion binding
LOC5567696	237.479	-2.72615	0.417762	-6.5256	6.77298e-11	1.91493e-09	AAEL006269				GO:0005515	protein binding
LOC110675786	32.727	-2.45231	0.375879	-6.52422	6.83575e-11	1.92872e-09	AAEL022250
LOC5575371	58.4538	-2.88654	0.442676	-6.52067	6.99957e-11	1.9709e-09	AAEL011784	Alpha(1,3)fucosyltransferase [Source:UniProtKB/TrEMBL;Acc:A0A1S4FUB7]			GO:0005794,GO:0006486,GO:0008417,GO:0016020,GO:0016021,GO:0016740,GO:0016757,GO:0032580,GO:0036065	Golgi apparatus,protein glycosylation,fucosyltransferase activity,membrane,integral component of membrane,transferase activity,transferase activity, transferring glycosyl groups,Golgi cisterna membrane,fucosylation
LOC110678156	62.0103	2.63828	0.404916	6.51564	7.23828e-11	2.03396e-09	AAEL026778
LOC5573828	227.281	-1.35303	0.207685	-6.5148	7.27864e-11	2.04053e-09	AAEL010760
LOC23687770	23.6447	-8.91059	1.3678	-6.51454	7.29131e-11	2.04053e-09	AAEL017350
LOC110678958	74.109	-3.51243	0.5401	-6.50329	7.85834e-11	2.19476e-09	AAEL021574				GO:0003677,GO:0006355,GO:0043565	DNA binding,regulation of transcription, DNA-templated,sequence-specific DNA binding
LOC5568749	3631.07	3.43135	0.52777	6.50161	7.94643e-11	2.21487e-09	AAEL007097	4-nitrophenylphosphatase [Source:UniProtKB/TrEMBL;Acc:Q0IF18]			GO:0016787	hydrolase activity
LOC5577468	160.489	2.44012	0.375462	6.49898	8.08662e-11	2.24939e-09	AAEL013204				GO:0005515,GO:0008270,GO:0046872	protein binding,zinc ion binding,metal ion binding
LOC5572247	262.95	1.38631	0.213345	6.49798	8.14049e-11	2.25981e-09	AAEL009686	Red protein (ik factor) (cytokine ik) [Source:UniProtKB/TrEMBL;Acc:A0A1S4FN34]			GO:0005634,GO:0007094	nucleus,mitotic spindle assembly checkpoint
LOC110675493	9837.46	-1.77915	0.273994	-6.4934	8.39225e-11	2.32501e-09	AAEL028043	60S ribosomal protein L28, putative [Source:UniProtKB/TrEMBL;Acc:Q1HRJ1]			GO:0003735,GO:0005840,GO:0006412	structural constituent of ribosome,ribosome,translation
LOC5573991	250.443	1.22182	0.188196	6.49224	8.45685e-11	2.3382e-09	AAEL010847	zinc finger protein [Source:VB Community Annotation]			GO:0003676,GO:0003677	nucleic acid binding,DNA binding
LOC5570496	407.292	-2.87612	0.443356	-6.48715	8.74775e-11	2.41378e-09	AAEL023787
LOC5568131	23.3047	-5.23131	0.806451	-6.48683	8.76599e-11	2.41398e-09	AAEL006575	Troponin C [Source:UniProtKB/TrEMBL;Acc:A0A1S4FDX1]			GO:0005509	calcium ion binding
LOC5578159	64.0186	-4.74939	0.732293	-6.48564	8.83553e-11	2.42827e-09	AAEL013535	phosrestin ii (arrestin a) (arrestin 1) [Source:VB Community Annotation]			GO:0007165,GO:0050896	signal transduction,response to stimulus
LOC5575290	486.344	1.0452	0.161265	6.48121	9.09891e-11	2.49568e-09	AAEL019670				GO:0000166,GO:0004484,GO:0004651,GO:0004721,GO:0004725,GO:0005525,GO:0006370,GO:0006397,GO:0006470,GO:0008138,GO:0016311,GO:0016787,GO:0016791,GO:0035335,GO:0042025,GO:0098507	nucleotide binding,mRNA guanylyltransferase activity,polynucleotide 5'-phosphatase activity,phosphoprotein phosphatase activity,protein tyrosine phosphatase activity,GTP binding,7-methylguanosine mRNA capping,mRNA processing,protein dephosphorylation,protein tyrosine/serine/threonine phosphatase activity,dephosphorylation,hydrolase activity,phosphatase activity,peptidyl-tyrosine dephosphorylation…
LOC5580129	137.427	-2.01173	0.310724	-6.47435	9.52226e-11	2.6066e-09	AAEL002436				GO:0005261,GO:0006811,GO:0015672,GO:0016020,GO:0016021,GO:0034220,GO:0098655	cation channel activity,ion transport,monovalent inorganic cation transport,membrane,integral component of membrane,ion transmembrane transport,cation transmembrane transport
LOC5570773	1206.43	1.88192	0.29087	6.46998	9.80146e-11	2.6777e-09	AAEL008528	protein tyrosine phosphatase n11 (shp2) [Source:VB Community Annotation]			GO:0004725,GO:0006470,GO:0016311,GO:0016791,GO:0035335	protein tyrosine phosphatase activity,protein dephosphorylation,dephosphorylation,phosphatase activity,peptidyl-tyrosine dephosphorylation
LOC110675733	55.6729	2.99317	0.463202	6.46192	1.03385e-10	2.81884e-09	AAEL024325
LOC5569917	73.1978	-4.51954	0.700001	-6.45647	1.07172e-10	2.91631e-09	AAEL008018	cytochrome P450 [Source:VB Community Annotation]	CYP4C51		GO:0004497,GO:0005506,GO:0005789,GO:0016020,GO:0016491,GO:0016705,GO:0020037,GO:0031090,GO:0046872,GO:0055114	monooxygenase activity,iron ion binding,endoplasmic reticulum membrane,membrane,oxidoreductase activity,oxidoreductase activity, acting on paired donors, with incorporation or reduction of molecular oxygen,heme binding,organelle membrane,metal ion binding,oxidation-reduction process
LOC110680232	252.846	1.27716	0.197871	6.45451	1.08568e-10	2.94848e-09	AAEL027987
LOC5572535	300.621	-1.99603	0.30942	-6.45089	1.11199e-10	3.01397e-09	AAEL009864	Putative conserved secreted protein [Source:UniProtKB/TrEMBL;Acc:A0A0P6IY40]			GO:0016020,GO:0016021	membrane,integral component of membrane
LOC110676949	25.796	-3.75826	0.582778	-6.44888	1.12677e-10	3.04803e-09	AAEL022262				GO:0003677,GO:0006355	DNA binding,regulation of transcription, DNA-templated
LOC5569920	101.65	-2.34818	0.36439	-6.44416	1.16245e-10	3.13839e-09	AAEL008017	cytochrome P450 [Source:VB Community Annotation]	CYP4C50		GO:0004497,GO:0005506,GO:0016020,GO:0016021,GO:0016491,GO:0016705,GO:0020037,GO:0046872,GO:0055114	monooxygenase activity,iron ion binding,membrane,integral component of membrane,oxidoreductase activity,oxidoreductase activity, acting on paired donors, with incorporation or reduction of molecular oxygen,heme binding,metal ion binding,oxidation-reduction process
LOC23687901	55388.2	-1.09275	0.169894	-6.43192	1.25999e-10	3.39508e-09	AAEL017481				GO:0003676,GO:0003723	nucleic acid binding,RNA binding
LOC5579488	115.692	2.77181	0.430967	6.43162	1.26249e-10	3.39516e-09	AAEL007315	symbol, putative [Source:VB Community Annotation]			GO:0003824,GO:0004034,GO:0005975,GO:0006012,GO:0016853,GO:0030246,GO:0047938	catalytic activity,aldose 1-epimerase activity,carbohydrate metabolic process,galactose metabolic process,isomerase activity,carbohydrate binding,glucose-6-phosphate 1-epimerase activity
LOC5572564	3731.43	1.19022	0.185131	6.42904	1.28414e-10	3.44664e-09	AAEL009882	retinoblastoma-binding protein 4 (rbbp4) [Source:VB Community Annotation]			GO:0005515,GO:0005634	protein binding,nucleus
LOC5577757	53.7849	-7.26212	1.12987	-6.42739	1.29817e-10	3.47754e-09	AAEL003294	fibrinogen and fibronectin [Source:VB Community Annotation]
LOC5570214	547.857	1.32995	0.206957	6.42623	1.3081e-10	3.49733e-09	AAEL008154				GO:0003779	actin binding
LOC5567531	318.4	-1.48887	0.231788	-6.42343	1.33241e-10	3.55541e-09	AAEL027977				GO:0005739,GO:0005743,GO:0016020,GO:0016021,GO:0031966	mitochondrion,mitochondrial inner membrane,membrane,integral component of membrane,mitochondrial membrane
LOC5570819	2219.5	-1.24702	0.194177	-6.42209	1.34418e-10	3.57987e-09	AAEL008607	tep3 [Source:VB Community Annotation]			GO:0004866,GO:0005576,GO:0005615,GO:0010951	endopeptidase inhibitor activity,extracellular region,extracellular space,negative regulation of endopeptidase activity
LOC110679043	156.077	-1.63755	0.255145	-6.4181	1.37983e-10	3.66774e-09	AAEL007871	anaphase-promoting complex [Source:VB Community Annotation]			GO:0005680,GO:0007049,GO:0031145,GO:0051301	anaphase-promoting complex,cell cycle,anaphase-promoting complex-dependent catabolic process,cell division
LOC5565059	1050.37	1.51032	0.235358	6.41712	1.38878e-10	3.68443e-09	AAEL004551				GO:0000777,GO:0005694,GO:0005737,GO:0005815,GO:0005856,GO:0007049,GO:0051301	condensed chromosome kinetochore,chromosome,cytoplasm,microtubule organizing center,cytoskeleton,cell cycle,cell division
LOC5570785	303.974	-2.13496	0.332725	-6.41658	1.39371e-10	3.69039e-09	AAEL008561
LOC5572778	560.854	0.9396	0.146582	6.41008	1.45443e-10	3.84376e-09	AAEL010048	26S proteasome non-ATPase regulatory subunit [Source:VB Community Annotation]			GO:0000502,GO:0030234,GO:0050790	proteasome complex,enzyme regulator activity,regulation of catalytic activity
LOC110680887	23.5189	-8.90227	1.38889	-6.40961	1.45891e-10	3.84822e-09	AAEL023932
LOC5575803	529.259	1.06997	0.167282	6.3962	1.59287e-10	4.19355e-09	AAEL012079
LOC5574321	107.457	-2.0654	0.322934	-6.39574	1.59769e-10	4.19822e-09	AAEL020042				GO:0003677,GO:0005634	DNA binding,nucleus
LOC5569395	347.05	-2.86743	0.448477	-6.3937	1.6192e-10	4.24661e-09	AAEL019970				GO:0000981,GO:0003677,GO:0005634,GO:0006355,GO:0006357,GO:0043565	DNA-binding transcription factor activity, RNA polymerase II-specific,DNA binding,nucleus,regulation of transcription, DNA-templated,regulation of transcription by RNA polymerase II,sequence-specific DNA binding
LOC5572817	339.563	-1.79375	0.281028	-6.38281	1.73868e-10	4.55132e-09	AAEL001914	scavenger receptor, putative [Source:VB Community Annotation]			GO:0005044,GO:0006897,GO:0016020,GO:0016021	scavenger receptor activity,endocytosis,membrane,integral component of membrane
LOC5572641	650.049	-1.52072	0.238313	-6.38119	1.75717e-10	4.59099e-09	AAEL001850				GO:0016020,GO:0016021	membrane,integral component of membrane
LOC5572044	444.812	1.36074	0.213276	6.3802	1.76862e-10	4.61215e-09	AAEL000256	Class B Scavenger Receptor (CD36 domain). [Source:VB Community Annotation]	SCRB9		GO:0005886,GO:0016020,GO:0016021	plasma membrane,membrane,integral component of membrane
LOC5580216	221.635	-1.06507	0.166992	-6.37795	1.79472e-10	4.67136e-09	AAEL011928				GO:0005783,GO:0005789,GO:0016020,GO:0016021	endoplasmic reticulum,endoplasmic reticulum membrane,membrane,integral component of membrane
LOC5578088	203.419	2.39305	0.375574	6.37171	1.86927e-10	4.85621e-09	AAEL003402	sphingomyelin phosphodiesterase [Source:VB Community Annotation]			GO:0004767,GO:0005576,GO:0006685,GO:0008152,GO:0016787,GO:0016798,GO:0046872	sphingomyelin phosphodiesterase activity,extracellular region,sphingomyelin catabolic process,metabolic process,hydrolase activity,hydrolase activity, acting on glycosyl bonds,metal ion binding
LOC5579795	10505.5	-1.16567	0.182985	-6.37028	1.88687e-10	4.8927e-09	AAEL003957				GO:0003779,GO:0015629,GO:0030042	actin binding,actin cytoskeleton,actin filament depolymerization
LOC5565409	10017.7	-0.826294	0.129806	-6.36563	1.94488e-10	5.03365e-09	AAEL014847	Innexin [Source:UniProtKB/TrEMBL;Acc:Q16FA2]	inx2		GO:0005886,GO:0005921,GO:0006811,GO:0016020,GO:0016021,GO:0030054	plasma membrane,gap junction,ion transport,membrane,integral component of membrane,cell junction
LOC110674122	588.097	1.92993	0.303293	6.36325	1.97529e-10	5.10276e-09	AAEL027536	Putative alpha amylase catalytic domain family found in maltase [Source:UniProtKB/TrEMBL;Acc:A0A0P6IY06]			GO:0016020,GO:0016021	membrane,integral component of membrane
LOC5573626	142.714	2.14837	0.337772	6.36042	2.01202e-10	5.18793e-09	AAEL027978				GO:0005515,GO:0005886,GO:0007155,GO:0007411,GO:0016020,GO:0016021	protein binding,plasma membrane,cell adhesion,axon guidance,membrane,integral component of membrane
LOC5574304	77.7353	-2.31074	0.363386	-6.35889	2.03211e-10	5.22993e-09	AAEL011070	C-Type Lectin (CTL) - galactose binding. [Source:VB Community Annotation]	CTLGA3		GO:0030246	carbohydrate binding
LOC5567470	712.412	-1.44856	0.227897	-6.35623	2.06769e-10	5.31157e-09	AAEL026893	Signal peptidase complex subunit 3 [Source:UniProtKB/TrEMBL;Acc:Q1HRQ4]			GO:0005783,GO:0005787,GO:0005789,GO:0006465,GO:0008233,GO:0016020,GO:0016021	endoplasmic reticulum,signal peptidase complex,endoplasmic reticulum membrane,signal peptide processing,peptidase activity,membrane,integral component of membrane
LOC23687777	3543.04	1.16573	0.183773	6.34328	2.24922e-10	5.76712e-09	AAEL017357				GO:0004842,GO:0005634,GO:0005654,GO:0006281,GO:0006974,GO:0008270,GO:0016567	ubiquitin-protein transferase activity,nucleus,nucleoplasm,DNA repair,cellular response to DNA damage stimulus,zinc ion binding,protein ubiquitination
LOC110676108	64.5901	-2.71012	0.427513	-6.33927	2.3085e-10	5.90814e-09	AAEL025285
LOC5576769	280.45	5.43462	0.85746	6.33804	2.32703e-10	5.94451e-09	AAEL012755
LOC110679006	90.7683	-4.96658	0.784253	-6.33288	2.40628e-10	6.13558e-09	AAEL020035
LOC5580247	3635.02	1.07647	0.170145	6.32679	2.5031e-10	6.37065e-09	AAEL012545	Proliferating cell nuclear antigen [Source:UniProtKB/TrEMBL;Acc:Q4PKD7]			GO:0003677,GO:0005634,GO:0006259,GO:0006260,GO:0006275,GO:0030337	DNA binding,nucleus,DNA metabolic process,DNA replication,regulation of DNA replication,DNA polymerase processivity factor activity
LOC5568516	525.201	1.04076	0.16457	6.32415	2.54626e-10	6.46855e-09	AAEL006929	cullin [Source:VB Community Annotation]			GO:0006511,GO:0031461,GO:0031625	ubiquitin-dependent protein catabolic process,cullin-RING ubiquitin ligase complex,ubiquitin protein ligase binding
LOC5564094	630.815	1.82528	0.289293	6.30944	2.8005e-10	7.10132e-09	AAEL014311	tetraspanin, putative [Source:VB Community Annotation]			GO:0016020,GO:0016021	membrane,integral component of membrane
LOC5568400	438.127	-2.85786	0.453235	-6.30548	2.87302e-10	7.27181e-09	AAEL019697				GO:0004222,GO:0006508,GO:0008237	metalloendopeptidase activity,proteolysis,metallopeptidase activity
LOC110675838	39.0744	-2.29561	0.36418	-6.3035	2.90999e-10	7.3384e-09	AAEL028172
LOC110677223	39.0744	-2.29561	0.36418	-6.3035	2.90999e-10	7.3384e-09	AAEL021852
LOC110681571	84.2231	1.7639	0.280431	6.28994	3.1759e-10	7.99432e-09	AAEL017994
LOC5565624	11589.1	-1.60138	0.254681	-6.28778	3.22038e-10	8.08238e-09	AAEL014292	40S ribosomal protein S24 [Source:UniProtKB/TrEMBL;Acc:Q8WQK7]	RpS24		GO:0003735,GO:0005840,GO:0006412	structural constituent of ribosome,ribosome,translation
LOC23687430	787.16	1.56428	0.248791	6.28755	3.22523e-10	8.08238e-09	AAEL017010	DNA-directed RNA polymerase subunit beta [Source:UniProtKB/TrEMBL;Acc:J9E9J9]			GO:0003677,GO:0003899,GO:0005634,GO:0006351,GO:0016740,GO:0016779,GO:0032549	DNA binding,DNA-directed 5'-3' RNA polymerase activity,nucleus,transcription, DNA-templated,transferase activity,nucleotidyltransferase activity,ribonucleoside binding
LOC5563908	387.425	1.12043	0.178203	6.28739	3.22849e-10	8.08238e-09	AAEL019886				GO:0003677,GO:0006310,GO:0015074	DNA binding,DNA recombination,DNA integration
LOC5569238	56.6823	-2.25094	0.358152	-6.28488	3.28106e-10	8.19908e-09	AAEL023156
LOC5576158	599.967	0.949051	0.151028	6.28394	3.30091e-10	8.23375e-09	AAEL012355	helicase [Source:VB Community Annotation]			GO:0000166,GO:0003677,GO:0005524,GO:0005634,GO:0006281,GO:0006338,GO:0006351,GO:0006974,GO:0016887,GO:0031011	nucleotide binding,DNA binding,ATP binding,nucleus,DNA repair,chromatin remodeling,transcription, DNA-templated,cellular response to DNA damage stimulus,ATPase activity,Ino80 complex
LOC110676028	39.3757	-2.28801	0.364337	-6.27992	3.38742e-10	8.42418e-09	AAEL022516
LOC110679678	42.2396	-2.51338	0.40023	-6.27983	3.3895e-10	8.42418e-09	AAEL023349
LOC5568132	46.9764	-9.92416	1.58065	-6.27852	3.41806e-10	8.46165e-09	AAEL006572	troponin C [Source:VB Community Annotation]			GO:0005509	calcium ion binding
LOC5573269	743.66	-2.6942	0.429124	-6.27837	3.42138e-10	8.46165e-09	AAEL019544				GO:0003824	catalytic activity
LOC5568531	29.6882	-2.67594	0.426221	-6.2783	3.42301e-10	8.46165e-09	AAEL006955	cadherin [Source:VB Community Annotation]			GO:0005509,GO:0005886,GO:0007155,GO:0007156,GO:0016020	calcium ion binding,plasma membrane,cell adhesion,homophilic cell adhesion via plasma membrane adhesion molecules,membrane
LOC5571068	623.117	1.03047	0.164352	6.26989	3.61295e-10	8.91519e-09	AAEL028004				GO:0005634,GO:0006355	nucleus,regulation of transcription, DNA-templated
LOC5574241	35.8351	-3.92834	0.627716	-6.25815	3.89576e-10	9.59584e-09	AAEL027798				GO:0004806,GO:0005576,GO:0052689	triglyceride lipase activity,extracellular region,carboxylic ester hydrolase activity
LOC5575275	843.355	1.24875	0.199808	6.24973	4.11172e-10	1.01097e-08	AAEL011737				GO:0005515	protein binding
LOC5579517	68.5889	3.99977	0.640038	6.24927	4.12376e-10	1.01212e-08	AAEL014993
LOC110680956	56.4809	-2.62311	0.419844	-6.24781	4.1625e-10	1.01981e-08	AAEL023996				GO:0016747	transferase activity, transferring acyl groups other than amino-acyl groups
LOC5573394	203.791	-1.2102	0.193751	-6.24614	4.20709e-10	1.02732e-08	AAEL028141
LOC5565079	64.3003	-2.22821	0.356737	-6.24608	4.20874e-10	1.02732e-08	AAEL014713				GO:0008080	N-acetyltransferase activity
LOC110674621	88.5445	-1.68683	0.270073	-6.24583	4.21552e-10	1.02732e-08	AAEL027509
LOC5566173	100.088	2.48313	0.398216	6.23565	4.49914e-10	1.0945e-08	AAEL005230
LOC110675228	35.662	-8.54612	1.37079	-6.23446	4.53331e-10	1.10087e-08	AAEL026563				GO:0005549	odorant binding
LOC5565318	724.191	1.12897	0.181097	6.23407	4.54468e-10	1.10168e-08	AAEL004733	jun activation domain binding protein [Source:VB Community Annotation]			GO:0000502,GO:0005515,GO:0006508,GO:0008237,GO:0061578,GO:0070122,GO:0070536	proteasome complex,protein binding,proteolysis,metallopeptidase activity,Lys63-specific deubiquitinase activity,isopeptidase activity,protein K63-linked deubiquitination
LOC5564598	486.057	1.09164	0.175253	6.22896	4.69553e-10	1.13625e-08	AAEL004348	NF-180, putative [Source:VB Community Annotation]
LOC5571648	48.3369	-4.50889	0.723923	-6.22842	4.71167e-10	1.13816e-08	AAEL001672	multicopper oxidase [Source:VB Community Annotation]			GO:0005507,GO:0016491,GO:0046872,GO:0055114	copper ion binding,oxidoreductase activity,metal ion binding,oxidation-reduction process
LOC5566511	1215.71	-1.41519	0.227269	-6.22692	4.75682e-10	1.14705e-08	AAEL012522	Sodium-dependent phosphate transporter [Source:UniProtKB/TrEMBL;Acc:A0A1S4FWV3]			GO:0016020,GO:0016021,GO:0022857,GO:0055085	membrane,integral component of membrane,transmembrane transporter activity,transmembrane transport
LOC110681091	151.346	2.3518	0.377983	6.22198	4.90908e-10	1.1817e-08	AAEL025153				GO:0005643,GO:0017056	nuclear pore,structural constituent of nuclear pore
LOC5578584	59.0138	2.46895	0.396844	6.22146	4.92548e-10	1.18358e-08	AAEL013770	zinc finger protein [Source:VB Community Annotation]			GO:0003676,GO:0005515,GO:0005634	nucleic acid binding,protein binding,nucleus
LOC5572635	27.501	-3.70815	0.596248	-6.21914	4.99874e-10	1.19909e-08	AAEL001839	zinc carboxypeptidase [Source:VB Community Annotation]			GO:0004180,GO:0004181,GO:0006508,GO:0008233,GO:0008237,GO:0008270,GO:0016787,GO:0046872	carboxypeptidase activity,metallocarboxypeptidase activity,proteolysis,peptidase activity,metallopeptidase activity,zinc ion binding,hydrolase activity,metal ion binding
LOC23687450	5808.13	-1.08465	0.174471	-6.2168	5.07401e-10	1.21503e-08	AAEL017030				GO:0003676,GO:0003723	nucleic acid binding,RNA binding
LOC5568461	569.804	-0.950833	0.153006	-6.21437	5.15319e-10	1.23185e-08	AAEL006859	Myb-interacting protein, putative [Source:VB Community Annotation]			GO:0017053	transcription repressor complex
LOC5573486	35.3961	-4.4909	0.723984	-6.20304	5.53822e-10	1.32159e-08	AAEL026094
LOC5571433	523.695	-1.69694	0.273808	-6.19757	5.73419e-10	1.36599e-08	AAEL009055	gliotactin [Source:VB Community Annotation]			GO:0016020,GO:0016021	membrane,integral component of membrane
LOC5573895	1123.67	0.92408	0.149139	6.19611	5.78774e-10	1.37636e-08	AAEL002215				GO:0005515	protein binding
LOC5566289	617.753	2.40875	0.388911	6.19358	5.88129e-10	1.3962e-08	AAEL018120	Ribosomal protein S6 kinase [Source:UniProtKB/TrEMBL;Acc:Q535V4]			GO:0000166,GO:0004672,GO:0004674,GO:0005515,GO:0005524,GO:0006468,GO:0007165,GO:0016301,GO:0016310,GO:0016740	nucleotide binding,protein kinase activity,protein serine/threonine kinase activity,protein binding,ATP binding,protein phosphorylation,signal transduction,kinase activity,phosphorylation,transferase activity
LOC110681301	51.862	2.34429	0.378564	6.19259	5.91829e-10	1.40256e-08	AAEL026056				GO:0006897,GO:0016020	endocytosis,membrane
LOC5573509	146.834	-1.76336	0.284774	-6.19216	5.93449e-10	1.40399e-08	AAEL010551
LOC110681170	101.398	2.75292	0.444952	6.18701	6.13171e-10	1.44816e-08	AAEL021655
LOC5568717	10499.2	-0.887257	0.143559	-6.18045	6.39193e-10	1.50703e-08	AAEL007043				GO:0003677	DNA binding
LOC110675833	696.27	-1.02355	0.165989	-6.16636	6.98786e-10	1.64194e-08	AAEL024786				GO:0005789,GO:0016020,GO:0016021,GO:0030054,GO:0033149,GO:0070972	endoplasmic reticulum membrane,membrane,integral component of membrane,cell junction,FFAT motif binding,protein localization to endoplasmic reticulum
LOC5575512	2200.84	0.815739	0.132289	6.16636	6.98799e-10	1.64194e-08	AAEL011881				GO:0005515,GO:0046983	protein binding,protein dimerization activity
LOC5564850	22.3689	-4.61667	0.748792	-6.16549	7.02631e-10	1.64813e-08	AAEL000631				GO:0001228,GO:0003677,GO:0005634,GO:0006355,GO:0007275,GO:0045944	DNA-binding transcription activator activity, RNA polymerase II-specific,DNA binding,nucleus,regulation of transcription, DNA-templated,multicellular organism development,positive regulation of transcription by RNA polymerase II
LOC5564114	565.175	1.31131	0.212711	6.16474	7.06e-10	1.65105e-08	AAEL004110	cdk10/11 [Source:VB Community Annotation]			GO:0004672,GO:0005524,GO:0006468	protein kinase activity,ATP binding,protein phosphorylation
LOC5567643	134.533	-1.56008	0.253068	-6.16466	7.06332e-10	1.65105e-08	AAEL006228				GO:0005634	nucleus
LOC5576658	2583.71	-1.68986	0.274131	-6.16441	7.07472e-10	1.65105e-08	AAEL012681	60S ribosomal protein L24 [Source:UniProtKB/TrEMBL;Acc:Q16LE3]	RpL24
LOC110679644	89.1192	2.62147	0.425384	6.16259	7.15662e-10	1.66733e-08	AAEL019419
LOC5564834	188.937	-3.14204	0.509934	-6.16167	7.19835e-10	1.67422e-08	AAEL000623				GO:0001228,GO:0003677,GO:0005634,GO:0006355,GO:0007275,GO:0045944	DNA-binding transcription activator activity, RNA polymerase II-specific,DNA binding,nucleus,regulation of transcription, DNA-templated,multicellular organism development,positive regulation of transcription by RNA polymerase II
LOC5574530	230.686	1.81097	0.294156	6.15649	7.4377e-10	1.72652e-08	AAEL011196				GO:0005515	protein binding
LOC5579861	66.3382	3.26415	0.530217	6.15626	7.44829e-10	1.72652e-08	AAEL005979	Class B Scavenger Receptor (CD36 domain). [Source:VB Community Annotation]	SCRB3		GO:0005886,GO:0016020,GO:0016021	plasma membrane,membrane,integral component of membrane
LOC110674020	2262.96	-0.938806	0.152646	-6.15024	7.73675e-10	1.79037e-08	AAEL022573				GO:0003676	nucleic acid binding
LOC5568441	25.1667	-9.00445	1.46536	-6.14487	8.00306e-10	1.84889e-08	AAEL006872	calponin/transgelin [Source:VB Community Annotation]			GO:0005515	protein binding
LOC5565441	11123.8	-1.00424	0.163506	-6.14189	8.15455e-10	1.88074e-08	AAEL000641	protein disulfide isomerase [Source:VB Community Annotation]			GO:0003756,GO:0005623,GO:0005783,GO:0005788,GO:0016853,GO:0045454	protein disulfide isomerase activity,obsolete cell,endoplasmic reticulum,endoplasmic reticulum lumen,isomerase activity,cell redox homeostasis
LOC5576838	1228.5	1.52389	0.248348	6.1361	8.45706e-10	1.94724e-08	AAEL012826	replication factor a 1, rfa1 [Source:VB Community Annotation]			GO:0003676,GO:0003677,GO:0005634,GO:0006260,GO:0006281,GO:0006310,GO:0046872	nucleic acid binding,DNA binding,nucleus,DNA replication,DNA repair,DNA recombination,metal ion binding
LOC5573644	1776.59	0.904259	0.14738	6.13556	8.48591e-10	1.95063e-08	AAEL010641	autophagy related gene [Source:VB Community Annotation]	APG7A		GO:0000166,GO:0005524,GO:0005634,GO:0008641,GO:0016925,GO:0019948,GO:0031510,GO:0046872	nucleotide binding,ATP binding,nucleus,ubiquitin-like modifier activating enzyme activity,protein sumoylation,SUMO activating enzyme activity,SUMO activating enzyme complex,metal ion binding
LOC5574862	675.511	-0.954792	0.15573	-6.13109	8.72817e-10	2.00297e-08	AAEL011468	protein kinase C inhibitor, putative [Source:VB Community Annotation]			GO:0003824	catalytic activity
LOC5573968	1910.85	-0.826981	0.134936	-6.12869	8.86029e-10	2.02991e-08	AAEL010823	ATP synthase delta chain [Source:VB Community Annotation]			GO:0005743,GO:0006754,GO:0006811,GO:0015986,GO:0016020,GO:0046933	mitochondrial inner membrane,ATP biosynthetic process,ion transport,ATP synthesis coupled proton transport,membrane,proton-transporting ATP synthase activity, rotational mechanism
LOC110681294	50.2488	3.11134	0.507697	6.12834	8.88007e-10	2.03106e-08	AAEL021311
LOC5565474	29.794	-9.2558	1.51062	-6.12716	8.9463e-10	2.04281e-08
LOC5574844	16559.6	-1.26168	0.206082	-6.1222	9.22917e-10	2.10391e-08	AAEL011447	60S ribosomal protein L14 [Source:UniProtKB/TrEMBL;Acc:Q1HRP1]	RpL14		GO:0003723,GO:0003735,GO:0005840,GO:0006412	RNA binding,structural constituent of ribosome,ribosome,translation
LOC5575500	76.4563	1.91691	0.313197	6.12047	9.33022e-10	2.12343e-08	AAEL011872				GO:0016020,GO:0016021	membrane,integral component of membrane
LOC5574600	131.807	-2.15674	0.352593	-6.1168	9.54739e-10	2.16927e-08	AAEL026146
LOC5577022	150.611	-1.36748	0.223636	-6.11478	9.66878e-10	2.19324e-08	AAEL023386				GO:0003676,GO:0003677	nucleic acid binding,DNA binding
LOC5570878	23.6369	-7.9636	1.30326	-6.11051	9.93105e-10	2.24536e-08	AAEL008660	Fig-alpha [Source:UniProtKB/TrEMBL;Acc:A0A1S4FK79]			GO:0046983	protein dimerization activity
LOC5573872	17966.5	-1.01695	0.166426	-6.11051	9.9312e-10	2.24536e-08	AAEL010787	DEAD box ATP-dependent RNA helicase [Source:VB Community Annotation]			GO:0000166,GO:0003676,GO:0003724,GO:0004386,GO:0005524,GO:0016787	nucleotide binding,nucleic acid binding,RNA helicase activity,helicase activity,ATP binding,hydrolase activity
LOC5576354	93.5816	-2.51428	0.411689	-6.10724	1.0137e-09	2.28813e-08	AAEL002878	NADH:ubiquinone dehydrogenase, putative [Source:VB Community Annotation]
LOC110675386	130.164	-1.39347	0.228266	-6.10458	1.0307e-09	2.3227e-08	AAEL019620				GO:0016021	integral component of membrane
LOC110676510	71.5285	2.18299	0.357754	6.10193	1.04792e-09	2.35765e-08	AAEL023510
LOC5572076	319.876	-1.90836	0.312825	-6.10039	1.05809e-09	2.37664e-08	AAEL019708				GO:0005515	protein binding
LOC5576284	672.66	1.05862	0.17373	6.09346	1.10493e-09	2.4778e-08	AAEL012442				GO:0003677,GO:0005634	DNA binding,nucleus
LOC5571598	447.166	-1.21747	0.19987	-6.0913	1.11995e-09	2.50741e-08	AAEL009183	cytochrome oxidase biogenesis protein (oxa1 mitochondrial) [Source:VB Community Annotation]			GO:0016021,GO:0032977	integral component of membrane,membrane insertase activity
LOC5567785	684.712	1.30423	0.214332	6.08506	1.16447e-09	2.60286e-08	AAEL000154				GO:0005634	nucleus
LOC5577572	81.3851	-2.14718	0.352979	-6.08303	1.17932e-09	2.63178e-08	AAEL013281	serine-type enodpeptidase [Source:VB Community Annotation]			GO:0004252,GO:0006508,GO:0008233,GO:0008236,GO:0016787	serine-type endopeptidase activity,proteolysis,peptidase activity,serine-type peptidase activity,hydrolase activity
LOC110674801	226.119	-1.4363	0.236251	-6.07953	1.20532e-09	2.68544e-08	AAEL022060
LOC5572568	33.8639	3.62098	0.596235	6.07307	1.25491e-09	2.79142e-08	AAEL009886	sodium-coupled cation-chloride cotransporter [Source:VB Community Annotation]	CCC3		GO:0006811,GO:0015293,GO:0015377,GO:0016020,GO:0016021,GO:0022857,GO:0055085,GO:1902476	ion transport,symporter activity,cation:chloride symporter activity,membrane,integral component of membrane,transmembrane transporter activity,transmembrane transport,chloride transmembrane transport
LOC110680584	71.1031	-5.16116	0.850105	-6.07121	1.26952e-09	2.81937e-08	AAEL026967				GO:0005861,GO:0006937	troponin complex,regulation of muscle contraction
LOC110675612	113.517	-5.27705	0.869865	-6.06651	1.30716e-09	2.89828e-08	AAEL022334
LOC5580030	11966.4	-1.64752	0.27165	-6.06486	1.32068e-09	2.92354e-08	AAEL009653	40S ribosomal protein S30 [Source:UniProtKB/TrEMBL;Acc:Q0IEK2]	RpS30		GO:0003735,GO:0005515,GO:0005840,GO:0006412	structural constituent of ribosome,protein binding,ribosome,translation
LOC5568869	358.136	-1.31517	0.21699	-6.06099	1.35284e-09	2.98993e-08	AAEL007185				GO:0005783,GO:0005794,GO:0006888,GO:0016192,GO:0030008	endoplasmic reticulum,Golgi apparatus,endoplasmic reticulum to Golgi vesicle-mediated transport,vesicle-mediated transport,TRAPP complex
LOC5573003	1254.45	1.05886	0.174721	6.06031	1.35858e-09	2.99779e-08	AAEL001922
LOC110681416	53.1333	2.54403	0.419842	6.05948	1.36558e-09	3.00843e-08	AAEL021799				GO:0005634,GO:0008270	nucleus,zinc ion binding
LOC5574455	74.8852	-2.00602	0.331122	-6.05827	1.37596e-09	3.02646e-08	AAEL011173				GO:0005515	protein binding
LOC110679209	277.805	5.86693	0.969699	6.05026	1.44612e-09	3.17569e-08
LOC5574425	1146.34	1.00353	0.165922	6.0482	1.46478e-09	3.21154e-08	AAEL019668				GO:0000166,GO:0004672,GO:0004674,GO:0005524,GO:0006468,GO:0016301,GO:0016310,GO:0016740	nucleotide binding,protein kinase activity,protein serine/threonine kinase activity,ATP binding,protein phosphorylation,kinase activity,phosphorylation,transferase activity
LOC110677721	37.8944	-4.12124	0.681583	-6.04657	1.47962e-09	3.23893e-08	AAEL024890
LOC110681081	109.829	2.06657	0.34183	6.04562	1.48832e-09	3.25282e-08	AAEL028067
LOC5579966	1317.5	0.978737	0.161954	6.04332	1.50978e-09	3.29448e-08	AAEL007586	nuclear pore complex protein nup98 [Source:VB Community Annotation]			GO:0005634,GO:0005643,GO:0006913,GO:0015031,GO:0017056,GO:0031965,GO:0051028	nucleus,nuclear pore,nucleocytoplasmic transport,protein transport,structural constituent of nuclear pore,nuclear membrane,mRNA transport
LOC5566168	1781.66	-2.45332	0.406625	-6.03339	1.60558e-09	3.49798e-08	AAEL019784				GO:0003682	chromatin binding
LOC5570900	790.155	-1.00916	0.16727	-6.03312	1.60827e-09	3.49831e-08	AAEL001476				GO:0005515,GO:0007275	protein binding,multicellular organism development
LOC5577620	333.103	1.63225	0.270586	6.03228	1.61666e-09	3.511e-08	AAEL003245	IMD pathway signalling I-Kappa-B Kinase 1 (IKK1 IKK-beta). (ird5 orthologue immune response deficient 5) [Source:VB Community Annotation]	IKK1		GO:0004672,GO:0005524,GO:0006468	protein kinase activity,ATP binding,protein phosphorylation
LOC5568050	443.98	1.04924	0.173952	6.03176	1.62181e-09	3.51664e-08	AAEL006488	nucleoporin, p88, putative [Source:VB Community Annotation]			GO:0000055,GO:0000056,GO:0005634,GO:0005643,GO:0006913,GO:0015031,GO:0017056,GO:0051028	ribosomal large subunit export from nucleus,ribosomal small subunit export from nucleus,nucleus,nuclear pore,nucleocytoplasmic transport,protein transport,structural constituent of nuclear pore,mRNA transport
LOC5569897	321.276	1.08799	0.180385	6.03149	1.62454e-09	3.51703e-08	AAEL008000	golgi reassembly stacking protein 2 (grasp2) [Source:VB Community Annotation]			GO:0005515,GO:0005794,GO:0016020	protein binding,Golgi apparatus,membrane
LOC5568992	43.1593	-3.63589	0.602921	-6.03046	1.63497e-09	3.53405e-08	AAEL007285				GO:0003677,GO:0005634,GO:0006355,GO:0043565	DNA binding,nucleus,regulation of transcription, DNA-templated,sequence-specific DNA binding
LOC23687986	702.505	1.27226	0.211054	6.02814	1.65852e-09	3.57934e-08	AAEL017566				GO:0000166,GO:0003677,GO:0003909,GO:0003910,GO:0005524,GO:0006260,GO:0006281,GO:0006310,GO:0006974,GO:0016874,GO:0051103,GO:0071897	nucleotide binding,DNA binding,DNA ligase activity,DNA ligase (ATP) activity,ATP binding,DNA replication,DNA repair,DNA recombination,cellular response to DNA damage stimulus,ligase activity,DNA ligation involved in DNA repair,DNA biosynthetic process
LOC5566451	34.5096	-3.63582	0.603355	-6.02601	1.68061e-09	3.62133e-08	AAEL024751				GO:0005201	extracellular matrix structural constituent
LOC5564567	24.5745	-8.00122	1.32825	-6.02389	1.70276e-09	3.66334e-08	AAEL014516	metalloproteinase, putative [Source:VB Community Annotation]			GO:0004222,GO:0006508,GO:0008233,GO:0008237,GO:0008270,GO:0016787,GO:0046872	metalloendopeptidase activity,proteolysis,peptidase activity,metallopeptidase activity,zinc ion binding,hydrolase activity,metal ion binding
LOC5573260	2146.42	-1.03906	0.172513	-6.02309	1.71118e-09	3.67571e-08	AAEL010359	ATP-dependent transporter [Source:VB Community Annotation]			GO:0000166,GO:0005524,GO:0016887	nucleotide binding,ATP binding,ATPase activity
LOC5572632	202.198	-1.65782	0.275289	-6.0221	1.7217e-09	3.69254e-08	AAEL001846	zinc carboxypeptidase [Source:VB Community Annotation]			GO:0004181,GO:0006508,GO:0008270	metallocarboxypeptidase activity,proteolysis,zinc ion binding
LOC5567850	4240.77	1.38801	0.230512	6.0214	1.72915e-09	3.70275e-08	AAEL000999	DNA replication licensing factor MCM7 [Source:VB Community Annotation]			GO:0000166,GO:0003677,GO:0003678,GO:0004386,GO:0005524,GO:0005634,GO:0006260,GO:0006270,GO:0007049,GO:0016787,GO:0032508,GO:0042555	nucleotide binding,DNA binding,DNA helicase activity,helicase activity,ATP binding,nucleus,DNA replication,DNA replication initiation,cell cycle,hydrolase activity,DNA duplex unwinding,MCM complex
LOC5565736	266.2	-1.54387	0.256623	-6.01609	1.78682e-09	3.8203e-08	AAEL004964				GO:0005515	protein binding
LOC5563988	646.091	1.12259	0.186672	6.0137	1.81336e-09	3.87103e-08	AAEL004026				GO:0003676	nucleic acid binding
LOC5572007	20.7898	-6.34072	1.05448	-6.0131	1.82005e-09	3.87929e-08	AAEL009493				GO:0016020,GO:0016021	membrane,integral component of membrane
LOC5573979	133.063	-1.60817	0.267502	-6.01181	1.83464e-09	3.90436e-08	AAEL010822	sulphate transporter [Source:VB Community Annotation]			GO:0008271,GO:0008272,GO:0015116,GO:0016020,GO:0016021,GO:0055085,GO:1902358	secondary active sulfate transmembrane transporter activity,sulfate transport,sulfate transmembrane transporter activity,membrane,integral component of membrane,transmembrane transport,sulfate transmembrane transport
LOC5577794	83.2192	1.75364	0.291841	6.00887	1.86826e-09	3.96976e-08	AAEL023985				GO:0005216,GO:0006811,GO:0016020,GO:0016021,GO:0034220,GO:0051262,GO:0055085	ion channel activity,ion transport,membrane,integral component of membrane,ion transmembrane transport,protein tetramerization,transmembrane transport
LOC5569225	28.1085	-3.3077	0.550535	-6.00815	1.8765e-09	3.98113e-08	AAEL007500
LOC5574136	24.9299	-3.54273	0.589687	-6.00781	1.8805e-09	3.98347e-08	AAEL010943
LOC5573519	35.2344	-7.64432	1.27297	-6.00509	1.91222e-09	4.04445e-08	AAEL010557				GO:0046983	protein dimerization activity
LOC5564674	191.497	-2.69679	0.449187	-6.00371	1.92863e-09	4.0729e-08	AAEL006682
LOC5566447	37.3856	-3.61256	0.60192	-6.00174	1.95214e-09	4.11623e-08	AAEL005386	collagen alpha chain, anopheles [Source:VB Community Annotation]			GO:0005201	extracellular matrix structural constituent
LOC5566446	716.162	1.43604	0.239299	6.00104	1.96059e-09	4.12773e-08	AAEL005390	importin [Source:VB Community Annotation]			GO:0005634,GO:0006886,GO:0008536	nucleus,intracellular protein transport,Ran GTPase binding
LOC5576341	1388.96	-1.25569	0.209361	-5.9977	2.00127e-09	4.20695e-08	AAEL000385	developmentally regulated RNA-binding protein [Source:VB Community Annotation]			GO:0003676,GO:0003723	nucleic acid binding,RNA binding
LOC5570769	280.694	1.11616	0.186253	5.99272	2.06364e-09	4.33145e-08	AAEL008535				GO:0003676,GO:0003700,GO:0005634,GO:0008270,GO:0046872	nucleic acid binding,DNA-binding transcription factor activity,nucleus,zinc ion binding,metal ion binding
LOC5571387	1560.37	-0.732236	0.122364	-5.9841	2.17583e-09	4.55997e-08	AAEL009026	ubiquitin-conjugating enzyme m [Source:VB Community Annotation]			GO:0000166,GO:0005524,GO:0016740	nucleotide binding,ATP binding,transferase activity
LOC5569200	60.1866	-2.16878	0.362473	-5.98327	2.18698e-09	4.57638e-08	AAEL007456	zinc finger protein, putative [Source:VB Community Annotation]			GO:0003676,GO:0005634,GO:0008270,GO:0046872	nucleic acid binding,nucleus,zinc ion binding,metal ion binding
LOC5569521	4483.79	0.99973	0.167309	5.97537	2.29573e-09	4.79664e-08	AAEL007698	PIWI [Source:VB Community Annotation]	PIWI4		GO:0003676,GO:0005515,GO:0031047	nucleic acid binding,protein binding,gene silencing by RNA
LOC5569861	431.723	-1.24757	0.208819	-5.97442	2.30916e-09	4.8174e-08	AAEL007952
LOC5577990	295.042	0.998583	0.167193	5.97265	2.33436e-09	4.8626e-08	AAEL003401	DNA-directed RNA polymerase II 19 kDa polypeptide rpb7 [Source:VB Community Annotation]			GO:0003676,GO:0003899,GO:0006351	nucleic acid binding,DNA-directed 5'-3' RNA polymerase activity,transcription, DNA-templated
LOC5567214	170.616	-3.31364	0.555081	-5.96965	2.3777e-09	4.94539e-08	AAEL028205				GO:0003677,GO:0005634	DNA binding,nucleus
LOC5578352	15.7166	-8.31606	1.39322	-5.96895	2.38786e-09	4.95905e-08	AAEL003511				GO:0005549	odorant binding
LOC110674118	43.3187	3.67731	0.616665	5.96321	2.47328e-09	5.12871e-08	AAEL024176
LOC5575698	168.657	-1.56998	0.263378	-5.96092	2.50818e-09	5.19326e-08	AAEL012000
LOC5566672	74.5413	-4.8022	0.805892	-5.95886	2.54002e-09	5.25128e-08	AAEL005533	synaptic vesicle protein [Source:VB Community Annotation]			GO:0016020,GO:0016021,GO:0022857,GO:0055085	membrane,integral component of membrane,transmembrane transporter activity,transmembrane transport
LOC110680907	74.9335	2.64153	0.4434	5.95746	2.56192e-09	5.28861e-08	AAEL023781				GO:0005634,GO:0005737,GO:0008140,GO:0032793,GO:0051289	nucleus,cytoplasm,cAMP response element binding protein binding,positive regulation of CREB transcription factor activity,protein homotetramerization
LOC5573668	147.388	-1.72276	0.289214	-5.9567	2.57387e-09	5.30532e-08	AAEL010676	regulator of g protein signaling [Source:VB Community Annotation]			GO:0007186,GO:0008277,GO:0009968,GO:0035556	G protein-coupled receptor signaling pathway,regulation of G protein-coupled receptor signaling pathway,negative regulation of signal transduction,intracellular signal transduction
LOC5573593	162.469	-2.5353	0.42598	-5.95169	2.65382e-09	5.46195e-08	AAEL002088	sodium channel, auxiliary protein, putative [Source:VB Community Annotation]			GO:0016020,GO:0016021	membrane,integral component of membrane
LOC5578503	170.015	-1.56159	0.262477	-5.94943	2.69071e-09	5.52962e-08	AAEL019998				GO:0003747,GO:0006415	translation release factor activity,translational termination
LOC5575359	76.1599	-3.48578	0.586549	-5.94287	2.80075e-09	5.74716e-08	AAEL011764	prophenoloxidase [Source:VB Community Annotation]	PPO10		GO:0004497,GO:0016491,GO:0046872,GO:0055114	monooxygenase activity,oxidoreductase activity,metal ion binding,oxidation-reduction process
LOC5579952	410.305	1.37804	0.23207	5.93805	2.88427e-09	5.90974e-08	AAEL006788	replication factor C, 37-kDa subunit, putative [Source:VB Community Annotation]			GO:0000166,GO:0003677,GO:0005524,GO:0006260,GO:0016887	nucleotide binding,DNA binding,ATP binding,DNA replication,ATPase activity
LOC5568419	671.297	-1.07302	0.180717	-5.93758	2.8926e-09	5.918e-08	AAEL006845				GO:0005634,GO:0005730,GO:0007517,GO:0015030	nucleus,nucleolus,muscle organ development,Cajal body
LOC5567712	51.1007	2.42405	0.408417	5.93522	2.93446e-09	5.99138e-08	AAEL024780				GO:0006355,GO:0046983	regulation of transcription, DNA-templated,protein dimerization activity
LOC5567190	554.497	-1.01257	0.170608	-5.93507	2.93716e-09	5.99138e-08	AAEL023706				GO:0005085,GO:0007165,GO:0007264	guanyl-nucleotide exchange factor activity,signal transduction,small GTPase mediated signal transduction
LOC5578481	51.9012	-3.00346	0.506115	-5.93433	2.95041e-09	6.00949e-08	AAEL000495	glutathione peroxidase [Source:VB Community Annotation]	GPXH3		GO:0004601,GO:0004602,GO:0006979,GO:0055114,GO:0098869	peroxidase activity,glutathione peroxidase activity,response to oxidative stress,oxidation-reduction process,cellular oxidant detoxification
LOC5571988	90.0603	-2.49344	0.42032	-5.93225	2.98803e-09	6.07713e-08	AAEL009471
LOC110676917	52.6682	2.34016	0.394714	5.92875	3.05247e-09	6.19181e-08	AAEL027728
LOC5572545	802.511	0.969217	0.163479	5.9287	3.05341e-09	6.19181e-08	AAEL009871	80 kda MCM3-associated protein [Source:VB Community Annotation]			GO:0003676	nucleic acid binding
LOC5580097	44.3538	-3.0333	0.5117	-5.9279	3.06836e-09	6.21298e-08	AAEL002173				GO:0008017	microtubule binding
LOC5571450	790.839	-1.12273	0.189529	-5.92382	3.14543e-09	6.35968e-08	AAEL009078	NADH-ubiquinone oxidoreductase sgdh subunit [Source:VB Community Annotation]			GO:0005739,GO:0016020,GO:0016021	mitochondrion,membrane,integral component of membrane
LOC5572111	33.1997	-7.55784	1.27679	-5.91941	3.23105e-09	6.52321e-08	AAEL009524	alpha-amylase [Source:VB Community Annotation]	MAL1		GO:0000023,GO:0003824,GO:0004558,GO:0005975,GO:0008152,GO:0016787,GO:0016798,GO:0032450,GO:0090599	maltose metabolic process,catalytic activity,alpha-1,4-glucosidase activity,carbohydrate metabolic process,metabolic process,hydrolase activity,hydrolase activity, acting on glycosyl bonds,maltose alpha-glucosidase activity,alpha-glucosidase activity
LOC5574585	52.0784	-3.81096	0.643917	-5.91841	3.2507e-09	6.55328e-08	AAEL002423				GO:0046983	protein dimerization activity
LOC5575903	15.9307	-5.17133	0.874991	-5.91016	3.41778e-09	6.88003e-08	AAEL012150				GO:0000981,GO:0003677,GO:0005634,GO:0006355,GO:0006357,GO:0007275,GO:0043565	DNA-binding transcription factor activity, RNA polymerase II-specific,DNA binding,nucleus,regulation of transcription, DNA-templated,regulation of transcription by RNA polymerase II,multicellular organism development,sequence-specific DNA binding
LOC5574224	1867.31	-2.54045	0.430188	-5.90543	3.51718e-09	7.06979e-08	AAEL018207	C-Type lectin (CTL) [Source:VB Community Annotation]	CTL8
LOC5567361	422.282	0.934513	0.15826	5.90492	3.5281e-09	7.0814e-08	AAEL006016				GO:0005739,GO:0008053,GO:0016020,GO:0016021	mitochondrion,mitochondrial fusion,membrane,integral component of membrane
LOC110675199	22.9202	-8.8693	1.50284	-5.90169	3.59788e-09	7.20085e-08	AAEL024986
LOC5571666	23.0083	-3.51657	0.595858	-5.90169	3.59807e-09	7.20085e-08	AAEL001671
LOC5572928	21.511	-3.07978	0.522	-5.89996	3.63582e-09	7.26584e-08	AAEL010142
LOC5579004	979.283	1.12292	0.190432	5.89672	3.70798e-09	7.3993e-08	AAEL003812
LOC5568599	3096.89	0.970221	0.164571	5.89544	3.73681e-09	7.44603e-08	AAEL019594				GO:0005515,GO:0008168,GO:0016740,GO:0032259	protein binding,methyltransferase activity,transferase activity,methylation
LOC5566598	425.728	2.80872	0.476453	5.89507	3.7453e-09	7.45217e-08	AAEL000776				GO:0008270,GO:0046872	zinc ion binding,metal ion binding
LOC5566631	55.2989	-10.1662	1.72652	-5.88828	3.90224e-09	7.75324e-08	AAEL021888
LOC5565427	23.4125	-7.0169	1.19188	-5.88724	3.92707e-09	7.79134e-08	AAEL000633	Toll-like receptor [Source:VB Community Annotation]	TOLL8		GO:0005515,GO:0007165,GO:0016020,GO:0016021	protein binding,signal transduction,membrane,integral component of membrane
LOC5575714	795.037	-0.992553	0.168619	-5.88637	3.94777e-09	7.82112e-08	AAEL012023				GO:0032434	regulation of proteasomal ubiquitin-dependent protein catabolic process
LOC110680570	96.1701	2.61488	0.444437	5.88359	4.01461e-09	7.94212e-08	AAEL028081
LOC5579824	79.8187	-1.94166	0.33006	-5.88275	4.035e-09	7.97101e-08	AAEL027790				GO:0005515	protein binding
LOC5575682	225.082	-1.15857	0.197087	-5.87848	4.14058e-09	8.16787e-08	AAEL011993				GO:0003677,GO:0004518,GO:0005634,GO:0090305	DNA binding,nuclease activity,nucleus,nucleic acid phosphodiester bond hydrolysis
LOC110678350	218.648	-2.46144	0.418796	-5.87741	4.16738e-09	8.20895e-08	AAEL022711
LOC5579328	2225.21	-1.04686	0.17828	-5.872	4.30574e-09	8.46938e-08	AAEL023188				GO:0005783,GO:0005789,GO:0006486,GO:0006487,GO:0008250,GO:0016020,GO:0016021	endoplasmic reticulum,endoplasmic reticulum membrane,protein glycosylation,protein N-linked glycosylation,oligosaccharyltransferase complex,membrane,integral component of membrane
LOC5570704	1353.43	3.77342	0.642781	5.87046	4.3458e-09	8.52951e-08	AAEL022657				GO:0016747	transferase activity, transferring acyl groups other than amino-acyl groups
LOC5574507	347.011	1.24081	0.211369	5.87035	4.34869e-09	8.52951e-08	AAEL002374	taxilin [Source:VB Community Annotation]			GO:0019905	syntaxin binding
LOC110674205	171.944	-2.00424	0.341731	-5.86497	4.49219e-09	8.79843e-08	AAEL027099
LOC5575552	387.16	-1.92099	0.327796	-5.86031	4.62016e-09	9.03622e-08	AAEL002675	Arginase [Source:UniProtKB/TrEMBL;Acc:Q17HI3]			GO:0000050,GO:0004053,GO:0006525,GO:0016787,GO:0046872	urea cycle,arginase activity,arginine metabolic process,hydrolase activity,metal ion binding
LOC110677933	340.977	-1.60388	0.273719	-5.85957	4.64068e-09	9.06348e-08	AAEL027357
LOC5572739	306.197	1.25876	0.214854	5.85866	4.66618e-09	9.10038e-08	AAEL010010				GO:0003676,GO:0005634,GO:0008270	nucleic acid binding,nucleus,zinc ion binding
LOC5564489	1216.51	-0.785339	0.134075	-5.85744	4.70061e-09	9.14686e-08	AAEL004290	histone-lysine n-methyltransferase [Source:VB Community Annotation]			GO:0003677,GO:0005515,GO:0005634,GO:0005694,GO:0008168,GO:0008270,GO:0016740,GO:0018024,GO:0032259,GO:0034968,GO:0042025	DNA binding,protein binding,nucleus,chromosome,methyltransferase activity,zinc ion binding,transferase activity,histone-lysine N-methyltransferase activity,methylation,histone lysine methylation,host cell nucleus
LOC5571382	56.5629	-9.23038	1.57586	-5.85734	4.7033e-09	9.14686e-08	AAEL009018	cytochrome P450 [Source:VB Community Annotation]			GO:0004497,GO:0005506,GO:0016491,GO:0016705,GO:0020037,GO:0046872,GO:0055114	monooxygenase activity,iron ion binding,oxidoreductase activity,oxidoreductase activity, acting on paired donors, with incorporation or reduction of molecular oxygen,heme binding,metal ion binding,oxidation-reduction process
LOC5579210	173.036	1.94809	0.332604	5.85708	4.71083e-09	9.14858e-08	AAEL027204				GO:0005509,GO:0005634,GO:0005737,GO:0005886,GO:0007275,GO:0008270,GO:0014018,GO:0016020,GO:0016055,GO:0030178,GO:0046872	calcium ion binding,nucleus,cytoplasm,plasma membrane,multicellular organism development,zinc ion binding,neuroblast fate specification,membrane,Wnt signaling pathway,negative regulation of Wnt signaling pathway,metal ion binding
LOC110676606	132.408	-2.42185	0.413521	-5.85666	4.72265e-09	9.15861e-08	AAEL021066
LOC5574280	223.315	2.03436	0.347377	5.85636	4.73112e-09	9.16214e-08	AAEL020827				GO:0004672,GO:0004713,GO:0005515,GO:0005524,GO:0006468,GO:0018108	protein kinase activity,protein tyrosine kinase activity,protein binding,ATP binding,protein phosphorylation,peptidyl-tyrosine phosphorylation
LOC110676351	38.2281	-2.44821	0.418749	-5.84648	5.02087e-09	9.7096e-08	AAEL024636
LOC5574395	1003.58	1.12972	0.193281	5.84496	5.06696e-09	9.78498e-08	AAEL011124	PHD finger protein [Source:VB Community Annotation]			GO:0046872	metal ion binding
LOC5565277	102.897	-3.32993	0.56986	-5.84342	5.11407e-09	9.85281e-08	AAEL019489				GO:0000981,GO:0003677,GO:0005634,GO:0006355,GO:0006357,GO:0043565,GO:0046872	DNA-binding transcription factor activity, RNA polymerase II-specific,DNA binding,nucleus,regulation of transcription, DNA-templated,regulation of transcription by RNA polymerase II,sequence-specific DNA binding,metal ion binding
LOC5579974	13.9784	-4.2465	0.726725	-5.84334	5.11639e-09	9.85281e-08	AAEL014447
LOC5566175	614.158	-1.23248	0.210941	-5.84276	5.13432e-09	9.87353e-08	AAEL005237				GO:0016020,GO:0016021	membrane,integral component of membrane
LOC5573830	2658.63	-1.40314	0.24034	-5.83813	5.27913e-09	1.01379e-07	AAEL010754	Mitochondrial ATP synthase F chain [Source:UniProtKB/TrEMBL;Acc:Q1HRJ7]			GO:0005739,GO:0006754,GO:0006811,GO:0016020,GO:0016021,GO:0045263	mitochondrion,ATP biosynthetic process,ion transport,membrane,integral component of membrane,proton-transporting ATP synthase complex, coupling factor F(o)
LOC5569788	49.9052	-2.04727	0.350726	-5.83725	5.30687e-09	1.01769e-07	AAEL020619				GO:0016021,GO:0022857,GO:0055085	integral component of membrane,transmembrane transporter activity,transmembrane transport
LOC110676442	94.8237	-1.54911	0.265413	-5.83661	5.32731e-09	1.02019e-07	AAEL022617
LOC23687597	61.6465	-3.9413	0.67545	-5.83507	5.37672e-09	1.02822e-07	AAEL017177
LOC5572599	772.315	1.40571	0.240933	5.83444	5.39721e-09	1.03071e-07	AAEL009912				GO:0003723	RNA binding
LOC5578278	411.691	1.74324	0.298899	5.83222	5.46958e-09	1.04308e-07	AAEL003495				GO:0005515	protein binding
LOC5577588	150.332	2.12225	0.364071	5.82922	5.56873e-09	1.06052e-07	AAEL013295				GO:0005768,GO:0005770,GO:0016020,GO:0016021	endosome,late endosome,membrane,integral component of membrane
LOC5571645	2924.38	-0.973624	0.167063	-5.82789	5.6134e-09	1.06755e-07	AAEL001636	nuclear transcription factor, x-box binding 1 (nfx1) [Source:VB Community Annotation]			GO:0003676,GO:0003700,GO:0004497,GO:0005634,GO:0006355,GO:0008270,GO:0046872,GO:0055114	nucleic acid binding,DNA-binding transcription factor activity,monooxygenase activity,nucleus,regulation of transcription, DNA-templated,zinc ion binding,metal ion binding,oxidation-reduction process
LOC5565897	410.094	5.50394	0.944487	5.82743	5.62866e-09	1.06898e-07	AAEL000686	lipase [Source:VB Community Annotation]			GO:0004806,GO:0005576,GO:0052689	triglyceride lipase activity,extracellular region,carboxylic ester hydrolase activity
LOC5572551	744.205	0.773266	0.132729	5.82588	5.68111e-09	1.07745e-07	AAEL009877	amyloid binding protein [Source:VB Community Annotation]			GO:0005515,GO:0006886	protein binding,intracellular protein transport
LOC5572643	354.408	1.04276	0.179025	5.82466	5.72306e-09	1.08392e-07	AAEL001874	cop9 complex subunit [Source:VB Community Annotation]			GO:0005515,GO:0005634,GO:0005737,GO:0008180	protein binding,nucleus,cytoplasm,COP9 signalosome
LOC5577552	888.003	-3.17757	0.546223	-5.81735	5.97891e-09	1.13082e-07	AAEL013262				GO:0004568,GO:0006032,GO:0016998	chitinase activity,chitin catabolic process,cell wall macromolecule catabolic process
LOC5572098	959.895	1.31514	0.226136	5.81572	6.03718e-09	1.14027e-07	AAEL009509	zinc finger protein [Source:VB Community Annotation]			GO:0004842,GO:0016567,GO:0046872	ubiquitin-protein transferase activity,protein ubiquitination,metal ion binding
LOC5565189	21.8595	-8.8185	1.51653	-5.81492	6.06624e-09	1.14419e-07	AAEL004605	salivary gland-expressed bHLH, putative [Source:VB Community Annotation]			GO:0046983	protein dimerization activity
LOC5568707	450.588	1.23783	0.212989	5.81169	6.18439e-09	1.16458e-07	AAEL007066	mitotic checkpoint protein and poly(a)+ RNA export protein [Source:VB Community Annotation]			GO:0005515,GO:0005623,GO:0006406	protein binding,obsolete cell,mRNA export from nucleus
LOC110676092	112.937	-1.73794	0.299052	-5.81151	6.19124e-09	1.16458e-07	AAEL025498				GO:0002376,GO:0005737,GO:0007165,GO:0016787,GO:0034128,GO:0035591,GO:0045087,GO:0048678,GO:0050135,GO:0061809	immune system process,cytoplasm,signal transduction,hydrolase activity,negative regulation of MyD88-independent toll-like receptor signaling pathway,signaling adaptor activity,innate immune response,response to axon injury,NAD(P)+ nucleosidase activity,NAD+ nucleotidase, cyclic ADP-ribose generating
LOC5566540	87.3087	-2.43134	0.418696	-5.80693	6.36276e-09	1.19521e-07	AAEL005465
LOC5570732	1880.14	1.64209	0.282794	5.80667	6.37259e-09	1.19543e-07	AAEL020636				GO:0007049	cell cycle
LOC5572218	20.9523	-3.05679	0.52676	-5.803	6.514e-09	1.22029e-07	AAEL009625	short-chain dehydrogenase [Source:VB Community Annotation]			GO:0055114	oxidation-reduction process
LOC5568678	585.257	1.14043	0.196548	5.80226	6.54255e-09	1.22397e-07	AAEL007030	ceramidase [Source:VB Community Annotation]			GO:0006629,GO:0006665,GO:0016787,GO:0017040,GO:0046514,GO:0102121	lipid metabolic process,sphingolipid metabolic process,hydrolase activity,N-acylsphingosine amidohydrolase activity,ceramide catabolic process,ceramidase activity
LOC5578265	232.904	1.08677	0.187333	5.80125	6.58235e-09	1.22947e-07	AAEL003493	GDI interacting protein, putative [Source:VB Community Annotation]			GO:0005515	protein binding
LOC5577640	283.622	-1.58249	0.272793	-5.80106	6.5898e-09	1.22947e-07	AAEL003228	mitotic protein phosphatase 1 regulator, putative [Source:VB Community Annotation]			GO:0005515	protein binding
LOC5577891	16.5436	-4.14181	0.714409	-5.79753	6.72971e-09	1.25387e-07	AAEL013405	nk homeobox protein [Source:VB Community Annotation]			GO:0000981,GO:0003677,GO:0005634,GO:0006355,GO:0006357,GO:0043565	DNA-binding transcription factor activity, RNA polymerase II-specific,DNA binding,nucleus,regulation of transcription, DNA-templated,regulation of transcription by RNA polymerase II,sequence-specific DNA binding
LOC5563637	62.0237	3.17913	0.54852	5.79583	6.79835e-09	1.26495e-07	AAEL000057	Toll-like receptor [Source:VB Community Annotation]	TOLL5B		GO:0002224,GO:0004888,GO:0005515,GO:0006955,GO:0007165,GO:0016020,GO:0016021	toll-like receptor signaling pathway,transmembrane signaling receptor activity,protein binding,immune response,signal transduction,membrane,integral component of membrane
LOC5566708	109.297	2.47713	0.427651	5.7924	6.9388e-09	1.28934e-07	AAEL005582				GO:0003676	nucleic acid binding
LOC5568748	559.558	-1.40171	0.242027	-5.79154	6.97444e-09	1.29422e-07	AAEL007084	Methyltransferase-like protein [Source:UniProtKB/TrEMBL;Acc:A0A1S4FFL5]			GO:0008168,GO:0016740,GO:0032259	methyltransferase activity,transferase activity,methylation
LOC110681481	187.728	1.28725	0.222401	5.78798	7.12359e-09	1.31834e-07	AAEL025965
LOC5565192	187.728	1.28725	0.222401	5.78798	7.12359e-09	1.31834e-07	AAEL014752				GO:0005634,GO:0045892	nucleus,negative regulation of transcription, DNA-templated
LOC5576079	785.294	-1.60258	0.277273	-5.77979	7.47924e-09	1.3823e-07	AAEL012317	MICOS complex subunit MIC13 [Source:UniProtKB/TrEMBL;Acc:Q1HRM0]			GO:0005739,GO:0005743,GO:0016020,GO:0016021,GO:0061617	mitochondrion,mitochondrial inner membrane,membrane,integral component of membrane,MICOS complex
LOC5578117	146.089	-1.55883	0.269869	-5.77625	7.6386e-09	1.40987e-07	AAEL003417	mitochondrial ATPase inhibitor, putative [Source:VB Community Annotation]			GO:0005739,GO:0032780,GO:0042030	mitochondrion,negative regulation of ATPase activity,ATPase inhibitor activity
LOC110674142	33.7558	3.00164	0.520092	5.77136	7.86342e-09	1.44942e-07	AAEL021882
LOC5564412	278.256	-1.99786	0.346185	-5.77108	7.87649e-09	1.44988e-07	AAEL014422	syntrophin [Source:VB Community Annotation]			GO:0005198,GO:0005515,GO:0005856	structural molecule activity,protein binding,cytoskeleton
LOC5571036	328.583	-1.25784	0.217972	-5.77064	7.89687e-09	1.4517e-07	AAEL008763	tata-binding protein-associated phosphoprotein (dr1) [Source:VB Community Annotation]			GO:0000122,GO:0003712,GO:0003714,GO:0005634,GO:0017054,GO:0046982	negative regulation of transcription by RNA polymerase II,transcription coregulator activity,transcription corepressor activity,nucleus,negative cofactor 2 complex,protein heterodimerization activity
LOC5573450	241.319	1.98437	0.344019	5.76819	8.01298e-09	1.47108e-07	AAEL019574				GO:0000166,GO:0005524,GO:0005634	nucleotide binding,ATP binding,nucleus
LOC5576500	154.971	1.25941	0.218371	5.76729	8.05546e-09	1.47691e-07	AAEL012551				GO:0003676,GO:0005634,GO:0008270,GO:0046872	nucleic acid binding,nucleus,zinc ion binding,metal ion binding
LOC5571443	20.1087	-8.67487	1.50444	-5.76619	8.10847e-09	1.48465e-07	AAEL009081
LOC5569180	1343.59	-1.09621	0.190148	-5.76505	8.16324e-09	1.49269e-07	AAEL007444				GO:0003677,GO:0003700,GO:0005634,GO:0006355	DNA binding,DNA-binding transcription factor activity,nucleus,regulation of transcription, DNA-templated
LOC5573243	866.235	0.972491	0.16871	5.76429	8.20021e-09	1.49746e-07	AAEL010341	RuvB-like helicase 2 (EC 3.6.4.12)(Reptin) [Source:VB Community Annotation]	rept		GO:0000166,GO:0003678,GO:0003714,GO:0004386,GO:0005524,GO:0005634,GO:0006281,GO:0006325,GO:0006974,GO:0016573,GO:0016787,GO:0031011,GO:0032508,GO:0035267,GO:0042127,GO:0043139,GO:0043141,GO:0043486,GO:0090090,GO:0097255,GO:1903507	nucleotide binding,DNA helicase activity,transcription corepressor activity,helicase activity,ATP binding,nucleus,DNA repair,chromatin organization,cellular response to DNA damage stimulus,histone acetylation,hydrolase activity,Ino80 complex,DNA duplex unwinding,NuA4 histone acetyltransferase complex,regulation of cell population proliferation,5'-3' DNA helicase activity,GO_0043141,histone exchan…
LOC5565225	700.882	-0.819855	0.142249	-5.76354	8.23684e-09	1.50216e-07	AAEL004657				GO:0016020,GO:0016021	membrane,integral component of membrane
LOC110676884	74.228	2.16564	0.37579	5.76291	8.26757e-09	1.50577e-07	AAEL028124
LOC110680505	10912.5	-1.07829	0.187156	-5.76146	8.33898e-09	1.51677e-07	AAEL021755
LOC5566848	839.953	1.33506	0.2318	5.75952	8.43552e-09	1.5323e-07	AAEL000815				GO:0006281,GO:0006974,GO:0010952,GO:0016504,GO:0070577,GO:0070628	DNA repair,cellular response to DNA damage stimulus,positive regulation of peptidase activity,peptidase activator activity,lysine-acetylated histone binding,proteasome binding
LOC110679577	22.8027	-7.0662	1.22725	-5.75777	8.52306e-09	1.54617e-07	AAEL021587
LOC5569622	545.899	1.26855	0.220524	5.75242	8.79751e-09	1.59385e-07	AAEL001246	Thymidylate kinase, putative [Source:VB Community Annotation]			GO:0004798,GO:0005524,GO:0006233,GO:0046940	thymidylate kinase activity,ATP binding,dTDP biosynthetic process,nucleoside monophosphate phosphorylation
LOC5563910	909.744	-0.902639	0.156925	-5.75203	8.81774e-09	1.59542e-07	AAEL027639
LOC5578442	141.558	-2.09913	0.365	-5.75105	8.86909e-09	1.60261e-07	AAEL000512	Dynein heavy chain [Source:UniProtKB/TrEMBL;Acc:A0A1S4EW29]			GO:0000166,GO:0003774,GO:0003777,GO:0005524,GO:0005737,GO:0005856,GO:0005858,GO:0005874,GO:0005929,GO:0007018,GO:0008569,GO:0016020,GO:0016021,GO:0016887,GO:0030286,GO:0042995,GO:0060285	nucleotide binding,motor activity,microtubule motor activity,ATP binding,cytoplasm,cytoskeleton,axonemal dynein complex,microtubule,cilium,microtubule-based movement,ATP-dependent microtubule motor activity, minus-end-directed,membrane,integral component of membrane,ATPase activity,dynein complex,cell projection,cilium-dependent cell motility
LOC5572737	180.78	1.37482	0.239161	5.74852	9.00288e-09	1.62465e-07	AAEL010006				GO:0003676,GO:0005634,GO:0008270,GO:0046872	nucleic acid binding,nucleus,zinc ion binding,metal ion binding
LOC5572463	2183.89	0.889543	0.154753	5.74815	9.02237e-09	1.62603e-07	AAEL001798	protein tyrosine phosphatase prl [Source:VB Community Annotation]			GO:0006470,GO:0008138,GO:0016311,GO:0016791	protein dephosphorylation,protein tyrosine/serine/threonine phosphatase activity,dephosphorylation,phosphatase activity
LOC5578489	17.9159	-4.03059	0.701349	-5.74691	9.08893e-09	1.63589e-07	AAEL003551
LOC5569265	105.042	-2.40694	0.418879	-5.74615	9.12996e-09	1.64113e-07	AAEL007511	serine protease [Source:VB Community Annotation]			GO:0004252,GO:0006508,GO:0008233,GO:0008236,GO:0016787	serine-type endopeptidase activity,proteolysis,peptidase activity,serine-type peptidase activity,hydrolase activity
LOC110677042	45.0185	-2.34165	0.407683	-5.74379	9.25817e-09	1.662e-07	AAEL025373
LOC5573506	27.7331	-4.41869	0.769897	-5.73932	9.50549e-09	1.70418e-07	AAEL010545				GO:0005634,GO:0006355	nucleus,regulation of transcription, DNA-templated
LOC5571106	346.241	1.06736	0.186001	5.73844	9.55501e-09	1.71083e-07	AAEL027322				GO:0005794,GO:0006886,GO:0015031,GO:0016192,GO:0031901	Golgi apparatus,intracellular protein transport,protein transport,vesicle-mediated transport,early endosome membrane
LOC5574659	11.5902	-7.87957	1.37323	-5.73797	9.58177e-09	1.71339e-07	AAEL020171
CFI06_mgt01	25.056	-6.11346	1.06594	-5.73528	9.73533e-09	1.7386e-07
LOC5566251	15.6618	-3.38755	0.590776	-5.73408	9.80441e-09	1.74867e-07	AAEL015110	dipeptidyl-peptidase [Source:VB Community Annotation]			GO:0006508,GO:0008236	proteolysis,serine-type peptidase activity
LOC5565405	9778.05	1.08057	0.188503	5.73235	9.9048e-09	1.76428e-07	AAEL014843	heat shock protein [Source:VB Community Annotation]			GO:0000166,GO:0005524,GO:0006457,GO:0051082	nucleotide binding,ATP binding,protein folding,unfolded protein binding
LOC5569740	1486.85	-1.11371	0.194308	-5.73166	9.945e-09	1.76916e-07	AAEL022979				GO:0003779,GO:0005198,GO:0005856,GO:0005912,GO:0008092,GO:0030054	actin binding,structural molecule activity,cytoskeleton,adherens junction,cytoskeletal protein binding,cell junction
LOC110674233	70.3784	-1.59285	0.278017	-5.72933	1.00831e-08	1.79003e-07	AAEL020626
LOC5567424	616.276	-1.59186	0.277849	-5.72924	1.00883e-08	1.79003e-07	AAEL006065	s-adenosyl-methyltransferase mraw [Source:VB Community Annotation]			GO:0008168,GO:0016740,GO:0032259	methyltransferase activity,transferase activity,methylation
LOC5564334	259.7	-2.80078	0.488917	-5.72855	1.01295e-08	1.79502e-07	AAEL022076				GO:0005515,GO:0016020,GO:0016021	protein binding,membrane,integral component of membrane
LOC5569531	9823.35	-1.20407	0.210232	-5.72731	1.02037e-08	1.80585e-07	AAEL007715	60S ribosomal protein L21 [Source:UniProtKB/TrEMBL;Acc:Q1HRN4]	RpL21		GO:0003735,GO:0005840,GO:0006412	structural constituent of ribosome,ribosome,translation
LOC5566958	639.722	0.917697	0.160274	5.72581	1.0294e-08	1.81949e-07	AAEL005719	cleavage stimulation factor [Source:VB Community Annotation]			GO:0005515,GO:0005634,GO:0006396,GO:0006397	protein binding,nucleus,RNA processing,mRNA processing
LOC5564525	166.256	-1.59858	0.279346	-5.72259	1.0491e-08	1.85192e-07	AAEL014492				GO:0005739,GO:0005743,GO:0009060,GO:0016020,GO:0016021,GO:0033617	mitochondrion,mitochondrial inner membrane,aerobic respiration,membrane,integral component of membrane,mitochondrial cytochrome c oxidase assembly
LOC5566258	84.65	-4.02675	0.70387	-5.72087	1.05981e-08	1.86845e-07	AAEL015116	prophenoloxidase [Source:VB Community Annotation]			GO:0004497,GO:0016491,GO:0046872,GO:0055114	monooxygenase activity,oxidoreductase activity,metal ion binding,oxidation-reduction process
LOC110681135	59.5866	-2.67196	0.467179	-5.71935	1.06932e-08	1.8828e-07	AAEL027279				GO:0003676,GO:0003700,GO:0005634,GO:0006355	nucleic acid binding,DNA-binding transcription factor activity,nucleus,regulation of transcription, DNA-templated
LOC110675441	19.508	-7.65679	1.33913	-5.71775	1.07947e-08	1.89824e-07	AAEL020512	Putative 8.5 kDa secreted protein [Source:UniProtKB/TrEMBL;Acc:Q58HC2]
LOC110675187	15.0535	-8.24683	1.44291	-5.71542	1.09436e-08	1.92196e-07	AAEL028051				GO:0005576,GO:0008061	extracellular region,chitin binding
LOC110681419	40.1796	2.50371	0.438142	5.71438	1.10108e-08	1.93131e-07	AAEL027200
LOC5570081	63.1844	2.2359	0.391394	5.71267	1.1122e-08	1.94832e-07	AAEL019483				GO:0003676	nucleic acid binding
LOC5575450	5675.22	-1.05219	0.184229	-5.71129	1.12122e-08	1.96164e-07	AAEL002639	60S ribosomal protein L36 [Source:UniProtKB/TrEMBL;Acc:Q17HK5]	Rpl36-2	Rpl36	GO:0003735,GO:0005840,GO:0006412	structural constituent of ribosome,ribosome,translation
LOC110679696	25.1563	-2.79792	0.489991	-5.71014	1.12882e-08	1.97242e-07	AAEL020347
LOC5564560	32.9587	3.31778	0.581778	5.70283	1.17834e-08	2.05635e-07	AAEL004318
LOC110681096	132.188	1.37117	0.240446	5.70259	1.17999e-08	2.05662e-07	AAEL022827
LOC5579830	221.096	-1.13302	0.19871	-5.70189	1.18484e-08	2.06246e-07	AAEL005857				GO:0008168	methyltransferase activity
LOC5568083	426.751	-2.34055	0.410605	-5.70024	1.19638e-08	2.07993e-07	AAEL006534	protocadherin [Source:VB Community Annotation]			GO:0005509,GO:0005886,GO:0007155,GO:0007156,GO:0016020	calcium ion binding,plasma membrane,cell adhesion,homophilic cell adhesion via plasma membrane adhesion molecules,membrane
LOC5574246	29.1787	4.04101	0.709009	5.69952	1.20146e-08	2.08612e-07	AAEL011013	single-minded [Source:VB Community Annotation]			GO:0003677,GO:0003700,GO:0005515,GO:0005634,GO:0005667,GO:0005737,GO:0006355,GO:0046983	DNA binding,DNA-binding transcription factor activity,protein binding,nucleus,transcription regulator complex,cytoplasm,regulation of transcription, DNA-templated,protein dimerization activity
LOC5574015	99.7024	-4.9841	0.874852	-5.69708	1.21875e-08	2.11347e-07	AAEL010850	troponin i [Source:VB Community Annotation]			GO:0005861	troponin complex
LOC5578994	490.047	1.49618	0.262718	5.69501	1.23361e-08	2.13655e-07	AAEL003801	28S ribosomal protein S5 [Source:VB Community Annotation]	mRpS5		GO:0003723,GO:0003735,GO:0005840,GO:0006412,GO:1990904	RNA binding,structural constituent of ribosome,ribosome,translation,ribonucleoprotein complex
LOC110674346	58.0949	-6.55486	1.1512	-5.69396	1.24127e-08	2.14711e-07	AAEL025120
LOC110677665	966.58	1.48094	0.260117	5.69335	1.24568e-08	2.15204e-07	AAEL010932	RNAse h [Source:VB Community Annotation]			GO:0003676,GO:0004527,GO:0046872,GO:0090305	nucleic acid binding,exonuclease activity,metal ion binding,nucleic acid phosphodiester bond hydrolysis
LOC5571538	17.6265	-3.3326	0.585502	-5.69187	1.25657e-08	2.16814e-07	AAEL009117	cytochrome P450 [Source:VB Community Annotation]	CYP6M5		GO:0004497,GO:0005506,GO:0016020,GO:0016021,GO:0016491,GO:0016705,GO:0020037,GO:0046872,GO:0055114	monooxygenase activity,iron ion binding,membrane,integral component of membrane,oxidoreductase activity,oxidoreductase activity, acting on paired donors, with incorporation or reduction of molecular oxygen,heme binding,metal ion binding,oxidation-reduction process
LOC5568820	1280.66	1.3928	0.244716	5.69149	1.25932e-08	2.17017e-07	AAEL001176	s-adenosylmethionine decarboxylase [Source:VB Community Annotation]			GO:0004014,GO:0006557,GO:0006596,GO:0006597,GO:0008295,GO:0016829,GO:0016831	adenosylmethionine decarboxylase activity,S-adenosylmethioninamine biosynthetic process,polyamine biosynthetic process,spermine biosynthetic process,spermidine biosynthetic process,lyase activity,carboxy-lyase activity
LOC5564515	214.257	1.42707	0.250889	5.68805	1.28496e-08	2.21157e-07	AAEL004302				GO:0003690,GO:0003697,GO:0005634,GO:0006260,GO:0006270,GO:0046872	double-stranded DNA binding,single-stranded DNA binding,nucleus,DNA replication,DNA replication initiation,metal ion binding
LOC5576758	10073.6	-0.907604	0.159576	-5.68759	1.28848e-08	2.21487e-07	AAEL025553				GO:0003735,GO:0005840,GO:0006412	structural constituent of ribosome,ribosome,translation
LOC110679351	217.622	6.3172	1.1109	5.68657	1.29619e-08	2.22466e-07	AAEL024521
LOC5565671	123.079	1.57003	0.276103	5.68641	1.29741e-08	2.22466e-07	AAEL014934				GO:0008033	tRNA processing
LOC5574745	668.417	0.936792	0.164757	5.68591	1.30121e-08	2.22841e-07	AAEL011382	116 kda U5 small nuclear ribonucleoprotein component [Source:UniProtKB/TrEMBL;Acc:Q16Q70]			GO:0000166,GO:0003924,GO:0005525,GO:0005634,GO:0005681,GO:0006397,GO:0008380	nucleotide binding,GTPase activity,GTP binding,nucleus,spliceosomal complex,mRNA processing,RNA splicing
LOC5569137	80.9864	-1.82838	0.32159	-5.68543	1.30484e-08	2.23185e-07	AAEL007401	roundabout, putative [Source:VB Community Annotation]			GO:0005515,GO:0007155,GO:0016020,GO:0016021	protein binding,cell adhesion,membrane,integral component of membrane
LOC5574181	759.5	-0.842008	0.148115	-5.68483	1.30942e-08	2.2369e-07	AAEL002299	high affinity copper transporter, putative [Source:VB Community Annotation]			GO:0005375,GO:0006811,GO:0006825,GO:0006878,GO:0016020,GO:0016021,GO:0035434	copper ion transmembrane transporter activity,ion transport,copper ion transport,cellular copper ion homeostasis,membrane,integral component of membrane,copper ion transmembrane transport
LOC5564602	230.687	1.24183	0.218463	5.68442	1.31256e-08	2.23948e-07	AAEL014522
LOC110681388	602.168	-1.18578	0.208696	-5.68185	1.33246e-08	2.27063e-07	AAEL026893	Signal peptidase complex subunit 3 [Source:UniProtKB/TrEMBL;Acc:Q1HRQ4]
LOC5571846	8455.16	-1.43325	0.252292	-5.68091	1.33978e-08	2.28028e-07	AAEL023681
LOC5578155	11787	-1.13644	0.200081	-5.6799	1.34773e-08	2.29097e-07	AAEL013533				GO:0005634,GO:0005730,GO:0006364	nucleus,nucleolus,rRNA processing
LOC5574897	1474.34	1.12762	0.198632	5.67693	1.37131e-08	2.32818e-07	AAEL011505	integral membrane pore glycoprotein gp210, putative [Source:VB Community Annotation]			GO:0016020,GO:0016021	membrane,integral component of membrane
LOC5580228	231.747	2.23292	0.393406	5.67588	1.37977e-08	2.33967e-07	AAEL012209	ring finger protein [Source:VB Community Annotation]			GO:0000151,GO:0005634,GO:0016567,GO:0035518,GO:0046872	ubiquitin ligase complex,nucleus,protein ubiquitination,histone H2A monoubiquitination,metal ion binding
LOC5567857	1358.23	1.42201	0.250593	5.67459	1.39021e-08	2.35446e-07	AAEL006315	26S proteasome regulatory subunit rpn1 [Source:VB Community Annotation]			GO:0000502,GO:0008540,GO:0022624,GO:0030234,GO:0042176,GO:0050790	proteasome complex,proteasome regulatory particle, base subcomplex,proteasome accessory complex,enzyme regulator activity,regulation of protein catabolic process,regulation of catalytic activity
LOC110676265	60.4874	-1.91285	0.337302	-5.67102	1.41948e-08	2.40108e-07	AAEL024233
LOC5580168	42.0899	-6.07043	1.07126	-5.66663	1.45632e-08	2.46038e-07	AAEL002565	titin [Source:VB Community Annotation]			GO:0000166,GO:0004672,GO:0005515,GO:0005524,GO:0006468	nucleotide binding,protein kinase activity,protein binding,ATP binding,protein phosphorylation
LOC5563947	168.563	1.58273	0.279589	5.6609	1.50578e-08	2.54081e-07	AAEL019975				GO:0005515	protein binding
LOC5570579	29.4786	-2.82942	0.500084	-5.65788	1.53256e-08	2.58285e-07	AAEL008380				GO:0005576,GO:0006030,GO:0008061	extracellular region,chitin metabolic process,chitin binding
LOC5566165	1323.71	1.05781	0.186993	5.65691	1.54124e-08	2.59429e-07	AAEL005214
LOC5570335	5227.89	-0.764705	0.135254	-5.65383	1.56912e-08	2.638e-07	AAEL019669				GO:0003676	nucleic acid binding
LOC5567141	438.436	1.64365	0.290797	5.65221	1.58397e-08	2.65971e-07	AAEL019742
LOC5567505	253.393	-0.928712	0.16433	-5.6515	1.59056e-08	2.66753e-07	AAEL006118	mitochondrial ribosomal protein, L55 [Source:VB Community Annotation]	mRpL55		GO:0003735,GO:0005762	structural constituent of ribosome,mitochondrial large ribosomal subunit
LOC5568335	18.2153	-2.96207	0.524242	-5.65019	1.60273e-08	2.68466e-07	AAEL019432				GO:0003677,GO:0003700,GO:0005634,GO:0006355,GO:0043565	DNA binding,DNA-binding transcription factor activity,nucleus,regulation of transcription, DNA-templated,sequence-specific DNA binding
LOC5569949	996.382	2.50553	0.443594	5.64824	1.62103e-08	2.71202e-07	AAEL008815				GO:0006629,GO:0016020,GO:0016021,GO:0016491,GO:0055114,GO:0080019,GO:0102965	lipid metabolic process,membrane,integral component of membrane,oxidoreductase activity,oxidation-reduction process,fatty-acyl-CoA reductase (alcohol-forming) activity,alcohol-forming fatty acyl-CoA reductase activity
LOC5569558	110.401	1.53884	0.272531	5.64648	1.63762e-08	2.73645e-07	AAEL007757				GO:0005524,GO:0016020,GO:0016021	ATP binding,membrane,integral component of membrane
LOC23687633	1813.28	1.06877	0.189552	5.63841	1.71624e-08	2.86435e-07	AAEL017213	DNA-directed RNA polymerase subunit beta [Source:UniProtKB/TrEMBL;Acc:J9E9C4]			GO:0003677,GO:0003899,GO:0006351,GO:0016740,GO:0016779,GO:0032549,GO:0046872	DNA binding,DNA-directed 5'-3' RNA polymerase activity,transcription, DNA-templated,transferase activity,nucleotidyltransferase activity,ribonucleoside binding,metal ion binding
LOC5567259	280.684	1.17008	0.207529	5.63813	1.71906e-08	2.86559e-07	AAEL005931	6-phosphogluconate dehydrogenase [Source:VB Community Annotation]			GO:0004616,GO:0006098,GO:0016491,GO:0019521,GO:0050661,GO:0055114	phosphogluconate dehydrogenase (decarboxylating) activity,pentose-phosphate shunt,oxidoreductase activity,D-gluconate metabolic process,NADP binding,oxidation-reduction process
CFI06_mgt14	11.3329	-7.84737	1.39284	-5.63409	1.7598e-08	2.92996e-07
LOC5570149	606.293	3.6485	0.647621	5.6337	1.7638e-08	2.93306e-07	AAEL008132	CRAL/TRIO domain-containing protein [Source:VB Community Annotation]
LOC5572878	71.8985	4.7344	0.841221	5.62801	1.823e-08	3.02785e-07	AAEL020040
LOC5573880	961.459	1.01029	0.179581	5.62583	1.84623e-08	3.06274e-07	AAEL024670				GO:0003676,GO:0003723,GO:0005515,GO:0008168,GO:0016740,GO:0032259	nucleic acid binding,RNA binding,protein binding,methyltransferase activity,transferase activity,methylation
LOC5577670	13.2391	-4.02664	0.715865	-5.62486	1.85655e-08	3.07272e-07	AAEL025089
LOC5570570	71.7085	2.05323	0.365028	5.62485	1.85671e-08	3.07272e-07	AAEL024654				GO:0005515	protein binding
LOC5574197	975.805	0.735483	0.130829	5.62172	1.89065e-08	3.12513e-07	AAEL002296	trifunctional enzyme beta subunit (tp-beta) [Source:VB Community Annotation]			GO:0003824,GO:0016740,GO:0016746,GO:0016747	catalytic activity,transferase activity,transferase activity, transferring acyl groups,transferase activity, transferring acyl groups other than amino-acyl groups
LOC110674341	79.2474	-8.81994	1.5698	-5.61851	1.92608e-08	3.17987e-07	AAEL025723
LOC5572557	689.853	0.763066	0.135856	5.61673	1.946e-08	3.20893e-07	AAEL009880	serine/threonine protein kinase [Source:VB Community Annotation]			GO:0000166,GO:0004672,GO:0004674,GO:0005524,GO:0006468,GO:0016301,GO:0016310,GO:0016740	nucleotide binding,protein kinase activity,protein serine/threonine kinase activity,ATP binding,protein phosphorylation,kinase activity,phosphorylation,transferase activity
LOC5568690	10779	-0.976749	0.173974	-5.61435	1.97306e-08	3.24965e-07	AAEL007065	ADP-ribosylation factor 1 [Source:VB Community Annotation]	Arf1		GO:0000166,GO:0005525	nucleotide binding,GTP binding
LOC5566292	203.126	1.99245	0.354945	5.61341	1.98373e-08	3.26332e-07	AAEL000739				GO:0005515	protein binding
LOC5571585	157.636	1.38087	0.246079	5.6115	2.00583e-08	3.29574e-07	AAEL019995	Putative translocase of outer membrane 34 [Source:UniProtKB/TrEMBL;Acc:A0A0N8ERY3]			GO:0005515,GO:0005737,GO:0007275,GO:0007517,GO:0030154	protein binding,cytoplasm,multicellular organism development,muscle organ development,cell differentiation
LOC5576443	150.281	-1.33925	0.238725	-5.61002	2.02299e-08	3.31998e-07	AAEL014739				GO:0006629,GO:0016042,GO:0016787	lipid metabolic process,lipid catabolic process,hydrolase activity
LOC5578320	150.914	-1.41035	0.251497	-5.60782	2.04885e-08	3.35841e-07	AAEL013636	translation elongation factor g [Source:VB Community Annotation]			GO:0000166,GO:0003746,GO:0003924,GO:0005525,GO:0006412,GO:0006414	nucleotide binding,translation elongation factor activity,GTPase activity,GTP binding,translation,translational elongation
LOC110680616	70.4603	3.08913	0.550959	5.60683	2.06063e-08	3.3737e-07	AAEL024101				GO:0005085,GO:0007264	guanyl-nucleotide exchange factor activity,small GTPase mediated signal transduction
LOC110680321	204.149	1.38237	0.246683	5.60382	2.09677e-08	3.42879e-07	AAEL025429
LOC110679281	76.6077	2.89002	0.516392	5.59657	2.18637e-08	3.57107e-07	AAEL022980
LOC5573227	233.893	-0.952987	0.170599	-5.58614	2.3217e-08	3.78761e-07	AAEL010306				GO:0016020,GO:0016021	membrane,integral component of membrane
LOC5570917	464.407	0.852788	0.152681	5.58544	2.33115e-08	3.79854e-07	AAEL001472	phosphatidyltransferase [Source:VB Community Annotation]			GO:0008654,GO:0016020,GO:0016021,GO:0016740,GO:0016780	phospholipid biosynthetic process,membrane,integral component of membrane,transferase activity,phosphotransferase activity, for other substituted phosphate groups
LOC5579033	1019.86	0.705591	0.126374	5.58334	2.35937e-08	3.83712e-07	AAEL027088				GO:0005515	protein binding
LOC5565038	298.309	2.82278	0.505588	5.58316	2.36185e-08	3.83712e-07	AAEL004555				GO:0016020,GO:0016021	membrane,integral component of membrane
LOC110676553	29.4939	-3.71873	0.666074	-5.58306	2.36319e-08	3.83712e-07	AAEL021008				GO:0016021	integral component of membrane
LOC5568091	1426.63	-0.978855	0.175353	-5.58219	2.37509e-08	3.8519e-07	AAEL006522	turtle protein, isoform [Source:VB Community Annotation]			GO:0005515,GO:0016020,GO:0016021	protein binding,membrane,integral component of membrane
LOC5574528	201.721	-1.20959	0.216759	-5.58034	2.40043e-08	3.88842e-07	AAEL011200
LOC110676262	111.79	-1.98605	0.355927	-5.57994	2.40596e-08	3.89261e-07	AAEL024817
LOC5572802	759.139	1.49224	0.267439	5.57975	2.40867e-08	3.89261e-07	AAEL001891
LOC5567296	50.1112	-9.05664	1.62342	-5.57873	2.42275e-08	3.91076e-07	AAEL012225
LOC5570401	156.556	-2.40366	0.4309	-5.57823	2.42973e-08	3.91744e-07	AAEL012447	elastase, putative [Source:VB Community Annotation]			GO:0004252,GO:0006508	serine-type endopeptidase activity,proteolysis
LOC5579442	320.937	-1.89158	0.339268	-5.57548	2.46845e-08	3.97521e-07	AAEL011071	U2 snrnp auxiliary factor, small subunit [Source:UniProtKB/TrEMBL;Acc:A0A1S4FS45]			GO:0000398,GO:0003676,GO:0003723,GO:0046872,GO:0089701	mRNA splicing, via spliceosome,nucleic acid binding,RNA binding,metal ion binding,U2AF complex
LOC5569739	2715.58	-1.34476	0.24124	-5.57437	2.4843e-08	3.99606e-07	AAEL007881				GO:0006464,GO:0009249	cellular protein modification process,protein lipoylation
LOC5569388	77.9606	-3.53473	0.634188	-5.57363	2.49484e-08	4.00834e-07	AAEL007579				GO:0016020,GO:0016021	membrane,integral component of membrane
LOC5578497	2234.62	-1.37169	0.246324	-5.56864	2.56729e-08	4.11993e-07	AAEL013702				GO:0000737,GO:0003677,GO:0003824,GO:0003918,GO:0005524,GO:0005634,GO:0005694,GO:0006259,GO:0006265,GO:0016889,GO:0046872	DNA catabolic process, endonucleolytic,DNA binding,catalytic activity,DNA topoisomerase type II (double strand cut, ATP-hydrolyzing) activity,ATP binding,nucleus,chromosome,DNA metabolic process,DNA topological change,endodeoxyribonuclease activity, producing 3'-phosphomonoesters,metal ion binding
LOC5576538	1260.56	1.06362	0.191076	5.5665	2.59914e-08	4.16618e-07	AAEL020236				GO:0008270,GO:0016567,GO:0016740,GO:0046872,GO:0061630,GO:0071596	zinc ion binding,protein ubiquitination,transferase activity,metal ion binding,ubiquitin protein ligase activity,ubiquitin-dependent protein catabolic process via the N-end rule pathway
LOC110674556	56.421	-2.38245	0.428069	-5.56558	2.61289e-08	4.18336e-07	AAEL021833
LOC5575084	554.947	0.87435	0.157107	5.56533	2.61661e-08	4.18445e-07	AAEL011637	fms interacting protein [Source:VB Community Annotation]			GO:0005634	nucleus
LOC5573261	292.865	1.39213	0.250365	5.5604	2.69157e-08	4.29933e-07	AAEL010355				GO:0005634,GO:0005643,GO:0015031,GO:0016973,GO:0051028	nucleus,nuclear pore,protein transport,poly(A)+ mRNA export from nucleus,mRNA transport
LOC5567198	51.3891	2.66478	0.479348	5.55917	2.71062e-08	4.32475e-07	AAEL019837				GO:0005515	protein binding
LOC5573221	732.729	0.930932	0.167509	5.55751	2.73648e-08	4.35914e-07	AAEL010311				GO:0005737	cytoplasm
LOC5570275	2423.77	0.69981	0.125924	5.55738	2.73851e-08	4.35914e-07	AAEL027949				GO:0005515,GO:0016020,GO:0016021	protein binding,membrane,integral component of membrane
LOC5577590	113.085	1.40953	0.253684	5.55625	2.75634e-08	4.38246e-07	AAEL013288				GO:0005768,GO:0005770,GO:0016020,GO:0016021	endosome,late endosome,membrane,integral component of membrane
LOC5567316	80.991	2.95679	0.532561	5.55202	2.82391e-08	4.48471e-07	AAEL013894				GO:0016747	transferase activity, transferring acyl groups other than amino-acyl groups
LOC5563790	177.372	-1.11122	0.20026	-5.54887	2.87529e-08	4.56104e-07	AAEL003929
LOC5577712	123.172	2.36004	0.425828	5.54222	2.98655e-08	4.73209e-07	AAEL013345	alphaA-crystallin, putative [Source:VB Community Annotation]			GO:0046872	metal ion binding
LOC110678653	36.5044	-3.48751	0.629366	-5.54131	3.00216e-08	4.75134e-07	AAEL027939
LOC5570735	638.49	1.40233	0.253085	5.54095	3.00838e-08	4.75573e-07	AAEL008517	elongation factor tu (ef-tu) [Source:VB Community Annotation]			GO:0000166,GO:0003746,GO:0003924,GO:0005525,GO:0005737,GO:0006412,GO:0006414	nucleotide binding,translation elongation factor activity,GTPase activity,GTP binding,cytoplasm,translation,translational elongation
LOC110679593	724.299	-2.29509	0.414234	-5.54056	3.01506e-08	4.76082e-07	AAEL026911
LOC5568414	572.075	2.05211	0.370396	5.54032	3.01918e-08	4.76187e-07	AAEL006830	yellow protein precursor [Source:VB Community Annotation]			GO:0042438,GO:0060179	melanin biosynthetic process,male mating behavior
LOC5570473	67.5664	-2.49775	0.451022	-5.53797	3.05998e-08	4.8207e-07	AAEL001428	transcription factor Hairy, putative [Source:VB Community Annotation]			GO:0003677,GO:0006355,GO:0046983	DNA binding,regulation of transcription, DNA-templated,protein dimerization activity
LOC5575978	39.599	-9.68096	1.7498	-5.5326	3.15522e-08	4.96505e-07	AAEL019429
LOC5569463	486.769	1.06106	0.191818	5.53159	3.17338e-08	4.98794e-07	AAEL022229
LOC110680963	73.4102	-1.87856	0.339752	-5.52922	3.21662e-08	5.05014e-07	AAEL024459
LOC5568106	149.205	-2.44204	0.442133	-5.52333	3.32636e-08	5.21648e-07	AAEL023847
LOC5575320	682.65	0.895376	0.162182	5.52082	3.37427e-08	5.2856e-07	AAEL019699				GO:0003723,GO:0005634	RNA binding,nucleus
LOC110676310	102.971	-2.85831	0.517775	-5.52037	3.38281e-08	5.29295e-07	AAEL022493
LOC5572304	815.343	-1.43744	0.26044	-5.51927	3.40418e-08	5.31527e-07	AAEL001776				GO:0000981,GO:0003677,GO:0005634,GO:0006355,GO:0006357,GO:0007275,GO:0043565	DNA-binding transcription factor activity, RNA polymerase II-specific,DNA binding,nucleus,regulation of transcription, DNA-templated,regulation of transcription by RNA polymerase II,multicellular organism development,sequence-specific DNA binding
LOC5572673	258.228	-1.62893	0.295136	-5.51923	3.4048e-08	5.31527e-07	AAEL009948	aldehyde dehydrogenase [Source:VB Community Annotation]	ALDH9948	ALDH	GO:0016491,GO:0016620,GO:0055114	oxidoreductase activity,oxidoreductase activity, acting on the aldehyde or oxo group of donors, NAD or NADP as acceptor,oxidation-reduction process
LOC5579217	96.8625	-1.51301	0.274309	-5.5157	3.47389e-08	5.41698e-07	AAEL026991	Endoplasmic reticulum resident protein 29 [Source:UniProtKB/TrEMBL;Acc:Q16HE7]			GO:0005783,GO:0005788,GO:0009306,GO:0042470	endoplasmic reticulum,endoplasmic reticulum lumen,protein secretion,melanosome
LOC110678532	72.8529	-3.05403	0.55377	-5.51497	3.48836e-08	5.4334e-07	AAEL023246
LOC5578888	150.156	2.64272	0.479399	5.51257	3.53629e-08	5.50183e-07	AAEL019465				GO:0003779,GO:0005856,GO:0007015,GO:2000601	actin binding,cytoskeleton,actin filament organization,positive regulation of Arp2/3 complex-mediated actin nucleation
LOC5575412	1526.3	1.06684	0.193596	5.51066	3.57489e-08	5.5556e-07	AAEL011815	Poly [ADP-ribose] polymerase [Source:UniProtKB/TrEMBL;Acc:Q16NZ4]			GO:0003677,GO:0003950,GO:0005634,GO:0006471,GO:0008270,GO:0016740,GO:0016757,GO:0046872,GO:0051287	DNA binding,NAD+ ADP-ribosyltransferase activity,nucleus,protein ADP-ribosylation,zinc ion binding,transferase activity,transferase activity, transferring glycosyl groups,metal ion binding,NAD binding
LOC5564940	26.7284	-3.33639	0.605539	-5.50979	3.59257e-08	5.57678e-07	AAEL027518				GO:0005515	protein binding
LOC5569880	15.8149	-3.10671	0.56394	-5.50894	3.61009e-08	5.59767e-07	AAEL021410				GO:0016020,GO:0016021	membrane,integral component of membrane
LOC110676476	178.497	-1.94533	0.353185	-5.50796	3.63024e-08	5.62258e-07	AAEL025505
LOC5566800	1542.24	-1.35637	0.24642	-5.50432	3.70603e-08	5.73352e-07	AAEL005651	ethanolamine-phosphate cytidylyltransferase [Source:VB Community Annotation]			GO:0003824,GO:0006629,GO:0008654,GO:0009058	catalytic activity,lipid metabolic process,phospholipid biosynthetic process,biosynthetic process
LOC5574342	763.401	0.769606	0.139969	5.49841	3.8323e-08	5.92222e-07	AAEL012793				GO:0005634	nucleus
LOC5566358	1261.4	0.931179	0.169402	5.49685	3.86636e-08	5.96814e-07	AAEL005312				GO:0005515	protein binding
LOC5575642	1901.04	-1.46106	0.265844	-5.49593	3.88648e-08	5.99249e-07	AAEL011985				GO:0003676	nucleic acid binding
LOC110681080	276.733	1.69559	0.308657	5.49346	3.94129e-08	6.0702e-07	AAEL023310				GO:0005515	protein binding
LOC23687678	2480.71	-0.811107	0.147664	-5.49294	3.953e-08	6.08144e-07	AAEL017258				GO:0016020,GO:0016021	membrane,integral component of membrane
LOC5565675	34.2551	-1.9824	0.360941	-5.4923	3.96735e-08	6.09669e-07	AAEL024161
LOC110676687	12.0509	-5.52027	1.0061	-5.48683	4.09222e-08	6.28158e-07	AAEL027212
LOC5576869	488.249	-0.923351	0.168373	-5.48395	4.15921e-08	6.37731e-07	AAEL019619				GO:0003779,GO:0005737,GO:0005856,GO:0030036	actin binding,cytoplasm,cytoskeleton,actin cytoskeleton organization
LOC5566442	1193.7	1.36737	0.249539	5.4796	4.26282e-08	6.5289e-07	AAEL005384	phosphoribosylformylglycinamidine synthase, putative [Source:VB Community Annotation]			GO:0000166,GO:0004642,GO:0005524,GO:0006164,GO:0006189,GO:0006541,GO:0016874,GO:0046872	nucleotide binding,phosphoribosylformylglycinamidine synthase activity,ATP binding,purine nucleotide biosynthetic process,'de novo' IMP biosynthetic process,glutamine metabolic process,ligase activity,metal ion binding
LOC110675596	10055.5	-1.41025	0.257466	-5.47742	4.3157e-08	6.60255e-07	AAEL020445
LOC5567908	1177.86	0.953747	0.174179	5.47567	4.35865e-08	6.66084e-07	AAEL006363	ribose-phosphate pyrophosphokinase 1,2 [Source:VB Community Annotation]			GO:0000287,GO:0004749,GO:0009116,GO:0009165	magnesium ion binding,ribose phosphate diphosphokinase activity,nucleoside metabolic process,nucleotide biosynthetic process
LOC110679365	3008.61	1.03585	0.18918	5.47545	4.36392e-08	6.66151e-07	AAEL020525				GO:0003723,GO:0003729,GO:0003743,GO:0005515	RNA binding,mRNA binding,translation initiation factor activity,protein binding
LOC5572148	1123.89	1.31196	0.239633	5.47489	4.37796e-08	6.6705e-07	AAEL009569	apolipoprotein D, putative [Source:VB Community Annotation]
LOC5564604	1842.96	-0.594086	0.108512	-5.47482	4.3795e-08	6.6705e-07	AAEL014529				GO:0005623,GO:0046907	obsolete cell,intracellular transport
LOC5571388	83.7648	-1.74019	0.317878	-5.47438	4.39034e-08	6.67962e-07	AAEL009035				GO:0005515	protein binding
LOC5577334	336.359	1.23346	0.225344	5.47369	4.40755e-08	6.69841e-07	AAEL000440	DNA repair/transcription protein met18/mms19 [Source:VB Community Annotation]			GO:0005634,GO:0005737,GO:0005819,GO:0005856,GO:0006281,GO:0006974,GO:0016226,GO:0097361,GO:0097428	nucleus,cytoplasm,spindle,cytoskeleton,DNA repair,cellular response to DNA damage stimulus,iron-sulfur cluster assembly,CIA complex,protein maturation by iron-sulfur cluster transfer
LOC110681558	782.741	-2.12149	0.387707	-5.4719	4.45245e-08	6.75919e-07	AAEL004564
LOC110675607	38.5221	-9.63984	1.7625	-5.46943	4.5149e-08	6.84643e-07	AAEL020585
LOC5571591	128.095	1.51334	0.276736	5.46852	4.53806e-08	6.87399e-07	AAEL009174	beta-1,3-glucuronyltransferase [Source:VB Community Annotation]			GO:0000139,GO:0005794,GO:0006486,GO:0015018,GO:0016020,GO:0016021,GO:0016740,GO:0046872	Golgi membrane,Golgi apparatus,protein glycosylation,galactosylgalactosylxylosylprotein 3-beta-glucuronosyltransferase activity,membrane,integral component of membrane,transferase activity,metal ion binding
LOC5566454	161.912	1.49281	0.273207	5.46402	4.65465e-08	7.04284e-07	AAEL014176	cornichon [Source:VB Community Annotation]
LOC5567466	458.21	-0.967961	0.177226	-5.46173	4.71504e-08	7.12639e-07	AAEL000958
LOC5563934	19.9421	-3.88363	0.711832	-5.45582	4.87479e-08	7.35976e-07	AAEL023492
LOC5566662	366.676	-0.791184	0.145258	-5.44674	5.13026e-08	7.72851e-07	AAEL023078				GO:0005739,GO:0005743,GO:0016020,GO:0016021,GO:0055114,GO:0070469	mitochondrion,mitochondrial inner membrane,membrane,integral component of membrane,oxidation-reduction process,respirasome
LOC5566909	366.676	-0.791184	0.145258	-5.44674	5.13026e-08	7.72851e-07	AAEL023078				GO:0005739,GO:0005743,GO:0016020,GO:0016021,GO:0055114,GO:0070469	mitochondrion,mitochondrial inner membrane,membrane,integral component of membrane,oxidation-reduction process,respirasome
LOC5577671	897.401	0.923237	0.169538	5.44561	5.16293e-08	7.76729e-07	AAEL013305	bifunctional dihydrofolate reductase-thymidylate synthase [Source:VB Community Annotation]			GO:0004799,GO:0006231,GO:0008168,GO:0009165,GO:0016740,GO:0032259	thymidylate synthase activity,dTMP biosynthetic process,methyltransferase activity,nucleotide biosynthetic process,transferase activity,methylation
LOC5570114	146.473	-3.50232	0.643164	-5.44546	5.16729e-08	7.76729e-07	AAEL008079	trypsin-alpha, putative [Source:VB Community Annotation]			GO:0004252,GO:0006508,GO:0016020,GO:0016021	serine-type endopeptidase activity,proteolysis,membrane,integral component of membrane
LOC5576154	151.42	1.55252	0.285281	5.44206	5.26682e-08	7.90827e-07	AAEL012347				GO:0000049,GO:0003824	tRNA binding,catalytic activity
LOC5575050	117.488	-1.58561	0.291427	-5.44084	5.30312e-08	7.9541e-07	AAEL011597				GO:0016311,GO:0016791,GO:0046872	dephosphorylation,phosphatase activity,metal ion binding
LOC5572214	19.9581	-3.12201	0.574074	-5.43833	5.37822e-08	8.05796e-07	AAEL009632	short-chain dehydrogenase [Source:VB Community Annotation]			GO:0016491,GO:0055114	oxidoreductase activity,oxidation-reduction process
LOC5570414	851.112	-2.4265	0.44631	-5.4368	5.42461e-08	8.11864e-07	AAEL021996
LOC5574236	14.5033	-3.6694	0.675217	-5.4344	5.49821e-08	8.21985e-07	AAEL011004
LOC5575917	194.979	-1.61919	0.298009	-5.43336	5.53016e-08	8.25866e-07	AAEL027424				GO:0000166,GO:0005524,GO:0016020,GO:0016021,GO:0016887	nucleotide binding,ATP binding,membrane,integral component of membrane,ATPase activity
LOC5568408	2649.22	-1.97511	0.363541	-5.43299	5.54169e-08	8.26691e-07	AAEL006829	microsomal glutathione s-transferase [Source:VB Community Annotation]			GO:0016020,GO:0016021	membrane,integral component of membrane
LOC5578718	726.863	-1.94251	0.35774	-5.42995	5.63708e-08	8.4001e-07	AAEL009742	Homeobox protein abdominal-A homolog [Source:VB Community Annotation]			GO:0000981,GO:0003677,GO:0003700,GO:0005634,GO:0006355,GO:0006357,GO:0007275,GO:0009952,GO:0043565	DNA-binding transcription factor activity, RNA polymerase II-specific,DNA binding,DNA-binding transcription factor activity,nucleus,regulation of transcription, DNA-templated,regulation of transcription by RNA polymerase II,multicellular organism development,anterior/posterior pattern specification,sequence-specific DNA binding
LOC5573375	323.413	1.31467	0.242234	5.42728	5.72191e-08	8.5168e-07	AAEL010473	NAD dependent epimerase/dehydratase [Source:VB Community Annotation]			GO:0003824,GO:0050662	catalytic activity,obsolete coenzyme binding
LOC5565121	362.545	1.53908	0.283591	5.4271	5.72777e-08	8.5168e-07	AAEL014732				GO:0005515,GO:0006986,GO:0016020,GO:0016021	protein binding,response to unfolded protein,membrane,integral component of membrane
LOC110675410	38.4276	-2.5857	0.47653	-5.42611	5.75969e-08	8.55504e-07	AAEL025083
LOC5571268	866.698	-2.39035	0.440655	-5.42453	5.81067e-08	8.62146e-07	AAEL001584				GO:0005509,GO:0016020,GO:0016021	calcium ion binding,membrane,integral component of membrane
LOC5576627	18.3783	-4.65143	0.857591	-5.42383	5.83347e-08	8.64597e-07	AAEL012649				GO:0005576,GO:0006030,GO:0008061	extracellular region,chitin metabolic process,chitin binding
LOC5567882	552.964	-1.70459	0.314412	-5.4215	5.91025e-08	8.75035e-07	AAEL006341
LOC5573615	1710.96	-1.00726	0.185819	-5.42065	5.93812e-08	8.78217e-07	AAEL010611	Acyl carrier protein [Source:UniProtKB/TrEMBL;Acc:Q16PC9]			GO:0006629,GO:0006631,GO:0006633	lipid metabolic process,fatty acid metabolic process,fatty acid biosynthetic process
LOC110675757	35.2585	6.67275	1.23139	5.41889	5.99693e-08	8.85963e-07	AAEL025770
LOC5574385	822.257	1.47671	0.272526	5.41861	6.00627e-08	8.86392e-07	AAEL011090	complement component [Source:VB Community Annotation]			GO:0005759	mitochondrial matrix
LOC110679296	30.3427	3.33383	0.615323	5.41801	6.02648e-08	8.88422e-07	AAEL021854
LOC5573575	1239.87	0.664772	0.122798	5.41355	6.17879e-08	9.09901e-07	AAEL002115				GO:0003676,GO:0005634,GO:0008270,GO:0046872	nucleic acid binding,nucleus,zinc ion binding,metal ion binding
LOC5564333	379.62	-2.76833	0.511434	-5.41287	6.20215e-08	9.12365e-07	AAEL004209	opioid-binding protein/cell adhesion molecule, putative [Source:VB Community Annotation]
LOC5569010	321.75	0.99506	0.183844	5.41251	6.21474e-08	9.13242e-07	AAEL007307				GO:0000139,GO:0005794,GO:0006886,GO:0015031,GO:0016020,GO:0017119	Golgi membrane,Golgi apparatus,intracellular protein transport,protein transport,membrane,Golgi transport complex
LOC5570045	154.363	1.26498	0.233727	5.41221	6.22531e-08	9.13819e-07	AAEL000178	ubiquinone/menaquinone biosynthesis methyltransferase [Source:VB Community Annotation]			GO:0005739,GO:0005743,GO:0006744,GO:0008168,GO:0008425,GO:0016020,GO:0016740,GO:0031314,GO:0032259,GO:0043333	mitochondrion,mitochondrial inner membrane,ubiquinone biosynthetic process,methyltransferase activity,2-polyprenyl-6-methoxy-1,4-benzoquinone methyltransferase activity,membrane,transferase activity,extrinsic component of mitochondrial inner membrane,methylation,2-octaprenyl-6-methoxy-1,4-benzoquinone methylase activity
LOC5570836	233.27	-1.14982	0.212528	-5.41021	6.29507e-08	9.23075e-07	AAEL008593	NAD dependent epimerase/dehydratase [Source:VB Community Annotation]			GO:0003824,GO:0009226,GO:0016491,GO:0042351,GO:0050577,GO:0050662,GO:0055114	catalytic activity,nucleotide-sugar biosynthetic process,oxidoreductase activity,'de novo' GDP-L-fucose biosynthetic process,GDP-L-fucose synthase activity,obsolete coenzyme binding,oxidation-reduction process
LOC5570355	884.897	-1.14125	0.211011	-5.40848	6.35602e-08	9.31022e-07	AAEL001368	kek1 [Source:VB Community Annotation]			GO:0005515,GO:0016020,GO:0016021	protein binding,membrane,integral component of membrane
LOC5576363	36.0497	-3.59004	0.663936	-5.4072	6.40179e-08	9.36729e-07	AAEL002880				GO:0004252,GO:0006508	serine-type endopeptidase activity,proteolysis
LOC110675178	48.708	2.23316	0.413194	5.40462	6.49461e-08	9.49302e-07	AAEL026110				GO:0005886,GO:0007155	plasma membrane,cell adhesion
LOC5569569	236.514	1.47731	0.273428	5.4029	6.55711e-08	9.57421e-07	AAEL007747
LOC5576748	90.7589	1.77428	0.328446	5.40203	6.58917e-08	9.60419e-07	AAEL012743	glycerol-3-phosphate acyltransferase [Source:VB Community Annotation]			GO:0008374,GO:0016740,GO:0016746,GO:0044255	O-acyltransferase activity,transferase activity,transferase activity, transferring acyl groups,cellular lipid metabolic process
LOC110673987	94.4184	-1.47134	0.272371	-5.40196	6.59159e-08	9.60419e-07	AAEL027089	Endoplasmic reticulum resident protein 29 [Source:UniProtKB/TrEMBL;Acc:Q16HE7]
LOC5572675	234.184	-1.352	0.25033	-5.40087	6.632e-08	9.65286e-07	AAEL009949	homeotic antennapedia protein, putative [Source:VB Community Annotation]			GO:0000981,GO:0003677,GO:0003700,GO:0005634,GO:0006355,GO:0006357,GO:0007275,GO:0043565	DNA-binding transcription factor activity, RNA polymerase II-specific,DNA binding,DNA-binding transcription factor activity,nucleus,regulation of transcription, DNA-templated,regulation of transcription by RNA polymerase II,multicellular organism development,sequence-specific DNA binding
LOC5577649	1950.18	-1.41744	0.262945	-5.39064	7.02064e-08	1.02077e-06	AAEL003267
LOC5564136	34.4565	-2.91935	0.541727	-5.38896	7.08652e-08	1.02926e-06	AAEL004091	pickpocket 322 [Source:VB Community Annotation]	ppk322		GO:0005272,GO:0006811,GO:0006814,GO:0016020,GO:0016021,GO:0035725	sodium channel activity,ion transport,sodium ion transport,membrane,integral component of membrane,sodium ion transmembrane transport
LOC5565385	936.598	0.829518	0.153954	5.3881	7.12072e-08	1.03314e-06	AAEL004774				GO:0003676	nucleic acid binding
LOC110680514	29.159	3.54717	0.658406	5.38751	7.14421e-08	1.03546e-06	AAEL021052
LOC5580271	31.7389	-3.18028	0.590386	-5.38678	7.17293e-08	1.03853e-06	AAEL002997	Clip-Domain Serine Protease family D. [Source:VB Community Annotation]	CLIPD3		GO:0004252,GO:0006508	serine-type endopeptidase activity,proteolysis
LOC5577355	352.404	-0.983785	0.182698	-5.38476	7.25404e-08	1.04917e-06	AAEL000458				GO:0016020,GO:0016021	membrane,integral component of membrane
LOC5571240	101.072	1.8447	0.34263	5.38395	7.28693e-08	1.05282e-06	AAEL028048
LOC5577489	2491.84	-1.44289	0.268042	-5.38308	7.32218e-08	1.0568e-06	AAEL013229	Tubulin alpha chain [Source:UniProtKB/TrEMBL;Acc:Q16JS3]			GO:0000166,GO:0003924,GO:0005200,GO:0005525,GO:0005737,GO:0005874,GO:0007010,GO:0007017	nucleotide binding,GTPase activity,structural constituent of cytoskeleton,GTP binding,cytoplasm,microtubule,cytoskeleton organization,microtubule-based process
LOC110673985	78.7775	-1.73971	0.323297	-5.38115	7.40107e-08	1.06707e-06	AAEL001289	permease, putative [Source:VB Community Annotation]			GO:0016020,GO:0016021,GO:0022857,GO:0055085	membrane,integral component of membrane,transmembrane transporter activity,transmembrane transport
LOC110680339	32.805	3.20257	0.595314	5.37963	7.46376e-08	1.07498e-06	AAEL027653
LOC5579522	727.753	-1.32248	0.245932	-5.37743	7.55557e-08	1.08707e-06	AAEL014566	wingless [Source:VB Community Annotation]			GO:0005102,GO:0005576,GO:0007275,GO:0016055	signaling receptor binding,extracellular region,multicellular organism development,Wnt signaling pathway
LOC110675613	1669.15	1.33575	0.248418	5.37704	7.57217e-08	1.08832e-06	AAEL021473				GO:0003677,GO:0005829	DNA binding,cytosol
LOC5576518	476.862	2.23748	0.416205	5.37591	7.61959e-08	1.09399e-06	AAEL012578	Phosphoserine aminotransferase [Source:UniProtKB/TrEMBL;Acc:Q1HRL1]			GO:0003824,GO:0004648,GO:0006564,GO:0008483,GO:0008652,GO:0016740	catalytic activity,O-phospho-L-serine:2-oxoglutarate aminotransferase activity,L-serine biosynthetic process,transaminase activity,cellular amino acid biosynthetic process,transferase activity
LOC5579020	168.769	-2.49898	0.464927	-5.375	7.65828e-08	1.0984e-06	AAEL013959				GO:0003676,GO:0015074	nucleic acid binding,DNA integration
LOC5574737	904.237	1.06312	0.198048	5.368	7.96148e-08	1.1407e-06	AAEL011376	mitosis inhibitor protein kinase [Source:VB Community Annotation]			GO:0000166,GO:0000278,GO:0000287,GO:0004672,GO:0004715,GO:0005524,GO:0005634,GO:0006468,GO:0016301,GO:0016310,GO:0018108,GO:0046872	nucleotide binding,mitotic cell cycle,magnesium ion binding,protein kinase activity,non-membrane spanning protein tyrosine kinase activity,ATP binding,nucleus,protein phosphorylation,kinase activity,phosphorylation,peptidyl-tyrosine phosphorylation,metal ion binding
LOC5578130	37.1943	-8.61669	1.60562	-5.36659	8.02391e-08	1.14845e-06	AAEL013512	pupal cuticle protein, putative [Source:VB Community Annotation]			GO:0042302	structural constituent of cuticle
LOC5574671	117.372	-1.18269	0.220431	-5.36533	8.07998e-08	1.15528e-06	AAEL011316	zinc finger protein [Source:VB Community Annotation]			GO:0003676,GO:0005634,GO:0008270,GO:0046872	nucleic acid binding,nucleus,zinc ion binding,metal ion binding
LOC5575710	120.371	1.76418	0.328993	5.36236	8.21399e-08	1.17322e-06	AAEL012018
LOC110680210	46.9028	2.38267	0.444652	5.35851	8.39092e-08	1.19725e-06	AAEL024089
LOC5566047	37.5374	-2.27842	0.425364	-5.3564	8.48967e-08	1.21009e-06	AAEL005147				GO:0003677,GO:0003700,GO:0005634,GO:0006355,GO:0042025,GO:0043565	DNA binding,DNA-binding transcription factor activity,nucleus,regulation of transcription, DNA-templated,host cell nucleus,sequence-specific DNA binding
LOC5571899	291.151	0.959222	0.17911	5.35548	8.53272e-08	1.21496e-06	AAEL009383	crooked neck protein [Source:VB Community Annotation]			GO:0005515,GO:0006396	protein binding,RNA processing
LOC5568076	861.449	-1.20245	0.224708	-5.35117	8.73892e-08	1.24304e-06	AAEL006520				GO:0000902,GO:0005525,GO:0005737,GO:0007023,GO:0015631	cell morphogenesis,GTP binding,cytoplasm,post-chaperonin tubulin folding pathway,tubulin binding
LOC5570905	38.3326	3.29387	0.615707	5.34974	8.8082e-08	1.2516e-06	AAEL001492	cgmp-dependent 3,5-cyclic phosphodiesterase [Source:VB Community Annotation]			GO:0004114,GO:0005515,GO:0007165,GO:0008081,GO:0016787,GO:0046872,GO:0047555	3',5'-cyclic-nucleotide phosphodiesterase activity,protein binding,signal transduction,phosphoric diester hydrolase activity,hydrolase activity,metal ion binding,3',5'-cyclic-GMP phosphodiesterase activity
LOC5571938	29.2085	5.61481	1.04989	5.34799	8.89357e-08	1.26243e-06	AAEL001268				GO:0005216,GO:0005515,GO:0006811,GO:0016020,GO:0016021,GO:0034220,GO:0050896,GO:0055085	ion channel activity,protein binding,ion transport,membrane,integral component of membrane,ion transmembrane transport,response to stimulus,transmembrane transport
LOC5580158	53.8197	2.71525	0.508084	5.3441	9.08666e-08	1.28851e-06	AAEL019509				GO:0005515	protein binding
LOC110675343	452.73	-1.47171	0.275672	-5.33863	9.36533e-08	1.32666e-06	AAEL024690				GO:0004222,GO:0006508,GO:0008233,GO:0008237,GO:0016787,GO:0046872	metalloendopeptidase activity,proteolysis,peptidase activity,metallopeptidase activity,hydrolase activity,metal ion binding
LOC5577491	3447.06	1.13437	0.212495	5.33834	9.38032e-08	1.32742e-06	AAEL013227	PIWI [Source:VB Community Annotation]	PIWI6		GO:0003676,GO:0005515,GO:0031047	nucleic acid binding,protein binding,gene silencing by RNA
LOC110676157	60.163	2.87997	0.539879	5.33447	9.58217e-08	1.35459e-06	AAEL021017
LOC5574643	1067.52	1.12399	0.21077	5.33279	9.67127e-08	1.36578e-06	AAEL011282	ribosomal RNA small subunit methyltransferase b (sun) [Source:VB Community Annotation]			GO:0001510,GO:0003723,GO:0005730,GO:0006364,GO:0006396,GO:0008168,GO:0008757,GO:0016740,GO:0032259,GO:0042254	RNA methylation,RNA binding,nucleolus,rRNA processing,RNA processing,methyltransferase activity,S-adenosylmethionine-dependent methyltransferase activity,transferase activity,methylation,ribosome biogenesis
LOC110679566	37.9181	-2.18781	0.410378	-5.3312	9.75682e-08	1.37566e-06	AAEL028101				GO:0003676	nucleic acid binding
LOC5569519	1231.51	1.66243	0.311836	5.33111	9.76123e-08	1.37566e-06	AAEL007701				GO:0008270,GO:0016567,GO:0046872,GO:0061630	zinc ion binding,protein ubiquitination,metal ion binding,ubiquitin protein ligase activity
LOC5568750	315.847	1.24675	0.234056	5.3267	1.00015e-07	1.40578e-06	AAEL015455				GO:0005515,GO:0005634,GO:0005730	protein binding,nucleus,nucleolus
LOC5570121	158.946	-1.49451	0.280572	-5.32665	1.0004e-07	1.40578e-06	AAEL025815				GO:0005794,GO:0016020,GO:0016021	Golgi apparatus,membrane,integral component of membrane
LOC5579005	40.0267	-2.37904	0.446632	-5.32662	1.00055e-07	1.40578e-06	AAEL022914				GO:0009055,GO:0015035,GO:0022900,GO:0045454,GO:0055114	electron transfer activity,protein disulfide oxidoreductase activity,electron transport chain,cell redox homeostasis,oxidation-reduction process
LOC110676209	12.2297	-4.2468	0.79749	-5.32521	1.00837e-07	1.41531e-06	AAEL025719
LOC5574604	56.769	-4.83094	0.907723	-5.32205	1.02606e-07	1.43868e-06	AAEL002417	troponin t, invertebrate [Source:VB Community Annotation]			GO:0005861,GO:0006937	troponin complex,regulation of muscle contraction
LOC5571997	101.069	-1.6322	0.306783	-5.32036	1.03561e-07	1.45059e-06	AAEL009487				GO:0005515	protein binding
LOC5566748	69.9404	-2.64993	0.498604	-5.31469	1.06837e-07	1.49496e-06	AAEL024629
LOC5568952	41.3777	-2.68386	0.505414	-5.31023	1.09486e-07	1.53048e-06	AAEL007260				GO:0003676	nucleic acid binding
LOC5575841	33.8773	-5.22148	0.983441	-5.30939	1.09991e-07	1.53597e-06	AAEL012114	troponin C [Source:VB Community Annotation]			GO:0005509	calcium ion binding
LOC5577908	304.179	3.65812	0.689324	5.30683	1.11548e-07	1.55614e-06	AAEL003347	CRAL/TRIO domain-containing protein [Source:VB Community Annotation]
LOC5578702	609.931	0.806804	0.152091	5.30476	1.12821e-07	1.5723e-06	AAEL027002				GO:0005085,GO:0007264	guanyl-nucleotide exchange factor activity,small GTPase mediated signal transduction
LOC110678432	19.8575	-2.65996	0.501612	-5.30282	1.14026e-07	1.58749e-06	AAEL021446
LOC110680917	272.08	-2.00592	0.378364	-5.30156	1.14816e-07	1.59687e-06	AAEL027984				GO:0004252,GO:0006508	serine-type endopeptidase activity,proteolysis
LOC5566330	17.7736	-6.01136	1.13406	-5.30073	1.15343e-07	1.60258e-06	AAEL020452				GO:0005515	protein binding
LOC5567935	49.0669	-2.6624	0.502317	-5.30023	1.15656e-07	1.60531e-06	AAEL019515				GO:0005515,GO:0008191,GO:1904684	protein binding,metalloendopeptidase inhibitor activity,negative regulation of metalloendopeptidase activity
LOC5564588	315.036	0.941256	0.177635	5.29882	1.16554e-07	1.61615e-06	AAEL004329	rab gdp-dissociation inhibitor [Source:VB Community Annotation]			GO:0005092,GO:0005096,GO:0005737,GO:0005968,GO:0006886,GO:0007264,GO:0017137,GO:0018344,GO:0043547,GO:0050790	GDP-dissociation inhibitor activity,GTPase activator activity,cytoplasm,Rab-protein geranylgeranyltransferase complex,intracellular protein transport,small GTPase mediated signal transduction,Rab GTPase binding,protein geranylgeranylation,positive regulation of GTPase activity,regulation of catalytic activity
LOC5572650	749.107	-1.00794	0.190257	-5.2978	1.17206e-07	1.62344e-06	AAEL001865				GO:0005739,GO:0005743,GO:0016020,GO:0055114,GO:0070469	mitochondrion,mitochondrial inner membrane,membrane,oxidation-reduction process,respirasome
LOC5576592	214.391	-2.84945	0.537873	-5.29763	1.17316e-07	1.62344e-06	AAEL002922	ionotropic receptor 8a [Source:VB Community Annotation]	Ir8a		GO:0004970,GO:0005216,GO:0005886,GO:0006811,GO:0015276,GO:0016020,GO:0016021,GO:0034220,GO:0035235,GO:0038023	ionotropic glutamate receptor activity,ion channel activity,plasma membrane,ion transport,ligand-gated ion channel activity,membrane,integral component of membrane,ion transmembrane transport,ionotropic glutamate receptor signaling pathway,signaling receptor activity
LOC5580033	119.386	2.85433	0.538902	5.29657	1.17999e-07	1.63125e-06	AAEL010229				GO:0016020,GO:0016021	membrane,integral component of membrane
LOC110675590	292.569	-1.94866	0.367996	-5.29534	1.18797e-07	1.64064e-06	AAEL023158
LOC5579992	69.814	-2.17759	0.411302	-5.2944	1.1941e-07	1.64745e-06	AAEL001734	bric-a-brac [Source:VB Community Annotation]			GO:0003677,GO:0005515,GO:0005634	DNA binding,protein binding,nucleus
LOC5576880	240.688	1.3756	0.26008	5.28916	1.2288e-07	1.69363e-06	AAEL003036				GO:0005515	protein binding
LOC5580104	395.147	1.85111	0.350007	5.28877	1.23141e-07	1.69553e-06	AAEL020617				GO:0000184,GO:0004674,GO:0005515,GO:0006468,GO:0016301,GO:0016310,GO:0016740	nuclear-transcribed mRNA catabolic process, nonsense-mediated decay,protein serine/threonine kinase activity,protein binding,protein phosphorylation,kinase activity,phosphorylation,transferase activity
LOC5576608	820.382	0.816989	0.154607	5.2843	1.26184e-07	1.7357e-06	AAEL012637				GO:0005524,GO:0016887	ATP binding,ATPase activity
LOC5563694	170.73	1.31405	0.248803	5.28149	1.28137e-07	1.7608e-06	AAEL025882				GO:0005515,GO:0006281,GO:0016310,GO:0046403,GO:0046404,GO:0098506	protein binding,DNA repair,phosphorylation,polynucleotide 3'-phosphatase activity,ATP-dependent polydeoxyribonucleotide 5'-hydroxyl-kinase activity,polynucleotide 3' dephosphorylation
LOC5568722	134.837	-1.56002	0.295415	-5.28078	1.28636e-07	1.7659e-06	AAEL026141
LOC5567287	313.678	1.37966	0.261298	5.28004	1.29156e-07	1.77126e-06	AAEL005951	lipid storage droplets surface binding protein [Source:VB Community Annotation]
LOC5567603	2376.66	0.788599	0.149394	5.27865	1.30138e-07	1.78295e-06	AAEL006205				GO:0000123	histone acetyltransferase complex
LOC5564801	84.945	-1.73713	0.329231	-5.27633	1.31795e-07	1.80386e-06	AAEL014625
LOC5574338	4047.72	-0.825636	0.156575	-5.27311	1.34128e-07	1.83398e-06	AAEL002334	eukaryotic translation initiation factor 3 subunit E (eIF3e) [Source:VB Community Annotation]	eIF3-S6		GO:0001732,GO:0002183,GO:0003743,GO:0005737,GO:0005852,GO:0006412,GO:0006413,GO:0016282,GO:0033290,GO:0071540	formation of cytoplasmic translation initiation complex,cytoplasmic translational initiation,translation initiation factor activity,cytoplasm,eukaryotic translation initiation factor 3 complex,translation,translational initiation,eukaryotic 43S preinitiation complex,eukaryotic 48S preinitiation complex,eukaryotic translation initiation factor 3 complex, eIF3e
LOC5576118	291.104	-2.12869	0.40386	-5.27087	1.35779e-07	1.85471e-06	AAEL002817				GO:0005515	protein binding
LOC5578331	666.467	0.899614	0.170719	5.26957	1.36747e-07	1.86607e-06	AAEL003542				GO:0005634	nucleus
LOC5568367	217.642	-1.28566	0.244016	-5.26876	1.37347e-07	1.8724e-06	AAEL001092	udp-glucose pyrophosphatase [Source:VB Community Annotation]			GO:0016787,GO:0016818,GO:0046872	hydrolase activity,hydrolase activity, acting on acid anhydrides, in phosphorus-containing anhydrides,metal ion binding
LOC110678410	18.9922	-2.76144	0.524246	-5.26746	1.38328e-07	1.88392e-06	AAEL022173
LOC5580098	137.992	1.98904	0.377795	5.26487	1.40289e-07	1.90873e-06	AAEL002142
LOC5580173	117.056	-4.3878	0.834133	-5.26032	1.43807e-07	1.95467e-06	AAEL002572	myosin regulatory light chain 2 (mlc-2) [Source:VB Community Annotation]			GO:0005509	calcium ion binding
LOC5566189	334.064	-2.26598	0.431087	-5.25643	1.46879e-07	1.99446e-06	AAEL005247				GO:0000981,GO:0003677,GO:0005634,GO:0006355,GO:0006357,GO:0007275,GO:0043565	DNA-binding transcription factor activity, RNA polymerase II-specific,DNA binding,nucleus,regulation of transcription, DNA-templated,regulation of transcription by RNA polymerase II,multicellular organism development,sequence-specific DNA binding
LOC5571918	447.22	1.53298	0.291917	5.25143	1.50925e-07	2.04712e-06	AAEL020200				GO:0003723,GO:0003724,GO:0004386,GO:0005737,GO:0032574,GO:0035194	RNA binding,RNA helicase activity,helicase activity,cytoplasm,5'-3' RNA helicase activity,post-transcriptional gene silencing by RNA
LOC5576319	1384.3	-0.952007	0.181291	-5.25127	1.51054e-07	2.04712e-06	AAEL000405	odd Oz protein [Source:VB Community Annotation]			GO:0005886,GO:0016020	plasma membrane,membrane
LOC110674410	36.1465	-2.32421	0.442681	-5.2503	1.51848e-07	2.05585e-06	AAEL026068
LOC5573170	28.97	-3.45187	0.657643	-5.24885	1.5305e-07	2.07008e-06	AAEL001964	protein serine/threonine kinase, putative [Source:VB Community Annotation]
LOC5566151	26.239	-2.78847	0.53133	-5.2481	1.53679e-07	2.07656e-06	AAEL024598				GO:0005515	protein binding
LOC5565804	90.5279	-3.29874	0.62861	-5.24767	1.54034e-07	2.0793e-06	AAEL005008	aquaporin [Source:VB Community Annotation]			GO:0015267,GO:0016020,GO:0016021,GO:0055085	channel activity,membrane,integral component of membrane,transmembrane transport
LOC5570847	425.705	-2.67884	0.510583	-5.24663	1.54904e-07	2.089e-06	AAEL008620	D7 protein, putative [Source:VB Community Annotation]			GO:0005549	odorant binding
LOC110677860	13.8685	-4.25713	0.811737	-5.24448	1.56726e-07	2.1115e-06	AAEL023210
LOC5578493	125.491	-2.53946	0.484618	-5.24012	1.60471e-07	2.15985e-06	AAEL003560	pou domain/drifter/cf-1a [Source:VB Community Annotation]			GO:0000981,GO:0003677,GO:0003700,GO:0005634,GO:0006355,GO:0006357,GO:0007420,GO:0043565	DNA-binding transcription factor activity, RNA polymerase II-specific,DNA binding,DNA-binding transcription factor activity,nucleus,regulation of transcription, DNA-templated,regulation of transcription by RNA polymerase II,brain development,sequence-specific DNA binding
LOC5573978	109.447	1.53365	0.292751	5.23875	1.61667e-07	2.17382e-06	AAEL010808				GO:0005515	protein binding
LOC5574539	101.833	1.95761	0.374194	5.23154	1.68102e-07	2.25642e-06	AAEL020271
LOC110679455	999.755	-1.71366	0.327565	-5.2315	1.68138e-07	2.25642e-06	AAEL023757				GO:0007411	axon guidance
LOC5566649	19448.2	3.57022	0.682564	5.2306	1.6896e-07	2.26525e-06	AAEL005503				GO:0016020,GO:0016021	membrane,integral component of membrane
LOC5576401	604.627	0.838284	0.160297	5.22957	1.69902e-07	2.27566e-06	AAEL012489				GO:0005515,GO:0005623,GO:0005634,GO:0005643,GO:0006913,GO:0017056	protein binding,obsolete cell,nucleus,nuclear pore,nucleocytoplasmic transport,structural constituent of nuclear pore
LOC5565146	142.667	-1.1641	0.222749	-5.22607	1.73147e-07	2.31687e-06	AAEL020745
LOC5576321	453.95	1.00788	0.192902	5.22485	1.743e-07	2.33004e-06	AAEL000394	U2 small nuclear ribonucleoprotein, putative [Source:VB Community Annotation]			GO:0003676,GO:0005634,GO:0005681,GO:0006397,GO:0008270,GO:0008380	nucleic acid binding,nucleus,spliceosomal complex,mRNA processing,zinc ion binding,RNA splicing
LOC5573523	547.892	1.34224	0.256913	5.22451	1.74618e-07	2.33202e-06	AAEL024184				GO:0016020,GO:0016021,GO:0046983	membrane,integral component of membrane,protein dimerization activity
LOC5569263	16.0772	-4.26518	0.816682	-5.22257	1.76457e-07	2.3543e-06	AAEL007514	Oviductin [Source:UniProtKB/TrEMBL;Acc:A0A1S4FGP8]			GO:0004252,GO:0006508,GO:0008233,GO:0008236,GO:0016787	serine-type endopeptidase activity,proteolysis,peptidase activity,serine-type peptidase activity,hydrolase activity
LOC110678626	192.477	-1.08868	0.2085	-5.22148	1.77499e-07	2.36591e-06	AAEL026516				GO:0003676,GO:0005634,GO:0008270	nucleic acid binding,nucleus,zinc ion binding
LOC5573889	422.189	-0.863176	0.16537	-5.21966	1.79248e-07	2.38691e-06	AAEL010800				GO:0005515,GO:0046872	protein binding,metal ion binding
LOC5571852	1622.93	-0.900828	0.172633	-5.21818	1.80693e-07	2.40196e-06	AAEL009339	activin receptor type I, putative [Source:VB Community Annotation]			GO:0000166,GO:0004672,GO:0004675,GO:0005524,GO:0006468,GO:0007178,GO:0016020,GO:0016021,GO:0016301,GO:0016310,GO:0016740	nucleotide binding,protein kinase activity,transmembrane receptor protein serine/threonine kinase activity,ATP binding,protein phosphorylation,transmembrane receptor protein serine/threonine kinase signaling pathway,membrane,integral component of membrane,kinase activity,phosphorylation,transferase activity
LOC5563701	1830.34	-1.26223	0.241892	-5.21814	1.80727e-07	2.40196e-06	AAEL019406				GO:0016020,GO:0016021	membrane,integral component of membrane
LOC5572211	103.364	-1.97216	0.377966	-5.21783	1.81027e-07	2.40249e-06	AAEL009609	target of poxn [Source:VB Community Annotation]			GO:0006355,GO:0030182,GO:0046983	regulation of transcription, DNA-templated,neuron differentiation,protein dimerization activity
LOC5576737	474.449	1.5655	0.300043	5.21759	1.8127e-07	2.40249e-06	AAEL002978	leucyl aminopeptidase, putative [Source:VB Community Annotation]			GO:0004177,GO:0005737,GO:0006508,GO:0008233,GO:0008235,GO:0016787,GO:0019538,GO:0030145,GO:0070006	aminopeptidase activity,cytoplasm,proteolysis,peptidase activity,metalloexopeptidase activity,hydrolase activity,protein metabolic process,manganese ion binding,metalloaminopeptidase activity
LOC110681305	28.7926	3.24624	0.622174	5.21757	1.8129e-07	2.40249e-06	AAEL026114
LOC5576470	165.897	2.04676	0.392494	5.21477	1.84047e-07	2.43668e-06	AAEL002918	centaurin beta [Source:VB Community Annotation]			GO:0005096,GO:0005515,GO:0043547,GO:0046872	GTPase activator activity,protein binding,positive regulation of GTPase activity,metal ion binding
LOC5577363	351.7	1.05615	0.202543	5.21442	1.84392e-07	2.4389e-06	AAEL000422	U3 small nucleolar RNA-associated protein homolog, putative [Source:VB Community Annotation]			GO:0005515,GO:0005730,GO:0006364	protein binding,nucleolus,rRNA processing
LOC5569234	53.6559	-1.63601	0.313771	-5.21401	1.848e-07	2.44195e-06	AAEL024337				GO:0016020,GO:0016021,GO:0022857,GO:0055085	membrane,integral component of membrane,transmembrane transporter activity,transmembrane transport
LOC5565203	58.0932	-1.65917	0.31836	-5.21162	1.872e-07	2.4713e-06	AAEL004665				GO:0007155,GO:0016020,GO:0016021,GO:0042246	cell adhesion,membrane,integral component of membrane,tissue regeneration
LOC5578988	31.8859	3.29425	0.632427	5.2089	1.89964e-07	2.50374e-06	AAEL027937				GO:0046872	metal ion binding
LOC110675359	103.471	-2.05094	0.393742	-5.20884	1.90021e-07	2.50374e-06	AAEL020424
LOC5573324	1262.86	1.07397	0.206238	5.20742	1.91489e-07	2.52066e-06	AAEL010422	replication-associated histone mRNA stem loop-binding protein, putative [Source:VB Community Annotation]			GO:0003723,GO:0003729	RNA binding,mRNA binding
LOC5573547	107.161	1.51714	0.291361	5.2071	1.91811e-07	2.52248e-06	AAEL010580	3-hydroxyisobutyrate dehydrogenase, putative [Source:VB Community Annotation]			GO:0016491,GO:0050661,GO:0051287,GO:0055114	oxidoreductase activity,NADP binding,NAD binding,oxidation-reduction process
LOC23687618	10768.2	-1.37971	0.265107	-5.20436	1.94669e-07	2.55763e-06	AAEL017198	Ribosomal protein L37 [Source:UniProtKB/TrEMBL;Acc:Q6Q9G1]			GO:0003723,GO:0003735,GO:0005840,GO:0006412,GO:0019843,GO:0046872	RNA binding,structural constituent of ribosome,ribosome,translation,rRNA binding,metal ion binding
LOC110679501	13.2783	-4.0371	0.77581	-5.20373	1.9533e-07	2.56387e-06	AAEL020193
LOC110676623	916.272	-0.731283	0.140546	-5.20316	1.95931e-07	2.56931e-06	AAEL023684
LOC110681031	185.89	1.48766	0.285947	5.20258	1.96536e-07	2.57479e-06	AAEL025146				GO:0003824,GO:0004372,GO:0019264,GO:0030170,GO:0035999	catalytic activity,glycine hydroxymethyltransferase activity,glycine biosynthetic process from serine,pyridoxal phosphate binding,tetrahydrofolate interconversion
LOC110674025	665.854	-1.37952	0.265343	-5.19899	2.00372e-07	2.62255e-06	AAEL021538
LOC5568137	16.5343	-7.40904	1.42529	-5.19827	2.01149e-07	2.63022e-06	AAEL015432	trypsin, putative [Source:VB Community Annotation]			GO:0004252,GO:0006508	serine-type endopeptidase activity,proteolysis
LOC5578135	40.4057	-8.74226	1.68446	-5.18996	2.10339e-07	2.74778e-06
LOC5572990	1686.82	0.992093	0.191167	5.18967	2.10669e-07	2.74947e-06	AAEL001939				GO:0000166,GO:0003676,GO:0005524,GO:0007275,GO:0007283,GO:0030154,GO:0031047,GO:0051321	nucleotide binding,nucleic acid binding,ATP binding,multicellular organism development,spermatogenesis,cell differentiation,gene silencing by RNA,meiotic cell cycle
LOC5567660	12453.7	-0.875021	0.168847	-5.18233	2.19127e-07	2.85716e-06	AAEL012740	ATPase subunit, putative [Source:VB Community Annotation]			GO:0006811,GO:0008289,GO:0015078,GO:0015986,GO:0015991,GO:0016020,GO:0016021,GO:0033177,GO:0045263,GO:1902600	ion transport,lipid binding,proton transmembrane transporter activity,ATP synthesis coupled proton transport,GO_0015991,membrane,integral component of membrane,proton-transporting two-sector ATPase complex, proton-transporting domain,proton-transporting ATP synthase complex, coupling factor F(o),proton transmembrane transport
LOC5576531	94.1763	1.52619	0.294551	5.18142	2.20209e-07	2.86855e-06	AAEL012566				GO:0003676,GO:0005634,GO:0008270,GO:0046872	nucleic acid binding,nucleus,zinc ion binding,metal ion binding
LOC110681005	33.8181	2.41811	0.466726	5.18102	2.20681e-07	2.87198e-06	AAEL020026				GO:0004181,GO:0004185,GO:0006508,GO:0008270	metallocarboxypeptidase activity,serine-type carboxypeptidase activity,proteolysis,zinc ion binding
LOC5566599	122.213	-2.12598	0.410605	-5.17768	2.24661e-07	2.92102e-06	AAEL000788	matrix metalloproteinase [Source:VB Community Annotation]			GO:0004222,GO:0006508,GO:0008233,GO:0008237,GO:0008270,GO:0016787,GO:0031012,GO:0046872	metalloendopeptidase activity,proteolysis,peptidase activity,metallopeptidase activity,zinc ion binding,hydrolase activity,extracellular matrix,metal ion binding
LOC110681364	719.048	-2.39747	0.463366	-5.17404	2.2909e-07	2.97579e-06	AAEL026177				GO:0000062,GO:0004190,GO:0005515,GO:0006508	fatty-acyl-CoA binding,aspartic-type endopeptidase activity,protein binding,proteolysis
LOC5580235	114.027	-1.52357	0.294519	-5.17307	2.3028e-07	2.98843e-06	AAEL013479
LOC5573067	2254.59	0.967753	0.187114	5.172	2.31598e-07	3.0027e-06	AAEL010248	fibrillarin [Source:VB Community Annotation]			GO:0003723,GO:0006364,GO:0008168,GO:0016740,GO:0032259	RNA binding,rRNA processing,methyltransferase activity,transferase activity,methylation
LOC5565755	2102.66	1.5638	0.302376	5.17171	2.31961e-07	3.00458e-06	AAEL004978	DEAD box ATP-dependent RNA helicase [Source:VB Community Annotation]			GO:0000166,GO:0003676,GO:0003724,GO:0004386,GO:0005524,GO:0016787	nucleotide binding,nucleic acid binding,RNA helicase activity,helicase activity,ATP binding,hydrolase activity
LOC5565532	152.867	2.56229	0.496341	5.16236	2.43853e-07	3.15565e-06	AAEL027319				GO:0005515	protein binding
LOC5570089	1054.21	-1.41605	0.274317	-5.16208	2.44221e-07	3.15745e-06	AAEL001341				GO:0005680,GO:0090266	anaphase-promoting complex,regulation of mitotic cell cycle spindle assembly checkpoint
LOC5568255	14.7934	-8.22442	1.5933	-5.16188	2.44482e-07	3.15785e-06	AAEL006704	fibrinogen and fibronectin [Source:VB Community Annotation]
LOC5564679	958.496	1.50827	0.292253	5.16084	2.45845e-07	3.17248e-06	AAEL004390	heme peroxidase [Source:VB Community Annotation]	HPX8B		GO:0004601,GO:0006979,GO:0020037,GO:0048477,GO:0055114,GO:0098869	peroxidase activity,response to oxidative stress,heme binding,oogenesis,oxidation-reduction process,cellular oxidant detoxification
LOC5577900	151.198	1.69886	0.3293	5.15901	2.48257e-07	3.20061e-06	AAEL003356				GO:0003677,GO:0005634	DNA binding,nucleus
LOC110678490	32.7233	-3.53608	0.685766	-5.1564	2.5174e-07	3.24247e-06	AAEL027819
LOC5570378	15.9167	-6.46372	1.25379	-5.15536	2.5315e-07	3.25759e-06	AAEL026367				GO:0005102,GO:0005576,GO:0007275,GO:0016055	signaling receptor binding,extracellular region,multicellular organism development,Wnt signaling pathway
LOC110680459	50.3591	2.37001	0.460195	5.15002	2.60466e-07	3.3486e-06	AAEL025421
LOC110679879	33.8961	-2.93436	0.570069	-5.14738	2.64145e-07	3.39273e-06	AAEL021509
LOC5575760	1723.28	-0.776262	0.150844	-5.14611	2.65947e-07	3.4127e-06	AAEL002721				GO:0005634,GO:0005737,GO:0045892,GO:0046983	nucleus,cytoplasm,negative regulation of transcription, DNA-templated,protein dimerization activity
LOC110680773	67.7337	2.22986	0.433383	5.14525	2.67161e-07	3.42508e-06	AAEL023067
LOC5569520	658.459	1.19911	0.233253	5.14083	2.73533e-07	3.50258e-06	AAEL007707	malate dehydrogenase [Source:VB Community Annotation]			GO:0003824,GO:0005975,GO:0006099,GO:0006108,GO:0016491,GO:0016615,GO:0016616,GO:0019752,GO:0030060,GO:0055114	catalytic activity,carbohydrate metabolic process,tricarboxylic acid cycle,malate metabolic process,oxidoreductase activity,malate dehydrogenase activity,oxidoreductase activity, acting on the CH-OH group of donors, NAD or NADP as acceptor,carboxylic acid metabolic process,L-malate dehydrogenase activity,oxidation-reduction process
LOC5570730	510.557	1.16569	0.226756	5.1407	2.73714e-07	3.50258e-06	AAEL001455				GO:0003676,GO:0005634,GO:0008270,GO:0046872	nucleic acid binding,nucleus,zinc ion binding,metal ion binding
CFI06_mgt15	12.3044	-6.983	1.35926	-5.13737	2.78615e-07	3.56198e-06
LOC5580259	13151	-1.20785	0.235122	-5.13714	2.78958e-07	3.56298e-06	AAEL012585	60S ribosomal protein L7 [Source:UniProtKB/TrEMBL;Acc:Q1HR81]	RpL7		GO:0000463,GO:0003735,GO:0005840,GO:0022625	maturation of LSU-rRNA from tricistronic rRNA transcript (SSU-rRNA, 5.8S rRNA, LSU-rRNA),structural constituent of ribosome,ribosome,cytosolic large ribosomal subunit
LOC5578491	634.958	1.13155	0.220276	5.13697	2.79211e-07	3.56298e-06	AAEL003555	ribosome biogenesis protein [Source:VB Community Annotation]			GO:0005525,GO:0005634,GO:0005730,GO:0042254	GTP binding,nucleus,nucleolus,ribosome biogenesis
LOC5577717	17.5099	-3.4299	0.667824	-5.13593	2.80758e-07	3.5794e-06	AAEL013341	lethal(2)essential for life protein, l2efl [Source:VB Community Annotation]			GO:0005212,GO:0046872	structural constituent of eye lens,metal ion binding
LOC5565869	736.831	1.29171	0.251581	5.13436	2.83113e-07	3.60609e-06	AAEL015007	Proteasome subunit alpha type [Source:UniProtKB/TrEMBL;Acc:Q16EV7]			GO:0000502,GO:0004175,GO:0004298,GO:0005634,GO:0005737,GO:0005839,GO:0006508,GO:0006511,GO:0008233,GO:0016787,GO:0019773,GO:0051603	proteasome complex,endopeptidase activity,threonine-type endopeptidase activity,nucleus,cytoplasm,proteasome core complex,proteolysis,ubiquitin-dependent protein catabolic process,peptidase activity,hydrolase activity,proteasome core complex, alpha-subunit complex,proteolysis involved in cellular protein catabolic process
LOC5564960	25.3286	-3.03912	0.592031	-5.13337	2.84598e-07	3.62165e-06	AAEL014672
LOC5575977	29.581	-9.25784	1.80372	-5.13264	2.85709e-07	3.63243e-06	AAEL012230	flagellar protein, putative [Source:VB Community Annotation]
LOC5570501	491.185	-0.941882	0.18358	-5.13065	2.88749e-07	3.6677e-06	AAEL001394				GO:0003824,GO:0004497,GO:0004504,GO:0005507,GO:0006518,GO:0016020,GO:0016715,GO:0046872,GO:0055114	catalytic activity,monooxygenase activity,peptidylglycine monooxygenase activity,copper ion binding,peptide metabolic process,membrane,oxidoreductase activity, acting on paired donors, with incorporation or reduction of molecular oxygen, reduced ascorbate as one donor, and incorporation of one atom of oxygen,metal ion binding,oxidation-reduction process
LOC110678492	405.217	-1.79527	0.349934	-5.1303	2.89276e-07	3.67101e-06	AAEL026945
LOC5568010	1050.43	0.809908	0.157927	5.12837	2.92263e-07	3.7055e-06	AAEL006472	rabconnectin [Source:VB Community Annotation]			GO:0005515	protein binding
LOC5571687	3007.4	1.51455	0.295351	5.12797	2.92889e-07	3.71002e-06	AAEL009212	lola [Source:VB Community Annotation]			GO:0003676,GO:0005515	nucleic acid binding,protein binding
LOC5576378	52.9394	-1.71786	0.335064	-5.12695	2.94475e-07	3.72668e-06	AAEL012474				GO:0000981,GO:0003677,GO:0005634,GO:0006355,GO:0006357,GO:0021520,GO:0043565	DNA-binding transcription factor activity, RNA polymerase II-specific,DNA binding,nucleus,regulation of transcription, DNA-templated,regulation of transcription by RNA polymerase II,spinal cord motor neuron cell fate specification,sequence-specific DNA binding
LOC5569700	2397.74	-1.16388	0.227175	-5.12327	3.00285e-07	3.79672e-06	AAEL007845	rab5 [Source:VB Community Annotation]			GO:0003924,GO:0005525	GTPase activity,GTP binding
LOC110673977	48.548	-1.83163	0.357608	-5.12188	3.02497e-07	3.82118e-06	AAEL005449	protein kinase c alpha binding protein [Source:VB Community Annotation]			GO:0003779,GO:0005515,GO:0005737,GO:0005856,GO:0016020,GO:0019904,GO:0043005,GO:0048471	actin binding,protein binding,cytoplasm,cytoskeleton,membrane,protein domain specific binding,neuron projection,perinuclear region of cytoplasm
LOC5564296	719.682	-0.916523	0.179008	-5.12	3.05535e-07	3.85602e-06	AAEL014393	Lactoylglutathione lyase [Source:UniProtKB/TrEMBL;Acc:A0A1S4G1K4]			GO:0004462,GO:0016829,GO:0046872	lactoylglutathione lyase activity,lyase activity,metal ion binding
LOC5567277	3853.31	0.9997	0.195327	5.11807	3.08678e-07	3.89212e-06	AAEL020992				GO:0003723,GO:0004842,GO:0008270,GO:0016567,GO:0043130,GO:0046872	RNA binding,ubiquitin-protein transferase activity,zinc ion binding,protein ubiquitination,ubiquitin binding,metal ion binding
LOC5569551	206.194	-2.14777	0.419996	-5.11378	3.15773e-07	3.97793e-06	AAEL024540				GO:0000166,GO:0004672,GO:0004713,GO:0004714,GO:0005515,GO:0005524,GO:0006468,GO:0007169,GO:0016020,GO:0016021,GO:0018108	nucleotide binding,protein kinase activity,protein tyrosine kinase activity,transmembrane receptor protein tyrosine kinase activity,protein binding,ATP binding,protein phosphorylation,transmembrane receptor protein tyrosine kinase signaling pathway,membrane,integral component of membrane,peptidyl-tyrosine phosphorylation
LOC110679647	13.073	-5.14239	1.00579	-5.11276	3.17484e-07	3.99583e-06	AAEL027038
LOC110681334	50.2656	-2.89663	0.566736	-5.11107	3.20345e-07	4.02448e-06	AAEL024672
LOC5577333	50.2656	-2.89663	0.566736	-5.11107	3.20345e-07	4.02448e-06	AAEL024672
LOC5565619	217.794	-1.35328	0.264852	-5.10956	3.22909e-07	4.05299e-06	AAEL014899	short chain type dehydrogenase [Source:VB Community Annotation]			GO:0055114	oxidation-reduction process
LOC5575323	82.6769	-1.43671	0.281201	-5.1092	3.23523e-07	4.057e-06	AAEL026160				GO:0016020,GO:0016021	membrane,integral component of membrane
LOC110680527	36.3266	2.52773	0.49502	5.10631	3.28505e-07	4.11572e-06	AAEL025984
LOC5570086	272.014	-1.6488	0.323041	-5.10398	3.32586e-07	4.16307e-06	AAEL001328				GO:0016020,GO:0016021	membrane,integral component of membrane
LOC5567576	349.214	-2.19326	0.429853	-5.10236	3.35448e-07	4.19508e-06	AAEL006179	tubulin alpha chain [Source:VB Community Annotation]			GO:0000166,GO:0003924,GO:0005200,GO:0005525,GO:0005874,GO:0007010,GO:0007017	nucleotide binding,GTPase activity,structural constituent of cytoskeleton,GTP binding,microtubule,cytoskeleton organization,microtubule-based process
LOC5570445	85.0369	-1.44919	0.284045	-5.10195	3.36169e-07	4.20029e-06	AAEL015073				GO:0003677,GO:0003700,GO:0005634,GO:0006355	DNA binding,DNA-binding transcription factor activity,nucleus,regulation of transcription, DNA-templated
LOC110680784	37.2632	-1.93883	0.380213	-5.09932	3.40874e-07	4.2552e-06	AAEL022092				GO:0022857,GO:0055085	transmembrane transporter activity,transmembrane transport
LOC5574260	141.07	-2.97342	0.583371	-5.09697	3.45142e-07	4.30458e-06	AAEL028038				GO:0042302	structural constituent of cuticle
LOC110676030	428.492	0.997658	0.195768	5.09612	3.46693e-07	4.32001e-06	AAEL024500				GO:0000139,GO:0005198,GO:0005515,GO:0005737,GO:0005794,GO:0006890,GO:0015031,GO:0016020,GO:0016192,GO:0031410	Golgi membrane,structural molecule activity,protein binding,cytoplasm,Golgi apparatus,retrograde vesicle-mediated transport, Golgi to endoplasmic reticulum,protein transport,membrane,vesicle-mediated transport,cytoplasmic vesicle
LOC5565320	96.056	1.94748	0.382316	5.09391	3.50747e-07	4.36658e-06	AAEL004713				GO:0005515,GO:0008270,GO:0046872	protein binding,zinc ion binding,metal ion binding
LOC5575534	649.418	-1.00928	0.198209	-5.09202	3.54263e-07	4.40636e-06	AAEL011910				GO:0005515	protein binding
LOC5563996	114.286	-1.25427	0.246403	-5.09031	3.57487e-07	4.44245e-06	AAEL014254				GO:0003676,GO:0005634,GO:0008270,GO:0046872	nucleic acid binding,nucleus,zinc ion binding,metal ion binding
LOC110680245	625.146	-1.99029	0.391088	-5.08912	3.59728e-07	4.46627e-06	AAEL020994
LOC5578606	771.002	0.917748	0.180391	5.08754	3.62737e-07	4.49957e-06	AAEL003594	kinectin, putative [Source:VB Community Annotation]			GO:0000166,GO:0003774,GO:0003777,GO:0005524,GO:0005874,GO:0007018,GO:0008017	nucleotide binding,motor activity,microtubule motor activity,ATP binding,microtubule,microtubule-based movement,microtubule binding
LOC110675407	18.5114	-3.07065	0.603587	-5.08734	3.63121e-07	4.50028e-06	AAEL021034
LOC5567780	61.4336	-2.63484	0.517985	-5.08672	3.64314e-07	4.51101e-06	AAEL017533				GO:0003824	catalytic activity
LOC5571923	173.251	1.60126	0.314887	5.08519	3.67251e-07	4.54329e-06	AAEL009402	map kinase-activated protein kinase (mapkapk) [Source:VB Community Annotation]			GO:0000166,GO:0004672,GO:0004674,GO:0005524,GO:0006468,GO:0016301,GO:0016310,GO:0016740	nucleotide binding,protein kinase activity,protein serine/threonine kinase activity,ATP binding,protein phosphorylation,kinase activity,phosphorylation,transferase activity
LOC5564711	182.083	2.87938	0.566274	5.08479	3.68032e-07	4.54773e-06	AAEL014579	trypsin, putative [Source:VB Community Annotation]			GO:0004252,GO:0006508,GO:0016020,GO:0016021	serine-type endopeptidase activity,proteolysis,membrane,integral component of membrane
LOC5572615	330.594	-2.26207	0.444881	-5.08467	3.68271e-07	4.54773e-06	AAEL025694				GO:0000981,GO:0003677,GO:0005634,GO:0006355,GO:0006357,GO:0007275,GO:0043565	DNA-binding transcription factor activity, RNA polymerase II-specific,DNA binding,nucleus,regulation of transcription, DNA-templated,regulation of transcription by RNA polymerase II,multicellular organism development,sequence-specific DNA binding
LOC5572137	39.8951	-2.39036	0.47052	-5.08025	3.76945e-07	4.65067e-06	AAEL022500				GO:0003676	nucleic acid binding
LOC5565111	60.792	-2.83565	0.558255	-5.07949	3.78446e-07	4.66502e-06	AAEL004588				GO:0042302	structural constituent of cuticle
LOC110676628	163.676	-2.36156	0.465048	-5.07809	3.81244e-07	4.6923e-06	AAEL022339
LOC5578882	13.9215	-4.61021	0.90787	-5.07804	3.81341e-07	4.6923e-06	AAEL013885
LOC5573747	241.087	1.00762	0.198457	5.07724	3.82949e-07	4.70787e-06	AAEL000289				GO:0005515	protein binding
LOC110674148	407.311	2.81447	0.554532	5.07541	3.86665e-07	4.7445e-06	AAEL027610				GO:0000166,GO:0005524	nucleotide binding,ATP binding
LOC5578663	36.8505	-2.6835	0.528739	-5.07528	3.86924e-07	4.7445e-06	AAEL003627	sodium/chloride dependent amino acid transporter [Source:VB Community Annotation]			GO:0005328,GO:0015293,GO:0016020,GO:0016021,GO:0055085	,symporter activity,membrane,integral component of membrane,transmembrane transport
LOC5566057	57.29	-2.64247	0.520658	-5.07526	3.86961e-07	4.7445e-06	AAEL005131	protein kinase c-binding protein nell1 [Source:VB Community Annotation]			GO:0005509,GO:0005515	calcium ion binding,protein binding
LOC110678153	13.3611	-8.07332	1.59101	-5.07432	3.88879e-07	4.76377e-06	AAEL025959
LOC110678413	218.802	-1.72985	0.341121	-5.07108	3.95561e-07	4.84131e-06	AAEL027506
LOC5564929	1330.66	-0.95734	0.188899	-5.068	4.02008e-07	4.91585e-06	AAEL004488				GO:0016020	membrane
CFI06_mgt09	14.8794	-4.27596	0.843796	-5.06753	4.03021e-07	4.92386e-06
LOC5578241	17.5272	-4.29288	0.847233	-5.06694	4.04268e-07	4.93473e-06	AAEL020149
LOC5569487	357.245	1.50789	0.297605	5.06675	4.04668e-07	4.93523e-06	AAEL027189
LOC5574414	466.649	0.905357	0.178699	5.06637	4.05482e-07	4.94078e-06	AAEL011111				GO:0005634,GO:0008143,GO:0043488,GO:0046872,GO:1900364	nucleus,poly(A) binding,regulation of mRNA stability,metal ion binding,negative regulation of mRNA polyadenylation
LOC5567800	56.9583	-2.57363	0.508056	-5.06564	4.07028e-07	4.95524e-06	AAEL000134
LOC5567635	1359.23	0.727432	0.143621	5.06493	4.08549e-07	4.96936e-06	AAEL006211				GO:0005515	protein binding
LOC110676490	32.9371	3.14455	0.621327	5.06102	4.17025e-07	5.06798e-06	AAEL028132
LOC5574166	1212.54	-1.01175	0.199926	-5.06061	4.17924e-07	5.07442e-06	AAEL019623				GO:0007165	signal transduction
LOC5567639	9876.56	1.56657	0.309649	5.05919	4.21034e-07	5.10768e-06	AAEL006239	glycerol kinase [Source:VB Community Annotation]			GO:0000166,GO:0004370,GO:0005524,GO:0005737,GO:0005739,GO:0005741,GO:0005975,GO:0006071,GO:0006072,GO:0016020,GO:0016021,GO:0016301,GO:0016310,GO:0016740,GO:0016773,GO:0019563	nucleotide binding,glycerol kinase activity,ATP binding,cytoplasm,mitochondrion,mitochondrial outer membrane,carbohydrate metabolic process,glycerol metabolic process,glycerol-3-phosphate metabolic process,membrane,integral component of membrane,kinase activity,phosphorylation,transferase activity,phosphotransferase activity, alcohol group as acceptor,glycerol catabolic process
LOC5580169	18.8439	-2.79783	0.553046	-5.05894	4.21592e-07	5.10995e-06	AAEL002567				GO:0005737,GO:0005741,GO:0016020,GO:0035694	cytoplasm,mitochondrial outer membrane,membrane,mitochondrial protein catabolic process
LOC5564016	72.5532	3.58645	0.709206	5.05699	4.25932e-07	5.15801e-06	AAEL014277				GO:0000981,GO:0003677,GO:0005634,GO:0006355,GO:0006357,GO:0043565	DNA-binding transcription factor activity, RNA polymerase II-specific,DNA binding,nucleus,regulation of transcription, DNA-templated,regulation of transcription by RNA polymerase II,sequence-specific DNA binding
LOC5567964	8.72271	-7.44893	1.47327	-5.05606	4.28009e-07	5.17861e-06	AAEL006425	trypsin [Source:VB Community Annotation]			GO:0004252,GO:0006508,GO:0008233,GO:0008236,GO:0016787	serine-type endopeptidase activity,proteolysis,peptidase activity,serine-type peptidase activity,hydrolase activity
LOC110675984	59.3694	-2.76869	0.547647	-5.0556	4.29034e-07	5.18645e-06	AAEL026909
LOC5569874	181.522	-1.46496	0.289805	-5.05498	4.30447e-07	5.19897e-06	AAEL007981				GO:0003676,GO:0005634,GO:0008270,GO:0046872	nucleic acid binding,nucleus,zinc ion binding,metal ion binding
LOC5566301	29.568	-2.49758	0.494545	-5.05025	4.41231e-07	5.32454e-06	AAEL005293	Galectin [Source:UniProtKB/TrEMBL;Acc:Q16ND5]	GALE8A		GO:0030246	carbohydrate binding
LOC5575668	824.105	1.09312	0.216462	5.04997	4.41882e-07	5.32774e-06	AAEL002687	sterol carrier protein-2, putative [Source:VB Community Annotation]			GO:0003824,GO:0005737,GO:0005739,GO:0005777,GO:0006869,GO:0008289,GO:0016740,GO:0016746,GO:0016747,GO:0033814,GO:0050632	catalytic activity,cytoplasm,mitochondrion,peroxisome,lipid transport,lipid binding,transferase activity,transferase activity, transferring acyl groups,transferase activity, transferring acyl groups other than amino-acyl groups,propanoyl-CoA C-acyltransferase activity,propionyl-CoA C2-trimethyltridecanoyltransferase activity
LOC5572386	3204.78	-0.53034	0.105025	-5.04966	4.4259e-07	5.3316e-06	AAEL027903				GO:0000166,GO:0005524,GO:0016740,GO:0019789	nucleotide binding,ATP binding,transferase activity,SUMO transferase activity
LOC110674736	20.9964	-2.35999	0.467398	-5.04922	4.43625e-07	5.3394e-06	AAEL027542
LOC110678297	118.284	1.97377	0.391308	5.04403	4.55828e-07	5.48148e-06	AAEL022337
LOC5574704	3180.9	-1.22304	0.242487	-5.04373	4.56536e-07	5.48521e-06	AAEL011340	U1 small nuclear ribonucleoprotein 70 kd [Source:VB Community Annotation]			GO:0003676,GO:0003723,GO:0030619	nucleic acid binding,RNA binding,U1 snRNA binding
LOC110674388	17.2984	-4.96764	0.985057	-5.043	4.58299e-07	5.49986e-06	AAEL027043
LOC5564165	764.485	-1.21583	0.241097	-5.04289	4.58554e-07	5.49986e-06	AAEL004147	tetraspanin, putative [Source:VB Community Annotation]			GO:0016020,GO:0016021	membrane,integral component of membrane
LOC5571319	1338.33	-1.05733	0.209827	-5.03905	4.67843e-07	5.60638e-06	AAEL008961				GO:0003676	nucleic acid binding
LOC110680396	30.1312	3.01128	0.597681	5.03827	4.69747e-07	5.6243e-06	AAEL023108
LOC5569881	82.8992	-2.86663	0.569114	-5.037	4.7289e-07	5.65702e-06	AAEL019649				GO:0016020,GO:0016021	membrane,integral component of membrane
LOC110675358	85.4169	-2.00764	0.398632	-5.03633	4.74532e-07	5.67172e-06	AAEL025157
LOC5573797	809.791	1.39234	0.276505	5.0355	4.76602e-07	5.69153e-06	AAEL024508				GO:0001503,GO:0003746,GO:0005634,GO:0006357,GO:0006368,GO:0006414,GO:0007155,GO:0070449	ossification,translation elongation factor activity,nucleus,regulation of transcription by RNA polymerase II,transcription elongation from RNA polymerase II promoter,translational elongation,cell adhesion,elongin complex
LOC5578765	393.02	-0.887077	0.176188	-5.03484	4.78255e-07	5.70632e-06	AAEL003701	actin-binding protein ipp [Source:VB Community Annotation]			GO:0003779,GO:0005515,GO:0016567	actin binding,protein binding,protein ubiquitination
LOC5575670	671.472	0.74528	0.148036	5.03445	4.79214e-07	5.71281e-06	AAEL022091
LOC5576600	732.964	0.766327	0.152228	5.03407	4.80164e-07	5.71918e-06	AAEL002925				GO:0003676,GO:0005634,GO:0008270,GO:0046872	nucleic acid binding,nucleus,zinc ion binding,metal ion binding
LOC5565480	755.095	0.863279	0.171498	5.03375	4.80973e-07	5.72387e-06	AAEL027688				GO:0000166,GO:0003677,GO:0005524,GO:0006298,GO:0030983,GO:0032300	nucleotide binding,DNA binding,ATP binding,mismatch repair,mismatched DNA binding,mismatch repair complex
LOC5564073	238.382	1.02666	0.204036	5.03175	4.86031e-07	5.77907e-06	AAEL004057				GO:0003676,GO:0005634,GO:0008270	nucleic acid binding,nucleus,zinc ion binding
LOC5568102	327.078	-1.49861	0.297887	-5.03078	4.88494e-07	5.80334e-06	AAEL006548
LOC5564396	1787.01	-1.07961	0.214648	-5.02966	4.91354e-07	5.83228e-06	AAEL004244				GO:0000166,GO:0003774,GO:0003777,GO:0005524,GO:0007018,GO:0008017	nucleotide binding,motor activity,microtubule motor activity,ATP binding,microtubule-based movement,microtubule binding
LOC5578798	414.862	2.0195	0.401619	5.02839	4.94613e-07	5.86591e-06	AAEL003698				GO:0016020,GO:0016021	membrane,integral component of membrane
LOC110677897	22.1809	-2.93704	0.5842	-5.02745	4.97036e-07	5.88958e-06	AAEL025502
LOC5579501	614.215	0.877627	0.174583	5.027	4.98216e-07	5.89849e-06	AAEL025171				GO:0005515	protein binding
LOC5573342	38.386	-4.91871	0.97883	-5.02509	5.03205e-07	5.95243e-06	AAEL010434	vitellogenin-A1 precursor [Source:VB Community Annotation]			GO:0005319,GO:0006869,GO:0045735	lipid transporter activity,lipid transport,nutrient reservoir activity
LOC5564419	468.363	-1.86891	0.372019	-5.02369	5.06872e-07	5.99066e-06	AAEL019808				GO:0003677,GO:0003700,GO:0005634,GO:0006355	DNA binding,DNA-binding transcription factor activity,nucleus,regulation of transcription, DNA-templated
LOC110679152	81.6505	-2.01043	0.40052	-5.01955	5.17937e-07	6.11618e-06	AAEL023607
LOC5564268	3167.53	1.61821	0.32247	5.01817	5.21673e-07	6.15502e-06	AAEL014366
LOC110678018	155.438	-2.639	0.526165	-5.01554	5.28853e-07	6.2344e-06	AAEL021848
LOC5565544	18821	-1.03088	0.20561	-5.01374	5.33823e-07	6.28761e-06	AAEL004855	ADP,ATP carrier protein [Source:VB Community Annotation]			GO:0005347,GO:0005471,GO:0005743,GO:0015867,GO:0016020,GO:0016021,GO:0022857,GO:0055085,GO:0140021,GO:1990544	ATP transmembrane transporter activity,ATP:ADP antiporter activity,mitochondrial inner membrane,ATP transport,membrane,integral component of membrane,transmembrane transporter activity,transmembrane transport,mitochondrial ADP transmembrane transport,mitochondrial ATP transmembrane transport
LOC5575492	2330.01	-0.656456	0.130944	-5.01327	5.35124e-07	6.29754e-06	AAEL011871	cytochrome C1 [Source:VB Community Annotation]			GO:0005743,GO:0009055,GO:0016020,GO:0016021,GO:0020037,GO:0022900,GO:0046872	mitochondrial inner membrane,electron transfer activity,membrane,integral component of membrane,heme binding,electron transport chain,metal ion binding
LOC110678106	8.64985	-7.45704	1.48791	-5.01177	5.39328e-07	6.34159e-06	AAEL026507
LOC110674417	45.2821	-2.08914	0.416877	-5.01141	5.40327e-07	6.34792e-06	AAEL022106
LOC5574077	60.7772	1.80257	0.359823	5.0096	5.4543e-07	6.39732e-06	AAEL021209				GO:0005515,GO:0010997,GO:0097027,GO:1904668	protein binding,anaphase-promoting complex binding,ubiquitin-protein transferase activator activity,positive regulation of ubiquitin protein ligase activity
LOC110679081	18.2988	-5.04481	1.00703	-5.00959	5.45461e-07	6.39732e-06	AAEL023634
LOC5570607	330.694	-0.826666	0.165024	-5.00938	5.46054e-07	6.39883e-06	AAEL008421	cadherin [Source:VB Community Annotation]			GO:0005509,GO:0005886,GO:0007155,GO:0007156,GO:0016020	calcium ion binding,plasma membrane,cell adhesion,homophilic cell adhesion via plasma membrane adhesion molecules,membrane
LOC5564449	113.603	-4.05903	0.810324	-5.00914	5.46739e-07	6.4014e-06	AAEL019674				GO:0005085,GO:0005515,GO:0007165,GO:0007264,GO:0035556,GO:0090630	guanyl-nucleotide exchange factor activity,protein binding,signal transduction,small GTPase mediated signal transduction,intracellular signal transduction,activation of GTPase activity
LOC110680352	83.7429	1.6712	0.333725	5.00771	5.50821e-07	6.44371e-06	AAEL023185
LOC110674177	51.2279	-1.44278	0.28821	-5.006	5.55725e-07	6.49318e-06	AAEL019557				GO:0003676	nucleic acid binding
LOC5574874	882.021	0.63923	0.127695	5.00591	5.55993e-07	6.49318e-06	AAEL011480	tpr repeat nuclear phosphoprotein [Source:VB Community Annotation]			GO:0005515,GO:0006355,GO:0016570	protein binding,regulation of transcription, DNA-templated,histone modification
LOC5567202	1223.97	1.5395	0.307575	5.00529	5.57767e-07	6.50839e-06	AAEL000894	hunchback protein [Source:VB Community Annotation]			GO:0000981,GO:0003676,GO:0006357,GO:0007275,GO:0035282,GO:0040034	DNA-binding transcription factor activity, RNA polymerase II-specific,nucleic acid binding,regulation of transcription by RNA polymerase II,multicellular organism development,segmentation,regulation of development, heterochronic
LOC110680888	12.2328	-6.96595	1.39194	-5.00448	5.60118e-07	6.53029e-06	AAEL027394
LOC5579954	98.3167	-3.43643	0.686758	-5.00384	5.61987e-07	6.54653e-06	AAEL007591
LOC5568998	1210.61	0.81075	0.162035	5.00356	5.62806e-07	6.55053e-06	AAEL025594				GO:0000166,GO:0000502,GO:0005524,GO:0005634,GO:0005737,GO:0016787,GO:0016887,GO:0030163,GO:0036402,GO:1901800	nucleotide binding,proteasome complex,ATP binding,nucleus,cytoplasm,hydrolase activity,ATPase activity,protein catabolic process,proteasome-activating ATPase activity,positive regulation of proteasomal protein catabolic process
LOC110679672	63.0643	-2.88884	0.577485	-5.00244	5.66082e-07	6.58309e-06	AAEL027916
LOC5577609	21.1859	-8.76207	1.75239	-5.00007	5.73107e-07	6.65917e-06	AAEL003242	pupal cuticle protein, putative [Source:VB Community Annotation]			GO:0042302	structural constituent of cuticle
LOC110681087	4587.24	-0.965094	0.193023	-4.99989	5.73622e-07	6.65952e-06	AAEL025939
LOC110680261	123.174	1.87707	0.375627	4.99718	5.81746e-07	6.74816e-06	AAEL022236				GO:0005852	eukaryotic translation initiation factor 3 complex
LOC5569903	17.9686	-6.61999	1.32532	-4.995	5.88366e-07	6.8192e-06	AAEL007986
LOC5576295	1120.77	-0.985888	0.197397	-4.99445	5.90034e-07	6.83278e-06	AAEL012449	myosin x [Source:VB Community Annotation]			GO:0000166,GO:0003774,GO:0003779,GO:0005515,GO:0005524,GO:0016459	nucleotide binding,motor activity,actin binding,protein binding,ATP binding,myosin complex
LOC5570801	3069.09	0.776292	0.155574	4.98987	6.04188e-07	6.99081e-06	AAEL008575	regulator of chromosome condensation [Source:VB Community Annotation]
LOC5569790	30.4367	2.6242	0.525924	4.9897	6.04726e-07	6.99116e-06	AAEL001313
LOC110678133	35.2722	-1.94966	0.391029	-4.98597	6.16504e-07	7.12135e-06	AAEL027295				GO:0005840	ribosome
LOC110680870	17.9692	-4.47174	0.897168	-4.98428	6.21927e-07	7.17796e-06	AAEL021181				GO:0004252,GO:0006508	serine-type endopeptidase activity,proteolysis
LOC5569818	60.6595	-2.39672	0.481042	-4.98235	6.28172e-07	7.24397e-06	AAEL025053
LOC5577771	81.0199	-2.3557	0.472825	-4.98218	6.28704e-07	7.24404e-06	AAEL003318	oligopeptide transporter [Source:VB Community Annotation]			GO:0006857,GO:0016020,GO:0016021,GO:0022857,GO:0055085	oligopeptide transport,membrane,integral component of membrane,transmembrane transporter activity,transmembrane transport
LOC110675154	10.5641	-6.85003	1.37524	-4.98098	6.32637e-07	7.28326e-06	AAEL022038
LOC5572054	264.807	1.7332	0.348055	4.97966	6.36953e-07	7.31693e-06	AAEL001710				GO:0003779,GO:0005737,GO:0005856,GO:0005912,GO:0030950,GO:0042249,GO:0051015,GO:0090251	actin binding,cytoplasm,cytoskeleton,adherens junction,establishment or maintenance of actin cytoskeleton polarity,establishment of planar polarity of embryonic epithelium,actin filament binding,protein localization involved in establishment of planar polarity
LOC5569343	270.034	1.1003	0.220965	4.97955	6.37335e-07	7.31693e-06	AAEL007554				GO:0005515	protein binding
LOC110681004	22.7565	3.81208	0.76557	4.9794	6.3783e-07	7.31693e-06	AAEL022969
LOC5573419	118.361	1.51695	0.304648	4.97937	6.37928e-07	7.31693e-06	AAEL008406	cationic amino acid transporter [Source:VB Community Annotation]			GO:0016020,GO:0016021,GO:0022857,GO:0055085	membrane,integral component of membrane,transmembrane transporter activity,transmembrane transport
LOC5576062	208.695	-2.24102	0.45007	-4.97928	6.38219e-07	7.31693e-06	AAEL014333				GO:0005929,GO:0030030,GO:0042995	cilium,cell projection organization,cell projection
LOC5574853	124.298	-2.87275	0.577229	-4.9768	6.46448e-07	7.40511e-06	AAEL011444	pupal cuticle protein, putative [Source:VB Community Annotation]			GO:0042302	structural constituent of cuticle
LOC5564573	35.8224	-3.18819	0.640661	-4.97641	6.4774e-07	7.40856e-06	AAEL014520	follistatin [Source:VB Community Annotation]			GO:0005515	protein binding
LOC5570837	1978.38	0.800391	0.160838	4.97639	6.47825e-07	7.40856e-06	AAEL018695				GO:0003676,GO:0003677,GO:0003682,GO:0005634,GO:0006355,GO:0008270,GO:0043565,GO:0046872	nucleic acid binding,DNA binding,chromatin binding,nucleus,regulation of transcription, DNA-templated,zinc ion binding,sequence-specific DNA binding,metal ion binding
LOC110676671	21.2836	4.16511	0.837539	4.97304	6.59122e-07	7.53149e-06	AAEL027074
LOC5575987	24.302	3.4037	0.684454	4.97286	6.59722e-07	7.5321e-06	AAEL019765				GO:0003676	nucleic acid binding
LOC5564491	298.998	-0.923659	0.185892	-4.96879	6.73709e-07	7.68542e-06	AAEL004276				GO:0005737	cytoplasm
LOC5578550	1115.2	0.898653	0.180869	4.96853	6.74618e-07	7.68942e-06	AAEL003573	transportin [Source:VB Community Annotation]			GO:0005634,GO:0006886,GO:0008536	nucleus,intracellular protein transport,Ran GTPase binding
LOC5567956	11.5921	-6.89085	1.38735	-4.96693	6.80211e-07	7.74675e-06	AAEL006417	D7 protein, putative [Source:VB Community Annotation]			GO:0005549	odorant binding
LOC5569745	8173.1	-0.724654	0.145923	-4.96601	6.83442e-07	7.77712e-06	AAEL007883	fk506-binding protein [Source:VB Community Annotation]			GO:0000413,GO:0003755,GO:0016853	protein peptidyl-prolyl isomerization,peptidyl-prolyl cis-trans isomerase activity,isomerase activity
LOC110678502	26.2501	-5.4285	1.09318	-4.96579	6.84237e-07	7.77974e-06	AAEL026570
LOC5566353	617.76	-2.69088	0.542126	-4.96356	6.92122e-07	7.86289e-06	AAEL005336	d-3-phosphoglycerate dehydrogenase [Source:VB Community Annotation]			GO:0016491,GO:0016616,GO:0051287,GO:0055114	oxidoreductase activity,oxidoreductase activity, acting on the CH-OH group of donors, NAD or NADP as acceptor,NAD binding,oxidation-reduction process
LOC5564180	248.751	1.39914	0.281923	4.96284	6.94706e-07	7.88574e-06	AAEL004130				GO:0000981,GO:0003677,GO:0005634,GO:0006355,GO:0006357,GO:0043565	DNA-binding transcription factor activity, RNA polymerase II-specific,DNA binding,nucleus,regulation of transcription, DNA-templated,regulation of transcription by RNA polymerase II,sequence-specific DNA binding
LOC5578695	74.0935	-1.94147	0.391327	-4.96125	7.00399e-07	7.94381e-06	AAEL003613		sage		GO:0003700,GO:0006355,GO:0046983	DNA-binding transcription factor activity,regulation of transcription, DNA-templated,protein dimerization activity
LOC5571087	18.4312	-6.66841	1.34451	-4.95975	7.05848e-07	7.99903e-06	AAEL008797
LOC5567518	29.0743	-8.25928	1.66543	-4.95925	7.07658e-07	8.01295e-06	AAEL006138				GO:0005319,GO:0006869	lipid transporter activity,lipid transport
LOC5569534	1035.99	-0.944049	0.190425	-4.95759	7.13724e-07	8.07499e-06	AAEL007725	reticulocalbin [Source:VB Community Annotation]			GO:0005509,GO:0005576,GO:0005783,GO:0005789,GO:0005794,GO:0016020,GO:0016529,GO:0033018,GO:0042470	calcium ion binding,extracellular region,endoplasmic reticulum,endoplasmic reticulum membrane,Golgi apparatus,membrane,sarcoplasmic reticulum,sarcoplasmic reticulum lumen,melanosome
LOC5578082	382.717	-1.40649	0.283729	-4.95716	7.15308e-07	8.08627e-06	AAEL003423	NADH dehydrogenase, putative [Source:VB Community Annotation]			GO:0003954,GO:0005739,GO:0016020,GO:0016021,GO:0055114	NADH dehydrogenase activity,mitochondrion,membrane,integral component of membrane,oxidation-reduction process
LOC5568136	10.6402	-4.87281	0.983638	-4.95386	7.27539e-07	8.21779e-06	AAEL006568	serine protease [Source:VB Community Annotation]			GO:0004252,GO:0006508	serine-type endopeptidase activity,proteolysis
LOC5565258	130.391	2.68617	0.542518	4.9513	7.37207e-07	8.32017e-06	AAEL004690
LOC5569121	1053.85	1.47111	0.297149	4.95074	7.39301e-07	8.33697e-06	AAEL021748				GO:0003676	nucleic acid binding
LOC5572625	1380.05	0.865155	0.174768	4.95031	7.40957e-07	8.34881e-06	AAEL025223				GO:0005515	protein binding
LOC5574616	774.762	1.01628	0.205398	4.94785	7.50361e-07	8.44785e-06	AAEL011251	RNA binding motif protein [Source:VB Community Annotation]			GO:0000398,GO:0003676,GO:0003723,GO:0046872	mRNA splicing, via spliceosome,nucleic acid binding,RNA binding,metal ion binding
LOC5569587	47.1922	-4.54757	0.919439	-4.94602	7.57447e-07	8.52066e-06	AAEL025872
LOC5565460	1961.76	-0.626296	0.126678	-4.94399	7.65378e-07	8.60285e-06	AAEL026741
LOC5572847	628.672	0.838635	0.169659	4.94307	7.69033e-07	8.63688e-06	AAEL010060	signal recognition particle 68 kda protein [Source:VB Community Annotation]			GO:0003723,GO:0005047,GO:0005737,GO:0005786,GO:0006614,GO:0008312,GO:0030942	RNA binding,signal recognition particle binding,cytoplasm,signal recognition particle, endoplasmic reticulum targeting,SRP-dependent cotranslational protein targeting to membrane,7S RNA binding,endoplasmic reticulum signal peptide binding
LOC5564118	53.3215	-3.41522	0.691378	-4.93973	7.82328e-07	8.77903e-06	AAEL004118	aldo-keto reductase [Source:VB Community Annotation]			GO:0016491,GO:0055114	oxidoreductase activity,oxidation-reduction process
LOC110680452	734.583	1.89215	0.383239	4.93725	7.92307e-07	8.88377e-06	AAEL024321				GO:0003677,GO:0005515,GO:0016514,GO:0071564,GO:0071565	DNA binding,protein binding,SWI/SNF complex,npBAF complex,nBAF complex
LOC5578748	8188.42	-0.611433	0.123932	-4.93363	8.07171e-07	9.04307e-06	AAEL003670	myelinprotein expression factor [Source:VB Community Annotation]			GO:0003676,GO:0003723,GO:0006904,GO:0016192	nucleic acid binding,RNA binding,vesicle docking involved in exocytosis,vesicle-mediated transport
LOC5569974	191.036	-1.76828	0.358488	-4.93261	8.11386e-07	9.0829e-06	AAEL008062	thrombospondin [Source:VB Community Annotation]			GO:0005509,GO:0005576,GO:0007155,GO:0008201	calcium ion binding,extracellular region,cell adhesion,heparin binding
LOC5576634	108.449	1.28041	0.25968	4.93074	8.1919e-07	9.1595e-06	AAEL012654	triacylglycerol lipase, pancreatic [Source:VB Community Annotation]			GO:0004806,GO:0005576,GO:0006629,GO:0046872,GO:0052689	triglyceride lipase activity,extracellular region,lipid metabolic process,metal ion binding,carboxylic ester hydrolase activity
LOC5578249	34.9469	-1.95302	0.396098	-4.93065	8.19559e-07	9.1595e-06	AAEL013587	acidic ribosomal protein P1, putative [Source:VB Community Annotation]	RpLP1		GO:0003735,GO:0005840,GO:0006414	structural constituent of ribosome,ribosome,translational elongation
LOC5567575	679.054	-2.36058	0.479159	-4.92651	8.37117e-07	9.34814e-06	AAEL006171	n-myc downstream regulated [Source:VB Community Annotation]
LOC5570171	180.651	-1.69934	0.345099	-4.92421	8.47027e-07	9.45115e-06	AAEL008138	ABC transporter [Source:VB Community Annotation]			GO:0000166,GO:0005524,GO:0016020,GO:0016021,GO:0016887,GO:0042626	nucleotide binding,ATP binding,membrane,integral component of membrane,ATPase activity,ATPase-coupled transmembrane transporter activity
LOC5579122	15.8192	-5.83278	1.18467	-4.92356	8.49845e-07	9.47491e-06	AAEL003837	ryanodine receptor 3, brain [Source:VB Community Annotation]			GO:0005216,GO:0005219,GO:0005262,GO:0005515,GO:0006811,GO:0006816,GO:0006874,GO:0016020,GO:0016021,GO:0016529,GO:0033017,GO:0051209,GO:0055085,GO:0070588	ion channel activity,ryanodine-sensitive calcium-release channel activity,calcium channel activity,protein binding,ion transport,calcium ion transport,cellular calcium ion homeostasis,membrane,integral component of membrane,sarcoplasmic reticulum,sarcoplasmic reticulum membrane,release of sequestered calcium ion into cytosol,transmembrane transport,calcium ion transmembrane transport
LOC5576364	1758.39	-1.10185	0.223824	-4.92286	8.52887e-07	9.50114e-06	AAEL002869				GO:0005886,GO:0016020,GO:0016021	plasma membrane,membrane,integral component of membrane
LOC110681505	38.0751	-2.93628	0.596576	-4.92188	8.57152e-07	9.54092e-06	AAEL026183
LOC5571611	1920.67	-0.720884	0.146477	-4.92149	8.58884e-07	9.55248e-06	AAEL009195				GO:0016020,GO:0016021,GO:0022857,GO:0055085	membrane,integral component of membrane,transmembrane transporter activity,transmembrane transport
LOC5566652	700.51	0.752821	0.152971	4.92132	8.5961e-07	9.55284e-06	AAEL012472	kinesin light chain 1 and [Source:VB Community Annotation]			GO:0003777,GO:0005515,GO:0005737,GO:0005856,GO:0005871,GO:0005874	microtubule motor activity,protein binding,cytoplasm,cytoskeleton,kinesin complex,microtubule
LOC5569795	1963.41	1.01148	0.205554	4.92076	8.62092e-07	9.5727e-06	AAEL021836
LOC110673989	42.2606	-2.62697	0.533879	-4.92052	8.63125e-07	9.5731e-06	AAEL025921
LOC5575254	1437.98	-1.00374	0.203993	-4.92044	8.63519e-07	9.5731e-06	AAEL011716	tartan [Source:VB Community Annotation]			GO:0005515,GO:0016020,GO:0016021	protein binding,membrane,integral component of membrane
LOC5573529	1638.33	-0.878246	0.178542	-4.919	8.69891e-07	9.63599e-06	AAEL010565				GO:0003677,GO:0003700,GO:0005515,GO:0005634,GO:0006355,GO:0007275,GO:0043565	DNA binding,DNA-binding transcription factor activity,protein binding,nucleus,regulation of transcription, DNA-templated,multicellular organism development,sequence-specific DNA binding
LOC5568829	142.761	1.72493	0.350726	4.91816	8.73634e-07	9.66966e-06	AAEL001175	DNA photolyase [Source:VB Community Annotation]
LOC5578577	102.965	-1.7763	0.361258	-4.917	8.78816e-07	9.71193e-06	AAEL013763	arrowhead [Source:VB Community Annotation]			GO:0003677,GO:0005634,GO:0046872	DNA binding,nucleus,metal ion binding
LOC5568997	82.7903	-2.44323	0.496896	-4.91699	8.78863e-07	9.71193e-06	AAEL020861				GO:0016020,GO:0016021,GO:0016747	membrane,integral component of membrane,transferase activity, transferring acyl groups other than amino-acyl groups
LOC110681032	660.973	-1.11579	0.226988	-4.91563	8.84979e-07	9.77167e-06	AAEL020429				GO:0015986,GO:0045261,GO:0046933	ATP synthesis coupled proton transport,proton-transporting ATP synthase complex, catalytic core F(1),proton-transporting ATP synthase activity, rotational mechanism
LOC5575234	380.263	1.24745	0.25381	4.91491	8.8825e-07	9.79993e-06	AAEL011693	mitotic control protein dis3 [Source:VB Community Annotation]			GO:0000178,GO:0003723,GO:0004540,GO:0005634,GO:0090501	exosome (RNase complex),RNA binding,ribonuclease activity,nucleus,RNA phosphodiester bond hydrolysis
LOC5575676	15.896	-2.86658	0.583513	-4.91262	8.98654e-07	9.90678e-06	AAEL011996		AKHR-II		GO:0005179,GO:0005576,GO:0007218	hormone activity,extracellular region,neuropeptide signaling pathway
LOC5568887	33.7483	-3.24765	0.661157	-4.91206	9.0123e-07	9.92723e-06	AAEL024884				GO:0005042,GO:0005886,GO:0007275,GO:0016020,GO:0016021,GO:0038007	netrin receptor activity,plasma membrane,multicellular organism development,membrane,integral component of membrane,netrin-activated signaling pathway
LOC110673993	657.391	-0.847532	0.172644	-4.90912	9.14853e-07	1.00692e-05	AAEL026310				GO:0005515	protein binding
LOC110677856	36.2548	2.21727	0.451718	4.90853	9.17637e-07	1.00918e-05	AAEL027188				GO:0005515	protein binding
LOC5564411	838.735	0.797922	0.162598	4.90734	9.23207e-07	1.0145e-05	AAEL018276				GO:0005634,GO:0007049,GO:0007094	nucleus,cell cycle,mitotic spindle assembly checkpoint
LOC5568466	33.0785	2.80822	0.572316	4.90676	9.25935e-07	1.01668e-05	AAEL006881	multiple C2 domain and transmembrane region protein, putative [Source:VB Community Annotation]			GO:0016020,GO:0016021	membrane,integral component of membrane
LOC5566770	479.05	0.729476	0.148875	4.89993	9.58695e-07	1.05181e-05	AAEL005631				GO:0005634,GO:0006351,GO:0017053	nucleus,transcription, DNA-templated,transcription repressor complex
LOC5569805	12.2784	-7.94958	1.62417	-4.89455	9.85325e-07	1.08017e-05	AAEL001323
LOC5567370	647.831	0.944543	0.192993	4.89418	9.87187e-07	1.08135e-05	AAEL006020				GO:0003924,GO:0005525,GO:0046872	GTPase activity,GTP binding,metal ion binding
LOC5571658	1708.94	2.72234	0.556268	4.89394	9.88367e-07	1.08178e-05	AAEL001666				GO:0005777,GO:0010468	peroxisome,regulation of gene expression
LOC5569676	995.599	0.783766	0.160205	4.89227	9.96815e-07	1.09016e-05	AAEL007827				GO:0005515,GO:0006508,GO:0008237,GO:0070122	protein binding,proteolysis,metallopeptidase activity,isopeptidase activity
LOC5567799	192.512	-1.00716	0.206057	-4.88777	1.01984e-06	1.11363e-05	AAEL000107				GO:0003676,GO:0005634,GO:0008270,GO:0046872	nucleic acid binding,nucleus,zinc ion binding,metal ion binding
LOC110676520	12.7792	-3.92967	0.803992	-4.88769	1.02026e-06	1.11363e-05	AAEL021886
LOC5570313	3717.32	-0.894478	0.183009	-4.88761	1.0207e-06	1.11363e-05	AAEL008248	Eukaryotic translation initiation factor 2A [Source:UniProtKB/TrEMBL;Acc:A0A1S4FJ71]			GO:0003743,GO:0005515,GO:0006412,GO:0006413,GO:0006417	translation initiation factor activity,protein binding,translation,translational initiation,regulation of translation
LOC5571282	719.014	0.935684	0.19149	4.88633	1.02734e-06	1.11998e-05	AAEL001580	otefin, putative [Source:VB Community Annotation]			GO:0016020,GO:0016021	membrane,integral component of membrane
LOC5577598	16.0429	-5.86103	1.19965	-4.88561	1.03109e-06	1.12319e-05	AAEL003232				GO:0042302	structural constituent of cuticle
LOC5569761	30.5074	-2.0961	0.429194	-4.88382	1.04052e-06	1.13256e-05	AAEL007913	sulfotransferase (sult) [Source:VB Community Annotation]			GO:0008146	sulfotransferase activity
LOC110677757	70.2487	1.52386	0.312039	4.88357	1.04181e-06	1.13307e-05	AAEL027918				GO:0007186,GO:0016020,GO:0016021,GO:0019236	G protein-coupled receptor signaling pathway,membrane,integral component of membrane,response to pheromone
LOC5568009	93.1163	-1.23624	0.253167	-4.8831	1.04429e-06	1.13487e-05	AAEL006457	Asparagine synthetase [Source:UniProtKB/TrEMBL;Acc:A0A1S4FDJ0]			GO:0004066,GO:0006529	asparagine synthase (glutamine-hydrolyzing) activity,asparagine biosynthetic process
LOC5568235	28.3297	2.54977	0.522437	4.88052	1.05807e-06	1.14894e-05	AAEL019893
LOC5577087	21.0737	5.14728	1.05474	4.88014	1.0601e-06	1.15023e-05	AAEL025353				GO:0000166,GO:0004383,GO:0004672,GO:0004713,GO:0005524,GO:0006182,GO:0006468,GO:0009190,GO:0016829,GO:0016849,GO:0018108,GO:0035556	nucleotide binding,guanylate cyclase activity,protein kinase activity,protein tyrosine kinase activity,ATP binding,cGMP biosynthetic process,protein phosphorylation,cyclic nucleotide biosynthetic process,lyase activity,phosphorus-oxygen lyase activity,peptidyl-tyrosine phosphorylation,intracellular signal transduction
LOC5566176	1222.3	-1.13811	0.233303	-4.87827	1.07021e-06	1.16029e-05	AAEL005218				GO:0016020,GO:0016021	membrane,integral component of membrane
LOC5565785	216.463	-2.13488	0.437667	-4.87788	1.07234e-06	1.16168e-05	AAEL025477
LOC5570754	328.259	0.874255	0.17925	4.87729	1.07555e-06	1.16425e-05	AAEL008551				GO:0003676,GO:0003700,GO:0005634,GO:0008270,GO:0046872	nucleic acid binding,DNA-binding transcription factor activity,nucleus,zinc ion binding,metal ion binding
LOC23687936	22582.3	-0.865712	0.177528	-4.87648	1.07994e-06	1.16792e-05	AAEL017516				GO:0003723,GO:0003735,GO:0005840,GO:0006412,GO:0019843	RNA binding,structural constituent of ribosome,ribosome,translation,rRNA binding
LOC110681079	21.8858	3.48393	0.714465	4.87627	1.0811e-06	1.16792e-05	AAEL020551				GO:0007165,GO:0060090	signal transduction,molecular adaptor activity
LOC5568842	982.148	1.18368	0.242746	4.8762	1.08148e-06	1.16792e-05	AAEL019565				GO:0005515,GO:0005764,GO:0005768,GO:0005769,GO:0005770,GO:0005773,GO:0005794,GO:0005975,GO:0006094,GO:0006886,GO:0010008,GO:0015031,GO:0016192,GO:0016311,GO:0016787,GO:0016791,GO:0030136,GO:0030897,GO:0031410,GO:0035542,GO:0042132,GO:0042144,GO:0042578,GO:0046872,GO:0046907	protein binding,lysosome,endosome,early endosome,late endosome,vacuole,Golgi apparatus,carbohydrate metabolic process,gluconeogenesis,intracellular protein transport,endosome membrane,protein transport,vesicle-mediated transport,dephosphorylation,hydrolase activity,phosphatase activity,clathrin-coated vesicle,HOPS complex,cytoplasmic vesicle,regulation of SNARE complex assembly,fructose 1,6-bisph…
LOC5566608	415.114	-0.823586	0.16891	-4.8759	1.08315e-06	1.1688e-05	AAEL000791				GO:0005739	mitochondrion
LOC5570597	270.418	1.44656	0.29669	4.87565	1.08452e-06	1.16937e-05	AAEL008412	Mitochondrial import inner membrane translocase subunit TIM44 [Source:UniProtKB/TrEMBL;Acc:Q16YW1]			GO:0005739,GO:0005743,GO:0015031,GO:0016020,GO:0030150,GO:0051087	mitochondrion,mitochondrial inner membrane,protein transport,membrane,protein import into mitochondrial matrix,chaperone binding
LOC5579102	1033.35	-0.620906	0.127389	-4.8741	1.09308e-06	1.17738e-05	AAEL003824				GO:0035556	intracellular signal transduction
LOC23687582	13.625	6.28894	1.29031	4.87399	1.09367e-06	1.17738e-05	AAEL019804				GO:0004930,GO:0007186,GO:0016020,GO:0016021	G protein-coupled receptor activity,G protein-coupled receptor signaling pathway,membrane,integral component of membrane
LOC5575099	137.155	1.34638	0.276295	4.87299	1.0992e-06	1.18242e-05	AAEL011659				GO:0046872	metal ion binding
LOC5567889	1324.81	-0.546174	0.11218	-4.86873	1.1232e-06	1.20703e-05	AAEL006346				GO:0000774,GO:0050790,GO:0051087	adenyl-nucleotide exchange factor activity,regulation of catalytic activity,chaperone binding
LOC5570753	416.191	0.968994	0.199029	4.86861	1.12384e-06	1.20703e-05	AAEL027239				GO:0003676,GO:0005634,GO:0008270,GO:0046872	nucleic acid binding,nucleus,zinc ion binding,metal ion binding
LOC5564297	446.781	1.20471	0.247521	4.86709	1.13253e-06	1.21541e-05	AAEL000590	Defense repressor 1 [Source:VB Community Annotation]	DNR1		GO:0005856,GO:0016567,GO:0030054,GO:0046872	cytoskeleton,protein ubiquitination,cell junction,metal ion binding
LOC5567716	193.306	1.1986	0.246367	4.86511	1.14395e-06	1.22671e-05	AAEL006298				GO:0005634,GO:0008285	nucleus,negative regulation of cell population proliferation
LOC5569950	16.9895	-2.7853	0.572692	-4.86352	1.15315e-06	1.23562e-05	AAEL008039				GO:0016020,GO:0016021	membrane,integral component of membrane
LOC5575443	26.4712	-2.90421	0.597199	-4.86306	1.15585e-06	1.23755e-05	AAEL019572				GO:0004672,GO:0005524,GO:0006468	protein kinase activity,ATP binding,protein phosphorylation
LOC5573311	39.5829	-2.31921	0.47701	-4.86197	1.16226e-06	1.24344e-05	AAEL010406
LOC5578295	21.2578	4.59289	0.945331	4.8585	1.18279e-06	1.26443e-05	AAEL013621
LOC5577955	18.2616	-2.95257	0.607999	-4.85621	1.19655e-06	1.27815e-05	AAEL013433	spaetzle-like cytokine [Source:VB Community Annotation]	SPZ1C
LOC5573763	2261.2	-0.925844	0.190709	-4.85474	1.20543e-06	1.28664e-05	AAEL000269
LOC5578441	297.594	-0.980696	0.202122	-4.852	1.22221e-06	1.30354e-05	AAEL000476
LOC5575141	172.483	-1.90535	0.392775	-4.851	1.22838e-06	1.3091e-05	AAEL000372	myo inositol monophosphatase [Source:VB Community Annotation]			GO:0006021,GO:0008934,GO:0016787,GO:0046854,GO:0046855,GO:0046872,GO:0052832,GO:0052833,GO:0052834	inositol biosynthetic process,inositol monophosphate 1-phosphatase activity,hydrolase activity,phosphatidylinositol phosphorylation,inositol phosphate dephosphorylation,metal ion binding,inositol monophosphate 3-phosphatase activity,inositol monophosphate 4-phosphatase activity,inositol monophosphate phosphatase activity
LOC5577897	205.207	2.0382	0.420225	4.85027	1.23295e-06	1.31295e-05	AAEL003345	argininosuccinate lyase [Source:VB Community Annotation]			GO:0003824,GO:0004056,GO:0042450	catalytic activity,argininosuccinate lyase activity,arginine biosynthetic process via ornithine
LOC5571948	87.0927	-1.80059	0.371301	-4.8494	1.23834e-06	1.31767e-05	AAEL021559
LOC5578789	160.75	1.43877	0.297004	4.84427	1.27076e-06	1.35112e-05	AAEL003657	zinc finger protein [Source:VB Community Annotation]			GO:0003676,GO:0005634,GO:0008270,GO:0046872	nucleic acid binding,nucleus,zinc ion binding,metal ion binding
LOC110678349	678.563	0.824871	0.170348	4.84227	1.28363e-06	1.36375e-05	AAEL003403				GO:0003676,GO:0005634,GO:0008270,GO:0046872	nucleic acid binding,nucleus,zinc ion binding,metal ion binding
LOC5565262	14.2145	-4.23384	0.874508	-4.84139	1.28934e-06	1.36876e-05	AAEL004696				GO:0003677,GO:0003700,GO:0005515,GO:0005634,GO:0006355,GO:0043565,GO:0046872	DNA binding,DNA-binding transcription factor activity,protein binding,nucleus,regulation of transcription, DNA-templated,sequence-specific DNA binding,metal ion binding
LOC5573942	7872.81	-1.05928	0.218804	-4.84121	1.29051e-06	1.36895e-05	AAEL019793				GO:0000166,GO:0004386,GO:0005515,GO:0005524,GO:0005634,GO:0016787,GO:0016817	nucleotide binding,helicase activity,protein binding,ATP binding,nucleus,hydrolase activity,hydrolase activity, acting on acid anhydrides
LOC110679151	75.0937	-1.95595	0.40408	-4.84049	1.29518e-06	1.37285e-05	AAEL027844
LOC23687442	15.4817	-6.40399	1.32402	-4.83678	1.31959e-06	1.39597e-05	AAEL017022				GO:0016020,GO:0016021	membrane,integral component of membrane
LOC5569518	276.612	1.08441	0.224201	4.83677	1.31967e-06	1.39597e-05	AAEL007704	lipoma preferred partner/lpp [Source:VB Community Annotation]			GO:0046872	metal ion binding
LOC110678838	2451.09	-0.734764	0.151914	-4.83671	1.32003e-06	1.39597e-05	AAEL028108
LOC5569921	433.43	1.94984	0.403152	4.8365	1.32147e-06	1.39642e-05	AAEL008021	specifically Rac-associated protein, putative [Source:VB Community Annotation]			GO:0005737,GO:0030833,GO:0048365	cytoplasm,regulation of actin filament polymerization,Rac GTPase binding
LOC110680313	23.167	3.01054	0.62263	4.83519	1.33017e-06	1.40453e-05	AAEL022278
LOC5571294	100.01	1.38436	0.28634	4.83469	1.33355e-06	1.40657e-05	AAEL001582	kinesin [Source:VB Community Annotation]			GO:0000166,GO:0003774,GO:0003777,GO:0005515,GO:0005524,GO:0007018,GO:0008017,GO:0072383	nucleotide binding,motor activity,microtubule motor activity,protein binding,ATP binding,microtubule-based movement,microtubule binding,plus-end-directed vesicle transport along microtubule
LOC5565692	13.9206	-8.13911	1.68351	-4.8346	1.33414e-06	1.40657e-05	AAEL004921				GO:0042302	structural constituent of cuticle
LOC5575241	32.362	2.57477	0.53269	4.83353	1.34134e-06	1.41307e-05	AAEL011715				GO:0005634,GO:0006281,GO:0030915,GO:0035556,GO:0046872	nucleus,DNA repair,Smc5-Smc6 complex,intracellular signal transduction,metal ion binding
LOC110678853	45.0561	-2.0069	0.415329	-4.83208	1.35115e-06	1.42232e-05	AAEL022936
LOC5568819	76.2355	-1.26989	0.262928	-4.82981	1.36666e-06	1.43755e-05	AAEL001172
LOC5570551	630.606	-1.55527	0.322242	-4.8264	1.3902e-06	1.4612e-05	AAEL019683				GO:0003824,GO:0005783,GO:0005794,GO:0005795,GO:0008484,GO:0009986,GO:0016787	catalytic activity,endoplasmic reticulum,Golgi apparatus,Golgi stack,sulfuric ester hydrolase activity,cell surface,hydrolase activity
LOC5571275	13.8742	-6.255	1.29615	-4.82581	1.39434e-06	1.46443e-05	AAEL001577				GO:0016020,GO:0016021	membrane,integral component of membrane
LOC5568345	449.096	1.05615	0.218919	4.82438	1.40443e-06	1.4739e-05	AAEL024207
LOC110678071	12.705	-3.66642	0.760165	-4.8232	1.41276e-06	1.48151e-05	AAEL020805
LOC5576503	18.1286	-2.93302	0.608387	-4.82099	1.4285e-06	1.49689e-05	AAEL012556	Ofd1 protein, putative [Source:VB Community Annotation]
LOC5577889	345.183	1.12245	0.233123	4.81486	1.47302e-06	1.54236e-05	AAEL013402
LOC5569269	41.2996	1.90996	0.396722	4.81436	1.47676e-06	1.5451e-05	AAEL007518	complexin, putative [Source:VB Community Annotation]			GO:0006836,GO:0019905	neurotransmitter transport,syntaxin binding
LOC5576908	24.8318	-4.64095	0.964043	-4.81405	1.47905e-06	1.54632e-05	AAEL012853				GO:0016020,GO:0016021	membrane,integral component of membrane
LOC5568331	485.825	-1.51185	0.314157	-4.81242	1.49114e-06	1.55777e-05	AAEL001094				GO:0046872	metal ion binding
LOC5569935	554.985	1.49369	0.310426	4.81175	1.49614e-06	1.56182e-05	AAEL026494				GO:0005515,GO:0034773,GO:0042799	protein binding,histone H4-K20 trimethylation,histone methyltransferase activity (H4-K20 specific)
LOC5565077	522.844	1.19233	0.247893	4.80984	1.51048e-06	1.57559e-05	AAEL014709	methionine-tRNA synthetase [Source:VB Community Annotation]			GO:0000166,GO:0004812,GO:0004825,GO:0005524,GO:0005737,GO:0006412,GO:0006418,GO:0006431,GO:0016874	nucleotide binding,aminoacyl-tRNA ligase activity,methionine-tRNA ligase activity,ATP binding,cytoplasm,translation,tRNA aminoacylation for protein translation,methionyl-tRNA aminoacylation,ligase activity
LOC110678061	9.7361	-6.68098	1.38908	-4.80964	1.51204e-06	1.57602e-05	AAEL023640
LOC5569111	366.333	0.95004	0.197539	4.80938	1.51397e-06	1.57684e-05	AAEL007368				GO:0003676,GO:0003677	nucleic acid binding,DNA binding
LOC5573556	1281.52	-0.837289	0.174102	-4.80919	1.51541e-06	1.57715e-05	AAEL027408
LOC5575898	1148.1	-1.24452	0.258922	-4.80654	1.53564e-06	1.59621e-05	AAEL002737	cytochrome c oxidase, subunit VIIC, putative [Source:VB Community Annotation]			GO:0004129,GO:0005739,GO:0005743,GO:0006119,GO:0016020,GO:0016021,GO:0022900,GO:1902600	cytochrome-c oxidase activity,mitochondrion,mitochondrial inner membrane,oxidative phosphorylation,membrane,integral component of membrane,electron transport chain,proton transmembrane transport
LOC110678458	48.045	-3.70691	0.771231	-4.80649	1.53604e-06	1.59621e-05	AAEL021421
LOC5573531	11.4445	-4.43991	0.923959	-4.8053	1.54517e-06	1.60377e-05	AAEL010567				GO:0003676,GO:0003723,GO:1990904	nucleic acid binding,RNA binding,ribonucleoprotein complex
LOC5573090	24.99	3.01253	0.626926	4.80524	1.54565e-06	1.60377e-05	AAEL010283				GO:0005096,GO:0005737,GO:0043547	GTPase activator activity,cytoplasm,positive regulation of GTPase activity
LOC5571503	65.1271	-2.15204	0.447929	-4.80443	1.55194e-06	1.60886e-05	AAEL001625				GO:0016020,GO:0016021	membrane,integral component of membrane
LOC5564398	15.9787	-7.36209	1.53239	-4.80431	1.55289e-06	1.60886e-05	AAEL004239
LOC5566918	94.4402	2.15679	0.449013	4.8034	1.55996e-06	1.61497e-05	AAEL024932
LOC110676948	15.7818	-5.41347	1.12742	-4.80164	1.57374e-06	1.62801e-05	AAEL025155
LOC5568436	3354.9	-0.814018	0.1696	-4.79964	1.58955e-06	1.64313e-05	AAEL012661	Eukaryotic translation initiation factor 3 subunit G (eIF3g)(Eukaryotic translation initiation factor 3 subunit 4)(Eukaryotic translation initiation factor 3 RNA-binding subunit)(eIF-3 RNA-binding subunit) [Source:VB Community Annotation]	eIF3-S4-2		GO:0001732,GO:0002183,GO:0003676,GO:0003723,GO:0003743,GO:0005737,GO:0005852,GO:0006412,GO:0006413,GO:0016282,GO:0033290	formation of cytoplasmic translation initiation complex,cytoplasmic translational initiation,nucleic acid binding,RNA binding,translation initiation factor activity,cytoplasm,eukaryotic translation initiation factor 3 complex,translation,translational initiation,eukaryotic 43S preinitiation complex,eukaryotic 48S preinitiation complex
LOC5565833	164.677	1.10237	0.229753	4.79805	1.60219e-06	1.65495e-05	AAEL005028				GO:0003676,GO:0005634,GO:0008270,GO:0046872	nucleic acid binding,nucleus,zinc ion binding,metal ion binding
LOC5578217	385.382	-1.28744	0.268445	-4.79594	1.61916e-06	1.67123e-05	AAEL003461	mitochondrial intermediate peptidase [Source:VB Community Annotation]			GO:0004222,GO:0005759,GO:0006508,GO:0006627,GO:0008233,GO:0008237,GO:0016787,GO:0046872	metalloendopeptidase activity,mitochondrial matrix,proteolysis,protein processing involved in protein targeting to mitochondrion,peptidase activity,metallopeptidase activity,hydrolase activity,metal ion binding
LOC110676873	31.8165	2.75133	0.57371	4.79569	1.62116e-06	1.67205e-05	AAEL022726				GO:0004725,GO:0006470,GO:0016311,GO:0016791,GO:0035335	protein tyrosine phosphatase activity,protein dephosphorylation,dephosphorylation,phosphatase activity,peptidyl-tyrosine dephosphorylation
LOC110677771	47.7818	-1.81954	0.379803	-4.79074	1.66164e-06	1.71251e-05	AAEL024038
LOC5564810	107.302	1.27828	0.267117	4.78545	1.70609e-06	1.757e-05	AAEL014628
LOC5563900	553.347	-0.971173	0.202998	-4.78415	1.71717e-06	1.76709e-05	AAEL003989	GTP-binding protein alpha subunit, gna [Source:VB Community Annotation]			GO:0003924,GO:0005525,GO:0007165,GO:0007186,GO:0019001,GO:0031683	GTPase activity,GTP binding,signal transduction,G protein-coupled receptor signaling pathway,guanyl nucleotide binding,G-protein beta/gamma-subunit complex binding
LOC5580074	6798.33	-0.906451	0.189563	-4.78179	1.73742e-06	1.78659e-05	AAEL002178				GO:0016874	ligase activity
LOC5578210	195.43	-2.77296	0.580277	-4.77868	1.76446e-06	1.81305e-05	AAEL003483
LOC5563768	332.576	1.41668	0.296626	4.77597	1.78844e-06	1.83632e-05	AAEL019626				GO:0004672,GO:0005524,GO:0006468	protein kinase activity,ATP binding,protein phosphorylation
LOC5575304	803.818	1.18477	0.248174	4.77396	1.80639e-06	1.85337e-05	AAEL019566				GO:0000166,GO:0004672,GO:0004674,GO:0005524,GO:0006468,GO:0016301,GO:0016310,GO:0042981	nucleotide binding,protein kinase activity,protein serine/threonine kinase activity,ATP binding,protein phosphorylation,kinase activity,phosphorylation,regulation of apoptotic process
LOC5573447	121.704	-2.07062	0.433864	-4.77251	1.81942e-06	1.86535e-05	AAEL026037
LOC110676585	20.8325	4.55655	0.95543	4.76911	1.85046e-06	1.89576e-05	AAEL024792
LOC5572361	57.9321	2.45774	0.515431	4.76832	1.85768e-06	1.90174e-05	AAEL009753	sodium-dependent phosphate transporter [Source:VB Community Annotation]			GO:0016020,GO:0016021,GO:0022857,GO:0042302,GO:0055085	membrane,integral component of membrane,transmembrane transporter activity,structural constituent of cuticle,transmembrane transport
LOC5564785	181.245	-0.991069	0.207884	-4.76741	1.86613e-06	1.90897e-05	AAEL004426	Syntaxin 18, putative [Source:VB Community Annotation]			GO:0005789,GO:0015031,GO:0016020,GO:0016021	endoplasmic reticulum membrane,protein transport,membrane,integral component of membrane
LOC5574214	358.366	1.87801	0.394032	4.76613	1.87799e-06	1.91968e-05	AAEL024525				GO:0004888,GO:0004930,GO:0005886,GO:0007165,GO:0007166,GO:0007186,GO:0016020,GO:0016021	transmembrane signaling receptor activity,G protein-coupled receptor activity,plasma membrane,signal transduction,cell surface receptor signaling pathway,G protein-coupled receptor signaling pathway,membrane,integral component of membrane
LOC110678696	41.9261	-2.29828	0.482236	-4.76588	1.88027e-06	1.9197e-05	AAEL020355
LOC5575696	584.27	-0.849805	0.178312	-4.76583	1.8808e-06	1.9197e-05	AAEL012010	Conserved insect protein (Fragment) [Source:UniProtKB/TrEMBL;Acc:Q1HQL4]			GO:0016020,GO:0016021	membrane,integral component of membrane
LOC5572503	208.029	1.13756	0.238811	4.76342	1.90336e-06	1.94129e-05	AAEL022990				GO:0000145,GO:0006887,GO:0015031	exocyst,exocytosis,protein transport
LOC5580009	1014.81	0.701463	0.147317	4.76158	1.92088e-06	1.9577e-05	AAEL009636				GO:0005634,GO:0005737,GO:0006886,GO:0008536,GO:0051169	nucleus,cytoplasm,intracellular protein transport,Ran GTPase binding,nuclear transport
LOC5576839	292.809	0.988831	0.207688	4.76113	1.92513e-06	1.96059e-05	AAEL012822	Misexpression suppressor of KSR, putative [Source:VB Community Annotation]			GO:0005515	protein binding
LOC5575002	166.441	-1.35391	0.284388	-4.7608	1.92825e-06	1.96231e-05	AAEL027772				GO:0004252,GO:0006508,GO:0008233,GO:0008236,GO:0016787	serine-type endopeptidase activity,proteolysis,peptidase activity,serine-type peptidase activity,hydrolase activity
LOC5574074	1933.39	1.45575	0.305817	4.76022	1.93383e-06	1.96654e-05	AAEL023332				GO:0006508,GO:0008236	proteolysis,serine-type peptidase activity
LOC110681537	220.807	-1.95542	0.41099	-4.75782	1.95691e-06	1.98854e-05	AAEL021513
LOC5568630	37.0731	2.39742	0.503978	4.75699	1.96502e-06	1.99437e-05	AAEL006985	dopachrome-conversion enzyme (DCE), putative [Source:VB Community Annotation]			GO:0042438,GO:0060179	melanin biosynthetic process,male mating behavior
LOC110677777	28.7646	-5.49832	1.15585	-4.75693	1.96555e-06	1.99437e-05	AAEL018102				GO:0005549	odorant binding
LOC110674147	27.2195	2.52815	0.531511	4.75653	1.96947e-06	1.99688e-05	AAEL023943				GO:0007165	signal transduction
LOC110675188	13.5504	-7.11459	1.49594	-4.75592	1.97542e-06	2.00144e-05	AAEL023537				GO:0003676	nucleic acid binding
LOC110680263	48.8856	2.70124	0.568292	4.75327	2.00154e-06	2.02641e-05	AAEL021547
LOC5571066	312.2	1.39094	0.292809	4.75033	2.03086e-06	2.05417e-05	AAEL008823	rac serine/threonine kinase [Source:VB Community Annotation]			GO:0000166,GO:0004672,GO:0004674,GO:0005524,GO:0006468,GO:0016301,GO:0016310,GO:0016740	nucleotide binding,protein kinase activity,protein serine/threonine kinase activity,ATP binding,protein phosphorylation,kinase activity,phosphorylation,transferase activity
LOC5574611	29.1609	-8.26368	1.73964	-4.75022	2.03194e-06	2.05417e-05	AAEL029015
LOC5573204	220.038	-2.15478	0.453984	-4.74639	2.07082e-06	2.09193e-05	AAEL001965	imaginal disc growth factor [Source:VB Community Annotation]			GO:0005576,GO:0005975,GO:0008061	extracellular region,carbohydrate metabolic process,chitin binding
LOC5566890	35.4746	-2.42837	0.51171	-4.7456	2.07891e-06	2.09857e-05	AAEL000849	nervous fingers, putative [Source:VB Community Annotation]			GO:0003676,GO:0003700	nucleic acid binding,DNA-binding transcription factor activity
LOC5579482	136.271	-3.44516	0.726048	-4.74509	2.08415e-06	2.10232e-05	AAEL015305	sulfotransferase (sult) [Source:VB Community Annotation]			GO:0008146,GO:0016740	sulfotransferase activity,transferase activity
LOC110680930	22.1863	2.88447	0.607981	4.74434	2.09187e-06	2.10856e-05	AAEL024051
LOC5573230	483.536	1.14551	0.241503	4.74325	2.10317e-06	2.11841e-05	AAEL010303				GO:0003676,GO:0005634,GO:0008270,GO:0046872	nucleic acid binding,nucleus,zinc ion binding,metal ion binding
LOC5577392	71.6422	-1.73911	0.366973	-4.73906	2.14712e-06	2.15979e-05	AAEL027664				GO:0000166,GO:0003774,GO:0003777,GO:0005524,GO:0005737,GO:0005856,GO:0005874,GO:0007018,GO:0008569,GO:0030286	nucleotide binding,motor activity,microtubule motor activity,ATP binding,cytoplasm,cytoskeleton,microtubule,microtubule-based movement,ATP-dependent microtubule motor activity, minus-end-directed,dynein complex
LOC5578794	3082.45	1.14211	0.241	4.73903	2.1474e-06	2.15979e-05	AAEL003664	lupus la ribonucleoprotein [Source:VB Community Annotation]			GO:0003676,GO:0003723,GO:0005634,GO:0006396,GO:1990904	nucleic acid binding,RNA binding,nucleus,RNA processing,ribonucleoprotein complex
LOC5574905	15.3826	-5.06067	1.069	-4.73403	2.20106e-06	2.21214e-05	AAEL011510	multiple inositol polyphosphate phosphatase [Source:VB Community Annotation]			GO:0004446,GO:0016311,GO:0016791,GO:0034417,GO:0052826	inositol-hexakisphosphate phosphatase activity,dephosphorylation,phosphatase activity,bisphosphoglycerate 3-phosphatase activity,inositol hexakisphosphate 2-phosphatase activity
LOC5575653	707.203	-1.04348	0.220477	-4.73283	2.21416e-06	2.22369e-05	AAEL011978	mannosidase alpha class 2a [Source:VB Community Annotation]			GO:0003824,GO:0004559,GO:0005975,GO:0006013,GO:0008152,GO:0016020,GO:0016021,GO:0016787,GO:0016798,GO:0030246,GO:0046872	catalytic activity,alpha-mannosidase activity,carbohydrate metabolic process,mannose metabolic process,metabolic process,membrane,integral component of membrane,hydrolase activity,hydrolase activity, acting on glycosyl bonds,carbohydrate binding,metal ion binding
LOC110674488	18.44	-3.71934	0.786722	-4.72765	2.27133e-06	2.27944e-05	AAEL025445
LOC5575264	133.305	-1.87598	0.396848	-4.7272	2.27642e-06	2.28288e-05	AAEL011718
LOC5564317	849.751	0.84665	0.179149	4.72596	2.29027e-06	2.2951e-05	AAEL000568	26S proteasome non-ATPase regulatory subunit [Source:UniProtKB/TrEMBL;Acc:Q17NV4]			GO:0000502	proteasome complex
LOC5571043	18.526	-3.88852	0.82326	-4.72331	2.32032e-06	2.32287e-05	AAEL008779
LOC5568940	818.919	0.91864	0.194494	4.72322	2.32135e-06	2.32287e-05	AAEL007236				GO:0008168,GO:0016740,GO:0032259	methyltransferase activity,transferase activity,methylation
LOC5570696	1866.67	-1.32812	0.281213	-4.7228	2.32616e-06	2.32599e-05	AAEL008495				GO:0005856	cytoskeleton
LOC5565120	927.751	0.667609	0.141498	4.71816	2.37986e-06	2.37796e-05	AAEL014733	nuclear pore complex protein nup214 [Source:VB Community Annotation]
LOC5572843	3683.1	-0.52191	0.11065	-4.71676	2.39631e-06	2.39266e-05	AAEL010059	bacterial-type ABC transport ATP-binding subunit? or RNAse l inhibitor [Source:VB Community Annotation]			GO:0000166,GO:0005524,GO:0016887	nucleotide binding,ATP binding,ATPase activity
LOC5566784	413.374	0.95122	0.201711	4.71575	2.40818e-06	2.40277e-05	AAEL015255	phosphatidylinositol-4-phosphate 5-kinase type i [Source:VB Community Annotation]			GO:0000166,GO:0005524,GO:0016301,GO:0016307,GO:0016310,GO:0016740,GO:0046488,GO:0046854	nucleotide binding,ATP binding,kinase activity,phosphatidylinositol phosphate kinase activity,phosphorylation,transferase activity,phosphatidylinositol metabolic process,phosphatidylinositol phosphorylation
LOC5566075	166.182	-1.41847	0.30083	-4.71516	2.41516e-06	2.40799e-05	AAEL015059				GO:0046872	metal ion binding
LOC110681308	110.045	-1.41936	0.301109	-4.71377	2.43175e-06	2.42232e-05	AAEL023202
LOC5573494	1132.19	0.59588	0.126415	4.71366	2.43305e-06	2.42232e-05	AAEL027554				GO:0046872	metal ion binding
LOC110674030	52.2464	-2.5208	0.534926	-4.71243	2.44777e-06	2.43521e-05	AAEL021440
LOC23687990	14.5667	-8.21185	1.74266	-4.71224	2.45011e-06	2.43578e-05	AAEL017570
LOC5571089	197.622	0.910901	0.193367	4.71073	2.46828e-06	2.45208e-05	AAEL008788	es2 protein [Source:VB Community Annotation]			GO:0005634	nucleus
LOC5569197	447.892	0.875255	0.185836	4.70982	2.47934e-06	2.46128e-05	AAEL020543				GO:0000808,GO:0005634,GO:0006260	origin recognition complex,nucleus,DNA replication
LOC5569841	486.787	1.12138	0.238129	4.70915	2.48752e-06	2.46762e-05	AAEL007939				GO:0005634,GO:0006260,GO:0006270,GO:0007049	nucleus,DNA replication,DNA replication initiation,cell cycle
LOC5572761	23.8611	-5.25502	1.11634	-4.70736	2.50944e-06	2.48758e-05	AAEL024175				GO:0046983	protein dimerization activity
LOC5571183	384.747	-1.34605	0.286019	-4.70617	2.52418e-06	2.50039e-05	AAEL008887	cytochrome c oxidase,-subunit VIb [Source:VB Community Annotation]			GO:0005739	mitochondrion
LOC5571916	239.268	2.69237	0.572308	4.70442	2.5459e-06	2.52009e-05	AAEL021302				GO:0003676,GO:0003723,GO:0003724,GO:0004386,GO:0005737,GO:0032574,GO:0035194	nucleic acid binding,RNA binding,RNA helicase activity,helicase activity,cytoplasm,5'-3' RNA helicase activity,post-transcriptional gene silencing by RNA
LOC5566694	1835.71	-1.6421	0.349222	-4.70216	2.57421e-06	2.54628e-05	AAEL005580				GO:0004860,GO:0004861,GO:0005634,GO:0006469,GO:0007050,GO:0007346,GO:0045736,GO:0072331	protein kinase inhibitor activity,cyclin-dependent protein serine/threonine kinase inhibitor activity,nucleus,negative regulation of protein kinase activity,cell cycle arrest,regulation of mitotic cell cycle,negative regulation of cyclin-dependent protein serine/threonine kinase activity,signal transduction by p53 class mediator
LOC110675903	61.0805	-2.06086	0.43841	-4.70075	2.59208e-06	2.56213e-05	AAEL024972
LOC110679609	498.708	2.11987	0.451023	4.70014	2.59979e-06	2.5679e-05	AAEL027318				GO:0000124,GO:0003712,GO:1903506	SAGA complex,transcription coregulator activity,regulation of nucleic acid-templated transcription
LOC5579632	623.741	0.805072	0.171294	4.69995	2.60226e-06	2.5685e-05	AAEL014130				GO:0005515,GO:0008154	protein binding,actin polymerization or depolymerization
LOC110676451	27.3008	-2.12059	0.451464	-4.69714	2.63834e-06	2.60224e-05	AAEL027833
LOC5571186	2172.3	-1.06542	0.226848	-4.69663	2.64489e-06	2.60544e-05	AAEL029013				GO:0005739,GO:0008408,GO:0008409,GO:0090503	mitochondrion,3'-5' exonuclease activity,5'-3' exonuclease activity,RNA phosphodiester bond hydrolysis, exonucleolytic
LOC23687501	908.821	-1.52901	0.325558	-4.69659	2.64537e-06	2.60544e-05	AAEL017081				GO:0005507,GO:0005758,GO:0006825,GO:0016531	copper ion binding,mitochondrial intermembrane space,copper ion transport,copper chaperone activity
LOC5568663	2113.89	-0.633725	0.135007	-4.69401	2.67905e-06	2.63673e-05	AAEL007011				GO:0005515	protein binding
LOC110677097	10.9048	-7.77856	1.65737	-4.69332	2.68804e-06	2.64368e-05	AAEL017025
LOC5570416	19.8294	-4.3949	0.936812	-4.69133	2.71433e-06	2.66763e-05	AAEL008303	calponin/transgelin [Source:VB Community Annotation]			GO:0003779,GO:0005515,GO:0005516,GO:0031032	actin binding,protein binding,calmodulin binding,actomyosin structure organization
LOC110674878	10.4759	-3.44827	0.735059	-4.69115	2.71676e-06	2.66812e-05	AAEL025943
LOC5566982	18.7124	-3.78699	0.80789	-4.6875	2.76564e-06	2.71419e-05	AAEL005731	forkhead box protein (AaegFOXL) [Source:VB Community Annotation]			GO:0003677,GO:0003700,GO:0005634,GO:0006355,GO:0007275,GO:0043565	DNA binding,DNA-binding transcription factor activity,nucleus,regulation of transcription, DNA-templated,multicellular organism development,sequence-specific DNA binding
LOC110676057	17.5067	-4.03168	0.860777	-4.68377	2.81649e-06	2.76213e-05	AAEL027327				GO:0003676,GO:0003677	nucleic acid binding,DNA binding
LOC110680999	42.0971	1.8018	0.384709	4.68355	2.8195e-06	2.76311e-05	AAEL027882
LOC110681256	84.7514	2.08215	0.444599	4.68319	2.82439e-06	2.76593e-05	AAEL025469				GO:0005758	mitochondrial intermembrane space
LOC110676040	10.7882	-3.86222	0.824741	-4.68295	2.82779e-06	2.7673e-05	AAEL023194
LOC5571709	16.5195	-8.39821	1.79493	-4.67884	2.88504e-06	2.82132e-05	AAEL015021	glycoside hydrolases [Source:VB Community Annotation]			GO:0004553,GO:0005975,GO:0008152,GO:0016787,GO:0016798	hydrolase activity, hydrolyzing O-glycosyl compounds,carbohydrate metabolic process,metabolic process,hydrolase activity,hydrolase activity, acting on glycosyl bonds
LOC5575821	197.293	-1.27708	0.273003	-4.67789	2.89842e-06	2.83239e-05	AAEL012091				GO:0003677,GO:0005634,GO:0006338	DNA binding,nucleus,chromatin remodeling
LOC5568787	177.432	1.28046	0.273746	4.67755	2.9033e-06	2.83514e-05	AAEL023407				GO:0005794,GO:0006891,GO:0015031,GO:0016020,GO:0017119	Golgi apparatus,intra-Golgi vesicle-mediated transport,protein transport,membrane,Golgi transport complex
LOC110675463	8.85066	-4.6136	0.986413	-4.67715	2.9089e-06	2.8386e-05	AAEL017998				GO:0009785,GO:0009882,GO:0071949	blue light signaling pathway,blue light photoreceptor activity,FAD binding
LOC5575805	259.771	1.49687	0.320117	4.67602	2.92493e-06	2.85222e-05	AAEL012084				GO:0005515	protein binding
LOC23687573	1041.71	-1.18736	0.253945	-4.67566	2.9301e-06	2.85524e-05	AAEL028188				GO:0004869,GO:0006508,GO:0008233,GO:0008234,GO:0010951,GO:0016787	cysteine-type endopeptidase inhibitor activity,proteolysis,peptidase activity,cysteine-type peptidase activity,negative regulation of endopeptidase activity,hydrolase activity
LOC5575619	12.8511	-7.03895	1.50567	-4.67497	2.9399e-06	2.86277e-05	AAEL011951	elongase, putative [Source:VB Community Annotation]			GO:0006629,GO:0006631,GO:0006633,GO:0016020,GO:0016021,GO:0016740,GO:0102336,GO:0102337,GO:0102338,GO:0102756	lipid metabolic process,fatty acid metabolic process,fatty acid biosynthetic process,membrane,integral component of membrane,transferase activity,3-oxo-arachidoyl-CoA synthase activity,3-oxo-cerotoyl-CoA synthase activity,3-oxo-lignoceronyl-CoA synthase activity,very-long-chain 3-ketoacyl-CoA synthase activity
LOC5572828	472.854	0.992751	0.212372	4.67459	2.94545e-06	2.86615e-05	AAEL001883	Mediator of RNA polymerase II transcription subunit 17 (Med17) [Source:VB Community Annotation]	Med17		GO:0003712,GO:0005634,GO:0006357,GO:0016592	transcription coregulator activity,nucleus,regulation of transcription by RNA polymerase II,mediator complex
LOC5576976	1221.57	-0.63893	0.136794	-4.67074	3.00115e-06	2.91828e-05	AAEL003063	Semaphorin [Source:UniProtKB/TrEMBL;Acc:A0A1S4F3R5]			GO:0005515,GO:0007275,GO:0007399,GO:0016020,GO:0016021,GO:0030154,GO:0030215	protein binding,multicellular organism development,nervous system development,membrane,integral component of membrane,cell differentiation,semaphorin receptor binding
LOC5572758	67.5038	2.17978	0.466733	4.67029	3.00779e-06	2.92168e-05	AAEL022893
LOC5567604	8.89698	-6.51001	1.39394	-4.67021	3.00889e-06	2.92168e-05	AAEL006206	N-twist [Source:UniProtKB/TrEMBL;Acc:A0A1S4FD16]			GO:0046983	protein dimerization activity
LOC5571008	446.853	0.99522	0.213121	4.66973	3.01597e-06	2.92649e-05	AAEL008728	DEAD box ATP-dependent RNA helicase [Source:VB Community Annotation]			GO:0000166,GO:0003676,GO:0003724,GO:0004386,GO:0005524,GO:0016787	nucleotide binding,nucleic acid binding,RNA helicase activity,helicase activity,ATP binding,hydrolase activity
LOC5578825	55.4481	-1.524	0.326378	-4.66943	3.02043e-06	2.92876e-05	AAEL026922				GO:0005764,GO:0008152,GO:0016787,GO:0016798	lysosome,metabolic process,hydrolase activity,hydrolase activity, acting on glycosyl bonds
LOC110674748	30.7782	-1.79866	0.385342	-4.6677	3.04586e-06	2.95134e-05	AAEL022586
LOC5576547	2905.46	1.53318	0.328639	4.66523	3.08269e-06	2.98492e-05	AAEL021323				GO:0005515,GO:0005634,GO:0006357,GO:0016589,GO:0046872	protein binding,nucleus,regulation of transcription by RNA polymerase II,NURF complex,metal ion binding
LOC5579186	18239.3	-1.27413	0.273464	-4.65924	3.17375e-06	3.07093e-05	AAEL003872	translationally-controlled tumor protein homolog (TCTP) [Source:VB Community Annotation]	Tctp		GO:0005737	cytoplasm
LOC110676603	14.3578	-4.5581	0.978335	-4.65904	3.17682e-06	3.07175e-05	AAEL024923
LOC5565858	91.9092	1.24308	0.266879	4.65784	3.19542e-06	3.08756e-05	AAEL005036				GO:0004721,GO:0005634,GO:0008420,GO:0016787,GO:0043175,GO:0046872,GO:0070940	phosphoprotein phosphatase activity,nucleus,RNA polymerase II CTD heptapeptide repeat phosphatase activity,hydrolase activity,RNA polymerase core enzyme binding,metal ion binding,dephosphorylation of RNA polymerase II C-terminal domain
LOC110679618	10.693	-4.23013	0.908211	-4.65765	3.19842e-06	3.0883e-05	AAEL026434
LOC110674001	7.00203	-7.23713	1.5543	-4.65619	3.22112e-06	3.10585e-05	AAEL007814	n-twist [Source:VB Community Annotation]			GO:0046983	protein dimerization activity
LOC5569653	7.00203	-7.23713	1.5543	-4.65619	3.22112e-06	3.10585e-05	AAEL021591				GO:0046983	protein dimerization activity
LOC5579195	8.91481	-5.11671	1.09894	-4.65605	3.2234e-06	3.10588e-05	AAEL020488				GO:0003676,GO:0003723	nucleic acid binding,RNA binding
LOC110680805	215.326	-0.917653	0.197103	-4.65571	3.2287e-06	3.10881e-05	AAEL021629				GO:0003676,GO:0005634,GO:0008270,GO:0046872	nucleic acid binding,nucleus,zinc ion binding,metal ion binding
LOC5569114	742.164	4.18938	0.900107	4.65432	3.25059e-06	3.1277e-05	AAEL007377	ammonium transporter [Source:VB Community Annotation]			GO:0008519,GO:0015696,GO:0016020,GO:0016021,GO:0072488	ammonium transmembrane transporter activity,ammonium transport,membrane,integral component of membrane,ammonium transmembrane transport
LOC110675153	70.0189	-1.59271	0.342335	-4.65249	3.27947e-06	3.15329e-05	AAEL025693
LOC5576109	286.437	1.21035	0.260165	4.65225	3.2834e-06	3.15486e-05	AAEL002785	DNA polymerase epsilon subunit b [Source:VB Community Annotation]			GO:0003677,GO:0003887,GO:0005634,GO:0006260,GO:0006261,GO:0008622	DNA binding,DNA-directed DNA polymerase activity,nucleus,DNA replication,DNA-dependent DNA replication,epsilon DNA polymerase complex
LOC5569441	712.727	1.52585	0.328037	4.65145	3.29615e-06	3.16387e-05	AAEL001238	bap28 [Source:VB Community Annotation]			GO:0005634,GO:0005730,GO:0006364,GO:0042254	nucleus,nucleolus,rRNA processing,ribosome biogenesis
LOC110674360	39.5901	2.63229	0.565916	4.65137	3.29737e-06	3.16387e-05	AAEL021530
LOC5565905	76.837	-2.63897	0.567442	-4.65064	3.30903e-06	3.17284e-05	AAEL000683				GO:0016020,GO:0016021	membrane,integral component of membrane
LOC5568251	7.60098	-7.25991	1.56127	-4.65	3.31934e-06	3.18052e-05	AAEL006674	Clip-Domain Serine Protease family B. [Source:VB Community Annotation]	CLIPB29		GO:0004252,GO:0005576,GO:0006508,GO:0008233,GO:0008236,GO:0016787	serine-type endopeptidase activity,extracellular region,proteolysis,peptidase activity,serine-type peptidase activity,hydrolase activity
LOC5574004	12.0297	-3.96661	0.853215	-4.64902	3.33517e-06	3.19323e-05	AAEL010848
LOC5575240	377.402	0.812874	0.174853	4.64889	3.33725e-06	3.19323e-05	AAEL011701				GO:0003899,GO:0005634,GO:0006351	DNA-directed 5'-3' RNA polymerase activity,nucleus,transcription, DNA-templated
LOC5565612	542.654	-1.66744	0.358704	-4.64851	3.34336e-06	3.19685e-05	AAEL004873
LOC5571539	36.8834	-2.56992	0.553151	-4.64595	3.3851e-06	3.23452e-05	AAEL009125	cytochrome P450 [Source:VB Community Annotation]	CYP6M10		GO:0004497,GO:0005506,GO:0016491,GO:0016705,GO:0020037,GO:0046872,GO:0055114	monooxygenase activity,iron ion binding,oxidoreductase activity,oxidoreductase activity, acting on paired donors, with incorporation or reduction of molecular oxygen,heme binding,metal ion binding,oxidation-reduction process
LOC110677776	5.83844	-6.90474	1.48623	-4.64581	3.38753e-06	3.23459e-05	AAEL023599
LOC5576223	671.204	-0.942346	0.202891	-4.6446	3.40741e-06	3.25133e-05	AAEL002825	NADH:ubiquinone dehydrogenase, putative [Source:VB Community Annotation]			GO:0005739,GO:0008137,GO:0016020,GO:0016021,GO:0055114	mitochondrion,NADH dehydrogenase (ubiquinone) activity,membrane,integral component of membrane,oxidation-reduction process
LOC5568615	20.364	3.70244	0.797312	4.64365	3.42299e-06	3.26393e-05	AAEL006980	lipase [Source:VB Community Annotation]			GO:0004806,GO:0005576,GO:0052689	triglyceride lipase activity,extracellular region,carboxylic ester hydrolase activity
LOC5570352	131.684	-1.92431	0.414602	-4.64133	3.46169e-06	3.29855e-05	AAEL001373	lim homeobox protein [Source:VB Community Annotation]			GO:0000981,GO:0003677,GO:0005634,GO:0006355,GO:0006357,GO:0043565,GO:0046872	DNA-binding transcription factor activity, RNA polymerase II-specific,DNA binding,nucleus,regulation of transcription, DNA-templated,regulation of transcription by RNA polymerase II,sequence-specific DNA binding,metal ion binding
LOC5570046	1081.26	0.986523	0.212615	4.63996	3.48482e-06	3.31829e-05	AAEL018225				GO:0006355,GO:0016020,GO:0016021	regulation of transcription, DNA-templated,membrane,integral component of membrane
LOC5575085	218.158	-2.11293	0.455425	-4.63946	3.49315e-06	3.32392e-05	AAEL011641	transferrin [Source:VB Community Annotation]			GO:0005615,GO:0016020,GO:0016021	extracellular space,membrane,integral component of membrane
LOC5572405	29.4587	2.52307	0.543856	4.63923	3.49717e-06	3.32545e-05	AAEL009787
LOC5567349	226.399	1.94976	0.420332	4.63863	3.50732e-06	3.3328e-05	AAEL006032				GO:0003677,GO:0005634,GO:0005737,GO:0008270,GO:0046872	DNA binding,nucleus,cytoplasm,zinc ion binding,metal ion binding
LOC5565810	187.168	-1.09878	0.236962	-4.63695	3.53591e-06	3.35765e-05	AAEL005002	roundabout [Source:VB Community Annotation]			GO:0005515,GO:0005886,GO:0007155,GO:0007411	protein binding,plasma membrane,cell adhesion,axon guidance
LOC5563890	1551.81	0.784116	0.169154	4.63551	3.56052e-06	3.37869e-05	AAEL014212	androgen induced inhibitor of proliferation (as3) / pds5 [Source:VB Community Annotation]			GO:0005634,GO:0007049,GO:0007064,GO:0051301	nucleus,cell cycle,mitotic sister chromatid cohesion,cell division
LOC110674663	8.8683	-4.34444	0.93815	-4.63086	3.64147e-06	3.45312e-05	AAEL024608
LOC5573178	524.23	1.00032	0.216152	4.62788	3.69433e-06	3.50084e-05	AAEL002016	disulfide oxidoreductase [Source:VB Community Annotation]			GO:0005739,GO:0006915,GO:0016491,GO:0046983,GO:0050660,GO:0055114	mitochondrion,apoptotic process,oxidoreductase activity,protein dimerization activity,flavin adenine dinucleotide binding,oxidation-reduction process
LOC110675559	22.1812	-2.72289	0.588938	-4.6234	3.77505e-06	3.57488e-05	AAEL023659
LOC5570039	88.3963	-1.60002	0.346275	-4.62068	3.82492e-06	3.61961e-05	AAEL000165				GO:0005576	extracellular region
LOC5569889	179.556	1.65209	0.35791	4.61593	3.91341e-06	3.70081e-05	AAEL027567				GO:0005737,GO:0005829,GO:0005886,GO:0016020	cytoplasm,cytosol,plasma membrane,membrane
LOC5571804	766.993	-0.818997	0.17746	-4.61511	3.92896e-06	3.71296e-05	AAEL009324	hydroxyacyl dehydrogenase [Source:VB Community Annotation]			GO:0016491,GO:0055114	oxidoreductase activity,oxidation-reduction process
LOC5577661	25.1285	2.76733	0.60003	4.61199	3.98834e-06	3.76649e-05	AAEL003233				GO:0004252,GO:0006508	serine-type endopeptidase activity,proteolysis
LOC110681288	46.1321	2.09704	0.454711	4.61181	3.99186e-06	3.76723e-05	AAEL023573
LOC110677751	19.1938	4.37575	0.949301	4.60945	4.03739e-06	3.80759e-05	AAEL023177
LOC110679716	3659.41	-0.731075	0.15863	-4.60868	4.05243e-06	3.81915e-05	AAEL021278				GO:0007219,GO:0007423	Notch signaling pathway,sensory organ development
LOC5580105	333.308	2.21947	0.481764	4.60697	4.08577e-06	3.84794e-05	AAEL010933				GO:0003677,GO:0003723,GO:0005515,GO:0005634,GO:0006355	DNA binding,RNA binding,protein binding,nucleus,regulation of transcription, DNA-templated
LOC110681498	1876.82	0.91493	0.198674	4.60519	4.12087e-06	3.87835e-05	AAEL023347				GO:0001732,GO:0002183,GO:0002191,GO:0003723,GO:0003743,GO:0005737,GO:0005852,GO:0006412,GO:0006413,GO:0016282,GO:0033290,GO:0098808	formation of cytoplasmic translation initiation complex,cytoplasmic translational initiation,cap-dependent translational initiation,RNA binding,translation initiation factor activity,cytoplasm,eukaryotic translation initiation factor 3 complex,translation,translational initiation,eukaryotic 43S preinitiation complex,eukaryotic 48S preinitiation complex,mRNA cap binding
LOC5574293	449.865	1.28329	0.278712	4.60437	4.13719e-06	3.89105e-05	AAEL021092				GO:0003712,GO:0005634,GO:0006357,GO:0030274	transcription coregulator activity,nucleus,regulation of transcription by RNA polymerase II,LIM domain binding
LOC5569820	204.298	1.93848	0.421073	4.60367	4.15116e-06	3.90152e-05	AAEL001320	cytochrome P450 [Source:VB Community Annotation]	CYP9M4		GO:0004497,GO:0005506,GO:0016020,GO:0016021,GO:0016491,GO:0016705,GO:0020037,GO:0046872,GO:0055114	monooxygenase activity,iron ion binding,membrane,integral component of membrane,oxidoreductase activity,oxidoreductase activity, acting on paired donors, with incorporation or reduction of molecular oxygen,heme binding,metal ion binding,oxidation-reduction process
LOC5571976	410.311	-2.12255	0.461264	-4.6016	4.19255e-06	3.93773e-05	AAEL009467				GO:0003779	actin binding
LOC5570575	452.84	-1.3356	0.290429	-4.59871	4.25111e-06	3.99002e-05	AAEL008394				GO:0016020,GO:0016021	membrane,integral component of membrane
LOC5578537	312.422	1.1464	0.249316	4.59818	4.26188e-06	3.9969e-05	AAEL013741
LOC5576314	248.794	0.914895	0.198974	4.59807	4.26425e-06	3.9969e-05	AAEL000396				GO:0005634,GO:0008270,GO:0046872	nucleus,zinc ion binding,metal ion binding
LOC5575351	5.87755	-6.91522	1.50457	-4.59613	4.30412e-06	4.03152e-05	AAEL002610	serine protease [Source:VB Community Annotation]			GO:0004252,GO:0006508	serine-type endopeptidase activity,proteolysis
LOC5565271	1594.22	0.644163	0.140215	4.59409	4.34636e-06	4.06833e-05	AAEL004702				GO:0036396,GO:0080009	RNA N6-methyladenosine methyltransferase complex,mRNA methylation
LOC5580040	10.4796	-4.45513	0.969804	-4.59384	4.3516e-06	4.07046e-05	AAEL010235	30 kDa salivary gland allergen Aed a 3 Precursor (Allergen Aed a 3) [Source:VB Community Annotation]			GO:0005515,GO:0005576	protein binding,extracellular region
LOC110680575	15.7572	-2.59753	0.565664	-4.59201	4.39006e-06	4.10365e-05	AAEL023244				GO:0003676	nucleic acid binding
LOC5573606	2904.42	1.03316	0.225018	4.59147	4.40143e-06	4.11148e-05	AAEL002125				GO:0003743,GO:0005515,GO:0006413	translation initiation factor activity,protein binding,translational initiation
LOC110674731	12.6002	-7.99299	1.74132	-4.59019	4.42844e-06	4.13179e-05
LOC110674411	20.4303	-3.87516	0.844255	-4.59004	4.43162e-06	4.13179e-05	AAEL020458
LOC23687739	252.235	-1.08694	0.236807	-4.58998	4.43291e-06	4.13179e-05	AAEL017319				GO:0005737,GO:0005764,GO:0019079,GO:0043066,GO:0043154,GO:0071986	cytoplasm,lysosome,viral genome replication,negative regulation of apoptotic process,negative regulation of cysteine-type endopeptidase activity involved in apoptotic process,Ragulator complex
LOC5572534	4084.57	-1.1644	0.253695	-4.58975	4.43772e-06	4.13179e-05	AAEL009859	nucleolar GTP-binding protein [Source:VB Community Annotation]			GO:0000166,GO:0005525,GO:0005634,GO:0005730,GO:0042254	nucleotide binding,GTP binding,nucleus,nucleolus,ribosome biogenesis
LOC5569738	1204.76	-1.34235	0.292468	-4.58973	4.43817e-06	4.13179e-05	AAEL007868	ubiquinol-cytochrome c reductase complex 14 kd protein [Source:VB Community Annotation]			GO:0005739,GO:0005743,GO:0005750,GO:0006122,GO:0016020,GO:0055114,GO:0070469	mitochondrion,mitochondrial inner membrane,mitochondrial respiratory chain complex III,mitochondrial electron transport, ubiquinol to cytochrome c,membrane,oxidation-reduction process,respirasome
LOC5575280	666.29	0.930709	0.20296	4.58568	4.52512e-06	4.20898e-05	AAEL011745	trisn small nuclear ribonucleoprotein, putative [Source:VB Community Annotation]			GO:0000398,GO:0005634,GO:0006397,GO:0008380,GO:0046540	mRNA splicing, via spliceosome,nucleus,mRNA processing,RNA splicing,U4/U6 x U5 tri-snRNP complex
LOC110678851	18.1526	-3.61824	0.789071	-4.58544	4.53025e-06	4.20898e-05	AAEL028142
LOC5569325	18.1526	-3.61824	0.789071	-4.58544	4.53025e-06	4.20898e-05	AAEL007545
LOC5568373	14.5863	-8.21805	1.79306	-4.58325	4.57813e-06	4.25059e-05	AAEL001057	lipase [Source:VB Community Annotation]			GO:0004806,GO:0005576,GO:0052689	triglyceride lipase activity,extracellular region,carboxylic ester hydrolase activity
LOC5565811	9.64308	-4.38788	0.957525	-4.58252	4.59405e-06	4.2625e-05	AAEL014981
LOC5568714	14317.2	-0.864529	0.188684	-4.58189	4.60801e-06	4.27257e-05	AAEL007042	far upstream (fuse) binding protein [Source:VB Community Annotation]			GO:0003676,GO:0003723,GO:0005634,GO:0006355	nucleic acid binding,RNA binding,nucleus,regulation of transcription, DNA-templated
LOC5568474	2101.68	1.10012	0.240176	4.58048	4.63919e-06	4.29858e-05	AAEL006890
LOC110680600	136.681	1.95375	0.426574	4.5801	4.64747e-06	4.30337e-05	AAEL022017				GO:0003676,GO:0005634,GO:0008270	nucleic acid binding,nucleus,zinc ion binding
LOC5576740	640.033	0.781482	0.17066	4.57918	4.66807e-06	4.31953e-05	AAEL025250				GO:0005515	protein binding
LOC5570587	425.578	-2.29222	0.501147	-4.57395	4.78623e-06	4.42589e-05	AAEL008397	Glutathione peroxidase [Source:UniProtKB/TrEMBL;Acc:Q5K6H6]	GPXH2		GO:0004601,GO:0004602,GO:0006979,GO:0016491,GO:0055114,GO:0098869	peroxidase activity,glutathione peroxidase activity,response to oxidative stress,oxidoreductase activity,oxidation-reduction process,cellular oxidant detoxification
LOC5568908	374.195	0.82121	0.17961	4.5722	4.8264e-06	4.46005e-05	AAEL025190				GO:0032039	integrator complex
LOC110676410	54.6598	-1.82609	0.399415	-4.57191	4.83295e-06	4.4631e-05	AAEL022149				GO:0008017	microtubule binding
LOC5575813	1132.1	-1.79777	0.393265	-4.57139	4.84507e-06	4.47129e-05	AAEL012069	glutathione peroxidase [Source:VB Community Annotation]	GPXH1		GO:0004601,GO:0004602,GO:0006979,GO:0016491,GO:0055114,GO:0098869	peroxidase activity,glutathione peroxidase activity,response to oxidative stress,oxidoreductase activity,oxidation-reduction process,cellular oxidant detoxification
LOC5567380	1133.94	1.22709	0.268454	4.57094	4.8553e-06	4.47774e-05	AAEL019841				GO:0003676,GO:0003723,GO:0003729	nucleic acid binding,RNA binding,mRNA binding
LOC5564376	4030.11	-0.973355	0.212986	-4.57003	4.8765e-06	4.49427e-05	AAEL014408	m-phase inducer phosphatase(cdc25) [Source:VB Community Annotation]			GO:0004721,GO:0004725,GO:0006470,GO:0007049,GO:0016787,GO:0035335,GO:0051301,GO:1902751	phosphoprotein phosphatase activity,protein tyrosine phosphatase activity,protein dephosphorylation,cell cycle,hydrolase activity,peptidyl-tyrosine dephosphorylation,cell division,positive regulation of cell cycle G2/M phase transition
LOC110678372	39.6367	2.05835	0.450444	4.56961	4.88625e-06	4.50025e-05	AAEL025669
LOC5563584	18.135	5.72307	1.25246	4.56946	4.88973e-06	4.50044e-05	AAEL019508				GO:0005216,GO:0006811,GO:0016020,GO:0016021,GO:0034220,GO:0055085	ion channel activity,ion transport,membrane,integral component of membrane,ion transmembrane transport,transmembrane transport
LOC5577242	206.217	-1.2443	0.272431	-4.5674	4.93821e-06	4.54204e-05	AAEL003136	copper chaperone Atox1, putative [Source:VB Community Annotation]			GO:0030001,GO:0046872	metal ion transport,metal ion binding
LOC5574496	634.588	1.44957	0.317385	4.56723	4.94219e-06	4.54266e-05	AAEL002399	Aspartate aminotransferase [Source:UniProtKB/TrEMBL;Acc:Q5K6H3]			GO:0003824,GO:0004069,GO:0006520,GO:0008483,GO:0009058,GO:0016740,GO:0030170	catalytic activity,L-aspartate:2-oxoglutarate aminotransferase activity,cellular amino acid metabolic process,transaminase activity,biosynthetic process,transferase activity,pyridoxal phosphate binding
LOC5578185	25.127	-1.93135	0.42294	-4.56649	4.95948e-06	4.55551e-05	AAEL003470	pickpocket 305 [Source:VB Community Annotation]	ppk305		GO:0005272,GO:0006811,GO:0006814,GO:0016020,GO:0016021,GO:0035725	sodium channel activity,ion transport,sodium ion transport,membrane,integral component of membrane,sodium ion transmembrane transport
LOC5571586	658.845	-1.24978	0.273736	-4.56562	4.98015e-06	4.57145e-05	AAEL009173	fasciclin ii (fas ii) [Source:VB Community Annotation]			GO:0005515,GO:0007155,GO:0016020,GO:0016021	protein binding,cell adhesion,membrane,integral component of membrane
LOC5577486	708.847	0.685219	0.150108	4.56483	4.99904e-06	4.58573e-05	AAEL013230	coatomer delta subunit [Source:VB Community Annotation]			GO:0000139,GO:0005737,GO:0005794,GO:0006890,GO:0015031,GO:0016020,GO:0016192,GO:0030126,GO:0030663,GO:0031410	Golgi membrane,cytoplasm,Golgi apparatus,retrograde vesicle-mediated transport, Golgi to endoplasmic reticulum,protein transport,membrane,vesicle-mediated transport,COPI vesicle coat,COPI-coated vesicle membrane,cytoplasmic vesicle
LOC5567940	10.7181	5.94242	1.30259	4.562	5.06686e-06	4.64485e-05	AAEL018029				GO:0016020,GO:0016021	membrane,integral component of membrane
LOC5572871	302.24	1.05445	0.23126	4.55959	5.12531e-06	4.6953e-05	AAEL010085	DNA polymerase epsilon subunit, putative [Source:VB Community Annotation]			GO:0005634,GO:0046982	nucleus,protein heterodimerization activity
LOC110679507	24.6505	-3.52417	0.773009	-4.55903	5.13915e-06	4.70485e-05	AAEL025552
LOC110680256	320.723	-1.0971	0.240783	-4.55639	5.20412e-06	4.76117e-05	AAEL025207				GO:0003676	nucleic acid binding
LOC5578306	11.7956	-6.02964	1.32351	-4.5558	5.21873e-06	4.76892e-05	AAEL013623	trypsin [Source:VB Community Annotation]			GO:0004252,GO:0006508,GO:0008233,GO:0008236,GO:0016787	serine-type endopeptidase activity,proteolysis,peptidase activity,serine-type peptidase activity,hydrolase activity
LOC5580285	129.206	1.33221	0.292423	4.55576	5.21953e-06	4.76892e-05	AAEL003004				GO:0005634,GO:0008270,GO:0046872	nucleus,zinc ion binding,metal ion binding
LOC5576461	305.892	1.00492	0.220605	4.55531	5.23091e-06	4.77402e-05	AAEL002895				GO:0000166,GO:0004672,GO:0004674,GO:0005515,GO:0005524,GO:0005768,GO:0006468,GO:0016020	nucleotide binding,protein kinase activity,protein serine/threonine kinase activity,protein binding,ATP binding,endosome,protein phosphorylation,membrane
LOC5572257	12.1722	-7.9444	1.74401	-4.55526	5.23204e-06	4.77402e-05	AAEL009680	chymotrypsin, putative [Source:VB Community Annotation]			GO:0004252,GO:0006508	serine-type endopeptidase activity,proteolysis
LOC5573155	18.2632	-5.30296	1.16513	-4.5514	5.32898e-06	4.85926e-05	AAEL001993	protein serine/threonine kinase, putative [Source:VB Community Annotation]
LOC5564319	2964.82	-0.944219	0.207529	-4.54983	5.36895e-06	4.89246e-05	AAEL000574				GO:0005623,GO:0016020,GO:0016021,GO:0016853,GO:0045454	obsolete cell,membrane,integral component of membrane,isomerase activity,cell redox homeostasis
LOC5575171	27.7923	-1.92264	0.422641	-4.54911	5.38731e-06	4.90594e-05	AAEL000316
LOC5567396	25.0656	-3.49259	0.76779	-4.54889	5.39286e-06	4.90775e-05	AAEL006053				GO:0016020,GO:0016021	membrane,integral component of membrane
LOC5576103	328.035	-1.0475	0.230295	-4.54851	5.40269e-06	4.91345e-05	AAEL002797				GO:0005739,GO:0005743,GO:0005747,GO:0016020	mitochondrion,mitochondrial inner membrane,mitochondrial respiratory chain complex I,membrane
LOC5579040	416.569	1.18405	0.26033	4.54827	5.40899e-06	4.91593e-05	AAEL013974				GO:0001510,GO:0003723,GO:0006396,GO:0008173	RNA methylation,RNA binding,RNA processing,RNA methyltransferase activity
LOC5574713	307.461	0.861128	0.18936	4.54757	5.42699e-06	4.92904e-05	AAEL011355	carnitine o-acetyltransferase [Source:VB Community Annotation]			GO:0016740,GO:0016746	transferase activity,transferase activity, transferring acyl groups
LOC5570646	25.6704	-9.05151	1.99117	-4.54583	5.4718e-06	4.96646e-05	AAEL008451	alpha-amylase [Source:VB Community Annotation]			GO:0003824,GO:0004556,GO:0005975,GO:0008152,GO:0016787,GO:0016798,GO:0043169,GO:0046872,GO:0103025	catalytic activity,alpha-amylase activity,carbohydrate metabolic process,metabolic process,hydrolase activity,hydrolase activity, acting on glycosyl bonds,cation binding,metal ion binding,alpha-amylase activity (releasing maltohexaose)
LOC5578242	355.031	-1.22376	0.269231	-4.5454	5.48318e-06	4.97351e-05	AAEL015003				GO:0003676,GO:0005634,GO:0008270,GO:0046872	nucleic acid binding,nucleus,zinc ion binding,metal ion binding
LOC5577777	1518.8	-0.851203	0.18735	-4.54339	5.53556e-06	5.01772e-05	AAEL003285	translocation associated membrane protein [Source:VB Community Annotation]	TRAM		GO:0005623,GO:0006616,GO:0015031,GO:0016020,GO:0016021	obsolete cell,SRP-dependent cotranslational protein targeting to membrane, translocation,protein transport,membrane,integral component of membrane
LOC5572096	11.7018	6.06885	1.33587	4.54301	5.54576e-06	5.02366e-05	AAEL025643
LOC5565708	57.8371	1.40291	0.308898	4.54168	5.58089e-06	5.05215e-05	AAEL008596	spaetzle-like cytokine [Source:VB Community Annotation]	SPZ3A
LOC110680428	53.8325	1.73787	0.382685	4.54124	5.59242e-06	5.05927e-05	AAEL024676
LOC5577043	243.02	-0.849184	0.187011	-4.54082	5.60356e-06	5.06602e-05	AAEL026256				GO:0016020,GO:0016021	membrane,integral component of membrane
LOC5578520	1214.98	-1.47864	0.325663	-4.5404	5.61475e-06	5.0728e-05	AAEL013723	polypyrimidine tract binding protein [Source:VB Community Annotation]			GO:0003676,GO:0003723,GO:0005634,GO:0006397,GO:0008380	nucleic acid binding,RNA binding,nucleus,mRNA processing,RNA splicing
LOC5568217	31.1727	2.80271	0.617373	4.53974	5.63239e-06	5.0854e-05	AAEL025845				GO:0004672,GO:0005524,GO:0006468	protein kinase activity,ATP binding,protein phosphorylation
LOC5570546	133.079	-1.04849	0.231013	-4.53865	5.66155e-06	5.10838e-05	AAEL008369	acyl phosphatase, putative [Source:VB Community Annotation]			GO:0003998,GO:0016787	acylphosphatase activity,hydrolase activity
LOC5569894	58.8224	-1.34429	0.296236	-4.5379	5.68163e-06	5.12314e-05	AAEL007994				GO:0008080,GO:0016740,GO:0016746,GO:0016747	N-acetyltransferase activity,transferase activity,transferase activity, transferring acyl groups,transferase activity, transferring acyl groups other than amino-acyl groups
LOC110681033	858.765	-0.817848	0.180234	-4.5377	5.68719e-06	5.1248e-05	AAEL027639
LOC5572036	8.39363	-3.94446	0.869488	-4.53653	5.71883e-06	5.14994e-05	AAEL000250	forkhead box protein (AaegFOXP) [Source:VB Community Annotation]			GO:0003677,GO:0003700,GO:0005634,GO:0006355,GO:0007275,GO:0043565,GO:0046872	DNA binding,DNA-binding transcription factor activity,nucleus,regulation of transcription, DNA-templated,multicellular organism development,sequence-specific DNA binding,metal ion binding
LOC5580179	646.626	1.30417	0.287549	4.53546	5.74774e-06	5.17259e-05	AAEL002569	serine/threonine kinase [Source:VB Community Annotation]			GO:0000166,GO:0004672,GO:0004674,GO:0005524,GO:0006468,GO:0016301,GO:0016310,GO:0016740	nucleotide binding,protein kinase activity,protein serine/threonine kinase activity,ATP binding,protein phosphorylation,kinase activity,phosphorylation,transferase activity
LOC110676013	19.5746	3.70977	0.818026	4.53503	5.75952e-06	5.1798e-05	AAEL026776
LOC5573312	15.6339	-2.67607	0.590266	-4.53367	5.79684e-06	5.20997e-05	AAEL010416				GO:0016020,GO:0016021	membrane,integral component of membrane
LOC5578084	211.08	1.25496	0.277097	4.52895	5.92781e-06	5.32193e-05	AAEL023644
LOC5577652	358.675	-1.84761	0.407959	-4.5289	5.92915e-06	5.32193e-05	AAEL003262	leucine-rich transmembrane protein [Source:VB Community Annotation]			GO:0005515,GO:0016020,GO:0016021	protein binding,membrane,integral component of membrane
LOC110680273	211.332	1.03776	0.229207	4.5276	5.96584e-06	5.35137e-05	AAEL027289
LOC5574011	491.458	1.42277	0.314322	4.52648	5.9974e-06	5.37618e-05	AAEL010855	cdc6 [Source:VB Community Annotation]			GO:0005634,GO:0006260,GO:0006270,GO:0051301	nucleus,DNA replication,DNA replication initiation,cell division
LOC5569218	544.879	1.6182	0.357522	4.52617	6.00624e-06	5.37786e-05	AAEL019936
LOC110678036	42.2206	-2.21301	0.48894	-4.52614	6.00708e-06	5.37786e-05	AAEL026697
LOC110680309	128.531	1.14309	0.252566	4.52589	6.01422e-06	5.38076e-05	AAEL026692				GO:0003676	nucleic acid binding
LOC5569460	253.93	0.802606	0.177382	4.52473	6.04725e-06	5.40545e-05	AAEL007642	TOLL pathway signalling. [Source:VB Community Annotation]	TUBE		GO:0004672,GO:0005524,GO:0006468	protein kinase activity,ATP binding,protein phosphorylation
LOC5563780	712.39	-1.14549	0.253166	-4.52465	6.04968e-06	5.40545e-05	AAEL019562				GO:0003676,GO:0005515	nucleic acid binding,protein binding
LOC5565069	23.3463	3.08771	0.682499	4.52413	6.06443e-06	5.41512e-05	AAEL004572				GO:0003677,GO:0005634	DNA binding,nucleus
LOC5569712	430.869	1.00839	0.222941	4.52312	6.09353e-06	5.43758e-05	AAEL021145
LOC5577550	26.5921	-3.28073	0.725546	-4.52174	6.13327e-06	5.46949e-05	AAEL013263	high affinity copper transporter, putative [Source:VB Community Annotation]			GO:0005375,GO:0006811,GO:0006825,GO:0006878,GO:0016020,GO:0016021,GO:0035434	copper ion transmembrane transporter activity,ion transport,copper ion transport,cellular copper ion homeostasis,membrane,integral component of membrane,copper ion transmembrane transport
LOC5564093	60.6603	-1.78506	0.394963	-4.51956	6.19678e-06	5.52255e-05	AAEL021417				GO:0005509	calcium ion binding
LOC23687783	3791.27	0.999584	0.221203	4.51884	6.21782e-06	5.53772e-05	AAEL017363	DNA-directed RNA polymerase subunit [Source:UniProtKB/TrEMBL;Acc:J9HHP4]			GO:0003677,GO:0003899,GO:0005634,GO:0005665,GO:0006351,GO:0006366,GO:0016740,GO:0016779,GO:0046872	DNA binding,DNA-directed 5'-3' RNA polymerase activity,nucleus,RNA polymerase II, core complex,transcription, DNA-templated,transcription by RNA polymerase II,transferase activity,nucleotidyltransferase activity,metal ion binding
LOC5563977	1585.81	1.18697	0.262751	4.51746	6.25858e-06	5.57042e-05	AAEL004017	DNA polymerase v [Source:VB Community Annotation]			GO:0003677,GO:0005634,GO:0005730,GO:0006355,GO:0008134	DNA binding,nucleus,nucleolus,regulation of transcription, DNA-templated,transcription factor binding
LOC5579282	19.3757	-2.83003	0.627074	-4.51307	6.38945e-06	5.68323e-05	AAEL027236				GO:0005515	protein binding
LOC110677130	36.0401	-2.06554	0.457808	-4.5118	6.42787e-06	5.71072e-05	AAEL028061
LOC5573751	18.5146	-2.72181	0.603279	-4.51169	6.43141e-06	5.71072e-05	AAEL000294				GO:0016020,GO:0016021	membrane,integral component of membrane
LOC5573357	234.313	0.968562	0.214681	4.51164	6.43281e-06	5.71072e-05	AAEL010447
LOC5565932	46.3194	-1.71753	0.380815	-4.51013	6.47876e-06	5.74782e-05	AAEL005076	alanyl aminopeptidase [Source:VB Community Annotation]			GO:0006508,GO:0008233,GO:0008237,GO:0008270,GO:0016787,GO:0046872	proteolysis,peptidase activity,metallopeptidase activity,zinc ion binding,hydrolase activity,metal ion binding
LOC110676521	253.614	-1.492	0.330836	-4.5098	6.489e-06	5.75319e-05	AAEL024657
LOC5568222	1567.96	-0.73909	0.163891	-4.50965	6.49353e-06	5.7535e-05	AAEL006647	dynein light chain, putative [Source:VB Community Annotation]
LOC5572215	71.2826	-2.37403	0.5265	-4.50908	6.51079e-06	5.76509e-05	AAEL009630	high-affinity cgmp-specific 3,5-cyclic phosphodiesterase [Source:VB Community Annotation]			GO:0004114,GO:0007165,GO:0008081,GO:0016787,GO:0046872	3',5'-cyclic-nucleotide phosphodiesterase activity,signal transduction,phosphoric diester hydrolase activity,hydrolase activity,metal ion binding
LOC5565448	100.351	2.72003	0.603356	4.50817	6.53893e-06	5.78628e-05	AAEL000668				GO:0005515	protein binding
LOC5579009	578.513	-1.11837	0.248089	-4.50796	6.54543e-06	5.78831e-05	AAEL003791				GO:0003677,GO:0005634	DNA binding,nucleus
LOC5577696	787.711	-1.46429	0.324839	-4.50774	6.55208e-06	5.79048e-05	AAEL023423				GO:0000166,GO:0004672,GO:0004674,GO:0005524,GO:0006468	nucleotide binding,protein kinase activity,protein serine/threonine kinase activity,ATP binding,protein phosphorylation
LOC5564161	2264.12	0.648849	0.143955	4.50731	6.56537e-06	5.7985e-05	AAEL004148	heat shock protein 70 (hsp70)-interacting protein [Source:VB Community Annotation]			GO:0005515	protein binding
LOC5570692	37.0273	-2.52765	0.561012	-4.50552	6.62117e-06	5.84403e-05	AAEL025921				GO:0005347,GO:0015867,GO:0016020,GO:0016021,GO:0022857,GO:0055085	ATP transmembrane transporter activity,ATP transport,membrane,integral component of membrane,transmembrane transporter activity,transmembrane transport
LOC5576802	197.579	1.09615	0.243375	4.50397	6.66946e-06	5.88288e-05	AAEL018249				GO:0004177,GO:0006508,GO:0008233,GO:0008237,GO:0008270,GO:0016787,GO:0046872	aminopeptidase activity,proteolysis,peptidase activity,metallopeptidase activity,zinc ion binding,hydrolase activity,metal ion binding
LOC5576854	13.5747	-2.62634	0.583361	-4.50209	6.72876e-06	5.93139e-05	AAEL012837
LOC5576302	380.162	1.58436	0.351973	4.50137	6.75155e-06	5.94767e-05	AAEL012460
LOC5573899	16.6131	-2.80507	0.623192	-4.50114	6.75914e-06	5.94942e-05	AAEL025380
LOC110676820	90.0646	-2.39554	0.532219	-4.50104	6.76218e-06	5.94942e-05	AAEL020044
LOC5569210	2718.4	-0.488099	0.108469	-4.49989	6.79877e-06	5.9778e-05	AAEL025779				GO:0000166,GO:0005524,GO:0016740,GO:0019789	nucleotide binding,ATP binding,transferase activity,SUMO transferase activity
LOC5573007	2817.5	-1.4505	0.32244	-4.49852	6.8428e-06	6.01267e-05	AAEL001925				GO:0003677,GO:0005634,GO:0005737,GO:0006211,GO:0008270,GO:0016491,GO:0046872,GO:0051213,GO:0055114,GO:0070579,GO:0080111	DNA binding,nucleus,cytoplasm,5-methylcytosine catabolic process,zinc ion binding,oxidoreductase activity,metal ion binding,dioxygenase activity,oxidation-reduction process,methylcytosine dioxygenase activity,DNA demethylation
LOC110676067	30.5675	-1.98876	0.442254	-4.49687	6.89611e-06	6.05564e-05	AAEL027529
LOC5567474	10.2802	5.88233	1.30821	4.49648	6.9089e-06	6.05956e-05	AAEL027732
LOC5571920	153.45	1.85735	0.41307	4.49646	6.90937e-06	6.05956e-05	AAEL009411	DNA-binding protein smubp-2 [Source:VB Community Annotation]			GO:0003676,GO:0003723,GO:0003724,GO:0004386,GO:0005737,GO:0032574,GO:0035194	nucleic acid binding,RNA binding,RNA helicase activity,helicase activity,cytoplasm,5'-3' RNA helicase activity,post-transcriptional gene silencing by RNA
LOC5568731	33.3766	-3.2245	0.717143	-4.49632	6.91401e-06	6.05977e-05	AAEL007096
LOC5573047	548.956	1.81381	0.403415	4.49615	6.91963e-06	6.06084e-05	AAEL010219	sugar transporter [Source:VB Community Annotation]			GO:0016020,GO:0016021,GO:0022857,GO:0055085	membrane,integral component of membrane,transmembrane transporter activity,transmembrane transport
LOC5563719	113.355	1.23445	0.27467	4.4943	6.97976e-06	6.10962e-05	AAEL003906	endonuclease iii [Source:VB Community Annotation]			GO:0000703,GO:0003677,GO:0003824,GO:0003906,GO:0005634,GO:0005739,GO:0006281,GO:0006284,GO:0006285,GO:0006974,GO:0008152,GO:0016787,GO:0016798,GO:0016829,GO:0019104,GO:0046872,GO:0051536,GO:0051539,GO:0140078	oxidized pyrimidine nucleobase lesion DNA N-glycosylase activity,DNA binding,catalytic activity,DNA-(apurinic or apyrimidinic site) endonuclease activity,nucleus,mitochondrion,DNA repair,base-excision repair,base-excision repair, AP site formation,cellular response to DNA damage stimulus,metabolic process,hydrolase activity,hydrolase activity, acting on glycosyl bonds,lyase activity,DNA N-glycosy…
LOC5580278	315.017	-0.91959	0.204634	-4.49382	6.99556e-06	6.11956e-05	AAEL003011	NADH dehydrogenase, putative [Source:VB Community Annotation]			GO:0005739,GO:0005743,GO:0070469	mitochondrion,mitochondrial inner membrane,respirasome
LOC5566569	20.3089	-3.3736	0.750819	-4.49322	7.0153e-06	6.13293e-05	AAEL011459				GO:0042302	structural constituent of cuticle
LOC5571614	434.029	0.983015	0.218827	4.4922	7.04923e-06	6.15868e-05	AAEL009200	exocyst complex component 1 [Source:VB Community Annotation]	Exo1		GO:0000145,GO:0006887	exocyst,exocytosis
LOC23687717	17.6196	-2.92923	0.652224	-4.49115	7.08412e-06	6.18524e-05	AAEL017297	cytochrome P450 [Source:VB Community Annotation]	CYP6M9		GO:0004497,GO:0005506,GO:0016491,GO:0016705,GO:0020037,GO:0046872,GO:0055114	monooxygenase activity,iron ion binding,oxidoreductase activity,oxidoreductase activity, acting on paired donors, with incorporation or reduction of molecular oxygen,heme binding,metal ion binding,oxidation-reduction process
LOC5566202	135.509	2.03719	0.4538	4.48918	7.14978e-06	6.23861e-05	AAEL025488				GO:0046872	metal ion binding
LOC5571794	111.5	-1.37781	0.307136	-4.48601	7.2569e-06	6.32633e-05	AAEL023202				GO:0005634,GO:0005737,GO:0030014,GO:0031047	nucleus,cytoplasm,CCR4-NOT complex,gene silencing by RNA
LOC5572922	125.587	1.00627	0.224316	4.48593	7.2595e-06	6.32633e-05	AAEL010141				GO:0005739,GO:0043461	mitochondrion,proton-transporting ATP synthase complex assembly
LOC5577196	1011.28	0.569028	0.126875	4.48496	7.29277e-06	6.35131e-05	AAEL013086				GO:0003676,GO:0005634,GO:0008270,GO:0046872	nucleic acid binding,nucleus,zinc ion binding,metal ion binding
LOC5574456	65.3153	-4.61283	1.02894	-4.48308	7.35718e-06	6.40335e-05	AAEL011177				GO:0005634,GO:0008270,GO:0046872	nucleus,zinc ion binding,metal ion binding
LOC110681326	72.9993	1.45051	0.323764	4.48015	7.45894e-06	6.48782e-05	AAEL020173
LOC5567450	45.8349	-2.45204	0.547734	-4.47671	7.58029e-06	6.5892e-05	AAEL006094				GO:0005549	odorant binding
LOC5565978	58.1196	1.50009	0.335174	4.47555	7.62148e-06	6.62083e-05	AAEL027400				GO:0016020,GO:0016740,GO:0016757	membrane,transferase activity,transferase activity, transferring glycosyl groups
LOC5571587	213.562	0.846647	0.189178	4.4754	7.62682e-06	6.62129e-05	AAEL009179	molybdopterin biosynthesis protein [Source:VB Community Annotation]			GO:0005524,GO:0006777,GO:0016740,GO:0032324,GO:0046872,GO:0061598,GO:0061599	ATP binding,Mo-molybdopterin cofactor biosynthetic process,transferase activity,molybdopterin cofactor biosynthetic process,metal ion binding,molybdopterin adenylyltransferase activity,molybdopterin molybdotransferase activity
LOC5568364	57.4634	-3.75128	0.83828	-4.47497	7.64231e-06	6.6286e-05	AAEL001082
LOC5573453	512.421	-0.874027	0.195318	-4.4749	7.64487e-06	6.6286e-05	AAEL020013				GO:0003676,GO:0005634,GO:0008270,GO:0046872	nucleic acid binding,nucleus,zinc ion binding,metal ion binding
LOC5580003	217.633	1.72929	0.386587	4.47322	7.70491e-06	6.67646e-05	AAEL009639	Ubiquitin-like protein [Source:UniProtKB/TrEMBL;Acc:A0A1S4FN23]			GO:0005515,GO:0005886,GO:0016020	protein binding,plasma membrane,membrane
LOC5565722	195.997	1.18533	0.265	4.47293	7.71556e-06	6.68148e-05	AAEL004950	zinc finger protein [Source:VB Community Annotation]			GO:0003676,GO:0005634,GO:0008270,GO:0046872	nucleic acid binding,nucleus,zinc ion binding,metal ion binding
LOC5574180	338.019	1.03112	0.2306	4.47145	7.76901e-06	6.72354e-05	AAEL002304	porphobilinogen synthase [Source:VB Community Annotation]			GO:0003824,GO:0004655,GO:0006779,GO:0006782,GO:0006783,GO:0016829,GO:0033014,GO:0046872	catalytic activity,porphobilinogen synthase activity,porphyrin-containing compound biosynthetic process,protoporphyrinogen IX biosynthetic process,heme biosynthetic process,lyase activity,tetrapyrrole biosynthetic process,metal ion binding
LOC110677094	490.166	-1.37407	0.307339	-4.47086	7.79073e-06	6.7381e-05	AAEL023057				GO:0003676,GO:0005634,GO:0008270,GO:0046872	nucleic acid binding,nucleus,zinc ion binding,metal ion binding
LOC5567391	1035.82	1.10181	0.246486	4.47006	7.81979e-06	6.75898e-05	AAEL006050	nuclear RNA export factor 2 (NXF2), putative [Source:VB Community Annotation]			GO:0003723,GO:0005515,GO:0005634,GO:0005737,GO:0006406,GO:0042025,GO:0051028	RNA binding,protein binding,nucleus,cytoplasm,mRNA export from nucleus,host cell nucleus,mRNA transport
LOC5575752	419.932	0.805729	0.180383	4.46676	7.94133e-06	6.85721e-05	AAEL002728
LOC5575831	95.2712	-2.81587	0.630414	-4.4667	7.94339e-06	6.85721e-05	AAEL012099	protease m1 zinc metalloprotease [Source:VB Community Annotation]			GO:0004177,GO:0006508,GO:0008233,GO:0008237,GO:0008270,GO:0016787,GO:0046872	aminopeptidase activity,proteolysis,peptidase activity,metallopeptidase activity,zinc ion binding,hydrolase activity,metal ion binding
LOC5564048	508.859	0.84495	0.18918	4.46637	7.95583e-06	6.86365e-05	AAEL024655
LOC5570858	235.028	-1.61134	0.360913	-4.46461	8.02142e-06	6.9159e-05	AAEL008635	ABC transporter [Source:VB Community Annotation]			GO:0000166,GO:0005524,GO:0016020,GO:0016021,GO:0016887,GO:0042626	nucleotide binding,ATP binding,membrane,integral component of membrane,ATPase activity,ATPase-coupled transmembrane transporter activity
LOC5575348	13.8563	-3.35731	0.752088	-4.46398	8.04497e-06	6.93187e-05	AAEL002598	odorant binding protein OBP15 [Source:VB Community Annotation]	OBP15		GO:0005549	odorant binding
LOC5572447	780.309	-1.22363	0.274184	-4.46279	8.08993e-06	6.96624e-05	AAEL001831	DNA-directed RNA polymerase II [Source:VB Community Annotation]			GO:0003676,GO:0003899,GO:0005634,GO:0005730,GO:0006351,GO:0006379,GO:0008270,GO:0046872	nucleic acid binding,DNA-directed 5'-3' RNA polymerase activity,nucleus,nucleolus,transcription, DNA-templated,mRNA cleavage,zinc ion binding,metal ion binding
LOC110678956	12.0811	-3.83203	0.858799	-4.46208	8.11676e-06	6.98498e-05	AAEL022270
LOC23687579	2622.9	0.681669	0.153024	4.45466	8.40268e-06	7.22652e-05	AAEL019825				GO:0004843,GO:0005515,GO:0006508,GO:0006511,GO:0008233,GO:0008234,GO:0016579,GO:0016787,GO:0036459	thiol-dependent ubiquitin-specific protease activity,protein binding,proteolysis,ubiquitin-dependent protein catabolic process,peptidase activity,cysteine-type peptidase activity,protein deubiquitination,hydrolase activity,thiol-dependent ubiquitinyl hydrolase activity
LOC5566937	237.722	-1.20235	0.269963	-4.45376	8.43802e-06	7.25238e-05	AAEL005688	glutamyl-tRNA synthetase [Source:VB Community Annotation]			GO:0000049,GO:0000166,GO:0004812,GO:0004818,GO:0005524,GO:0006412,GO:0006418,GO:0006424,GO:0008270,GO:0016874,GO:0043039	tRNA binding,nucleotide binding,aminoacyl-tRNA ligase activity,glutamate-tRNA ligase activity,ATP binding,translation,tRNA aminoacylation for protein translation,glutamyl-tRNA aminoacylation,zinc ion binding,ligase activity,tRNA aminoacylation
LOC110676828	362.626	0.75475	0.169502	4.45275	8.47773e-06	7.27997e-05	AAEL024947
LOC5567118	65.5556	-1.93347	0.434226	-4.45268	8.4807e-06	7.27997e-05	AAEL015304				GO:0005634	nucleus
LOC5578619	9.84637	-6.64012	1.49229	-4.44962	8.60209e-06	7.37957e-05	AAEL003590
LOC5566691	962.154	-1.22837	0.276209	-4.44724	8.69803e-06	7.45723e-05	AAEL027606				GO:0016020,GO:0016021	membrane,integral component of membrane
LOC5567903	65.9976	-3.17588	0.71423	-4.44657	8.72516e-06	7.47584e-05	AAEL006328				GO:0005576,GO:0008061	extracellular region,chitin binding
LOC5570395	30.8671	-3.78847	0.852274	-4.44513	8.78381e-06	7.52141e-05	AAEL008292	GPCR Diuretic Insect Hormone/Kinin/CRF Family [Source:VB Community Annotation]	GPRDIH1		GO:0004888,GO:0004930,GO:0005886,GO:0007166,GO:0007186,GO:0008036,GO:0009755,GO:0016020,GO:0016021	transmembrane signaling receptor activity,G protein-coupled receptor activity,plasma membrane,cell surface receptor signaling pathway,G protein-coupled receptor signaling pathway,diuretic hormone receptor activity,hormone-mediated signaling pathway,membrane,integral component of membrane
LOC110680342	42.4531	1.95379	0.439709	4.44337	8.85603e-06	7.57854e-05	AAEL027290				GO:0006811,GO:0015078,GO:0033180,GO:1902600	ion transport,proton transmembrane transporter activity,proton-transporting V-type ATPase, V1 domain,proton transmembrane transport
LOC5573642	240.877	0.836394	0.188272	4.44247	8.89316e-06	7.60559e-05	AAEL010633				GO:0005634,GO:0008270,GO:0046872	nucleus,zinc ion binding,metal ion binding
LOC5566701	327.723	-1.30751	0.29435	-4.44203	8.9114e-06	7.61646e-05	AAEL005593
LOC5578868	85.6296	1.37185	0.308957	4.44025	8.98529e-06	7.67484e-05	AAEL003726				GO:0005515	protein binding
LOC5567717	210.311	-0.862823	0.194382	-4.43881	9.0458e-06	7.72174e-05	AAEL006286
LOC5564443	14.7091	-4.4981	1.01434	-4.43449	9.22906e-06	7.87329e-05	AAEL004249
LOC5567405	155.379	0.938474	0.211771	4.43155	9.35583e-06	7.97649e-05	AAEL006063	U3 small nucleolar ribonucleoprotein protein imp4 [Source:VB Community Annotation]
LOC5579978	386.542	0.699814	0.157932	4.43111	9.37498e-06	7.98787e-05	AAEL007731	Pep12p, putative [Source:VB Community Annotation]			GO:0016020,GO:0016021,GO:0016192	membrane,integral component of membrane,vesicle-mediated transport
LOC110678282	11.6917	-3.98107	0.898551	-4.43055	9.39938e-06	8.00371e-05	AAEL027131				GO:0003677,GO:0006355,GO:0043565	DNA binding,regulation of transcription, DNA-templated,sequence-specific DNA binding
LOC5564063	1516.36	0.752804	0.169931	4.43005	9.42132e-06	8.01744e-05	AAEL004068
LOC110676379	48.8311	-2.05633	0.464222	-4.42963	9.43962e-06	8.02805e-05	AAEL027145				GO:0005615	extracellular space
LOC110676837	41.3648	-3.0473	0.688056	-4.42885	9.47377e-06	8.05212e-05	AAEL022401
LOC5571300	906.964	-1.07775	0.243417	-4.42757	9.53016e-06	8.09505e-05	AAEL001543				GO:0000166,GO:0005524,GO:0006605,GO:0006886,GO:0015031,GO:0016020,GO:0017038	nucleotide binding,ATP binding,protein targeting,intracellular protein transport,protein transport,membrane,protein import
LOC5572184	202.586	0.840672	0.189942	4.42593	9.60258e-06	8.15154e-05	AAEL019431	ecdysone receptor [Source:VB Community Annotation]	EcR		GO:0003677,GO:0003700,GO:0003707,GO:0004879,GO:0005634,GO:0006355,GO:0008270,GO:0035076,GO:0035100,GO:0042025,GO:0043565,GO:0046872	DNA binding,DNA-binding transcription factor activity,steroid hormone receptor activity,nuclear receptor activity,nucleus,regulation of transcription, DNA-templated,zinc ion binding,ecdysone receptor-mediated signaling pathway,ecdysone binding,host cell nucleus,sequence-specific DNA binding,metal ion binding
LOC5564146	816.788	1.07314	0.242596	4.42359	9.70763e-06	8.23564e-05	AAEL014325	proteasome regulatory subunits [Source:VB Community Annotation]			GO:0000502	proteasome complex
LOC5565701	1433.67	-0.571935	0.129355	-4.42143	9.80486e-06	8.313e-05	AAEL014944	cytochrome c oxidase polypeptide [Source:VB Community Annotation]			GO:0004129,GO:0005739,GO:0005743,GO:0006119,GO:0016020,GO:0022900,GO:0046872,GO:1902600	cytochrome-c oxidase activity,mitochondrion,mitochondrial inner membrane,oxidative phosphorylation,membrane,electron transport chain,metal ion binding,proton transmembrane transport
LOC5570397	1437.16	-0.650303	0.147097	-4.42091	9.82849e-06	8.3279e-05	AAEL010711	eph receptor tyrosine kinase [Source:VB Community Annotation]			GO:0000166,GO:0004672,GO:0004713,GO:0004714,GO:0005003,GO:0005515,GO:0005524,GO:0005887,GO:0006468,GO:0007169,GO:0016020,GO:0016021,GO:0018108,GO:0048013	nucleotide binding,protein kinase activity,protein tyrosine kinase activity,transmembrane receptor protein tyrosine kinase activity,ephrin receptor activity,protein binding,ATP binding,integral component of plasma membrane,protein phosphorylation,transmembrane receptor protein tyrosine kinase signaling pathway,membrane,integral component of membrane,peptidyl-tyrosine phosphorylation,ephrin recept…
LOC5568262	4807.17	-2.1912	0.495716	-4.42027	9.8578e-06	8.34761e-05	AAEL006690	ribbon [Source:VB Community Annotation]			GO:0003677,GO:0005515,GO:0005634	DNA binding,protein binding,nucleus
LOC5570670	871.019	-1.19028	0.26931	-4.41975	9.88172e-06	8.36272e-05	AAEL008490	NADH dehydrogenase, putative [Source:VB Community Annotation]			GO:0003954,GO:0005739,GO:0005743,GO:0005758,GO:0008137,GO:0016020,GO:0055114,GO:0070469	NADH dehydrogenase activity,mitochondrion,mitochondrial inner membrane,mitochondrial intermembrane space,NADH dehydrogenase (ubiquinone) activity,membrane,oxidation-reduction process,respirasome
LOC5574537	310.235	0.781439	0.176877	4.41797	9.96315e-06	8.42645e-05	AAEL011212	nuclear transcription factor, x-box binding 1 (nfx1) [Source:VB Community Annotation]			GO:0003700,GO:0005634,GO:0006355,GO:0008270,GO:0016020,GO:0016021,GO:0046872	DNA-binding transcription factor activity,nucleus,regulation of transcription, DNA-templated,zinc ion binding,membrane,integral component of membrane,metal ion binding
LOC5579143	31.5963	2.37791	0.538428	4.4164	1.00358e-05	8.48271e-05	AAEL023618				GO:0000166,GO:0004672,GO:0004674,GO:0005524,GO:0006468	nucleotide binding,protein kinase activity,protein serine/threonine kinase activity,ATP binding,protein phosphorylation
LOC5578723	55.2767	-4.72208	1.06931	-4.41602	1.00534e-05	8.49235e-05	AAEL020253				GO:0003824,GO:0004497,GO:0004500,GO:0005507,GO:0016715,GO:0055114	catalytic activity,monooxygenase activity,dopamine beta-monooxygenase activity,copper ion binding,oxidoreductase activity, acting on paired donors, with incorporation or reduction of molecular oxygen, reduced ascorbate as one donor, and incorporation of one atom of oxygen,oxidation-reduction process
LOC5572605	209.176	0.8546	0.193563	4.41511	1.0096e-05	8.52311e-05	AAEL009926	exocyst complex component 2 [Source:VB Community Annotation]	Exo2		GO:0000145,GO:0006887,GO:0006893,GO:0015031	exocyst,exocytosis,Golgi to plasma membrane transport,protein transport
LOC5578958	1066.96	1.12763	0.255449	4.41431	1.01333e-05	8.54932e-05	AAEL013940	chromatin assembly factor i P60 subunit [Source:VB Community Annotation]			GO:0005515	protein binding
LOC5564726	167.72	-0.963891	0.218499	-4.41141	1.02699e-05	8.65925e-05	AAEL004406
LOC5565637	968.745	0.6759	0.153253	4.41035	1.03206e-05	8.69669e-05	AAEL014915	26S proteasome subunit [Source:VB Community Annotation]
LOC5568044	9.59373	-5.7003	1.29318	-4.40798	1.04338e-05	8.78671e-05	AAEL006485	inosine-uridine preferring nucleoside hydrolase [Source:VB Community Annotation]			GO:0016787	hydrolase activity
LOC5575250	18.41	4.38471	0.994808	4.4076	1.04523e-05	8.79696e-05	AAEL019709				GO:0000166,GO:0003951,GO:0004143,GO:0005509,GO:0005524,GO:0005634,GO:0007165,GO:0007205,GO:0016301,GO:0016310,GO:0016740,GO:0035556,GO:0046872	nucleotide binding,NAD+ kinase activity,diacylglycerol kinase activity,calcium ion binding,ATP binding,nucleus,signal transduction,protein kinase C-activating G protein-coupled receptor signaling pathway,kinase activity,phosphorylation,transferase activity,intracellular signal transduction,metal ion binding
LOC110674234	20.4512	-2.08985	0.474214	-4.40697	1.04828e-05	8.81717e-05	AAEL025079
LOC110676569	602.861	-1.91518	0.434611	-4.40666	1.04977e-05	8.82432e-05	AAEL025618
LOC23687500	23.5162	2.91087	0.660964	4.40398	1.06283e-05	8.9287e-05	AAEL017080				GO:0003676,GO:0005515,GO:0005634	nucleic acid binding,protein binding,nucleus
LOC5576370	2514.96	-1.09668	0.249061	-4.40326	1.06636e-05	8.95289e-05	AAEL012466	integrin beta subunit [Source:VB Community Annotation]			GO:0003676,GO:0005634,GO:0007155,GO:0007229,GO:0008270,GO:0016020,GO:0016021,GO:0046872	nucleic acid binding,nucleus,cell adhesion,integrin-mediated signaling pathway,zinc ion binding,membrane,integral component of membrane,metal ion binding
LOC110678470	19.1087	-3.27947	0.745038	-4.40174	1.07385e-05	9.00838e-05	AAEL026705
LOC5572666	570.484	1.08861	0.247317	4.40166	1.07428e-05	9.00838e-05	AAEL001845	short-chain dehydrogenase [Source:VB Community Annotation]			GO:0004757,GO:0006729,GO:0016491,GO:0055114	sepiapterin reductase activity,tetrahydrobiopterin biosynthetic process,oxidoreductase activity,oxidation-reduction process
LOC5570550	827.933	-0.868322	0.197333	-4.40029	1.08107e-05	9.05964e-05	AAEL008363	transcription initiation factor TFIID subunit 12 [Source:VB Community Annotation]			GO:0000124,GO:0005634,GO:0005669,GO:0006352,GO:0046695,GO:0046982	SAGA complex,nucleus,transcription factor TFIID complex,DNA-templated transcription, initiation,SLIK (SAGA-like) complex,protein heterodimerization activity
LOC5568929	717.303	2.18218	0.495931	4.40016	1.08171e-05	9.05964e-05	AAEL007245	WD40 protein [Source:VB Community Annotation]			GO:0005515	protein binding
LOC5576851	347.122	1.15125	0.261757	4.39817	1.09166e-05	9.13745e-05	AAEL024342				GO:0016020,GO:0016021	membrane,integral component of membrane
LOC5574780	136.473	-1.68262	0.382677	-4.39697	1.09771e-05	9.18246e-05	AAEL011412
LOC5569465	454.103	2.48503	0.565599	4.39363	1.11474e-05	9.31928e-05	AAEL007657	low-density lipoprotein receptor (ldl) [Source:VB Community Annotation]			GO:0005509,GO:0005515,GO:0006897,GO:0016020,GO:0016021	calcium ion binding,protein binding,endocytosis,membrane,integral component of membrane
LOC5574902	259.255	-2.25764	0.513869	-4.39341	1.11587e-05	9.32308e-05	AAEL011500	Cdc42 protein, putative [Source:VB Community Annotation]			GO:0003924,GO:0005525	GTPase activity,GTP binding
LOC5575434	15.1408	-3.14163	0.71582	-4.38885	1.13954e-05	9.51505e-05	AAEL023366
LOC5564006	75.4222	-1.16028	0.264466	-4.38727	1.14782e-05	9.57841e-05	AAEL014267
LOC5575936	643.302	0.836664	0.190716	4.38695	1.14952e-05	9.58413e-05	AAEL012187	lethal(3)malignant brain tumor [Source:VB Community Annotation]			GO:0005515,GO:0005634,GO:0006325,GO:0006355,GO:0008270	protein binding,nucleus,chromatin organization,regulation of transcription, DNA-templated,zinc ion binding
LOC5563931	16.7665	-5.58554	1.27324	-4.38688	1.1499e-05	9.58413e-05	AAEL021056
LOC110677977	21.405	-2.04502	0.466414	-4.38456	1.16218e-05	9.68065e-05	AAEL025759
LOC5567501	2104.98	-0.895868	0.204337	-4.38427	1.16377e-05	9.68796e-05	AAEL006115	Eukaryotic translation initiation factor 3 subunit K (eIF3k)(eIF-3 p25) [Source:VB Community Annotation]			GO:0001732,GO:0002183,GO:0003723,GO:0003743,GO:0005737,GO:0005852,GO:0006412,GO:0006413,GO:0006446,GO:0016282,GO:0033290,GO:0043022	formation of cytoplasmic translation initiation complex,cytoplasmic translational initiation,RNA binding,translation initiation factor activity,cytoplasm,eukaryotic translation initiation factor 3 complex,translation,translational initiation,regulation of translational initiation,eukaryotic 43S preinitiation complex,eukaryotic 48S preinitiation complex,ribosome binding
LOC110681377	59.9307	-2.72618	0.622092	-4.38229	1.17439e-05	9.77051e-05	AAEL023941
LOC5571869	160.516	-1.16786	0.266868	-4.37617	1.20782e-05	0.000100425	AAEL021624				GO:0005623,GO:0006662,GO:0015035,GO:0045454,GO:0055114	obsolete cell,glycerol ether metabolic process,protein disulfide oxidoreductase activity,cell redox homeostasis,oxidation-reduction process
LOC5564210	621.368	0.623345	0.142452	4.37583	1.20969e-05	0.00010052	AAEL021625				GO:0046872	metal ion binding
LOC5576325	97.7874	-1.16046	0.265235	-4.3752	1.21322e-05	0.000100752	AAEL027096				GO:0003700,GO:0006355	DNA-binding transcription factor activity,regulation of transcription, DNA-templated
LOC5568416	12.2136	-5.08222	1.16179	-4.37446	1.21735e-05	0.000101035	AAEL006824	Cytochrome P450 [Source:UniProtKB/TrEMBL;Acc:A0A1S4FEN8]			GO:0004497,GO:0005506,GO:0016020,GO:0016021,GO:0016491,GO:0016705,GO:0020037,GO:0046872,GO:0055114	monooxygenase activity,iron ion binding,membrane,integral component of membrane,oxidoreductase activity,oxidoreductase activity, acting on paired donors, with incorporation or reduction of molecular oxygen,heme binding,metal ion binding,oxidation-reduction process
LOC5564249	4276.2	-1.07304	0.245419	-4.37226	1.22968e-05	0.000101997	AAEL004195	membrane associated progesterone receptor [Source:VB Community Annotation]			GO:0016020,GO:0016021	membrane,integral component of membrane
LOC5566499	75.7262	2.12781	0.48678	4.37121	1.23562e-05	0.000102428	AAEL005440
LOC5568542	165.642	-1.38507	0.31722	-4.36627	1.26389e-05	0.000104708	AAEL020205
LOC110680300	31.9962	2.00737	0.459801	4.36574	1.26695e-05	0.000104898	AAEL026650				GO:0005515	protein binding
LOC5566865	646.885	-0.598914	0.137202	-4.3652	1.27005e-05	0.000105068	AAEL000839	O-fucosyltransferase, putative [Source:VB Community Annotation]			GO:0006004,GO:0006486,GO:0007219,GO:0008417,GO:0016740,GO:0016757,GO:0036065,GO:0036066,GO:0046922	fucose metabolic process,protein glycosylation,Notch signaling pathway,fucosyltransferase activity,transferase activity,transferase activity, transferring glycosyl groups,fucosylation,protein O-linked fucosylation,peptide-O-fucosyltransferase activity
LOC110681189	137.187	-1.10788	0.253803	-4.36512	1.27052e-05	0.000105068	AAEL021624
LOC5568611	4696.6	-0.876959	0.200916	-4.3648	1.2724e-05	0.00010516	AAEL006976				GO:0005634,GO:0016480	nucleus,negative regulation of transcription by RNA polymerase III
LOC5569823	37.4587	5.47471	1.25445	4.36424	1.27564e-05	0.00010535	AAEL001292	cytochrome P450 [Source:VB Community Annotation]	CYP9M7		GO:0004497,GO:0005506,GO:0016020,GO:0016021,GO:0016491,GO:0016705,GO:0020037,GO:0046872,GO:0055114	monooxygenase activity,iron ion binding,membrane,integral component of membrane,oxidoreductase activity,oxidoreductase activity, acting on paired donors, with incorporation or reduction of molecular oxygen,heme binding,metal ion binding,oxidation-reduction process
LOC5572173	270.752	-1.62197	0.371661	-4.36411	1.27641e-05	0.00010535	AAEL009590	outer mitochondrial translocase subunit, putative [Source:VB Community Annotation]			GO:0005739,GO:0005741,GO:0005742,GO:0015031,GO:0016020,GO:0016021,GO:0030150	mitochondrion,mitochondrial outer membrane,mitochondrial outer membrane translocase complex,protein transport,membrane,integral component of membrane,protein import into mitochondrial matrix
LOC5579494	710.713	-0.591188	0.135472	-4.3639	1.27766e-05	0.00010535	AAEL015271	rac GTPase [Source:VB Community Annotation]			GO:0003924,GO:0005525,GO:0007264	GTPase activity,GTP binding,small GTPase mediated signal transduction
LOC110677722	25.3151	-3.39994	0.779109	-4.36388	1.27776e-05	0.00010535	AAEL021409
LOC5574411	564.183	1.05983	0.242882	4.36357	1.27956e-05	0.000105408	AAEL011118	Dual specificity protein kinase [Source:UniProtKB/TrEMBL;Acc:A0A1S4FSD2]			GO:0000166,GO:0004672,GO:0004674,GO:0004712,GO:0005524,GO:0006468,GO:0007093,GO:0016301,GO:0016310,GO:0016740,GO:0051304	nucleotide binding,protein kinase activity,protein serine/threonine kinase activity,protein serine/threonine/tyrosine kinase activity,ATP binding,protein phosphorylation,mitotic cell cycle checkpoint,kinase activity,phosphorylation,transferase activity,chromosome separation
LOC5575423	472.134	1.13505	0.26013	4.3634	1.28055e-05	0.000105408	AAEL011827	Nucleolar complex protein 3 homolog [Source:UniProtKB/TrEMBL;Acc:Q16NX8]			GO:0005634,GO:0005730	nucleus,nucleolus
LOC5574383	1589.83	-0.812246	0.186151	-4.36337	1.28077e-05	0.000105408	AAEL011102	lysosomal-associated transmembrane protein [Source:VB Community Annotation]			GO:0016020,GO:0016021	membrane,integral component of membrane
LOC5565809	72.1059	5.37274	1.23136	4.36324	1.28153e-05	0.000105408	AAEL005005				GO:0005515	protein binding
LOC5568712	441.546	-0.876366	0.200892	-4.36238	1.28653e-05	0.000105757	AAEL007062				GO:0016020,GO:0016021	membrane,integral component of membrane
LOC110680671	8.49394	-6.48926	1.48786	-4.36147	1.29192e-05	0.000106137	AAEL023059				GO:0046983	protein dimerization activity
LOC110675824	23.2505	-2.60207	0.59669	-4.36084	1.29561e-05	0.000106376	AAEL021324
LOC110677065	14.0045	-8.15728	1.87106	-4.3597	1.30238e-05	0.0001068	AAEL025172
LOC5572141	14.0045	-8.15728	1.87106	-4.3597	1.30238e-05	0.0001068	AAEL009555	Niemann-Pick Type C-2, putative [Source:VB Community Annotation]			GO:0005576,GO:0005623,GO:0032367	extracellular region,obsolete cell,intracellular cholesterol transport
LOC5580100	721.843	-1.18152	0.271016	-4.35958	1.3031e-05	0.0001068	AAEL002140	transcription initiation factor IIA (TFIIA), gamma chain [Source:VB Community Annotation]			GO:0005634,GO:0005672,GO:0006367	nucleus,transcription factor TFIIA complex,transcription initiation from RNA polymerase II promoter
LOC5574516	43.2469	-3.20041	0.734465	-4.35747	1.31574e-05	0.000107712	AAEL011184	mitochondrial phosphate carrier protein [Source:VB Community Annotation]			GO:0016020,GO:0016021,GO:0022857	membrane,integral component of membrane,transmembrane transporter activity
LOC5566933	11.4447	-7.85798	1.80334	-4.35746	1.31579e-05	0.000107712	AAEL005702				GO:0006030,GO:0008061	chitin metabolic process,chitin binding
LOC5574154	128.485	-2.15808	0.495614	-4.35435	1.33461e-05	0.000109188	AAEL019615
LOC110676324	46.5179	-2.45755	0.564528	-4.35328	1.34117e-05	0.000109659	AAEL020400
LOC5574076	480.532	1.01194	0.232484	4.35271	1.34463e-05	0.000109877	AAEL018205				GO:0004725,GO:0005515,GO:0006470,GO:0035335	protein tyrosine phosphatase activity,protein binding,protein dephosphorylation,peptidyl-tyrosine dephosphorylation
LOC5575366	179.469	-2.40337	0.552266	-4.35184	1.34999e-05	0.000110249	AAEL011763	prophenoloxidase [Source:VB Community Annotation]	PPO3		GO:0004497,GO:0016491,GO:0046872,GO:0055114	monooxygenase activity,oxidoreductase activity,metal ion binding,oxidation-reduction process
LOC5568843	2618.64	-0.503635	0.115745	-4.35124	1.35367e-05	0.000110484	AAEL007162	autophagy related gene [Source:VB Community Annotation]	APG8		GO:0005737,GO:0006914,GO:0016020	cytoplasm,autophagy,membrane
LOC110681565	9.91455	-7.6386	1.75645	-4.34889	1.36829e-05	0.000111611	AAEL027416
LOC5576677	94.163	-4.70622	1.0822	-4.34874	1.3692e-05	0.000111619	AAEL025252
LOC5575287	644.552	1.09901	0.252741	4.34836	1.37158e-05	0.000111747	AAEL011750	actin [Source:VB Community Annotation]			GO:0000166,GO:0003779,GO:0005524,GO:0005737,GO:0005856,GO:0005885,GO:0007015,GO:0034314	nucleotide binding,actin binding,ATP binding,cytoplasm,cytoskeleton,Arp2/3 protein complex,actin filament organization,Arp2/3 complex-mediated actin nucleation
LOC5576697	91.5874	-2.08308	0.479156	-4.3474	1.3776e-05	0.000112171	AAEL012726				GO:0005515,GO:0016020,GO:0016021	protein binding,membrane,integral component of membrane
LOC5568008	332.922	0.856274	0.196978	4.34706	1.37973e-05	0.000112278	AAEL006462	TFIID subunit TAFII55, putative [Source:VB Community Annotation]			GO:0005634,GO:0005669,GO:0006367	nucleus,transcription factor TFIID complex,transcription initiation from RNA polymerase II promoter
LOC110678337	16.3671	-3.08415	0.709514	-4.34684	1.38112e-05	0.000112325	AAEL021079
LOC5579864	109.491	1.20172	0.276498	4.34622	1.38502e-05	0.000112576	AAEL005972
LOC5569073	342.809	0.911522	0.209794	4.34484	1.39376e-05	0.000113219	AAEL001201
LOC5568550	5.60913	-6.88421	1.58467	-4.34426	1.39745e-05	0.000113452	AAEL021372				GO:0005576,GO:0006030,GO:0008061	extracellular region,chitin metabolic process,chitin binding
LOC5572437	33.6843	-2.20506	0.507598	-4.34411	1.39839e-05	0.000113461	AAEL001803				GO:0016020,GO:0016021	membrane,integral component of membrane
LOC5574174	161.581	-0.94094	0.216615	-4.34384	1.40011e-05	0.000113474	AAEL002303
LOC5571259	202.457	-1.01382	0.233393	-4.34383	1.40019e-05	0.000113474	AAEL001595				GO:0003676,GO:0003677,GO:0005634,GO:0008270,GO:0046872	nucleic acid binding,DNA binding,nucleus,zinc ion binding,metal ion binding
LOC5578624	103.354	-1.22942	0.283051	-4.34344	1.40266e-05	0.000113607	AAEL003597	leucine-rich transmembrane protein [Source:VB Community Annotation]			GO:0005515,GO:0016020,GO:0016021	protein binding,membrane,integral component of membrane
LOC5565238	66.3545	1.28227	0.295321	4.34195	1.41221e-05	0.000114313	AAEL014763	tak1 binding protein-1 [Source:VB Community Annotation]			GO:0003824,GO:0004722,GO:0006470,GO:0016791	catalytic activity,protein serine/threonine phosphatase activity,protein dephosphorylation,phosphatase activity
LOC5571946	2738.01	-1.25615	0.289385	-4.34076	1.41989e-05	0.000114868	AAEL009430				GO:0003676,GO:0003723	nucleic acid binding,RNA binding
LOC5565513	916.542	1.00864	0.23238	4.34048	1.4217e-05	0.000114884	AAEL014863	glycogenin [Source:VB Community Annotation]			GO:0016757	transferase activity, transferring glycosyl groups
LOC23687941	296.702	1.86542	0.429774	4.34047	1.42177e-05	0.000114884	AAEL019787	CCAP receptor [Source:UniProtKB/TrEMBL;Acc:A0A411JKD0]			GO:0003676,GO:0005634,GO:0046872	nucleic acid binding,nucleus,metal ion binding
LOC5577372	119.094	-1.20098	0.276762	-4.3394	1.42873e-05	0.000115379	AAEL000419				GO:0042302	structural constituent of cuticle
LOC5571088	8.33579	-6.39268	1.47323	-4.33924	1.42978e-05	0.000115397	AAEL008799
LOC5572395	165.594	1.3364	0.308015	4.33877	1.43284e-05	0.000115576	AAEL026010				GO:0031929,GO:0031932	TOR signaling,TORC2 complex
LOC110679138	24.2192	4.0449	0.932503	4.33768	1.43995e-05	0.000116081	AAEL018047				GO:0046872	metal ion binding
LOC5575633	140.153	1.28282	0.295856	4.33594	1.45138e-05	0.000116934	AAEL011967	DNA photolyase [Source:VB Community Annotation]	cry2
LOC5573998	887.265	-0.803111	0.185263	-4.33497	1.4578e-05	0.000117382	AAEL010834	arf GTPase-activating protein [Source:VB Community Annotation]			GO:0005096,GO:0043547,GO:0046872	GTPase activator activity,positive regulation of GTPase activity,metal ion binding
LOC5573625	589.109	0.947636	0.218643	4.33417	1.46309e-05	0.000117739	AAEL010610	serine palmitoyltransferase i [Source:VB Community Annotation]			GO:0003824,GO:0009058,GO:0016020,GO:0016021,GO:0030170	catalytic activity,biosynthetic process,membrane,integral component of membrane,pyridoxal phosphate binding
LOC110676072	33.97	-2.70926	0.62594	-4.32831	1.50261e-05	0.000120849	AAEL021212
LOC5575378	13.784	-3.161	0.730533	-4.32698	1.51167e-05	0.000121507	AAEL018221				GO:0006508,GO:0008233,GO:0008237,GO:0016020,GO:0016021	proteolysis,peptidase activity,metallopeptidase activity,membrane,integral component of membrane
LOC5565589	11431	-0.633358	0.146443	-4.32494	1.52572e-05	0.000122542	AAEL004865	cyclin g [Source:VB Community Annotation]			GO:0051726	regulation of cell cycle
LOC5577553	361.321	-0.69093	0.159758	-4.32485	1.52632e-05	0.000122542	AAEL013265				GO:0005634,GO:0007049	nucleus,cell cycle
LOC5575872	1014.6	-2.28601	0.528627	-4.32443	1.52924e-05	0.000122705	AAEL012138	24-dehydrocholesterol reductase [Source:VB Community Annotation]			GO:0005777,GO:0016020,GO:0016021,GO:0016491,GO:0050614,GO:0050660,GO:0055114,GO:0071949	peroxisome,membrane,integral component of membrane,oxidoreductase activity,delta24-sterol reductase activity,flavin adenine dinucleotide binding,oxidation-reduction process,FAD binding
LOC5572517	1081.93	0.736892	0.170414	4.32413	1.53133e-05	0.000122801	AAEL009839	Nuclear cap-binding protein subunit 1 (80 kDa nuclear cap-binding protein)(NCBP 80 kDa subunit)(CBP80) [Source:VB Community Annotation]	Cbp80		GO:0000339,GO:0003723,GO:0005515,GO:0005634,GO:0005846,GO:0006370,GO:0006397,GO:0008380,GO:0016070,GO:0031047,GO:0045292,GO:0051028	RNA cap binding,RNA binding,protein binding,nucleus,nuclear cap binding complex,7-methylguanosine mRNA capping,mRNA processing,RNA splicing,RNA metabolic process,gene silencing by RNA,mRNA cis splicing, via spliceosome,mRNA transport
LOC5571592	1304.88	-1.16622	0.269751	-4.32333	1.53688e-05	0.000123174	AAEL026147				GO:0005509,GO:0005515,GO:0005576,GO:0007275	calcium ion binding,protein binding,extracellular region,multicellular organism development
LOC23687938	565.207	1.31001	0.303064	4.32255	1.54234e-05	0.000123539	AAEL013633	ubiquitin-conjugating enzyme h [Source:VB Community Annotation]			GO:0000166,GO:0005524,GO:0016740	nucleotide binding,ATP binding,transferase activity
LOC5571942	154.164	1.35803	0.314302	4.32078	1.5548e-05	0.000124465	AAEL009429				GO:0046872	metal ion binding
LOC5570615	176.487	-1.23306	0.28539	-4.32062	1.55591e-05	0.000124482	AAEL008435				GO:0003676	nucleic acid binding
LOC5571396	57.176	-2.50583	0.580015	-4.32029	1.55823e-05	0.000124595	AAEL009031	forkhead box protein (AaegFOXF) [Source:VB Community Annotation]			GO:0003677,GO:0003700,GO:0005634,GO:0006355,GO:0007275,GO:0043565	DNA binding,DNA-binding transcription factor activity,nucleus,regulation of transcription, DNA-templated,multicellular organism development,sequence-specific DNA binding
LOC5565937	248.786	-1.87025	0.433488	-4.31442	1.60024e-05	0.00012788	AAEL024930				GO:0005112,GO:0005509,GO:0005515,GO:0007154,GO:0007219,GO:0007275,GO:0016020,GO:0016021	Notch binding,calcium ion binding,protein binding,cell communication,Notch signaling pathway,multicellular organism development,membrane,integral component of membrane
LOC110673990	97.4899	-1.01008	0.23422	-4.31251	1.6141e-05	0.000128888	AAEL025712
LOC5574699	76.7276	-2.49337	0.578184	-4.31243	1.61473e-05	0.000128888	AAEL011332	dopamine beta hydroxylase [Source:VB Community Annotation]			GO:0003824,GO:0004497,GO:0004500,GO:0005507,GO:0016715,GO:0055114	catalytic activity,monooxygenase activity,dopamine beta-monooxygenase activity,copper ion binding,oxidoreductase activity, acting on paired donors, with incorporation or reduction of molecular oxygen, reduced ascorbate as one donor, and incorporation of one atom of oxygen,oxidation-reduction process
LOC5567782	165.555	1.40941	0.326852	4.31207	1.61733e-05	0.000129021	AAEL000106
LOC5567044	92.0197	-2.67127	0.6196	-4.31129	1.62307e-05	0.000129404	AAEL005773				GO:0003700,GO:0005515,GO:0005634,GO:0006355,GO:0043565	DNA-binding transcription factor activity,protein binding,nucleus,regulation of transcription, DNA-templated,sequence-specific DNA binding
LOC5568917	1232.2	2.25251	0.522544	4.31067	1.62764e-05	0.000129693	AAEL020502				GO:0006629,GO:0006631,GO:0006633,GO:0016020,GO:0016021,GO:0016740,GO:0102336,GO:0102337,GO:0102338,GO:0102756	lipid metabolic process,fatty acid metabolic process,fatty acid biosynthetic process,membrane,integral component of membrane,transferase activity,3-oxo-arachidoyl-CoA synthase activity,3-oxo-cerotoyl-CoA synthase activity,3-oxo-lignoceronyl-CoA synthase activity,very-long-chain 3-ketoacyl-CoA synthase activity
LOC5563576	896.573	-0.877175	0.203568	-4.30901	1.63988e-05	0.000130593	AAEL019624				GO:0003682,GO:0030154	chromatin binding,cell differentiation
LOC5566471	909.629	-1.29526	0.300625	-4.30856	1.64324e-05	0.000130785	AAEL005407	annexin x [Source:VB Community Annotation]			GO:0005509,GO:0005544	calcium ion binding,calcium-dependent phospholipid binding
LOC5567494	291.451	-0.908171	0.210827	-4.30767	1.64983e-05	0.000131234	AAEL000941	mitochondrial inner membrane protein translocase, 8kD-subunit, putative [Source:VB Community Annotation]			GO:0005739,GO:0005743,GO:0005758,GO:0015031,GO:0046872,GO:0072321	mitochondrion,mitochondrial inner membrane,mitochondrial intermembrane space,protein transport,metal ion binding,chaperone-mediated protein transport
LOC5569389	365.907	0.735364	0.17074	4.30694	1.65532e-05	0.000131594	AAEL024947				GO:0000166,GO:0003677,GO:0005524,GO:0006260	nucleotide binding,DNA binding,ATP binding,DNA replication
LOC110674422	27.2915	-4.066	0.944114	-4.30668	1.65721e-05	0.000131669	AAEL020079
LOC5569414	12.5135	-7.98826	1.85493	-4.30651	1.6585e-05	0.000131695	AAEL019520				GO:0006030,GO:0008061	chitin metabolic process,chitin binding
LOC110679685	51.9123	4.8718	1.13215	4.30312	1.68407e-05	0.000133648	AAEL024262				GO:0005515,GO:0006886	protein binding,intracellular protein transport
LOC5573590	356.341	0.700154	0.162817	4.30026	1.706e-05	0.00013531	AAEL019577				GO:0005515,GO:0016301,GO:0016310	protein binding,kinase activity,phosphorylation
LOC5575266	393.497	0.659294	0.153357	4.29908	1.71506e-05	0.000135951	AAEL011719				GO:0005515,GO:0031080	protein binding,nuclear pore outer ring
LOC5567863	18.1359	-4.13548	0.962009	-4.29879	1.71732e-05	0.000136051	AAEL006319
LOC110676546	18.5353	3.46255	0.805819	4.29693	1.73179e-05	0.000137119	AAEL020688
LOC5564142	419.926	-2.17756	0.506818	-4.29653	1.73491e-05	0.000137287	AAEL004106	hairy protein [Source:VB Community Annotation]			GO:0003677,GO:0005634,GO:0006355,GO:0046983	DNA binding,nucleus,regulation of transcription, DNA-templated,protein dimerization activity
LOC5569042	859.206	-1.00857	0.234782	-4.29578	1.74078e-05	0.000137597	AAEL007332	cornichon protein, putative [Source:VB Community Annotation]			GO:0016020,GO:0016021,GO:0016192	membrane,integral component of membrane,vesicle-mediated transport
LOC110675789	57.9997	1.49377	0.347731	4.29576	1.74095e-05	0.000137597	AAEL022385	pickpocket 201 [Source:VB Community Annotation]	ppk201		GO:0005272,GO:0006814,GO:0016020	sodium channel activity,sodium ion transport,membrane
LOC5564408	679.926	0.843469	0.196354	4.29565	1.74182e-05	0.000137597	AAEL004243	S1 RNA binding domain protein, putative [Source:VB Community Annotation]			GO:0003676,GO:0006139	nucleic acid binding,nucleobase-containing compound metabolic process
LOC5572598	155.442	2.00336	0.466479	4.29464	1.74977e-05	0.000138146	AAEL024775				GO:0003743,GO:0005737,GO:0005852	translation initiation factor activity,cytoplasm,eukaryotic translation initiation factor 3 complex
LOC5578754	447.66	1.23571	0.287781	4.29394	1.75529e-05	0.000138502	AAEL003654				GO:0005634,GO:0008033,GO:0030488,GO:0031515	nucleus,tRNA processing,tRNA methylation,tRNA (m1A) methyltransferase complex
LOC5579248	49.5393	-2.09275	0.487596	-4.29198	1.77089e-05	0.000139516	AAEL019418
LOC5572370	15.2654	4.59991	1.07175	4.29197	1.77096e-05	0.000139516	AAEL009745	nitric oxide synthase [Source:VB Community Annotation]			GO:0004517,GO:0005516,GO:0006809,GO:0010181,GO:0016491,GO:0020037,GO:0046872,GO:0050660,GO:0050661,GO:0055114	nitric-oxide synthase activity,calmodulin binding,nitric oxide biosynthetic process,FMN binding,oxidoreductase activity,heme binding,metal ion binding,flavin adenine dinucleotide binding,NADP binding,oxidation-reduction process
LOC5578342	814.417	1.35373	0.315411	4.29194	1.77119e-05	0.000139516	AAEL003540				GO:0001510,GO:0008168,GO:0008171,GO:0008173,GO:0016740,GO:0032259	RNA methylation,methyltransferase activity,O-methyltransferase activity,RNA methyltransferase activity,transferase activity,methylation
LOC5571045	673.796	0.851695	0.198594	4.28862	1.79786e-05	0.000141536	AAEL008770	proteasome subunit beta type [Source:VB Community Annotation]			GO:0004298,GO:0005634,GO:0005839,GO:0006508,GO:0008233,GO:0016787,GO:0051603	threonine-type endopeptidase activity,nucleus,proteasome core complex,proteolysis,peptidase activity,hydrolase activity,proteolysis involved in cellular protein catabolic process
LOC5566849	2627.39	-2.31083	0.538935	-4.28777	1.80479e-05	0.000142001	AAEL024981				GO:0004806,GO:0005576,GO:0052689	triglyceride lipase activity,extracellular region,carboxylic ester hydrolase activity
LOC5577138	69.1738	-1.70032	0.396705	-4.28612	1.81823e-05	0.000142976	AAEL003111	tartan [Source:VB Community Annotation]			GO:0005515,GO:0016020,GO:0016021	protein binding,membrane,integral component of membrane
LOC110679079	30.3252	-2.85445	0.666087	-4.28541	1.82406e-05	0.000143353	AAEL025584
LOC110678066	36.6738	-3.64067	0.849624	-4.28503	1.82714e-05	0.000143477	AAEL025532				GO:0005201	extracellular matrix structural constituent
LOC5574655	14.9246	-5.76326	1.345	-4.28496	1.82772e-05	0.000143477	AAEL022570
LOC5565665	23.6084	-1.97383	0.460672	-4.28469	1.82998e-05	0.000143573	AAEL004898
LOC5563919	755.875	0.808495	0.188818	4.28187	1.85332e-05	0.000145321	AAEL001277	arf GTPase-activating protein [Source:VB Community Annotation]			GO:0005096,GO:0043547,GO:0046872	GTPase activator activity,positive regulation of GTPase activity,metal ion binding
LOC5567811	211.689	-1.43808	0.336064	-4.2792	1.87569e-05	0.000146991	AAEL000993	dally [Source:VB Community Annotation]			GO:0005886,GO:0009966,GO:0016020,GO:0030513,GO:0031225,GO:0045880,GO:0046658,GO:0062023,GO:0090263	plasma membrane,regulation of signal transduction,membrane,positive regulation of BMP signaling pathway,anchored component of membrane,positive regulation of smoothened signaling pathway,anchored component of plasma membrane,collagen-containing extracellular matrix,positive regulation of canonical Wnt signaling pathway
LOC5567709	57.3156	1.79063	0.418484	4.27884	1.87874e-05	0.000147146	AAEL006267	ras-related protein Rab-3C, putative [Source:VB Community Annotation]			GO:0000166,GO:0003924,GO:0005525	nucleotide binding,GTPase activity,GTP binding
LOC5567714	862.362	2.85033	0.666334	4.27763	1.88896e-05	0.000147863	AAEL006287	PIWI [Source:VB Community Annotation]	PIWI7		GO:0003676,GO:0005515,GO:0031047	nucleic acid binding,protein binding,gene silencing by RNA
LOC5577458	540.432	-0.576552	0.134789	-4.27745	1.89045e-05	0.000147896	AAEL013207
LOC110677215	97.5449	1.23719	0.289342	4.27586	1.90398e-05	0.000148821	AAEL020287				GO:0003676	nucleic acid binding
LOC110674822	9.47628	5.7652	1.34833	4.27581	1.90444e-05	0.000148821	AAEL025892
LOC110679686	60.8574	-1.19824	0.280277	-4.27521	1.90955e-05	0.000149136	AAEL026389
LOC5574173	87.0603	-1.70524	0.398915	-4.27468	1.91413e-05	0.000149363	AAEL002316				GO:0003676	nucleic acid binding
LOC110678730	49.3272	-2.51387	0.588093	-4.27462	1.91463e-05	0.000149363	AAEL021156
LOC5573879	1293.55	-1.54094	0.360499	-4.27446	1.91602e-05	0.000149387	AAEL010801	Cytochrome b-c1 complex subunit 6 [Source:UniProtKB/TrEMBL;Acc:Q1HR18]			GO:0005739,GO:0005743,GO:0006122,GO:0008121,GO:0016020,GO:0055114,GO:0070469	mitochondrion,mitochondrial inner membrane,mitochondrial electron transport, ubiquinol to cytochrome c,ubiquinol-cytochrome-c reductase activity,membrane,oxidation-reduction process,respirasome
LOC5564135	45.0056	-1.48947	0.348727	-4.27115	1.94467e-05	0.000151535	AAEL004098	neuromusculin [Source:VB Community Annotation]
LOC5565198	15.894	-2.89628	0.678228	-4.27036	1.95154e-05	0.000151984	AAEL014754				GO:0020037,GO:0046872	heme binding,metal ion binding
LOC110676775	73.227	-1.60015	0.374799	-4.26935	1.9604e-05	0.000152514	AAEL023579
LOC110674086	19.7567	-5.17241	1.21156	-4.26921	1.96168e-05	0.000152514	AAEL026128
LOC110674873	127.512	2.3348	0.546897	4.26918	1.9619e-05	0.000152514	AAEL023750
LOC5577282	308.555	1.65082	0.386691	4.26908	1.96278e-05	0.000152514	AAEL013135	chromodomain helicase DNA binding protein [Source:VB Community Annotation]			GO:0005524	ATP binding
LOC5577102	79.9828	1.69419	0.396981	4.26769	1.97512e-05	0.000153386	AAEL018251				GO:0000166,GO:0004672,GO:0004674,GO:0005515,GO:0005524,GO:0006468	nucleotide binding,protein kinase activity,protein serine/threonine kinase activity,protein binding,ATP binding,protein phosphorylation
LOC110680967	56.3353	1.83896	0.430938	4.26735	1.97811e-05	0.000153446	AAEL023576				GO:0007343,GO:0033011,GO:0035038,GO:0035039,GO:0050699	egg activation,perinuclear theca,female pronucleus assembly,male pronucleus assembly,WW domain binding
LOC5575284	253.222	0.849583	0.199089	4.26735	1.97811e-05	0.000153446	AAEL011744	DEAD box ATP-dependent RNA helicase [Source:VB Community Annotation]			GO:0000166,GO:0003676,GO:0003724,GO:0004386,GO:0005524,GO:0016787	nucleotide binding,nucleic acid binding,RNA helicase activity,helicase activity,ATP binding,hydrolase activity
LOC5570719	3227.64	1.01577	0.238224	4.26393	2.00867e-05	0.000155728	AAEL027494				GO:0000166,GO:0005524,GO:0005634,GO:0006325	nucleotide binding,ATP binding,nucleus,chromatin organization
LOC5580326	295.395	1.10778	0.259834	4.26344	2.01307e-05	0.000155982	AAEL013072				GO:0003676,GO:0003723	nucleic acid binding,RNA binding
LOC110677176	34.9616	2.36535	0.554938	4.26238	2.02264e-05	0.00015656	AAEL026214				GO:0000166,GO:0004672,GO:0004674,GO:0005524,GO:0006468,GO:0016301,GO:0016310,GO:0016740	nucleotide binding,protein kinase activity,protein serine/threonine kinase activity,ATP binding,protein phosphorylation,kinase activity,phosphorylation,transferase activity
LOC5574630	84.3161	-1.40911	0.330594	-4.26236	2.02281e-05	0.00015656	AAEL024724
LOC5572740	219.686	0.89728	0.210529	4.26203	2.02578e-05	0.000156702	AAEL010001				GO:0003676,GO:0005634,GO:0008270,GO:0046872	nucleic acid binding,nucleus,zinc ion binding,metal ion binding
LOC5568960	1682.55	0.82911	0.194551	4.26166	2.02915e-05	0.000156875	AAEL007252	sin3a-associated protein sap130 [Source:VB Community Annotation]			GO:0005634,GO:0006355	nucleus,regulation of transcription, DNA-templated
LOC110681445	23.6378	2.30381	0.540786	4.26011	2.04323e-05	0.000157875	AAEL021184
LOC5570118	348.42	1.44469	0.339212	4.25897	2.05367e-05	0.000158592	AAEL008096	mitochondrial ornithine transporter [Source:VB Community Annotation]			GO:0016020,GO:0016021,GO:0022857	membrane,integral component of membrane,transmembrane transporter activity
LOC5574348	454.396	-0.73214	0.171932	-4.2583	2.05984e-05	0.000158979	AAEL002350				GO:0016020,GO:0016021	membrane,integral component of membrane
LOC5576673	3398.09	-2.44016	0.573107	-4.25778	2.0647e-05	0.00015919	AAEL026023
LOC5570779	204.095	-1.68547	0.395858	-4.25776	2.06488e-05	0.00015919	AAEL008553				GO:0016020,GO:0016021	membrane,integral component of membrane
LOC5568192	460.441	-0.695428	0.16336	-4.25702	2.07172e-05	0.000159628	AAEL006614	zinc finger protein [Source:VB Community Annotation]			GO:0003676	nucleic acid binding
LOC5565717	876.78	0.59341	0.139455	4.25522	2.08839e-05	0.000160823	AAEL014957				GO:0005515	protein binding
LOC5576562	97.8878	1.16932	0.274814	4.25497	2.09076e-05	0.000160915	AAEL028006				GO:0003676	nucleic acid binding
LOC5578139	66.6201	-1.36154	0.320022	-4.25452	2.095e-05	0.000161151	AAEL013525	Timp-3, putative [Source:VB Community Annotation]			GO:0004857,GO:0005515,GO:0005576,GO:0008191,GO:0010466,GO:0010951,GO:0030414	enzyme inhibitor activity,protein binding,extracellular region,metalloendopeptidase inhibitor activity,negative regulation of peptidase activity,negative regulation of endopeptidase activity,peptidase inhibitor activity
LOC5578276	1939.03	-0.51671	0.121646	-4.24764	2.16033e-05	0.000166084	AAEL003503	ras-related protein Rab-7 [Source:VB Community Annotation]			GO:0003924,GO:0005525	GTPase activity,GTP binding
LOC110674821	9.38766	5.75166	1.3546	4.24601	2.17609e-05	0.000167202	AAEL020190
LOC5575331	134.075	2.05147	0.48317	4.24586	2.17758e-05	0.000167223	AAEL002586
LOC5564804	70.9776	1.85782	0.4376	4.24547	2.18132e-05	0.000167417	AAEL014627	short-chain dehydrogenase [Source:VB Community Annotation]			GO:0055114	oxidation-reduction process
LOC110674063	32.4759	-2.62103	0.617414	-4.24517	2.18426e-05	0.000167549	AAEL023680				GO:0003676	nucleic acid binding
LOC5576540	674.949	-1.47529	0.347651	-4.24359	2.19972e-05	0.000168641	AAEL012595
LOC5564402	320.753	0.926792	0.218451	4.24256	2.2098e-05	0.00016932	AAEL004237	vacuolar protein sorting 18 (deep orange protein) [Source:VB Community Annotation]			GO:0005623,GO:0006886,GO:0016020,GO:0016192,GO:0046872	obsolete cell,intracellular protein transport,membrane,vesicle-mediated transport,metal ion binding
LOC5565257	318.298	1.04991	0.247544	4.24129	2.22235e-05	0.000170187	AAEL004694	munc13-4 [Source:VB Community Annotation]
LOC5569705	676.621	1.06218	0.250506	4.24012	2.23396e-05	0.00017098	AAEL007858	ran GTPase-activating protein [Source:VB Community Annotation]			GO:0005096,GO:0005515,GO:0007165,GO:0043547	GTPase activator activity,protein binding,signal transduction,positive regulation of GTPase activity
LOC110681196	1573.5	0.654165	0.154319	4.23904	2.2448e-05	0.00017164	AAEL017135				GO:0005515,GO:0005634,GO:0007062,GO:0008278	protein binding,nucleus,sister chromatid cohesion,cohesin complex
LOC110679364	17.3206	-2.32362	0.548152	-4.23901	2.24506e-05	0.00017164	AAEL023777
LOC110680775	14.9104	4.62273	1.09056	4.23887	2.24646e-05	0.000171651	AAEL025298				GO:0003779,GO:0017048,GO:0030036	actin binding,Rho GTPase binding,actin cytoskeleton organization
LOC110678909	16.4105	3.08223	0.727208	4.23844	2.25078e-05	0.000171885	AAEL026935				GO:0005515,GO:0007165	protein binding,signal transduction
LOC110681566	14.136	-8.17252	1.92826	-4.23829	2.25224e-05	0.000171902	AAEL023856
LOC5564615	323.155	0.949297	0.224004	4.23786	2.25658e-05	0.000172137	AAEL014536	embryonic ectoderm development protein [Source:VB Community Annotation]			GO:0005515,GO:0005634,GO:0016571,GO:0035098	protein binding,nucleus,histone methylation,ESC/E(Z) complex
LOC5577776	107.229	-2.36793	0.558824	-4.23735	2.26169e-05	0.000172432	AAEL003291
LOC5575824	1084.07	0.814499	0.192241	4.23687	2.26657e-05	0.000172708	AAEL012100				GO:0003676,GO:0003723	nucleic acid binding,RNA binding
LOC5578379	91.5596	-1.38854	0.327792	-4.23604	2.27499e-05	0.000173254	AAEL013662	anterior fat body protein [Source:VB Community Annotation]
LOC5570805	262.033	0.846302	0.199828	4.23515	2.284e-05	0.000173844	AAEL008583	Putative rna binding protein [Source:UniProtKB/TrEMBL;Acc:A0A0P6J513]			GO:0003676,GO:0003723,GO:0006397	nucleic acid binding,RNA binding,mRNA processing
LOC5564025	9.43402	-4.70011	1.10988	-4.23481	2.28746e-05	0.000174011	AAEL014284				GO:0003677,GO:0003700,GO:0005634,GO:0006355,GO:0007275,GO:0043565	DNA binding,DNA-binding transcription factor activity,nucleus,regulation of transcription, DNA-templated,multicellular organism development,sequence-specific DNA binding
LOC5568268	10.6995	-5.85388	1.38253	-4.23417	2.29399e-05	0.000174412	AAEL006700	trypsin, putative [Source:VB Community Annotation]			GO:0004252,GO:0006508	serine-type endopeptidase activity,proteolysis
LOC110681198	97.0251	1.73785	0.410459	4.23393	2.29637e-05	0.000174497	AAEL020539				GO:0003824,GO:0004571,GO:0005509,GO:0016020	catalytic activity,mannosyl-oligosaccharide 1,2-alpha-mannosidase activity,calcium ion binding,membrane
LOC110674003	168.011	1.0284	0.242917	4.23356	2.30026e-05	0.000174695	AAEL007884	conserved membrane protein at 44E, putative [Source:VB Community Annotation]			GO:0072659	protein localization to plasma membrane
LOC5574010	205.064	-1.33445	0.315354	-4.23158	2.32057e-05	0.00017614	AAEL022530				GO:0007186,GO:0019236	G protein-coupled receptor signaling pathway,response to pheromone
LOC5572556	824.489	0.888163	0.209957	4.23021	2.33473e-05	0.000177118	AAEL009893				GO:0005515,GO:0005634,GO:0006355,GO:0046872	protein binding,nucleus,regulation of transcription, DNA-templated,metal ion binding
LOC5579827	44.5969	-1.90697	0.450827	-4.22994	2.33758e-05	0.000177236	AAEL005518				GO:0003677,GO:0005634	DNA binding,nucleus
LOC5568375	10.7118	-7.7563	1.83416	-4.22881	2.3493e-05	0.000178027	AAEL001096	lipase [Source:VB Community Annotation]			GO:0004806,GO:0005576,GO:0052689	triglyceride lipase activity,extracellular region,carboxylic ester hydrolase activity
LOC110679532	66.0073	-1.79842	0.425734	-4.22429	2.397e-05	0.000181542	AAEL024825
LOC110680328	15.4204	3.68056	0.871546	4.22302	2.41046e-05	0.000182461	AAEL025417
LOC5566372	14.9936	-3.07329	0.727812	-4.22264	2.41461e-05	0.000182674	AAEL005349	Sugar transporter SWEET [Source:UniProtKB/TrEMBL;Acc:Q17A98]			GO:0000139,GO:0005886,GO:0008643,GO:0016020,GO:0016021	Golgi membrane,plasma membrane,carbohydrate transport,membrane,integral component of membrane
LOC110680477	16.3229	3.07357	0.727957	4.22219	2.41939e-05	0.000182936	AAEL027269				GO:0005515,GO:0007165	protein binding,signal transduction
LOC23687786	7.77719	-4.86704	1.15296	-4.22136	2.4283e-05	0.000183508	AAEL017366				GO:0005506,GO:0016705,GO:0020037,GO:0055114	iron ion binding,oxidoreductase activity, acting on paired donors, with incorporation or reduction of molecular oxygen,heme binding,oxidation-reduction process
LOC5577456	293.205	0.841491	0.199467	4.2187	2.4572e-05	0.000185591	AAEL013199	DNA-J, putative [Source:VB Community Annotation]			GO:0016020,GO:0016021	membrane,integral component of membrane
LOC110674735	11.1083	-2.79854	0.663768	-4.21614	2.48515e-05	0.000187509	AAEL024086				GO:0003677,GO:0006355	DNA binding,regulation of transcription, DNA-templated
LOC5564544	1707.16	-1.07947	0.256035	-4.21613	2.48532e-05	0.000187509	AAEL004319	epidermal growth factor receptor [Source:VB Community Annotation]			GO:0000166,GO:0004672,GO:0004713,GO:0004714,GO:0005524,GO:0006468,GO:0007169,GO:0016020,GO:0016021,GO:0016301,GO:0016310,GO:0016740,GO:0018108	nucleotide binding,protein kinase activity,protein tyrosine kinase activity,transmembrane receptor protein tyrosine kinase activity,ATP binding,protein phosphorylation,transmembrane receptor protein tyrosine kinase signaling pathway,membrane,integral component of membrane,kinase activity,phosphorylation,transferase activity,peptidyl-tyrosine phosphorylation
LOC5565096	6.49034	-7.01315	1.66373	-4.21533	2.49418e-05	0.000188074	AAEL004585
LOC5578744	29.6502	2.02192	0.479759	4.21445	2.50382e-05	0.000188698	AAEL020575
LOC5570582	61.3136	-1.40651	0.333831	-4.21325	2.51721e-05	0.000189603	AAEL027238				GO:0004383,GO:0004672,GO:0005524,GO:0006182,GO:0006468,GO:0009190,GO:0016020,GO:0016021,GO:0016829,GO:0016849,GO:0035556	guanylate cyclase activity,protein kinase activity,ATP binding,cGMP biosynthetic process,protein phosphorylation,cyclic nucleotide biosynthetic process,membrane,integral component of membrane,lyase activity,phosphorus-oxygen lyase activity,intracellular signal transduction
LOC110681049	34.5629	2.90921	0.690645	4.21231	2.52775e-05	0.000190293	AAEL025286
LOC5566727	99.4719	-0.997186	0.23674	-4.21215	2.52952e-05	0.000190322	AAEL025712
LOC110675884	17.6504	-3.15861	0.749912	-4.21198	2.53146e-05	0.000190364	AAEL021686
LOC5570259	9.3857	-7.56301	1.79607	-4.21086	2.54399e-05	0.000191202	AAEL008208	serine protease [Source:VB Community Annotation]			GO:0004252,GO:0006508,GO:0008233,GO:0008236,GO:0016787	serine-type endopeptidase activity,proteolysis,peptidase activity,serine-type peptidase activity,hydrolase activity
LOC5563652	265.193	1.19342	0.283463	4.21015	2.55204e-05	0.000191684	AAEL000033				GO:0005634,GO:0016180,GO:0032039	nucleus,snRNA processing,integrator complex
LOC5563967	39.8181	-1.77481	0.421564	-4.21005	2.55319e-05	0.000191684	AAEL004004	chromatin regulatory protein sir2 [Source:VB Community Annotation]			GO:0005739,GO:0005759,GO:0006471,GO:0006476,GO:0008270,GO:0016740,GO:0034979,GO:0046872,GO:0070403	mitochondrion,mitochondrial matrix,protein ADP-ribosylation,protein deacetylation,zinc ion binding,transferase activity,NAD-dependent protein deacetylase activity,metal ion binding,NAD+ binding
LOC110676307	390.275	1.33786	0.31783	4.20935	2.56111e-05	0.000192174	AAEL025437				GO:0016491,GO:0055114	oxidoreductase activity,oxidation-reduction process
LOC5577035	827.772	0.587252	0.13957	4.20757	2.58127e-05	0.000193581	AAEL012943	26S protease regulatory subunit [Source:UniProtKB/TrEMBL;Acc:Q16KL0]			GO:0000166,GO:0000502,GO:0005524,GO:0005737,GO:0016787,GO:0016887,GO:0030163,GO:0036402,GO:1901800	nucleotide binding,proteasome complex,ATP binding,cytoplasm,hydrolase activity,ATPase activity,protein catabolic process,proteasome-activating ATPase activity,positive regulation of proteasomal protein catabolic process
LOC5579842	46.0329	5.39294	1.28182	4.20725	2.58499e-05	0.000193755	AAEL005855	amino acid transporter [Source:VB Community Annotation]			GO:0016020,GO:0016021	membrane,integral component of membrane
LOC5569484	1044.18	0.69694	0.165775	4.20414	2.62076e-05	0.000196329	AAEL025045
LOC5563797	45.6516	1.62293	0.386152	4.20282	2.63607e-05	0.000197368	AAEL014125	nk homeobox protein [Source:VB Community Annotation]			GO:0000981,GO:0003677,GO:0005634,GO:0006355,GO:0006357,GO:0043565	DNA-binding transcription factor activity, RNA polymerase II-specific,DNA binding,nucleus,regulation of transcription, DNA-templated,regulation of transcription by RNA polymerase II,sequence-specific DNA binding
LOC110676950	33.6903	1.86127	0.442885	4.20261	2.6385e-05	0.000197443	AAEL020587
LOC110674008	11.2381	-2.89005	0.687776	-4.20201	2.64551e-05	0.00019786
LOC5577299	53.9086	-1.72058	0.409487	-4.2018	2.648e-05	0.000197939	AAEL013156				GO:0016020,GO:0016021	membrane,integral component of membrane
LOC5577604	10.1047	-7.66904	1.82629	-4.19925	2.678e-05	0.000200073	AAEL003225				GO:0042302	structural constituent of cuticle
LOC110680998	26.2849	2.577	0.614	4.19707	2.70389e-05	0.000201898	AAEL023604				GO:0003824	catalytic activity
LOC5574133	95.1599	1.7349	0.413682	4.19381	2.74313e-05	0.000204717	AAEL010951	glutamate decarboxylase [Source:VB Community Annotation]			GO:0003824,GO:0016829,GO:0016831,GO:0019752,GO:0030170	catalytic activity,lyase activity,carboxy-lyase activity,carboxylic acid metabolic process,pyridoxal phosphate binding
LOC5579106	189.695	-0.806049	0.192245	-4.19282	2.7551e-05	0.000205498	AAEL003847				GO:0046872	metal ion binding
LOC5580046	488.579	2.01567	0.480776	4.19253	2.75855e-05	0.000205644	AAEL010226	daughterless [Source:VB Community Annotation]	da		GO:0046983	protein dimerization activity
LOC5579986	8.23194	-6.47666	1.5461	-4.18902	2.80164e-05	0.000208743	AAEL001736				GO:0003676	nucleic acid binding
LOC110679350	74.6069	-1.70071	0.406101	-4.18789	2.81566e-05	0.000209675	AAEL020180
LOC5572185	4.5376	-6.54762	1.56377	-4.18709	2.82556e-05	0.000210298	AAEL009597	odorant binding protein OBP40 [Source:VB Community Annotation]	OBP40		GO:0005549	odorant binding
LOC5565133	123.66	1.32561	0.316632	4.1866	2.83163e-05	0.000210636	AAEL014744				GO:0046872	metal ion binding
LOC5564053	634.305	-0.693043	0.165551	-4.18629	2.83554e-05	0.000210813	AAEL004060				GO:0000275,GO:0015986,GO:0046933	mitochondrial proton-transporting ATP synthase complex, catalytic sector F(1),ATP synthesis coupled proton transport,proton-transporting ATP synthase activity, rotational mechanism
LOC5576043	283.145	0.894523	0.213776	4.18439	2.85928e-05	0.000212463	AAEL012278	metalloprotease [Source:VB Community Annotation]			GO:0003824,GO:0006508,GO:0046872	catalytic activity,proteolysis,metal ion binding
LOC5569898	793.009	-1.08794	0.260062	-4.18338	2.87211e-05	0.000213302	AAEL008002	mitochondrial NADH:ubiquinone oxidoreductase ESSS subunit, putative [Source:VB Community Annotation]			GO:0005739,GO:0016020,GO:0016021	mitochondrion,membrane,integral component of membrane
LOC5575369	18.4928	2.64231	0.631828	4.18201	2.88939e-05	0.000214469	AAEL011772	DNA repair protein rad50 [Source:VB Community Annotation]
LOC5577013	753.179	1.00337	0.23996	4.18141	2.89705e-05	0.000214922	AAEL012929	Protein real-time [Source:VB Community Annotation]			GO:0003674,GO:0005739,GO:0008150	molecular_function,mitochondrion,biological_process
LOC110677878	29.9362	2.08758	0.499358	4.18053	2.90832e-05	0.000215642	AAEL022459				GO:0005515	protein binding
LOC110676212	21.2156	-2.86569	0.685516	-4.18033	2.9108e-05	0.000215709	AAEL027457
LOC5567581	745.861	0.675282	0.161574	4.17939	2.92289e-05	0.000216489	AAEL006174	proteasome subunit beta type [Source:VB Community Annotation]			GO:0000502,GO:0004175,GO:0004298,GO:0005634,GO:0005737,GO:0005839,GO:0006508,GO:0008233,GO:0016787,GO:0019774,GO:0043161,GO:0051603	proteasome complex,endopeptidase activity,threonine-type endopeptidase activity,nucleus,cytoplasm,proteasome core complex,proteolysis,peptidase activity,hydrolase activity,proteasome core complex, beta-subunit complex,proteasome-mediated ubiquitin-dependent protein catabolic process,proteolysis involved in cellular protein catabolic process
LOC5569799	2130.17	0.640577	0.153276	4.17923	2.92492e-05	0.000216523	AAEL001321	Transcription factor dp [Source:UniProtKB/TrEMBL;Acc:A0A1S4EYF0]			GO:0000278,GO:0003677,GO:0003700,GO:0003712,GO:0005634,GO:0005667,GO:0006355,GO:0008134,GO:0051726	mitotic cell cycle,DNA binding,DNA-binding transcription factor activity,transcription coregulator activity,nucleus,transcription regulator complex,regulation of transcription, DNA-templated,transcription factor binding,regulation of cell cycle
LOC23687648	1480.03	-2.1726	0.520202	-4.17645	2.96098e-05	0.000218966	AAEL027227
LOC5576271	9.71573	-5.69721	1.36413	-4.17644	2.96111e-05	0.000218966	AAEL012423
LOC110681258	126.528	-0.858422	0.205634	-4.17452	2.98609e-05	0.000220695	AAEL022565
LOC5572168	487.693	1.1329	0.271481	4.17302	3.00585e-05	0.000221978	AAEL009584	elg, drosophila [Source:VB Community Annotation]			GO:0003677,GO:0003700,GO:0005634,GO:0006355,GO:0042025,GO:0043565	DNA binding,DNA-binding transcription factor activity,nucleus,regulation of transcription, DNA-templated,host cell nucleus,sequence-specific DNA binding
LOC23687474	1507.75	0.666049	0.159611	4.17296	3.00668e-05	0.000221978	AAEL017054				GO:0006281,GO:0016035,GO:0019985	DNA repair,zeta DNA polymerase complex,translesion synthesis
[truncated: 17,389 more rows]
