# Supplementary material for: CRISPR mediated transactivation in the human disease vector Aedes aegypti
Source: PLoS Pathog. 2023 Jan 19;19(1):e1010842. doi: 10.1371/journal.ppat.1010842 (PMC9888728; doi:10.1371/journal.ppat.1010842)
Supplement: S7 Table — (XLSX) [file ppat.1010842.s007.xlsx]

## Sheet: Sheet1
	number of genes miss regulated			% gene missregulated			tot genes
Controls Vs controls	Tot	Up	Down	Tot	Up	Down	16721
dCas Vs sgRNA Eve	7513	3588	3925	0.449315	0.21458	0.234735
dCas Vs sgRNA hh	5560	2548	3012	0.332516	0.152383	0.180133
sgRNA eve Vs sgRNA hh	3090	1376	1714	0.184798	0.0822917	0.102506
Controls Vs Transhet	Tot	Up	Down
Transhet_Eve Vs dCas-vpr	6488	2870	3618	0.388015	0.17164	0.216375
Transhet_Eve Vs sgRNA_Eve	7816	3833	3983	0.467436	0.229233	0.238203
Transhet_hh Vs dCas-vpr	6570	2914	3656	0.392919	0.174272	0.218647
Transhet_hh Vs sgRNA_hh	7257	3602	3655	0.434005	0.215418	0.218587
