# Supplementary material for: CRISPR mediated transactivation in the human disease vector Aedes aegypti
Source: PLoS Pathog. 2023 Jan 19;19(1):e1010842. doi: 10.1371/journal.ppat.1010842 (PMC9888728; doi:10.1371/journal.ppat.1010842)
Supplement: S8 Table — (XLSX) [file ppat.1010842.s008.xlsx]

## Sheet: off target eve
sgRNA_1 TATTATACTAAAACATATACGGG
Input	Match	Strand	Chromosome	Start	End	gRNA len	Genome	gene ID	gene name	log2FoldChange	p-Value adj
TATTATACTAAAACATATACGGG	TATTATACTAAAACATATACGGG	-	CM008044.1	233759257	233759271	20	Aaeg	LOC5569112	Even skipped	5.71721	3.5649e-118	6
TATTATACTAAAACATATACGGG	TATTATACTAAAACATATACGGG	-	NIGP01003150.1	21324	21338	20	Aaeg	no gene	NA	NA	NA
TATTATACTAAAACATATACGGG	TATcATttTAAAACATATACAGG	+	CM008044.1	60169330	60169344	20	Aaeg	LOC5568122	uncarachterized	-0.617562	0.00134958
TATTATACTAAAACATATACGGG	TtTTgTAgTAAAACATATACAGG	-	CM008045.1	318671385	318671399	20	Aaeg	AAEL029002	RNA gene	NA	NA
TATTATACTAAAACATATACGGG	TATTtcAaTAAAACATATACAGG	+	CM008044.1	156439986	156440000	20	Aaeg	LOC23687733	G-protein coupled receptor	-0.478142	0.297839
								LOC5570789	glucosyl/glucuronosyl transferases	-1.35781	0.300876
								LOC5564273	UDP-glucuronosyltransferase	-1.77834	0.425077
TATTATACTAAAACATATACGGG	TgcgATACTAAAACATATACAGG	+	CM008045.1	130921250	130921264	20	Aaeg	LOC110677644	RNA gene	NA	NA
TATTATACTAAAACATATACGGG	cAacAaACTAAAACATATACAGG	+	CM008045.1	241527301	241527315	20	Aaeg	LOC5568394	homologous-pairing protein 2	0.772662	0.0449401
TATTATACTAAAACATATACGGG	agTTgTAaTAAAACATATACCGG	-	CM008044.1	388451619	388451633	20	Aaeg	LOC5564562	uncarachterized	-0.988228	2.19127e-06
TATTATACTAAAACATATACGGG	cAacAaACTAAAACATATACAGG	-	NIGP01004010.1	122937	122951	20	Aaeg	no gene	NA	NA	NA
TATTATACTAAAACATATACGGG	TATatTttTAAAACATATACTGG	+	CM008045.1	305487079	305487093	20	Aaeg	LOC110678179	uncarachterized	NA	NA
								LOC110679851	uncarachterized	-0.580182	0.263903
								LOC110679849	uncarachterized	1.85904	0.379333
								LOC110679660	uncarachterized	0.590564	0.884925
								LOC110679850	uncarachterized	0.590564	0.884925
TATTATACTAAAACATATACGGG	gcTTATtaTAAAACATATACCGG	-	CM008044.1	400757627	400757641	20	Aaeg	LOC5577897	argininosuccinate lyase	4.55348	3.8921e-24
								LOC5577898	uncarachterized	-0.928175	3.47684e-05
								LOC5577899	Niemann-Pick C1 protein	0.0083845	0.967833
TATTATACTAAAACATATACGGG	TATatTttTAAAACATATACTGG	-	CM008043.1	95841800	95841814	20	Aaeg	LOC5579359	PAX-interacting protein 1	0.215265	0.593764
TATTATACTAAAACATATACGGG	aATatTttTAAAACATATACTGG	-	CM008044.1	161418670	161418684	20	Aaeg	LOC5572914	protein scabrous	2.0199	0.000504006
								LOC5565252	uncarachterized	0.560114	0.0599129
								LOC110676170	uncarachterized	1.98744	0.619297
								LOC110676169	uncarachterized	-0.107619	0.919418
								LOC110675383	uncarachterized	2.3474	0.264352
								LOC110676171	uncarachterized	3.66148	0.105388
TATTATACTAAAACATATACGGG	aATatTttTAAAACATATACTGG	-	CM008044.1	73424066	73424080	20	Aaeg	LOC110677077	uncarachterized	3.85501	0.0132674
TATTATACTAAAACATATACGGG	aATTgcttTAAAACATATACTGG	+	NIGP01004696.1	57537	57551	20	Aaeg	no gene	NA	NA	NA
TATTATACTAAAACATATACGGG	TATatattTAAAACATATACTGG	-	NIGP01005190.1	18384	18398	20	Aaeg	no gene	NA	NA	NA
TATTATACTAAAACATATACGGG	aATatTttTAAAACATATACTGG	-	NIGP01005190.1	61055	61069	20	Aaeg	no gene	NA	NA	NA
TATTATACTAAAACATATACGGG	agTTgTtaTAAAACATATACCGG	-	CM008043.1	278769425	278769439	20	Aaeg	LOC5573431	facilitated trehalose transporter Tret1	-0.0492381	0.869266
								LOC110674142	uncarachterized	1.18516	0.0112951
								LOC5573437	facilitated trehalose transporter Tret1	3.16843	5.23989e-13
								LOC5573438	serine-pyruvate aminotransferase	-0.248414	0.675183
								LOC5573435	vacuolar protein sorting-associated protein 13B	1.08194	5.01493e-11
TATTATACTAAAACATATACGGG	agTTgTtaTAAAACATATACCGG	+	NIGP01003634.1	467514	467528	20	Aaeg	no gene	NA	NA	NA
TATTATACTAAAACATATACGGG	agTTgTtaTAAAACATATACCGG	+	NIGP01000068.1	7131	7145	20	Aaeg	no gene	NA	NA	NA
TATTATACTAAAACATATACGGG	agTTgTtaTAAAACATATACCGG	+	CM008045.1	328811440	328811454	20	Aaeg	LOC110677839	uncarachterized	0.815869	0.510636
								LOC5574784	multiple inositol polyphosphate phosphatase	-0.62115	0.0396076
								LOC5574783	high mobility group non-histone protein, putative	-0.37783	0.00359631
								LOC5574786	sugar transporter	0.212526	0.806275
TATTATACTAAAACATATACGGG	agTTgTtaTAAAACATATACCGG	+	CM008045.1	219242256	219242270	20	Aaeg	LOC110679515	uncarachterized	2.4491	0.423083
TATTATACTAAAACATATACGGG	gcaTtTAtTAAAACATATACAGG	-	NIGP01002357.1	542327	542341	20	Aaeg	no gene	NA	NA	NA
TATTATACTAAAACATATACGGG	aATatTttTAAAACATATACTGG	-	NIGP01003278.1	43175	43189	20	Aaeg	no gene	NA	NA	NA
TATTATACTAAAACATATACGGG	aAcatTttTAAAACATATACTGG	+	CM008044.1	440208255	440208269	20	Aaeg	LOC5572060	uncarachterized	NA	NA
TATTATACTAAAACATATACGGG	aAcatTttTAAAACATATACTGG	-	CM008044.1	72524237	72524251	20	Aaeg	LOC5565656	uncarachterized	5.67468	0.000157855
TATTATACTAAAACATATACGGG	TcgggaAaTAAAACATATACAGG	-	CM008044.1	69253100	69253114	20	Aaeg	LOC5566220	uncarachterized	-1.45274	0.00754609
								LOC5566225	natterin-4	-1.58586	0.0104554
								LOC5566233	syntaxin, putative	1.60504	4.18419e-13
								LOC5566232	transmembrane protein 184B	0.758562	0.000765577
TATTATACTAAAACATATACGGG	gAgTgacaTAAAACATATACAGG	-	CM008043.1	303924494	303924508	20	Aaeg	LOC5578915	cell division cycle protein 16 homolog	0.0988371	0.613104
								LOC5578918	sorting nexin	-0.053326	0.760144
								LOC5578914	glucosylceramidase	1.8183	9.74243e-14
TATTATACTAAAACATATACGGG	gggTAataTAAAACATATACTGG	-	CM008045.1	366429578	366429592	20	Aaeg	LOC110678942	uncarachterized	-1.85175	0.338978
TATTATACTAAAACATATACGGG	aAaaAattTAAAACATATACAGG	+	CM008045.1	126292316	126292330	20	Aaeg	LOC5576271	probable elastin-binding protein EbpS	1.11338	0.671835
TATTATACTAAAACATATACGGG	cAgTgcgaTAAAACATATACAGG	+	CM008044.1	455050252	455050266	20	Aaeg	LOC110677191	uncarachterized	0.241368	0.914696
								LOC5570858	ABC transporter	1.06937	0.0377471
TATTATACTAAAACATATACGGG	ataTtacaTAAAACATATACAGG	-	CM008045.1	178873225	178873239	20	Aaeg	LOC5573570	juvenile hormone-inducible protein	-0.766972	0.584058
								LOC110678819	uncarachterized	-0.1669	0.853127
sgRNA_2 CATCATTGAATGTTTATTGTTGG
Input	Match	Strand	Chromosome	Start	End	gRNA len	Genome			log2FoldChange	p-Value adj
CATCATTGAATGTTTATTGTTGG	CATCATTGAATGTTTATTGTTGG	+	CM008044.1	233759166	233759180	20	Aaeg	LOC5569112	Even skipped	5.71721	3.5649e-118
								LOC5569111	uncarachterized	-0.143413	0.470603
CATCATTGAATGTTTATTGTTGG	CATCATTGAATGTTTATTGTTGG	+	NIGP01003150.1	21233	21247	20	Aaeg	no gene	NA	NA	NA
CATCATTGAATGTTTATTGTTGG	aATCATTtAATGTTTATTGTGGG	-	CM008044.1	409484942	409484956	20	Aaeg	no gene	NA	NA	NA
CATCATTGAATGTTTATTGTTGG	aATCATTtAATGTTTATTGTGGG	+	NIGP01005356.1	83523	83537	20	Aaeg	no gene	NA	NA	NA
CATCATTGAATGTTTATTGTTGG	aATatTaGAATGTTTATTGTGGG	+	NIGP01004425.1	28756	28770	20	Aaeg	no gene	NA	NA	NA
CATCATTGAATGTTTATTGTTGG	tATCgcgGAATGTTTATTGTGGG	-	CM008045.1	38088577	38088591	20	Aaeg	LOC5574405	metalloproteinase, putative	-1.28257	0.127233
								LOC5574406	esophageal cancer associated protein	0.0775354	0.688816
								LOC5574407	uncarachterized	0.0775354	0.688816
								LOC5574409	GPN-loop GTPase 3	-0.540805	4.51522e-05
CATCATTGAATGTTTATTGTTGG	aATatTaGAATGTTTATTGTGGG	-	CM008044.1	267007082	267007096	20	Aaeg	LOC5568778	sugar transporter	-3.15449	0.0013539
								LOC5568779	sugar transporter	-2.52463	0.115562
								LOC5568780	sugar transporter	-0.453608	0.355067
								LOC5568781	sugar transporter	-1.26656	0.212403
CATCATTGAATGTTTATTGTTGG	tATCcgcGAATGTTTATTGTTGG	-	NIGP01003380.1	766277	766291	20	Aaeg	no gene	NA	NA	NA
CATCATTGAATGTTTATTGTTGG	tcgCtTgGAATGTTTATTGTGGG	+	CM008044.1	360246868	360246882	20	Aaeg	LOC5567743	protein spire	-0.68426	6.90896e-07
CATCATTGAATGTTTATTGTTGG	gtTttTTcAATGTTTATTGTTGG	+	CM008045.1	268594308	268594322	20	Aaeg	no gene	NA	NA	NA
CATCATTGAATGTTTATTGTTGG	CccatTTaAATGTTTATTGTTGG	+	NIGP01001832.1	17513	17527	20	Aaeg	no gene	NA	NA	NA
CATCATTGAATGTTTATTGTTGG	ataaATaaAATGTTTATTGTTGG	+	NIGP01004576.1	161518	161532	20	Aaeg	no gene	NA	NA	NA
CATCATTGAATGTTTATTGTTGG	ttTttTcaAATGTTTATTGTAGG	-	NIGP01006143.1	29115	29129	20	Aaeg	no gene	NA	NA	NA
CATCATTGAATGTTTATTGTTGG	ttTttccGAATGTTTATTGTGGG	-	CM008045.1	393581293	393581307	20	Aaeg	no gene	NA	NA	NA
CATCATTGAATGTTTATTGTTGG	CccataTtAATGTTTATTGTTGG	-	NIGP01002695.1	35469	35483	20	Aaeg	no gene	NA	NA	NA
CATCATTGAATGTTTATTGTTGG	CgTgccgtAATGTTTATTGTTGG	-	CM008044.1	221255942	221255956	20	Aaeg	no gene	NA	NA	NA
CATCATTGAATGTTTATTGTTGG	CgTgccgtAATGTTTATTGTTGG	+	NIGP01004034.1	17541	17555	20	Aaeg	no gene	NA	NA	NA
CATCATTGAATGTTTATTGTTGG	ataaATaaAATGTTTATTGTTGG	+	CM008045.1	122876750	122876764	20	Aaeg	no gene	NA	NA	NA
CATCATTGAATGTTTATTGTTGG	tcatAgaaAATGTTTATTGTTGG	-	CM008045.1	253111906	253111920	20	Aaeg	no gene	NA	NA	NA
CATCATTGAATGTTTATTGTTGG	atgtcaTcAATGTTTATTGTTGG	-	CM008044.1	428247529	428247543	20	Aaeg	no gene	NA	NA	NA
CATCATTGAATGTTTATTGTTGG	ttTttaaaAATGTTTATTGTTGG	-	NIGP01002678.1	127318	127332	20	Aaeg	no gene	NA	NA	NA
CATCATTGAATGTTTATTGTTGG	ttTttaaaAATGTTTATTGTTGG	-	CM008044.1	164770395	164770409	20	Aaeg	LOC5572528	steroidogenic acute regulatory protein-like	-1.18453	3.27001e-21
CATCATTGAATGTTTATTGTTGG	acTttccaAATGTTTATTGTAGG	+	CM008043.1	105457929	105457943	20	Aaeg	LOC5564396	kinesin-like protein KIN-14Q	0.160011	0.408911
								LOC5564404	juvenile hormone-inducible protein, putative	-0.875397	0.384692
CATCATTGAATGTTTATTGTTGG	tgTtcgaaAATGTTTATTGTTGG	-	CM008043.1	143664028	143664042	20	Aaeg	LOC5563797	nk homeobox protein	2.87348	1.00527e-05
CATCATTGAATGTTTATTGTTGG	tcatAgaaAATGTTTATTGTTGG	+	NIGP01000318.1	24929	24943	20	Aaeg	no gene	NA	NA	NA
CATCATTGAATGTTTATTGTTGG	tcTtgaatAATGTTTATTGTAGG	-	CM008043.1	282269792	282269806	20	Aaeg	LOC110674339	uncarachterized	NA	NA
								LOC5572158	5-hydroxytryptamine 7 receptor	1.06611	0.167396
CATCATTGAATGTTTATTGTTGG	tcTtgaatAATGTTTATTGTGGG	-	CM008043.1	74045594	74045608	20	Aaeg	LOC110675348	uncarachterized	0.934357	0.687887
								LOC5574253	carboxypeptidase D	1.00099	1.23078e-09
								LOC5574254	uncarachterized	NA	NA
CATCATTGAATGTTTATTGTTGG	tcTtgaatAATGTTTATTGTAGG	-	NIGP01002639.1	26041	26055	20	Aaeg	no gene	NA	NA	NA
CATCATTGAATGTTTATTGTTGG	tcTtgaacAATGTTTATTGTAGG	-	NIGP01003043.1	36123	36137	20	Aaeg	no gene	NA	NA	NA
CATCATTGAATGTTTATTGTTGG	accCtacaAATGTTTATTGTAGG	-	NIGP01000204.1	35187	35201	20	Aaeg	no gene	NA	NA	NA
CATCATTGAATGTTTATTGTTGG	tcTtgaacAATGTTTATTGTAGG	-	CM008045.1	385241638	385241652	20	Aaeg	LOC5563703	fasciclin, putative	2.27587	0.0692075
CATCATTGAATGTTTATTGTTGG	aATCATTGAATGTTTtTTGTAGG	+	CM008044.1	420308782	420308796	20	Aaeg	LOC5568795	voltage-gated potassium channel	2.29419	1.41277e-06
