# Supplementary material for: CRISPR mediated transactivation in the human disease vector Aedes aegypti
Source: PLoS Pathog. 2023 Jan 19;19(1):e1010842. doi: 10.1371/journal.ppat.1010842 (PMC9888728; doi:10.1371/journal.ppat.1010842)
Supplement: S9 Table — (XLSX) [file ppat.1010842.s009.xlsx]

## Sheet: off target hh
sgRNA_1 CACCGGCCGAGAGAGTAAAGTGG
Input	Match	Strand	Chromosome	Start	End	gRNA len	Genome	gene ID	gene name	log2FoldChange	p-Value adj
CACCGGCCGAGAGAGTAAAGTGG	CACCGGCCGAGAGAGTAAAGTGG	-	CM008043.1	167164184	167164198	20	Aaeg	LOC5568282 (hh)	hedgehog	2.83331	1.09097e-11
CACCGGCCGAGAGAGTAAAGTGG	CACCGGCCGAGAGAGTAAAGTGG	-	NIGP01005594.1	25585	25599	20	Aaeg	no gene	NA	NA	NA
CACCGGCCGAGAGAGTAAAGTGG	CACCGGCCGAGAGAGTAAAGTGG	-	NIGP01005595.1	68305	68319	20	Aaeg	no gene	NA	NA	NA
CACCGGCCGAGAGAGTAAAGTGG	CcCCatCCGAGAGAGTAAAGTGG	+	CM008045.1	172291017	172291031	20	Aaeg	LOC110677887	NA	NA	NA
CACCGGCCGAGAGAGTAAAGTGG	CcCCatCCGAGAGAGTAAAGTGG	+	NIGP01002502.1	194525	194539	20	Aaeg	no gene	NA	NA	NA
CACCGGCCGAGAGAGTAAAGTGG	CACaaatCGAGAGAGTAAAGTGG	-	CM008044.1	391318039	391318053	20	Aaeg	no gene	NA	NA	NA
CACCGGCCGAGAGAGTAAAGTGG	tcaCcGgCGAGAGAGTAAAGTGG	+	NIGP01000249.1	4050	4064	20	Aaeg	no gene	NA	NA	NA
CACCGGCCGAGAGAGTAAAGTGG	CtagaaaaGAGAGAGTAAAGAGG	+	CM008044.1	404229185	404229199	20	Aaeg	LOC23687788	uncarachterized	0.0106806	0.967797
								LOC5573254	CRAL/TRIO domain-containing protein	-0.273576	0.649935
CACCGGCCGAGAGAGTAAAGTGG	CtagaaaaGAGAGAGTAAAGAGG	+	NIGP01006390.1	27932	27946	20	Aaeg	no gene	NA	NA	NA
CACCGGCCGAGAGAGTAAAGTGG	CtagaaaaGAGAGAGTAAAGAGG	-	NIGP01002493.1	175514	175528	20	Aaeg	no gene	NA	NA	NA
CACCGGCCGAGAGAGTAAAGTGG	ttttcaCaGAGAGAGTAAAGTGG	-	CM008045.1	86319636	86319650	20	Aaeg	LOC5564275	dopamine D2-like receptor	2.28399	0.18936
sgRNA_2 TGGGTTCCGATATGCAGGGTCGG
Input	Match	Strand	Chromosome	Start	End	gRNA len	Genome	gene ID	gene name	log2FoldChange	p-Value adj
TGGGTTCCGATATGCAGGGTCGG	TGGGTTCCGATATGCAGGGTCGG	-	CM008043.1	167164010	167164024	20	Aaeg	LOC5568282 (hh)	hedgehog	2.83331	1.09097e-11
TGGGTTCCGATATGCAGGGTCGG	TGGGTTCCGATATGCAGGGTCGG	+	NIGP01000249.1	4221	4235	20	Aaeg	no gene	NA	NA	NA
TGGGTTCCGATATGCAGGGTCGG	TGGGTTCCGATATGCAGGGTCGG	-	NIGP01005594.1	25412	25426	20	Aaeg	no gene	NA	NA	NA
TGGGTTCCGATATGCAGGGTCGG	TGGGTTCCGATATGCAGGGTCGG	-	NIGP01005595.1	68131	68145	20	Aaeg	no gene	NA	NA	NA
TGGGTTCCGATATGCAGGGTCGG	TccaagCaGATATGCAGGGTGGG	+	CM008044.1	374694454	374694468	20	Aaeg	LOC5572428	macroglobulin/complement	-0.281085	0.873567
								LOC110676918	CD109 antigen-like	1.95202	0.156804
								LOC5572429	CD109 antigen-like	-1.56302	0.573543
								LOC5572427	glucosyl/glucuronosyl transferases	-0.293932	0.783341
								LOC5572430	geranylgeranyl transferase type i beta subunit	0.501333	0.00256865
TGGGTTCCGATATGCAGGGTCGG	ccaGTggtGATATGCAGGGTTGG	+	CM008043.1	146626299	146626313	20	Aaeg	LOC5576001	uncarachterized	0.539134	0.00285988
								LOC5576003	SEC13 homolog	1.31107	1.22729e-07
								LOC110677999		-0.607401	0.648282
TGGGTTCCGATATGCAGGGTCGG	gaatgcgCGATATGCAGGGTTGG	+	CM008045.1	10469629	10469643	20	Aaeg	LOC5579027	ATP-dependent clp protease ATP-binding subunit clpx	1.25461	8.54178e-09
TGGGTTCCGATATGCAGGGTCGG	aGacggaaGATATGCAGGGTTGG	+	NIGP01004728.1	10575	10589	20	Aaeg	no gene	NA	NA	NA
TGGGTTCCGATATGCAGGGTCGG	aGatggaaGATATGCAGGGTTGG	-	CM008044.1	250983739	250983753	20	Aaeg	LOC5569505	zinc finger CCCH domain-containing protein 11A	-0.0260514	0.908636
								LOC5569504	tribbles homolog 2	1.16877	1.13779e-09
TGGGTTCCGATATGCAGGGTCGG	aattTggaGATATGCAGGGTTGG	-	CM008045.1	123107030	123107044	20	Aaeg	LOC5569095	7,8-dihydro-8-oxoguanine-triphosphatase, putative	0.114823	0.82951
								LOC5569092	cullin	-0.0753745	0.740986
TGGGTTCCGATATGCAGGGTCGG	aGacggaaGATATGCAGGGTTGG	-	NIGP01005991.1	22880	22894	20	Aaeg	no gene	NA	NA	NA
TGGGTTCCGATATGCAGGGTCGG	aaatgcgCGATATGCAGGGTTGG	-	NIGP01003804.1	25157	25171	20	Aaeg	no gene	NA	NA	NA
TGGGTTCCGATATGCAGGGTCGG	gaatgcgCGATATGCAGGGTTGG	-	NIGP01003805.1	408728	408742	20	Aaeg	no gene	NA	NA	NA
TGGGTTCCGATATGCAGGGTCGG	acacgcttGATATGCAGGGTAGG	-	CM008043.1	276552153	276552167	20	Aaeg	LOC110674134	dynein heavy chain 10, axonemal	1.15352	0.165587
