# Supplementary material for: CRISPR mediated transactivation in the human disease vector Aedes aegypti
Source: PLoS Pathog. 2023 Jan 19;19(1):e1010842. doi: 10.1371/journal.ppat.1010842 (PMC9888728; doi:10.1371/journal.ppat.1010842)
Supplement: S10 Table — (XLSX) [file ppat.1010842.s010.xlsx]

## Sheet: Sheet1
Primers	Gene	Primer name	Sequences 5’--3’
qPCR	RPL32 Forward (reference gene)	qPCR_RPL32_F1	GTCAAGAAGCGGACGAAGAA
qPCR	RPL32 Reverse (reference gene)	qPCR_RPL32_R1	GCACTCGGTTGTCAATACCT
qPCR	eve_Forward	qPCR_1053A_F1	CTCAGCCCGCATCAGTATAA
qPCR	eve_Reverse	qPCR_1053A_R1	GCCAATTGGTCACGAGTAAAG
qPCR	hh_Forward	qPCR_1053B_F1	ATGCAAGAGGGTCCAATCTC
qPCR	hh_Reverse	qPCR_1053B_R1	CCCAGCCTTCAGTAACCATTA
qPCR	rel1_Forward	qPCR_1127B_F1	GGTAACATCGTGTGGGAAGAA
qPCR	rel1_reverse	qPCR_1127B_R1	ATGGCCTCTTCAGTTGGATG
target gene			Sequences 5’--3’
sgRNA1 eve	-	-	TATTATACTAAAACATATAC
sgRNA2 eve	-	-	ACAATAAACATTCAATGATG
sgRNA1 hh	-	-	CTTTACTCTCTCGGCCGGTG
sgRNA2 hh	-	-	ACCCTGCATATCGGAACCCA
sgRNA1 rel1	-	-	GATGCACGCTTTGTCCAAAG
sgRNA2 rel1	-	-	GAAAAGCAAATGGGGCTATC
sgRNA3 rel1	-	-	gATGCTTTGTATAAAATTCAG
sgRNA4rel1	-	-	gTTTGCTGTCTGAATTGATAG
